# Supplementary material for: Transcriptomic landscape of the blastema niche in regenerating adult axolotl limbs at single-cell resolution
Source: Nat Commun. 2018 Dec 4;9:5153. doi: 10.1038/s41467-018-07604-0 (PMC6279788; doi:10.1038/s41467-018-07604-0)
Supplement: Supplementary file 3 — Supplementary Data 1 [file 41467_2018_7604_MOESM3_ESM.xlsx]

## Sheet: Sheet1
Supplementary Data 1. Populations and their abbreviations identified across single-cell RNAseq analysis.
Homeostasis (n=2)				Wound healing (n=3)				Early-bud blastema (n=2)				Medium-bud blastema (n=6)
Population	Abbreviation	Quantity		Population	Abbreviation	Quantity		Population	Abbreviation	Quantity		Population	Abbreviation	Quantity
Basal epidermis	Basal Epi	122		Basal wound epidermis	Basal WE	79		Basal wound epidermis	Basal WE	81		Basal wound epidermis #1	Basal WE 1	184
Intermediate epidermis	Intermediate Epi	1942		Intermediate wound epidermis #1	Intermediate WE1	358		Macrophages	none	476		Basal wound epidermis #2	Basal WE 2	90
Proliferating epidermis	Proliferating Epi	254		Intermediate wound epidermis #2	Intermediate WE2	137		Neutrophils	none	19		Intermediate wound epidermis #4	Intermediate WE4	1909
Small secretory cells	SSC	337		Intermediate wound epidermis #3	Intermediate WE3	482		Early B cells	none	59		Intermediate wound epidermis #5	Intermediate WE5	551
Ionocytes	none	27		Small secretory cells	SSC	212		T cells	none	83		Small secretory cells	SSC	295
Epidermal langerhans	Langerhans	59		Leydig	none	106		Endothelial cells	Endo.	43		Early B cells	none	160
Early B cells	none	30		Dendritic cells	none	187		Erythrocyte #1	none	220		T cells	none	401
T cells	none	304		Recruited macrophages	none	631		Erythrocyte #2	none	215		Macrophages	none	832
Myeloid	none	120		Phagocytosing neutrophils	none	309		Myogenic blastema	none	43		Neutrophils	none	44
Erythrocytes	none	161		Neutrophils #1	none	1455		Tenocyte	none	11		Erythrocytes	none	4608
Fibroblast	none	65		Neutrophils #2	none	222		Fibroblast-like blastema #3	FLB3	62		Pericytes	none	61
Total		3421		Early B cells	none	163		Fibroblast-like blastema #4	FLB4	375		Endothelial cells	Endo	201
				B cells	none	51		Fibroblast-like blastema #5	FLB5	326		Schwann cells	none	151
				T cells	none	323		Total		2013		Myogenic blastema	none	201
				Erythrocytes	none	1686						Fibroblast-like blastema #6	FLB6	188
				Endothelial cells	Endo.	156						Fibroblast-like blastema #7	FLB7	436
				Schwann cells	none	99						Fibroblast-like blastema #8	FLB8	902
				Fibroblast-like blastema #1	FLB1	272						Fibroblast-like blastema #9	FLB9	1317
				Fibroblast-like blastema #2	FLB2	342						Total		12531
				Total		7270
