# Supplementary material for: Transcriptomic landscape of the blastema niche in regenerating adult axolotl limbs at single-cell resolution
Source: Nat Commun. 2018 Dec 4;9:5153. doi: 10.1038/s41467-018-07604-0 (PMC6279788; doi:10.1038/s41467-018-07604-0)
Supplement: Supplementary file 4 — Supplementary Data 2 [file 41467_2018_7604_MOESM4_ESM.xlsx]

## Sheet: Sheet1
Supplementary Data 2. Population markers for cells collected at homeostasis.
gene	p_val1	avg_logFC2	pct.13	pct.24	p_val_adj5	population6	Footnotes:
c1035605_g1_i1	0	1.21595	0.467	0	0	Early B cell	1 - unadjusted P value
c917635_g1_i1	0	0.42018	0.467	0	0	Early B cell	2- log fold-change of average expression between this cluster and all other clusters
c230420_g1_i1	7.27026e-298	0.401034	0.4	0	4.70218e-293	Early B cell	3- Percentage of cells within this cluster that expression gene
c997076_g1_i1	7.27026e-298	0.316648	0.4	0	4.70218e-293	Early B cell	4- Percentage of all the other cells excluding this cluster that express gene
c1775395_g1_i1	9.63407e-275	0.368346	0.4	0	6.23102e-270	Early B cell	5- Adjusted P value using bonferroni correction
c1086483_g4_i2	5.28271e-262	1.24395	0.433	0.001	3.4167e-257	Early B cell	6- Name of population
c1426026_g1_i1	2.54439e-255	1.37996	0.4	0.001	1.64563e-250	Early B cell
c1234713_g1_i1	2.6731e-250	0.311225	0.367	0	1.72888e-245	Early B cell
c1076240_g7_i1	3.31556e-210	1.14327	0.4	0.001	2.1444e-205	Early B cell
c1063427_g1_i1^sp|Q5VWP2|FA46C_HUMAN^DUF1693	1.02554e-199	2.83218	0.667	0.009	6.63287e-195	Early B cell
c1084642_g4_i1	1.99205e-177	1.35743	0.333	0.001	1.2884e-172	Early B cell
c1234909_g1_i1	2.52908e-177	0.38981	0.333	0.001	1.63574e-172	Early B cell
c811787_g1_i1	3.46003e-159	0.560908	0.267	0.001	2.23784e-154	Early B cell
c890726_g1_i1^sigP	3.85037e-159	1.0355	0.267	0.001	2.49031e-154	Early B cell
c1062868_g3_i1	7.25049e-155	0.810515	0.3	0.001	4.6894e-150	Early B cell
c1059391_g1_i1	1.05974e-143	1.63615	0.3	0.001	6.85406e-139	Early B cell
c1067317_g1_i11^sp|P01700|LV102_HUMAN^V-set^sigP	1.72793e-143	5.2623	0.7	0.017	1.11758e-138	Early B cell
c1075415_g8_i1	1.66522e-131	1.71916	0.6	0.013	1.07702e-126	Early B cell
c1052958_g1_i1	2.2295e-129	1.82993	0.7	0.019	1.44198e-124	Early B cell
c1055040_g1_i1^sp|P01591|IGJ_HUMAN	2.94307e-126	5.69279	0.7	0.02	1.90349e-121	Early B cell
c1055539_g1_i1^sp|Q16633|OBF1_HUMAN^PD-C2-AF1	1.81362e-122	0.697992	0.267	0.001	1.17299e-117	Early B cell
c1085290_g1_i2^sp|B9A064|IGLL5_HUMAN^V-set^sigP	1.75232e-113	6.84968	1	0.053	1.13335e-108	Early B cell
c1087080_g6_i1	2.27809e-106	1.38101	0.667	0.021	1.4734e-101	Early B cell
c1089630_g1_i3^sp|P03988|IGHM_RABIT^V-set	1.63318e-73	6.09898	0.7	0.039	1.05629e-68	Early B cell
c1082730_g2_i5^sp|P20768|IGHM_SUNMU^V-set^sigP	1.36057e-65	5.60083	0.6	0.031	8.79973e-61	Early B cell
c1017942_g1_i2	1.08723e-64	0.893592	0.3	0.006	7.0319e-60	Early B cell
c1179625_g1_i1	2.92212e-63	0.569526	0.267	0.005	1.88994e-58	Early B cell
c1073354_g8_i2^sp|O77774|NCF1_BOVIN^PX	1.17018e-62	0.945803	0.367	0.011	7.56834e-58	Early B cell
c1048474_g1_i1	2.09749e-60	1.29941	0.533	0.026	1.3566e-55	Early B cell
c1071891_g1_i2^sp|P80147|GABT_PIG^Aminotran_3^sigP	1.02452e-47	1.1757	0.5	0.029	6.62628e-43	Early B cell
c1084471_g1_i1	3.60508e-44	0.781728	0.433	0.023	2.33166e-39	Early B cell
c1084642_g2_i2^sp|P08548|LIN1_NYCCO^sp|P11369|POL2_MOUSE	5.14111e-44	0.991876	0.267	0.008	3.32512e-39	Early B cell
c1066365_g1_i1^Tm1	2.0176e-39	1.6791	1	0.145	1.30493e-34	Early B cell
c1062081_g9_i1	4.32792e-39	0.796875	0.3	0.012	2.79917e-34	Early B cell
c1041156_g1_i1	2.2309e-35	1.11003	0.367	0.021	1.44288e-30	Early B cell
c1083780_g1_i1	3.12318e-31	0.939845	0.333	0.02	2.01998e-26	Early B cell
c1083672_g4_i1	9.32683e-31	0.852645	0.4	0.029	6.03231e-26	Early B cell
c1082101_g7_i5	2.8464e-30	0.891816	0.267	0.013	1.84096e-25	Early B cell
c1091717_g1_i1	5.1658e-30	0.724536	0.3	0.017	3.34108e-25	Early B cell
c1073752_g1_i1^sp|Q13438|OS9_HUMAN^PRKCSH_1	4.34944e-25	1.57085	0.633	0.104	2.81309e-20	Early B cell
c1086466_g4_i1	3.68784e-24	0.725068	0.267	0.016	2.38518e-19	Early B cell
c1053732_g1_i1	1.1071e-23	0.599148	0.267	0.017	7.16038e-19	Early B cell
c1083835_g1_i1	1.98884e-22	0.770304	0.3	0.023	1.28632e-17	Early B cell
c1067191_g4_i1	1.53338e-21	0.76256	0.667	0.102	9.91747e-17	Early B cell
c1080567_g1_i1	3.78755e-21	1.10936	0.667	0.115	2.44967e-16	Early B cell
c1050427_g1_i1	8.58058e-21	0.680392	0.333	0.03	5.54966e-16	Early B cell
c1058407_g11_i1^sp|P62155|CALM_XENLA	5.81126e-20	1.00022	0.5	0.069	3.75855e-15	Early B cell
c1062416_g2_i1^sp|Q95L74|CY24B_BISBI^Ferric_reduct^Tm4	3.53937e-19	0.750166	0.267	0.021	2.28916e-14	Early B cell
c1075772_g1_i2^sp|O97703|CD81_CHLAE	4.36317e-19	1.23741	0.733	0.16	2.82197e-14	Early B cell
c1078873_g1_i1^sp|Q9UNL2|SSRG_HUMAN^TRAP-gamma^Tm4	8.99182e-19	1.6369	1	0.671	5.81564e-14	Early B cell
c1071635_g2_i1	3.59804e-18	0.704743	0.267	0.023	2.32711e-13	Early B cell
c1079176_g2_i2	4.74605e-18	0.699006	0.3	0.028	3.0696e-13	Early B cell
c1088761_g2_i3^sp|Q9UN19|DAPP1_HUMAN	2.8292e-17	0.677928	0.367	0.045	1.82984e-12	Early B cell
c1069597_g3_i1^sp|P24790|VIM4_XENLA^sp|P09654|VIME_CHICK^Filament_head	9.40381e-17	1.10563	0.9	0.247	6.0821e-12	Early B cell
c1064219_g1_i1^sp|Q5E9E4|SSRB_BOVIN^TRAP_beta^Tm1	6.73679e-16	1.39398	1	0.85	4.35716e-11	Early B cell
c1095975_g1_i1	2.24536e-15	0.591017	0.267	0.027	1.45223e-10	Early B cell
c1050336_g2_i5^sp|Q3UKU1|ELL2_MOUSE^ELL	3.71293e-15	1.24396	0.467	0.084	2.40141e-10	Early B cell
c1092550_g2_i1^LAP2alpha	1.57534e-14	1.02636	0.433	0.074	1.01888e-09	Early B cell
c1050972_g1_i1^sp|Q96MT1|RN145_HUMAN^TRC8_N^Tm13	6.38321e-14	0.321625	0.3	0.035	4.12847e-09	Early B cell
c1054166_g1_i1	1.42806e-13	0.77728	0.267	0.03	9.23625e-09	Early B cell
c1089285_g2_i1^sp|P81184|LEG1_SHEEP^sp|P11116|LEG1_BOVIN^Gal-bind_lectin	3.95623e-13	0.74117	0.733	0.198	2.55877e-08	Early B cell
c1092650_g1_i1^sp|Q9DED4|CIRBB_XENLA	1.22149e-12	0.649515	0.833	0.265	7.90025e-08	Early B cell
c1075959_g2_i1^sp|Q9UBV2|SE1L1_HUMAN^Sel1	1.61691e-12	1.13031	0.6	0.178	1.04577e-07	Early B cell
c1091870_g3_i1^sp|A2RSQ0|DEN5B_MOUSE^uDENN	1.75941e-12	1.04361	0.267	0.034	1.13793e-07	Early B cell
c1085855_g1_i2	2.23662e-11	1.58774	0.733	0.354	1.44658e-06	Early B cell
c973538_g5_i1^sp|Q2KJC3|MPEG1_BOVIN^Tm1	2.42853e-11	0.479795	0.3	0.042	1.5707e-06	Early B cell
c1077023_g1_i1^sp|Q07984|SSRD_RAT^TRAP-delta^sigP	2.70651e-11	1.16498	0.967	0.92	1.75049e-06	Early B cell
c1088623_g1_i1^RVT_1^sigP	4.42785e-11	1.22442	0.333	0.058	2.8638e-06	Early B cell
c1064625_g3_i2^Tm2	1.49773e-10	0.542671	0.267	0.037	9.68686e-06	Early B cell
c1071628_g4_i1^sp|Q2KJI2|STT3A_BOVIN^sp|Q5RCE2|STT3A_PONAB	1.53798e-10	1.515	0.8	0.534	9.94722e-06	Early B cell
c1070360_g1_i4^sp|P23284|PPIB_HUMAN^Pro_isomerase^Tm1	5.36424e-10	1.2277	0.867	0.796	3.46943e-05	Early B cell
c1085572_g2_i3^sp|P62864|RS30_RAT	1.19202e-09	0.63351	1	0.988	7.70961e-05	Early B cell
c1081816_g2_i1^sp|P04917|SRGN_RAT^Serglycin	1.28777e-09	0.543216	0.367	0.07	8.32891e-05	Early B cell
c1087093_g3_i1	3.14901e-09	0.874568	0.367	0.078	0.000203668	Early B cell
c1076999_g1_i3^sp|P60060|SC61G_MOUSE	3.6216e-09	1.75153	0.8	0.564	0.000234234	Early B cell
c1090098_g4_i1^sp|P02401|RLA2_RAT^sp|P90703|RLA2_BRUMA^Ribosomal_60s	3.70709e-09	0.567461	1	0.999	0.000239764	Early B cell
c1065163_g2_i1	6.01984e-09	0.715335	0.333	0.066	0.000389345	Early B cell
c1068428_g1_i1^sp|Q61451|CD53_MOUSE^Tetraspannin^Tm4	1.27004e-08	0.570558	0.3	0.056	0.000821424	Early B cell
c1084577_g2_i1^sp|Q6GNR9|OST48_XENLA^DDOST_48kD^sigP^Tm1	1.96561e-08	1.02811	0.733	0.487	0.0012713	Early B cell
c1078221_g1_i3^sp|B1H158|FEN1_XENTR^XPG_N	3.05089e-08	0.748716	0.633	0.285	0.00197322	Early B cell
c1060281_g1_i1^sp|P30040|ERP29_HUMAN^ERp29_N	3.30111e-08	0.72214	0.333	0.076	0.00213506	Early B cell
c1082640_g1_i1^sp|Q9H553|ALG2_HUMAN^Glyco_trans_4_4	4.84273e-08	1.39269	0.733	0.482	0.00313213	Early B cell
c1088323_g1_i2^sp|Q90ZM2|S61A1_DANRE^sp|P61621|S61A1_RAT^SecY^Tm4	4.92485e-08	1.67352	0.833	0.777	0.00318525	Early B cell
c1087130_g1_i1^sp|P08575|PTPRC_HUMAN^Y_phosphatase	5.54836e-08	0.568838	0.4	0.096	0.00358851	Early B cell
c1084570_g1_i2^sp|P04233|HG2A_HUMAN^MHC2-interact^Tm1	5.95365e-08	0.668862	1	0.884	0.00385064	Early B cell
c1061542_g1_i2^sp|Q6P4M5|GFOD1_XENTR	6.3411e-08	0.63763	0.267	0.052	0.00410123	Early B cell
c1083188_g2_i1^sp|P13667|PDIA4_HUMAN^Thioredoxin^sigP	1.71221e-07	1.58626	0.733	0.502	0.0110741	Early B cell
c1073251_g9_i3^sp|Q91VW3|SH3L3_MOUSE	2.20987e-07	0.607521	0.9	0.631	0.0142928	Early B cell
c1065479_g1_i1^sp|Q802F3|SEP15_DANRE	2.8985e-07	0.928641	0.767	0.508	0.0187467	Early B cell
c1076909_g1_i1	4.43207e-07	0.540469	0.267	0.054	0.0286653	Early B cell
c1082109_g1_i1^sp|Q9XT28|ATOX1_SHEEP	4.44576e-07	0.566561	0.333	0.088	0.0287539	Early B cell
c1083109_g1_i1^sp|Q9D1M7|FKB11_MOUSE^FKBP_C^sigP^Tm1	4.74735e-07	1.91319	0.633	0.386	0.0307045	Early B cell
c1088068_g1_i6^sp|Q9UKK9|NUDT5_HUMAN^NUDIX	1.12822e-06	0.702575	0.867	0.581	0.0729697	Early B cell
c1066592_g1_i1^sp|Q9QXP7|C1QT1_MOUSE^Collagen^sigP	1.54123e-06	0.613988	0.3	0.077	0.0996821	Early B cell
c1047346_g1_i1	1.81685e-06	0.512716	0.3	0.077	0.117508	Early B cell
c1090348_g2_i1^sp|Q8VDJ3|VIGLN_MOUSE^KH_1	2.51353e-06	0.679305	0.4	0.136	0.162568	Early B cell
c1087784_g1_i1	3.00878e-06	0.890615	0.7	0.505	0.194599	Early B cell
c1089718_g9_i1^sp|P17074|RS19_RAT	3.11305e-06	0.430761	1	0.988	0.201343	Early B cell
c1089648_g1_i2^sp|Q9D7S7|RL22L_MOUSE	3.3428e-06	0.61305	0.933	0.87	0.216202	Early B cell
c1057304_g1_i1	4.19023e-06	0.51663	0.267	0.065	0.271011	Early B cell
c1077449_g1_i6^sp|Q9JJK5|HERP1_MOUSE^sp|Q5R5B0|HERP1_PONAB^ubiquitin^Tm1	4.47909e-06	0.622212	0.3	0.083	0.289694	Early B cell
c1068706_g4_i1^sp|O75487|GPC4_HUMAN^Glypican^sigP^Tm1	6.48034e-06	0.539207	0.367	0.12	0.419129	Early B cell
c1089718_g14_i1^sp|Q5R8M9|RS19_PONAB^Ribosomal_S19e	7.54834e-06	0.536017	0.967	0.959	0.488204	Early B cell
c1085370_g3_i2^sp|P62752|RL23A_RAT^Ribosomal_L23eN	7.61191e-06	0.513193	0.967	0.976	0.492315	Early B cell
c1066089_g4_i3^sp|Q9R2C1|SERP1_RAT	8.42287e-06	0.487784	0.367	0.121	0.544766	Early B cell
c1076099_g1_i1^sp|P81117|NUCB2_MOUSE	9.43826e-06	0.773074	0.367	0.129	0.610438	Early B cell
c1068632_g8_i1^sp|Q3ZBG7|SRP19_BOVIN^SRP19	1.01532e-05	0.609768	0.4	0.15	0.656676	Early B cell
c1075700_g2_i3^sp|Q5REU4|SND1_PONAB^SNase	1.35233e-05	0.863798	0.633	0.408	0.874647	Early B cell
c1074223_g4_i1^sp|P62071|RRAS2_MOUSE^Arf	1.40011e-05	0.631188	0.4	0.145	0.905548	Early B cell
c1077622_g2_i2^sp|P62243|RS8_RAT^Ribosomal_S8e	1.44074e-05	0.432893	1	0.998	0.931826	Early B cell
c1078436_g6_i2^sp|P49393|RS13_XENLA	1.47501e-05	0.416291	0.967	0.935	0.953992	Early B cell
c1064961_g3_i1^sp|Q8K201|KCT2_MOUSE^sp|Q8NC54|KCT2_HUMAN^sigP^Tm1	1.53455e-05	0.487399	0.467	0.182	0.992499	Early B cell
c1086242_g2_i3^sp|P49207|RL34_HUMAN^Ribosomal_L34e	1.6034e-05	0.453032	1	0.991	1	Early B cell
c1035472_g1_i1	1.71116e-05	0.722454	0.5	0.224	1	Early B cell
c1067558_g1_i1	1.71618e-05	0.762034	0.633	0.38	1	Early B cell
c1091947_g2_i2^sp|P63245|GBLP_RAT^sp|O42249|GBLP_ORENI^WD40	1.82494e-05	0.472488	0.967	0.988	1	Early B cell
c1089880_g1_i7^sp|Q9CR57|RL14_MOUSE^Ribosomal_L14e	1.85957e-05	0.38564	1	0.995	1	Early B cell
c1039042_g1_i1^sp|Q9D8V0|HM13_MOUSE^sp|Q8TCT9|HM13_HUMAN^Peptidase_A22B^Tm8	2.57103e-05	0.780463	0.467	0.204	1	Early B cell
c1064961_g4_i1^sp|Q8K201|KCT2_MOUSE	2.58603e-05	0.409401	0.4	0.153	1	Early B cell
c1072646_g1_i1^sp|P26044|RADI_PIG	2.78147e-05	0.534437	0.467	0.17	1	Early B cell
c1066260_g1_i3^sp|P62264|RS14_MOUSE^Ribosomal_S11	3.07469e-05	0.386796	1	0.996	1	Early B cell
c1080225_g11_i1^sp|P51662|ANXA1_RABIT^sp|P14087|ANXA1_CAVCU^Annexin	3.1586e-05	0.474921	0.4	0.138	1	Early B cell
c1073519_g3_i1^Tm1	3.80904e-05	0.540841	0.533	0.262	1	Early B cell
c1078587_g3_i2^sp|Q98TF5|RL39_CHICK	3.9007e-05	0.566276	1	0.986	1	Early B cell
c1091092_g3_i6^sp|P17508|EF1A3_XENLA^sp|P17507|EF1A2_XENLA^GTP_EFTU	4.66734e-05	0.292981	1	1	1	Early B cell
c1034356_g4_i1	6.33484e-05	0.530382	0.367	0.127	1	Early B cell
c1080225_g10_i1	7.23445e-05	0.370089	0.367	0.127	1	Early B cell
c1084449_g1_i2^sp|P62909|RS3_RAT^sp|P79891|RS3_AMBME^KH_2	7.67375e-05	0.459271	1	0.979	1	Early B cell
c1073491_g6_i1^sp|P80513|MANF_BOVIN^Armet^sigP	7.93714e-05	0.824479	0.5	0.254	1	Early B cell
c1078090_g4_i1^sp|P19973|LSP1_MOUSE^Caldesmon	0.000107808	0.462609	0.467	0.185	1	Early B cell
c1059415_g1_i1^sp|Q5ZJU3|ASNS_CHICK^GATase_6	0.000121281	0.564062	0.267	0.084	1	Early B cell
c1087349_g4_i3^sp|Q29361|RL35_PIG^sp|Q69CJ9|RL35_OPHHA^Ribosomal_L29	0.000144118	0.430617	1	0.994	1	Early B cell
c1061629_g1_i4^sp|Q6PBF0|RL8_XENTR^Ribosomal_L2	0.000149279	0.414072	1	0.996	1	Early B cell
c1091075_g10_i1^sp|Q6DER2|RL36_XENTR	0.000150511	0.399691	1	0.992	1	Early B cell
c1092409_g2_i1	0.00015062	0.585804	0.567	0.35	1	Early B cell
c1086279_g4_i6^sp|Q28C65|EIF3K_XENTR^SAC3_GANP	0.000192455	0.401753	0.967	0.742	1	Early B cell
c1075646_g1_i2^sp|Q9DBY1|SYVN1_MOUSE^zf-RING_2^Tm6	0.000233608	0.49437	0.3	0.108	1	Early B cell
c1073029_g2_i1	0.000241765	0.530367	0.7	0.535	1	Early B cell
c1069576_g1_i2^sp|Q9NXV2|KCTD5_HUMAN^BTB_2	0.000246998	0.496989	0.467	0.223	1	Early B cell
c1083665_g1_i1	0.000254582	0.57155	0.4	0.18	1	Early B cell
c1092680_g2_i1^sp|Q7ZYS1|RL19_XENLA^sp|P84100|RL19_RAT^Ribosomal_L19e	0.000372028	0.391969	0.967	0.986	1	Early B cell
c1078202_g3_i2^sp|Q3SZQ6|RL32_BOVIN^Ribosomal_L32e	0.000391564	0.445672	1	0.994	1	Early B cell
c1091156_g1_i5^sp|P45700|MA1A1_MOUSE^Glyco_hydro_47^Tm1	0.000400241	0.45884	0.333	0.13	1	Early B cell
c1090348_g3_i1^sp|Q8VDJ3|VIGLN_MOUSE^KH_1	0.000411484	0.415521	0.267	0.091	1	Early B cell
c1065520_g1_i1^sp|Q86XZ4|SPAS2_HUMAN^sp|Q8K1N4|SPAS2_MOUSE^DUF1387^Tm2	0.000460617	0.574641	0.333	0.136	1	Early B cell
c1091983_g5_i1^sp|P62845|RS15_RAT^Ribosomal_S19	0.000510527	0.366079	1	0.978	1	Early B cell
c1078436_g9_i1^sp|P49393|RS13_XENLA^Ribosomal_S13_N	0.000530596	0.31638	0.967	0.968	1	Early B cell
c1076146_g9_i1^sp|P68200|RS27A_ICTPU^ubiquitin	0.000606396	0.358047	1	0.997	1	Early B cell
c1078849_g2_i1^sp|A6QQ59|KTAP2_BOVIN^sp|Q8N6L1|KTAP2_HUMAN^Keratin_assoc^Tm3	0.000644565	0.504071	0.567	0.349	1	Early B cell
c1084713_g2_i3^sp|A5D989|EF1D_BOVIN^sp|Q4R3D4|EF1D_MACFA^EF-1_beta_acid	0.000666934	0.451256	0.967	0.964	1	Early B cell
c1089521_g4_i2	0.000684155	0.443613	0.267	0.095	1	Early B cell
c1081136_g3_i6^sp|P46405|RS12_PIG^sp|P84175|RS12_CHICK^Ribosomal_L7Ae	0.000767864	0.758736	1	0.997	1	Early B cell
c1077622_g3_i1	0.000873013	0.409838	0.8	0.73	1	Early B cell
c1074277_g3_i4^sp|P0C2F1|UBIM_PONAB^sp|Q8CHW1|THAP1_MOUSE^THAP	0.000882273	0.485798	0.933	0.915	1	Early B cell
c1084819_g4_i4^sp|P59325|IF5_MOUSE^sp|P55010|IF5_HUMAN^eIF-5_eIF-2B	0.000934799	0.885426	0.7	0.565	1	Early B cell
c1085692_g4_i5^sp|Q96AG4|LRC59_HUMAN^sp|Q5NVA9|EME1_PONAB^sp|Q5E9X4|LRC59_BOVIN^ERCC4^LRR_1^Tm1	0.000991163	0.416295	0.3	0.121	1	Early B cell
c1076644_g3_i2^sp|P15126|RL5B_XENLA^Ribosomal_L18p	0.00103321	0.415143	1	0.989	1	Early B cell
c1092409_g6_i1^sp|P18621|RL17_HUMAN^Ribosomal_L22	0.00103979	0.457606	1	0.965	1	Early B cell
c1081108_g2_i1^sp|Q4R6M5|DDX5_MACFA^sp|P17844|DDX5_HUMAN^sp|Q61656|DDX5_MOUSE^DEAD^Helicase_C	0.00110312	0.488083	0.9	0.918	1	Early B cell
c1090169_g1_i1^sp|Q5DU56|NLRC3_MOUSE	0.0012424	0.292805	1	0.999	1	Early B cell
c1080325_g1_i2^sp|Q3SZ12|RLP24_BOVIN	0.00127612	0.542047	0.933	0.942	1	Early B cell
c1089718_g15_i1^sp|Q5R8M9|RS19_PONAB	0.00155998	0.451515	0.8	0.657	1	Early B cell
c1089986_g2_i1^sp|P61368|RL15_HYDVU^sp|P0C276|RL40_SHEEP^Rad60-SLD^Ribosomal_L15e	0.00165431	0.348057	1	0.999	1	Early B cell
c1078719_g1_i2	0.00173201	0.586237	0.267	0.106	1	Early B cell
c1062460_g1_i1^sp|Q642T2|RS3A_XENTR^Ribosomal_S3Ae	0.00185469	0.411498	1	0.98	1	Early B cell
c1090199_g7_i3^sp|P02412|RL18B_XENLA^Ribosomal_L18e^sigP	0.00191155	0.339298	1	0.998	1	Early B cell
c1082410_g2_i3^sp|Q14094|CCNI_HUMAN^Cyclin_N	0.00195238	0.561512	0.767	0.66	1	Early B cell
c1092677_g2_i1	0.00199103	0.869228	0.5	0.353	1	Early B cell
c1076481_g1_i3	0.00202759	0.504565	0.267	0.105	1	Early B cell
c1078666_g1_i1	0.00220582	0.737659	0.567	0.413	1	Early B cell
c1072146_g1_i1^sp|Q02543|RL18A_HUMAN	0.00245512	0.287165	1	0.997	1	Early B cell
c1086452_g3_i1^sp|P61928|RL37_RAT	0.00261027	0.534651	1	0.986	1	Early B cell
c1072515_g4_i4^sp|P26373|RL13_HUMAN^Ribosomal_L13e	0.00265696	0.288744	1	0.998	1	Early B cell
c1084036_g1_i4	0.00266459	0.452522	0.367	0.192	1	Early B cell
c1088787_g3_i4^sp|Q2T9V2|IQCG_BOVIN^sp|Q5R8K6|RL35A_PONAB^sp|Q9GKR7|IQCG_MACFA^Ribosomal_L35Ae	0.00272162	0.427606	0.967	0.98	1	Early B cell
c1087716_g4_i5^sp|P51410|RL9_MOUSE^sp|P32969|RL9_HUMAN^Ribosomal_L6	0.00279471	0.403444	1	0.988	1	Early B cell
c1028833_g2_i1	0.00292634	0.463627	0.533	0.387	1	Early B cell
c1088124_g1_i3^sp|P63221|RS21_PIG	0.00299568	0.360904	0.967	0.938	1	Early B cell
c1081108_g4_i1	0.00306972	0.648725	0.833	0.779	1	Early B cell
c1028833_g1_i1^sp|P46967|DAD1_XENLA	0.00314744	0.441251	0.6	0.457	1	Early B cell
c1072170_g1_i2	0.00366137	0.545121	0.467	0.299	1	Early B cell
c1090547_g2_i1^sp|P62250|RS16_RAT^Ribosomal_S9	0.00371876	0.31877	1	0.995	1	Early B cell
c1082489_g3_i1^sp|Q64310|SURF4_MOUSE^sp|A7YY49|SURF4_BOVIN^SURF4^Tm1	0.00379415	0.528426	0.433	0.27	1	Early B cell
c1054042_g1_i1^sp|Q5M9B7|OSTCB_XENLA^OST3_OST6^Tm3	0.00401204	0.643771	0.533	0.429	1	Early B cell
c1065778_g2_i2	0.00441334	0.353457	0.4	0.209	1	Early B cell
c1080292_g12_i1	0.00441855	0.521693	0.4	0.224	1	Early B cell
c998045_g2_i1^sp|Q28288|STXB2_CANFA^Sec1	0.00479275	0.501728	0.3	0.146	1	Early B cell
c1077736_g1_i1	0.00512965	0.361617	1	0.935	1	Early B cell
c1068588_g3_i1^sp|P62907|RL10A_RAT	0.0055758	0.337577	1	0.964	1	Early B cell
c1080961_g1_i1	0.00571803	0.552199	0.7	0.652	1	Early B cell
c1089688_g3_i1^sp|P62902|RL31_RAT^sp|Q9IA76|RL31_PAROL^Ribosomal_L31e	0.00571834	0.380015	1	0.985	1	Early B cell
c1081136_g4_i1^sp|P46405|RS12_PIG	0.00588773	0.669507	0.933	0.863	1	Early B cell
c1092831_g1_i2^sp|P62246|RS15A_RAT^Ribosomal_S8	0.0060831	0.263278	1	0.997	1	Early B cell
c1077241_g4_i4^sp|P61354|RL27_RAT^KOW	0.00637524	0.408476	0.967	0.964	1	Early B cell
c1083042_g3_i4^sp|Q6P9V9|TBA1B_RAT^Tubulin	0.0068444	1.07789	0.6	0.506	1	Early B cell
c1062960_g1_i1^sp|P29694|EF1G_RABIT^GST_N	0.00698034	0.288353	1	0.998	1	Early B cell
c1085058_g1_i3^sp|Q96NE9|FRMD6_HUMAN^sp|P26885|FKBP2_HUMAN^FERM_N^FKBP_C^sigP^Tm1	0.00740982	0.387102	0.433	0.27	1	Early B cell
c1092039_g1_i2^sp|P39017|RS6_XENLA^Ribosomal_S6e	0.00782056	0.397609	1	0.993	1	Early B cell
c1078658_g1_i4^sp|P46783|RS10_HUMAN^S10_plectin	0.0082579	0.308425	1	0.995	1	Early B cell
c1092049_g1_i1^sp|P43347|TCTP_CHICK^TCTP	0.00826231	0.569484	0.967	0.985	1	Early B cell
c1083106_g3_i1^sp|Q9D8E6|RL4_MOUSE^sp|P02385|RL4B_XENLA^Ribosomal_L4	0.00965198	0.337552	1	0.993	1	Early B cell
c1079387_g2_i1	0	3.07036	0.969	0.019	0	Fibroblast
c1087237_g2_i1^sp|P98133|FBN1_BOVIN^TB^sigP	0	2.90411	0.708	0.009	0	Fibroblast
c1069331_g2_i1	0	2.87853	0.646	0.006	0	Fibroblast
c1071040_g1_i1^sp|P19427|DERM_BOVIN^sp|Q07507|DERM_HUMAN^sigP	0	2.60435	0.646	0.004	0	Fibroblast
c1089089_g2_i1	0	2.59612	0.785	0.003	0	Fibroblast
c1089967_g1_i1	0	2.4791	0.646	0.007	0	Fibroblast
c1092516_g1_i1	0	2.34048	0.938	0.022	0	Fibroblast
c1084833_g1_i1	0	1.89332	0.569	0.003	0	Fibroblast
c1063968_g1_i1^sp|Q9WUC6|TIMP2_CAVPO^TIMP^sigP	0	1.50069	0.646	0.005	0	Fibroblast
c1078738_g1_i1^sp|P08253|MMP2_HUMAN^PG_binding_1	0	1.43777	0.615	0.004	0	Fibroblast
c1081821_g1_i1^sp|P25155|FA10_CHICK^Gla^sigP	0	1.33711	0.6	0.002	0	Fibroblast
c1077013_g1_i1	0	1.27922	0.569	0.003	0	Fibroblast
c1082501_g2_i1	0	1.18343	0.508	0.002	0	Fibroblast
c1037026_g1_i1	1.33567e-304	2.29309	0.585	0.005	8.63874e-300	Fibroblast
c1088206_g1_i1^sp|P82987|ATL3_HUMAN^TSP_1^sigP	2.20035e-297	2.47519	0.692	0.01	1.42312e-292	Fibroblast
c1085422_g1_i1	2.38824e-297	1.03264	0.431	0.001	1.54464e-292	Fibroblast
c1070223_g2_i1^sp|Q8AXP2|CCD80_CHICK^sp|Q76M96|CCD80_HUMAN^DUF4174	7.99921e-290	1.21172	0.538	0.004	5.17365e-285	Fibroblast
c1091100_g4_i1	1.96344e-289	2.75628	0.662	0.009	1.26989e-284	Fibroblast
c1086683_g1_i1^sp|Q3V1G4|OLM2B_MOUSE^sp|Q68BL8|OLM2B_HUMAN^OLF^sigP	2.03777e-288	1.6172	0.569	0.005	1.31797e-283	Fibroblast
c1088833_g5_i1	4.63738e-267	0.984142	0.415	0.001	2.99932e-262	Fibroblast
c1031495_g1_i1	1.12527e-258	0.995307	0.415	0.001	7.2779e-254	Fibroblast
c1090290_g1_i1^sp|Q99K41|EMIL1_MOUSE^EMI^sigP	1.77272e-253	1.10302	0.477	0.004	1.14655e-248	Fibroblast
c1072362_g5_i3^sp|P22105|TENX_HUMAN^fn3	5.79541e-251	1.5429	0.415	0.002	3.7483e-246	Fibroblast
c1083101_g7_i1	1.60803e-250	1.00033	0.338	0	1.04003e-245	Fibroblast
c1060722_g2_i1	5.42608e-245	2.21606	0.554	0.007	3.50943e-240	Fibroblast
c1055390_g1_i1	5.73827e-243	0.998381	0.415	0.002	3.71134e-238	Fibroblast
c1085913_g4_i2	5.10221e-240	1.16068	0.431	0.003	3.29995e-235	Fibroblast
c1054014_g1_i2	3.47038e-239	1.51072	0.677	0.014	2.24454e-234	Fibroblast
c1085721_g2_i3	3.68479e-239	0.856729	0.323	0	2.38321e-234	Fibroblast
c1067210_g2_i2	3.68479e-239	0.724858	0.323	0	2.38321e-234	Fibroblast
c1079613_g8_i1^sp|O08746|MATN2_MOUSE^sp|O00339|MATN2_HUMAN^EGF_CA^VWA	1.61436e-236	0.907627	0.415	0.002	1.04412e-231	Fibroblast
c1080243_g3_i1^sp|Q8VHX6|FLNC_MOUSE	1.44906e-233	1.0729	0.369	0.001	9.37209e-229	Fibroblast
c1077984_g3_i4^sp|P15989|CO6A3_CHICK	1.3833e-228	2.59026	0.631	0.013	8.94676e-224	Fibroblast
c1064460_g1_i1^sp|Q5EA62|FBLN5_BOVIN^EGF_CA^sigP	1.40249e-228	1.48316	0.508	0.006	9.0709e-224	Fibroblast
c1089750_g2_i1^sp|P15988|CO6A2_CHICK^VWA^Tm2	5.33086e-228	0.896018	0.431	0.003	3.44784e-223	Fibroblast
c1077135_g6_i1	8.32507e-228	0.656774	0.308	0	5.38441e-223	Fibroblast
c1091433_g1_i1	6.45515e-224	1.34106	0.6	0.011	4.175e-219	Fibroblast
c1086942_g1_i1	1.06274e-222	0.858297	0.354	0.001	6.8735e-218	Fibroblast
c1040744_g1_i1	4.78951e-220	0.80969	0.338	0.001	3.09771e-215	Fibroblast
c1064348_g3_i1	2.47579e-217	1.49768	0.415	0.003	1.60127e-212	Fibroblast
c1087455_g1_i1^sp|P51890|LUM_CHICK^LRRNT^sigP	7.83272e-216	3.13851	0.677	0.018	5.06597e-211	Fibroblast
c1083265_g7_i2^sp|Q2QL79|CAV1_DIDVI^Caveolin^Tm1	3.05331e-210	2.16493	0.8	0.029	1.97479e-205	Fibroblast
c1037453_g1_i1^sp|P83242|MSMB_STRCA	3.12138e-202	1.45638	0.385	0.003	2.01882e-197	Fibroblast
c1073092_g3_i2^sp|P02749|APOH_HUMAN^sp|Q95LB0|APOH_PANTR^Sushi^Tm1	1.16157e-200	0.853945	0.4	0.004	7.51269e-196	Fibroblast
c1089967_g2_i4^sp|P20785|CO6A1_CHICK^VWA	1.94036e-195	0.704821	0.292	0.001	1.25497e-190	Fibroblast
c1086807_g3_i1	1.39389e-193	1.09469	0.354	0.002	9.01529e-189	Fibroblast
c1084905_g1_i6^sp|Q08830|FGL1_HUMAN^Fibrinogen_C^sigP	1.96665e-193	0.703803	0.354	0.002	1.27197e-188	Fibroblast
c1065445_g1_i2^sp|P33267|CP2F2_MOUSE^p450^Tm1	1.74813e-192	0.903012	0.323	0.001	1.13064e-187	Fibroblast
c1087717_g4_i1^sp|O88322|NID2_MOUSE^sp|Q14112|NID2_HUMAN^G2F^NIDO^sigP	1.79105e-192	1.102	0.508	0.009	1.1584e-187	Fibroblast
c1076177_g1_i1^sp|Q96HF1|SFRP2_HUMAN^Fz^sigP^Tm1	4.57035e-192	1.5685	0.369	0.003	2.95597e-187	Fibroblast
c1070524_g1_i1^sp|Q96AC1|FERM2_HUMAN^FERM_N	3.15613e-191	0.900373	0.4	0.004	2.04129e-186	Fibroblast
c1064520_g3_i4	2.74711e-189	1.13806	0.308	0.001	1.77675e-184	Fibroblast
c1080679_g1_i1^sp|Q6AY61|PRS23_RAT^sp|Q1WK23|PRS23_MACMU^Trypsin^sigP	1.61639e-186	1.50423	0.292	0.001	1.04543e-181	Fibroblast
c1078723_g3_i2^sp|Q5RF10|CATA_PONAB^Catalase	5.40046e-183	2.04313	0.831	0.039	3.49285e-178	Fibroblast
c1085405_g1_i1^sp|Q90ZH8|SX18A_XENLA^HMG_box_2^sigP^Tm1	1.7108e-182	0.932346	0.338	0.002	1.10649e-177	Fibroblast
c1086352_g11_i1	1.84876e-181	0.783081	0.308	0.001	1.19572e-176	Fibroblast
c1090516_g2_i1^sp|Q3MIE4|VAT1_RAT^sp|Q8JFV8|VAT1_DANRE^ADH_N^Tm1	4.93265e-181	2.37702	0.908	0.048	3.19029e-176	Fibroblast
c1082616_g4_i3^sp|Q640N1|AEBP1_MOUSE^sp|A2RUV9|AEBP1_RAT^F5_F8_type_C^sigP	4.00804e-179	1.32737	0.415	0.006	2.59228e-174	Fibroblast
c1061064_g1_i1	1.83418e-178	0.967757	0.323	0.002	1.18629e-173	Fibroblast
c1476213_g1_i1	3.76448e-178	1.04385	0.292	0.001	2.43475e-173	Fibroblast
c1069517_g1_i4^sp|Q6Q4G3|AMPQ_HUMAN^Peptidase_M1^sigP^Tm2	6.55517e-177	0.858765	0.338	0.003	4.23969e-172	Fibroblast
c1081803_g1_i2^sp|Q80WM5|HPLN3_MOUSE^V-set^sigP	3.64097e-176	1.78349	0.354	0.003	2.35487e-171	Fibroblast
c1083761_g6_i1	2.15122e-175	1.13158	0.277	0.001	1.39134e-170	Fibroblast
c1083816_g1_i4^sp|O08628|PCOC1_RAT^CUB^sigP	4.17163e-175	1.8237	0.415	0.006	2.69809e-170	Fibroblast
c1090305_g18_i1	1.45437e-174	1.13746	0.308	0.002	9.40643e-170	Fibroblast
c1073838_g2_i1^sp|P79331|ATS2_BOVIN^Pep_M12B_propep^sigP	1.67731e-174	0.758241	0.308	0.002	1.08483e-169	Fibroblast
c1075320_g3_i1^sp|P08122|CO4A2_MOUSE^Collagen	8.45333e-171	1.19628	0.354	0.004	5.46736e-166	Fibroblast
c1091381_g4_i1^sp|Q8BJD1|ITIH5_MOUSE^ITI_HC_C	8.66624e-171	0.908606	0.292	0.001	5.60506e-166	Fibroblast
c1050577_g1_i1	9.10079e-171	0.69331	0.292	0.001	5.88612e-166	Fibroblast
c1085092_g1_i1	3.31193e-168	0.796219	0.385	0.005	2.14206e-163	Fibroblast
c1085017_g2_i3^sp|Q8C6K9|CO6A6_MOUSE^sp|A2AX52|CO6A4_MOUSE^VWA^VWA_3^sigP	3.98958e-168	1.4931	0.415	0.007	2.58034e-163	Fibroblast
c1056040_g1_i2^sp|Q9Y5Y7|LYVE1_HUMAN^Xlink^sigP^Tm1	2.32533e-167	1.05386	0.277	0.001	1.50396e-162	Fibroblast
c1081200_g8_i1	2.84655e-167	0.956142	0.277	0.001	1.84106e-162	Fibroblast
c1088748_g2_i1^sp|Q2LK54|COL12_CHICK^Collagen^Tm1	3.57358e-167	0.870528	0.277	0.001	2.31129e-162	Fibroblast
c1079024_g2_i1	3.57358e-167	0.697954	0.277	0.001	2.31129e-162	Fibroblast
c1085803_g1_i2^sp|P80971|COX42_THUOB^COX4^Tm1	2.19749e-166	0.839124	0.369	0.004	1.42127e-161	Fibroblast
c1089385_g1_i1^sp|P04275|VWF_HUMAN^sp|Q28295|VWF_CANFA^VWD^sigP	4.10101e-166	3.22482	0.338	0.003	2.65241e-161	Fibroblast
c1083168_g2_i1	7.76442e-166	0.808962	0.338	0.003	5.02179e-161	Fibroblast
c1086872_g4_i2^sp|O97862|CYTC_RABIT^Cystatin^sigP	4.48776e-164	1.1888	0.492	0.011	2.90255e-159	Fibroblast
c1078041_g2_i1	8.32073e-164	1.23933	0.477	0.01	5.3816e-159	Fibroblast
c1070329_g1_i1^sp|Q2KIS7|TETN_BOVIN^sp|P05452|TETN_HUMAN^Lectin_C	1.48355e-162	1.99175	0.4	0.006	9.59514e-158	Fibroblast
c1064001_g1_i2^sp|Q6PE55|PGFRL_MOUSE^Ig_2^sigP	3.40555e-161	1.29231	0.415	0.007	2.20261e-156	Fibroblast
c1087429_g4_i2^sp|O35375|NRP2_MOUSE^CUB^sigP^Tm1	2.58765e-159	0.973017	0.431	0.008	1.67362e-154	Fibroblast
c1054403_g1_i1^Tm1	2.60078e-157	1.19296	0.292	0.002	1.6821e-152	Fibroblast
c1087814_g4_i1	3.409e-157	0.645218	0.292	0.002	2.20484e-152	Fibroblast
c1077444_g1_i1	4.3322e-156	1.01738	0.308	0.003	2.80194e-151	Fibroblast
c1084244_g5_i1	1.94424e-155	2.70666	0.615	0.023	1.25747e-150	Fibroblast
c997486_g1_i1	2.41888e-155	0.77783	0.323	0.003	1.56446e-150	Fibroblast
c1071775_g1_i1	2.69367e-153	1.02303	0.462	0.011	1.74219e-148	Fibroblast
c958455_g1_i2	3.4808e-151	0.861805	0.338	0.004	2.25128e-146	Fibroblast
c1085740_g1_i1	4.16269e-151	1.14939	0.323	0.004	2.6923e-146	Fibroblast
c1090759_g2_i11^sp|P24043|LAMA2_HUMAN^Laminin_N^sigP^Tm2	9.1476e-147	0.835103	0.277	0.002	5.91639e-142	Fibroblast
c1085571_g1_i2	2.46609e-146	0.985719	0.323	0.004	1.595e-141	Fibroblast
c1073401_g2_i7^sp|Q7Z7G0|TARSH_HUMAN^fn3	3.89384e-146	0.812307	0.323	0.004	2.51842e-141	Fibroblast
c1083312_g2_i5^sp|O15266|SHOX_HUMAN^Homeobox	5.38983e-146	1.021	0.292	0.003	3.48598e-141	Fibroblast
c1075631_g1_i2^sp|Q923B6|STEA4_MOUSE^sp|Q687X5|STEA4_HUMAN^F420_oxidored^Tm6	5.63887e-146	0.972607	0.308	0.003	3.64705e-141	Fibroblast
c1082602_g2_i3^sp|Q9BXX0|EMIL2_HUMAN^EMI^sigP^Tm1	1.16895e-145	0.718299	0.292	0.003	7.56044e-141	Fibroblast
c1060722_g1_i1^sp|Q9UKU9|ANGL2_HUMAN^sp|Q9R045|ANGL2_MOUSE^Fibrinogen_C^sigP	3.45561e-142	1.1681	0.323	0.004	2.23498e-137	Fibroblast
c1091965_g3_i1	1.00935e-141	0.679456	0.323	0.004	6.52817e-137	Fibroblast
c1091267_g2_i1^sp|Q9UBG0|MRC2_HUMAN^fn2^sigP^Tm2	5.41378e-141	0.551842	0.277	0.002	3.50147e-136	Fibroblast
c1088789_g6_i1^sp|Q90607|SEM3A_CHICK^sp|Q63548|SEM3A_RAT^Sema^sigP	6.42148e-141	0.662073	0.277	0.002	4.15322e-136	Fibroblast
c1089895_g1_i1^sp|Q16643|DREB_HUMAN^Cofilin_ADF	1.0901e-137	0.819224	0.369	0.007	7.05041e-133	Fibroblast
c1082195_g7_i1	1.92594e-136	0.639589	0.262	0.002	1.24564e-131	Fibroblast
c1088054_g1_i2^sp|P07942|LAMB1_HUMAN^Laminin_EGF	3.59732e-136	1.16728	0.523	0.018	2.32664e-131	Fibroblast
c1042311_g1_i3^sp|Q01584|LIPO_BUFMA^Lipocalin^sigP	9.55502e-136	1.20836	0.277	0.003	6.1799e-131	Fibroblast
c1078092_g7_i1^sp|Q91901|PHS_XENLA^Pterin_4a	1.00557e-134	1.37551	0.446	0.012	6.50374e-130	Fibroblast
c1085297_g6_i1	8.0679e-134	4.37056	0.692	0.039	5.21807e-129	Fibroblast
c1081722_g4_i1^sp|Q13201|MMRN1_HUMAN^EGF	7.03019e-133	1.6983	0.308	0.004	4.54691e-128	Fibroblast
c1070536_g3_i2^sp|Q60467|CO5A1_CRILO^COLFI	2.11778e-132	1.90644	0.662	0.035	1.36972e-127	Fibroblast
c1091199_g2_i1^sp|P05997|CO5A2_HUMAN^COLFI^sigP	2.68154e-132	1.47126	0.646	0.032	1.73434e-127	Fibroblast
c1072235_g1_i1^sp|P08802|K118A_XENLA^sp|Q6P864|K1C18_XENTR^sp|P08728|K1C19_BOVIN^Filament^sigP	3.27416e-132	1.25828	0.523	0.019	2.11763e-127	Fibroblast
c1086991_g3_i5^sp|P20774|MIME_HUMAN^sp|P19879|MIME_BOVIN^LRR_8^sigP	1.36478e-131	2.39456	0.631	0.031	8.82698e-127	Fibroblast
c1085297_g4_i4^sp|P12105|CO3A1_CHICK^sp|P02461|CO3A1_HUMAN^COLFI^VWC^sigP^Tm1	2.34184e-131	4.01368	0.692	0.04	1.51463e-126	Fibroblast
c1077996_g3_i6	3.77542e-131	1.04113	0.292	0.004	2.44183e-126	Fibroblast
c1071942_g1_i2	3.77542e-131	0.6583	0.292	0.004	2.44183e-126	Fibroblast
c1084916_g2_i1^sp|O93574|RELN_CHICK^hEGF	5.64922e-131	1.33181	0.262	0.002	3.65374e-126	Fibroblast
c1078639_g2_i1	1.05277e-130	1.81893	0.462	0.014	6.80898e-126	Fibroblast
c1080680_g5_i1	4.24001e-130	1.08614	0.446	0.013	2.74231e-125	Fibroblast
c1085200_g1_i2	5.95464e-129	1.27335	0.308	0.004	3.85128e-124	Fibroblast
c1073384_g7_i1	2.61623e-127	0.950217	0.292	0.004	1.6921e-122	Fibroblast
c1078639_g1_i1^sp|Q90953|CSPG2_CHICK	1.31702e-124	1.55261	0.431	0.013	8.51808e-120	Fibroblast
c1089517_g1_i2	5.13492e-123	0.969907	0.354	0.007	3.32111e-118	Fibroblast
c1087656_g4_i1	5.18473e-121	2.94533	0.677	0.042	3.35333e-116	Fibroblast
c1072424_g1_i1^Tm1	2.77308e-120	0.926196	0.385	0.01	1.79354e-115	Fibroblast
c1066666_g1_i1^sp|P21453|S1PR1_HUMAN^7TM_GPCR_Srsx^Tm7	7.05722e-118	1.20964	0.277	0.004	4.5644e-113	Fibroblast
c1081167_g4_i1^sp|P26022|PTX3_HUMAN^Pentaxin	7.5158e-117	3.06776	0.415	0.013	4.861e-112	Fibroblast
c1075411_g1_i1^sp|P10643|CO7_HUMAN^sp|Q9TUQ3|CO7_PIG^TSP_1^sigP	1.00898e-116	1.24613	0.462	0.017	6.52581e-112	Fibroblast
c1073098_g2_i1	5.46001e-116	0.505659	0.262	0.003	3.53137e-111	Fibroblast
c1088966_g3_i1	1.75579e-115	2.30531	0.554	0.027	1.13559e-110	Fibroblast
c1091175_g9_i1^sp|Q9HCU0|CD248_HUMAN^EGF^sigP^Tm1	2.88141e-113	1.58693	0.4	0.012	1.86361e-108	Fibroblast
c1083672_g4_i11	8.15084e-113	0.98251	0.523	0.023	5.27172e-108	Fibroblast
c1091370_g1_i2^sp|Q14766|LTBP1_HUMAN^TB^sigP	5.85607e-111	0.742698	0.4	0.013	3.78753e-106	Fibroblast
c1092455_g1_i3^RVT_1	3.13283e-109	1.05346	0.308	0.006	2.02622e-104	Fibroblast
c1091565_g2_i5^sp|P35803|GPM6B_MOUSE^Myelin_PLP^Tm4	7.02821e-107	1.06509	0.415	0.014	4.54564e-102	Fibroblast
c983084_g1_i1	1.04106e-105	0.945697	0.462	0.019	6.73323e-101	Fibroblast
c1083985_g12_i4^sp|Q96MT3|PRIC1_HUMAN^PET	1.60943e-103	0.577849	0.292	0.006	1.04093e-98	Fibroblast
c1087940_g6_i1	3.30132e-102	1.62294	0.385	0.013	2.1352e-97	Fibroblast
c1025899_g1_i1	4.57224e-101	0.743054	0.262	0.004	2.95719e-96	Fibroblast
c314652_g1_i2	4.24359e-100	0.702028	0.323	0.008	2.74463e-95	Fibroblast
c1062875_g1_i4^sp|Q9DE68|PGS2_COTJA^LRRNT^sigP	3.55369e-99	2.52833	0.692	0.055	2.29842e-94	Fibroblast
c1075722_g4_i1	7.0126e-99	1.07315	0.615	0.04	4.53554e-94	Fibroblast
c1090227_g2_i1^sp|O95302|FKBP9_HUMAN^FKBP_C^sigP	1.43999e-98	1.3192	0.554	0.032	9.31345e-94	Fibroblast
c1087306_g1_i1^sp|Q8C4U3|SFRP1_MOUSE^Fz^sigP	2.29759e-95	1.18238	0.446	0.021	1.48601e-90	Fibroblast
c1076922_g10_i2^sp|Q92626|PXDN_HUMAN^LRR_8	3.5324e-95	0.691586	0.277	0.006	2.28465e-90	Fibroblast
c1070536_g6_i1	2.80735e-94	1.18844	0.477	0.024	1.81571e-89	Fibroblast
c1087116_g1_i1	4.99676e-94	1.06744	0.369	0.013	3.23175e-89	Fibroblast
c1083713_g1_i8^sp|P12957|CALD1_CHICK^sp|Q62736|CALD1_RAT^Caldesmon	2.38982e-93	0.617353	0.369	0.013	1.54566e-88	Fibroblast
c1090359_g2_i2^sp|P98082|DAB2_HUMAN^PID	6.23997e-93	1.00784	0.492	0.026	4.03583e-88	Fibroblast
c1084816_g6_i1	4.59793e-89	0.927874	0.431	0.021	2.9738e-84	Fibroblast
c1083394_g6_i1	1.37482e-88	0.957311	0.431	0.021	8.89192e-84	Fibroblast
c1088004_g1_i1	3.54094e-87	0.718581	0.354	0.013	2.29017e-82	Fibroblast
c1080693_g2_i1^sp|P35580|MYH10_HUMAN^Myosin_head	1.28144e-86	0.914887	0.492	0.028	8.288e-82	Fibroblast
c1069910_g2_i2^sp|Q13822|ENPP2_HUMAN	1.802e-86	0.99012	0.354	0.013	1.16548e-81	Fibroblast
c1080567_g1_i11	5.89975e-86	1.6048	0.862	0.106	3.81578e-81	Fibroblast
c1087011_g4_i3	1.88784e-84	1.20885	0.462	0.026	1.221e-79	Fibroblast
c1070224_g1_i1^sp|P22897|MRC1_HUMAN^Lectin_C^Ricin_B_lectin^sigP^Tm1	6.31807e-84	1.40118	0.308	0.01	4.08634e-79	Fibroblast
c1069731_g9_i2^sp|P97873|LOXL1_MOUSE	1.45632e-83	0.956924	0.415	0.02	9.41903e-79	Fibroblast
c1080225_g10_i11	6.64111e-83	1.34206	0.877	0.115	4.29527e-78	Fibroblast
c1076054_g3_i1	2.54726e-82	0.78783	0.415	0.021	1.64749e-77	Fibroblast
c1087402_g1_i2^sp|Q58CY8|TSN18_BOVIN	1.07522e-80	0.924449	0.308	0.01	6.95419e-76	Fibroblast
c1076971_g1_i1^sp|Q5RBA4|MYL9_PONAB^EF-hand_8	3.30478e-80	0.973846	0.369	0.016	2.13743e-75	Fibroblast
c1063008_g2_i2^sp|O95980|RECK_HUMAN^Kazal_2^sigP	6.11922e-80	0.561852	0.308	0.01	3.95773e-75	Fibroblast
c1085038_g5_i1^Tm1	6.31984e-80	0.753102	0.277	0.008	4.08749e-75	Fibroblast
c1077842_g7_i1^sp|O00602|FCN1_HUMAN^Collagen^sigP	2.56403e-79	1.56352	0.308	0.011	1.65833e-74	Fibroblast
c931897_g1_i1	1.64768e-77	0.620245	0.277	0.008	1.06567e-72	Fibroblast
c1088840_g3_i1^sp|Q5R9U1|SGCB_PONAB^Sarcoglycan_1^Tm1	1.76022e-77	0.567097	0.292	0.01	1.13846e-72	Fibroblast
c1080225_g11_i1^sp|P51662|ANXA1_RABIT^sp|P14087|ANXA1_CAVCU^Annexin1	9.13798e-77	1.34436	0.877	0.126	5.91017e-72	Fibroblast
c1071469_g1_i1^sp|O94769|ECM2_HUMAN^VWC^sigP	1.55115e-76	0.943472	0.446	0.027	1.00324e-71	Fibroblast
c1088944_g5_i1^LTD^sigP^Tm1	1.72287e-76	0.53302	0.262	0.007	1.1143e-71	Fibroblast
c1075772_g1_i2^sp|O97703|CD81_CHLAE1	5.75829e-76	1.82349	0.923	0.151	3.72429e-71	Fibroblast
c1091199_g3_i1	1.30849e-75	2.31893	0.708	0.083	8.46295e-71	Fibroblast
c1087402_g3_i1	3.70228e-75	0.952278	0.338	0.015	2.39452e-70	Fibroblast
c1069994_g1_i1^sp|Q58D84|FSTL1_BOVIN^FOLN^sigP	2.18107e-74	3.18335	0.938	0.185	1.41065e-69	Fibroblast
c1081601_g3_i5^sp|Q01082|SPTB2_HUMAN^CH^PH	3.19912e-74	1.19534	0.508	0.038	2.0691e-69	Fibroblast
c1085780_g1_i2^sp|P14018|CLUS_COTJA^Clusterin^sigP	5.74154e-74	1.28288	0.385	0.02	3.71346e-69	Fibroblast
c1085471_g1_i1^sp|Q9WVJ9|FBLN4_MOUSE^EGF_CA^sigP^Tm2	1.08372e-72	1.33589	0.477	0.034	7.0092e-68	Fibroblast
c1088518_g12_i1	6.18075e-72	1.08738	0.308	0.012	3.99753e-67	Fibroblast
c1072020_g10_i1^sp|O88201|CLC11_RAT^sp|Q9Y240|CLC11_HUMAN^Lectin_C	1.18043e-71	0.535889	0.277	0.01	7.63467e-67	Fibroblast
c1091348_g1_i3^sp|Q2HJ89|FKB10_BOVIN^sp|Q61576|FKB10_MOUSE^FKBP_C^sigP	1.28328e-71	1.9547	0.862	0.142	8.29987e-67	Fibroblast
c1065591_g4_i1	1.87598e-71	1.47529	0.754	0.099	1.21332e-66	Fibroblast
c1080315_g4_i3	4.94658e-71	0.853592	0.262	0.008	3.1993e-66	Fibroblast
c1064637_g2_i1	1.12343e-70	0.755384	0.354	0.017	7.26601e-66	Fibroblast
c1055368_g3_i1^sp|Q99JY8|LPP3_MOUSE	3.13518e-70	1.61979	0.462	0.033	2.02774e-65	Fibroblast
c1069224_g4_i2^sp|Q03277|PO11_SCICO	1.50492e-69	1.18253	0.585	0.057	9.73336e-65	Fibroblast
c1060454_g1_i1^sp|P13987|CD59_HUMAN^UPAR_LY6^sigP^Tm2	2.42649e-69	0.546728	0.277	0.01	1.56938e-64	Fibroblast
c1070016_g3_i1	1.52685e-67	0.96293	0.354	0.019	9.87518e-63	Fibroblast
c1068706_g3_i1	5.64426e-67	1.01044	0.554	0.051	3.65054e-62	Fibroblast
c1077183_g12_i1^sigP	3.48074e-65	1.52991	0.585	0.061	2.25124e-60	Fibroblast
c1075575_g10_i1	5.96495e-65	0.695062	0.354	0.019	3.85795e-60	Fibroblast
c1076274_g1_i1	8.26952e-64	0.999133	0.292	0.013	5.34848e-59	Fibroblast
c1078563_g13_i2^sp|Q16696|CP2AD_HUMAN^p450^Tm1	2.24011e-63	0.581679	0.262	0.01	1.44883e-58	Fibroblast
c1085180_g5_i3^sp|O73590|ZFHX4_CHICK^Homeobox^zf-C2H2	5.916e-63	0.702196	0.292	0.013	3.82629e-58	Fibroblast
c1068714_g1_i1^sp|P01137|TGFB1_HUMAN^sp|O19011|TGFB1_HORSE^TGFb_propeptide^sigP^Tm1	1.04695e-62	0.652926	0.338	0.018	6.77138e-58	Fibroblast
c1091385_g2_i2^DUF1258	1.15668e-62	1.06338	0.277	0.012	7.48104e-58	Fibroblast
c1080734_g2_i1	2.93842e-61	1.42043	0.631	0.078	1.90048e-56	Fibroblast
c1057853_g1_i2^sp|Q9WU63|HEBP2_MOUSE^SOUL^sigP	3.60265e-61	1.37834	0.692	0.096	2.33009e-56	Fibroblast
c1084123_g2_i1	1.64037e-60	0.901274	0.385	0.026	1.06094e-55	Fibroblast
c1091717_g1_i11	5.32796e-60	0.686161	0.292	0.014	3.44596e-55	Fibroblast
c1078917_g4_i1	6.68573e-60	1.38099	0.415	0.031	4.32413e-55	Fibroblast
c1087605_g1_i1	4.20101e-59	0.767669	0.385	0.026	2.71709e-54	Fibroblast
c1081365_g1_i1	4.48536e-59	1.10867	0.308	0.016	2.901e-54	Fibroblast
c1075522_g4_i1	5.9719e-59	0.960714	0.262	0.011	3.86244e-54	Fibroblast
c1080550_g10_i6^sp|Q15063|POSTN_HUMAN^Fasciclin^sigP	7.16853e-59	3.91756	0.631	0.085	4.63639e-54	Fibroblast
c1083421_g10_i6^sp|P19336|CYR61_CHICK^VWC	2.32922e-55	0.974032	0.292	0.015	1.50647e-50	Fibroblast
c1069597_g3_i1^sp|P24790|VIM4_XENLA^sp|P09654|VIME_CHICK^Filament_head1	2.85465e-55	1.69599	1	0.239	1.8463e-50	Fibroblast
c1068394_g3_i1^sp|Q6WVG3|KCD12_MOUSE^BTB_2^sigP	1.16928e-54	0.848575	0.323	0.02	7.56258e-50	Fibroblast
c1084816_g1_i1^sp|P23468|PTPRD_HUMAN^I-set^Y_phosphatase^sigP^Tm2	5.33967e-54	0.736187	0.338	0.022	3.45354e-49	Fibroblast
c1083766_g1_i1^sigP	9.17415e-54	1.11078	0.262	0.013	5.93357e-49	Fibroblast
c1045229_g1_i1^sp|O95025|SEM3D_HUMAN^Sema	1.74702e-53	0.598917	0.262	0.013	1.12992e-48	Fibroblast
c1092382_g3_i1^sp|O93510|GELS_CHICK^Gelsolin	1.08369e-52	1.81501	0.846	0.181	7.00896e-48	Fibroblast
c1080921_g1_i1^sp|Q9NS15|LTBP3_HUMAN^TB^sigP^Tm1	1.08803e-51	0.741213	0.354	0.026	7.03702e-47	Fibroblast
c1088846_g4_i2	1.07e-50	1.28593	0.369	0.029	6.92047e-46	Fibroblast
c1080427_g1_i2^sp|P50592|TNF10_MOUSE^TNF^Tm1	6.63509e-50	0.793458	0.323	0.022	4.29138e-45	Fibroblast
c1092578_g1_i1^sp|O60330|PCDGC_HUMAN^sp|Q9Y5G7|PCDG6_HUMAN^Cadherin^Tm1	1.07381e-48	1.15499	0.631	0.097	6.94507e-44	Fibroblast
c1065239_g1_i1^sp|P23614|BASP1_CHICK^BASP1	6.71259e-48	0.869468	0.446	0.043	4.3415e-43	Fibroblast
c1076974_g2_i1	1.80215e-45	1.06898	0.462	0.054	1.16558e-40	Fibroblast
c1080761_g5_i6^sp|P02467|CO1A2_CHICK^sp|P02466|CO1A2_RAT^Collagen^sigP^Tm2	3.87133e-45	0.586062	0.262	0.015	2.50386e-40	Fibroblast
c1085559_g2_i1^sp|P67937|TPM4_PIG^sp|Q63610|TPM3_RAT^Tropomyosin_11	8.38683e-45	1.82308	1	0.511	5.42435e-40	Fibroblast
c968030_g1_i1^sp|P98065|TSG6_RABIT^Xlink^sigP	7.24073e-44	0.571001	0.262	0.016	4.68309e-39	Fibroblast
c1088438_g6_i2^sp|Q8NFT6|DBF4B_HUMAN^BRCT	8.20424e-43	0.839899	0.354	0.031	5.30625e-38	Fibroblast
c1081202_g2_i2	1.28182e-42	1.53591	0.785	0.199	8.29041e-38	Fibroblast
c1091337_g6_i1	5.44465e-42	0.867613	0.477	0.061	3.52144e-37	Fibroblast
c1078651_g6_i2	7.53064e-42	1.56861	0.569	0.096	4.87059e-37	Fibroblast
c1065070_g1_i2^sp|Q08E11|PPIC_BOVIN^Pro_isomerase^sigP	5.93229e-41	0.901571	0.431	0.051	3.83683e-36	Fibroblast
c1081818_g4_i1	7.78642e-40	0.839525	0.369	0.038	5.03602e-35	Fibroblast
c1078376_g4_i1^sp|F1N152|HTRA1_BOVIN^Kazal_1^sigP	9.68506e-40	0.608227	0.292	0.023	6.26401e-35	Fibroblast
c1086959_g2_i1^sp|Q63918|SDPR_MOUSE^sigP^Tm1	1.41142e-39	1.23032	0.585	0.104	9.12863e-35	Fibroblast
c1067510_g1_i1^sp|P25101|EDNRA_HUMAN^7tm_1^sigP^Tm8	1.74911e-39	1.20781	0.492	0.071	1.13127e-34	Fibroblast
c1076741_g5_i1	2.93619e-39	0.80555	0.323	0.029	1.89904e-34	Fibroblast
c1079473_g3_i1	3.63837e-39	0.788287	0.369	0.039	2.35319e-34	Fibroblast
c1091002_g2_i1	2.25807e-38	1.18441	0.585	0.105	1.46045e-33	Fibroblast
c1075751_g2_i2^sp|O00461|GOLI4_HUMAN^sigP^Tm1	4.43403e-38	0.579558	0.262	0.019	2.86779e-33	Fibroblast
c1091502_g1_i4^sp|P20112|SPRC_PIG^sp|O93390|SPRC_COTJA^FOLN^sigP	2.14411e-37	2.9944	0.923	0.409	1.38674e-32	Fibroblast
c1089647_g2_i2^sp|Q5R2J4|APCD1_PELSI^sp|Q5R2I8|APCD1_CHICK^sigP	5.95952e-37	0.706684	0.277	0.022	3.85444e-32	Fibroblast
c1084446_g5_i2^sp|Q9UHI8|ATS1_HUMAN^Reprolysin	3.36505e-36	0.729079	0.323	0.031	2.17642e-31	Fibroblast
c1090656_g1_i1^sp|Q08380|LG3BP_HUMAN^SRCR^sigP^Tm1	5.97137e-35	0.960338	0.538	0.09	3.8621e-30	Fibroblast
c1083154_g3_i1^sp|Q28985|IBP5_PIG^IGFBP^sigP	7.34324e-35	1.54279	0.615	0.132	4.74939e-30	Fibroblast
c1084889_g1_i1^Tm1	1.13018e-34	1.57962	0.538	0.103	7.30969e-30	Fibroblast
c1086412_g3_i1	1.80483e-34	0.691089	0.292	0.027	1.16731e-29	Fibroblast
c1081695_g2_i2	5.1119e-34	0.750655	0.431	0.059	3.30622e-29	Fibroblast
c1089285_g2_i1^sp|P81184|LEG1_SHEEP^sp|P11116|LEG1_BOVIN^Gal-bind_lectin1	1.5467e-33	1.51616	0.738	0.193	1.00036e-28	Fibroblast
c1091002_g1_i11	1.64528e-33	2.25672	0.831	0.302	1.06412e-28	Fibroblast
c1081670_g1_i11^sp|Q9YIB4|CO1A1_CYNPY^Collagen^VWC^sigP^Tm1	3.66911e-33	3.90066	0.692	0.206	2.37307e-28	Fibroblast
c1072231_g2_i1	1.08003e-32	1.05055	0.4	0.054	6.98531e-28	Fibroblast
c1082391_g1_i2	1.08134e-32	0.633616	0.354	0.04	6.99379e-28	Fibroblast
c1073865_g4_i1	2.19708e-32	1.52768	0.754	0.229	1.42101e-27	Fibroblast
c1090139_g4_i1^sp|Q499U4|GAS8_RAT^sp|P09803|CADH1_MOUSE^sp|O95995|GAS8_HUMAN^Cadherin_pro^GAS^sigP	2.52179e-32	1.41208	0.6	0.132	1.63102e-27	Fibroblast
c1080856_g1_i1	5.62393e-31	0.561952	0.262	0.023	3.63739e-26	Fibroblast
c1069315_g3_i1	5.79881e-31	0.51813	0.292	0.029	3.7505e-26	Fibroblast
c1088780_g4_i3^sp|P07228|ITB1_CHICK^Integrin_beta^sigP^Tm1	6.6028e-31	0.927662	0.631	0.142	4.27049e-26	Fibroblast
c1090907_g1_i7^sp|P16435|NCPR_HUMAN^Flavodoxin_1^Tm1	2.65755e-30	1.26336	0.6	0.146	1.71882e-25	Fibroblast
c1079120_g1_i1^sp|P70075|ANXA5_CYNPY^Annexin	2.90129e-30	1.15251	0.738	0.216	1.87647e-25	Fibroblast
c1058407_g11_i1^sp|P62155|CALM_XENLA1	1.23254e-29	0.955649	0.431	0.066	7.9717e-25	Fibroblast
c1085808_g2_i2	1.48707e-29	1.21806	0.662	0.183	9.61794e-25	Fibroblast
c1075633_g11_i1	4.05696e-29	0.727588	0.385	0.056	2.62392e-24	Fibroblast
c966126_g1_i1	2.57977e-28	0.853902	0.431	0.073	1.66852e-23	Fibroblast
c1067760_g1_i1^sp|Q63772|GAS6_RAT^sp|Q61592|GAS6_MOUSE^Gla^sigP	3.91693e-27	0.719849	0.323	0.043	2.53335e-22	Fibroblast
c1083351_g2_i1	8.25038e-27	1.22992	0.446	0.083	5.3361e-22	Fibroblast
c1090871_g3_i3	1.27304e-26	0.566211	0.262	0.028	8.23364e-22	Fibroblast
c1088938_g1_i1^sp|Q07235|GDN_MOUSE^sp|P07092|GDN_RAT^Serpin^sigP	4.01061e-26	0.760497	0.385	0.062	2.59394e-21	Fibroblast
c1082117_g1_i1	7.6303e-26	0.615463	0.338	0.048	4.93505e-21	Fibroblast
c1074175_g8_i1	1.02979e-25	0.529339	0.292	0.036	6.66038e-21	Fibroblast
c1077785_g8_i1	1.48165e-25	0.526356	0.262	0.029	9.58288e-21	Fibroblast
c1081745_g1_i2^sp|Q8NHP8|PLBL2_HUMAN^Phospholip_B^sigP	3.81744e-25	0.571211	0.385	0.062	2.469e-20	Fibroblast
c1090404_g2_i1^sp|Q8JGM4|QSOX1_CHICK^Tm1	1.41972e-24	0.705038	0.338	0.051	9.18234e-20	Fibroblast
c1085691_g2_i2^sp|P52803|EFNA5_HUMAN^Ephrin^sigP	4.85272e-24	0.685336	0.308	0.043	3.13859e-19	Fibroblast
c1070729_g1_i1^sp|P62747|RHOB_RAT^Ras	6.51077e-24	1.15164	0.508	0.121	4.21097e-19	Fibroblast
c1092782_g1_i1^sp|O35490|BHMT1_MOUSE^sp|Q5I597|BHMT1_BOVIN^S-methyl_trans	4.31807e-23	1.29575	0.662	0.247	2.7928e-18	Fibroblast
c934674_g1_i1	9.04185e-23	1.16508	0.431	0.091	5.848e-18	Fibroblast
c1087631_g4_i1^sp|Q9H6K5|YS027_HUMAN	1.49915e-22	0.609459	0.292	0.041	9.69607e-18	Fibroblast
c1068706_g4_i1^sp|O75487|GPC4_HUMAN^Glypican^sigP^Tm11	2.36503e-22	1.46984	0.477	0.115	1.52963e-17	Fibroblast
c1080684_g4_i1	2.74484e-22	0.563412	0.338	0.053	1.77528e-17	Fibroblast
c1092028_g1_i1^sp|Q9IBG7|KCP_XENLA^VWC	3.1457e-22	0.480148	0.262	0.033	2.03455e-17	Fibroblast
c1057772_g1_i2^sp|Q28677|S12A4_RABIT^AA_permease^Tm12	3.82439e-22	0.597036	0.308	0.046	2.4735e-17	Fibroblast
c1074318_g1_i1	3.83315e-22	0.728455	0.385	0.073	2.47917e-17	Fibroblast
c1081319_g10_i1	8.7819e-22	0.99184	0.615	0.195	5.67987e-17	Fibroblast
c1073398_g2_i1^sp|O60504|VINEX_HUMAN^SH3_2	3.67745e-21	0.634661	0.292	0.045	2.37846e-16	Fibroblast
c1092650_g1_i1^sp|Q9DED4|CIRBB_XENLA1	8.37482e-21	0.450755	0.769	0.26	5.41658e-16	Fibroblast
c1084261_g1_i11	1.49684e-20	1.12105	0.846	0.484	9.68111e-16	Fibroblast
c1089031_g1_i5^sp|O60688|YPEL1_HUMAN^Yippee-Mis18	9.01802e-20	2.69814	0.646	0.274	5.83259e-15	Fibroblast
c1073873_g2_i1^sp|Q09666|AHNK_HUMAN1	1.19291e-19	1.04199	0.938	0.662	7.71537e-15	Fibroblast
c1069280_g1_i3^sp|Q5JTB6|PLAC9_HUMAN	1.73034e-19	0.906977	0.4	0.092	1.11913e-14	Fibroblast
c1075891_g1_i1^sigP	1.911e-19	1.08533	0.754	0.333	1.23598e-14	Fibroblast
c1078752_g1_i1^sp|B6S2X2|CAMP_OPHHA^sp|B6S2X0|CAMP_NAJAT^Cystatin^sigP	4.53338e-19	2.4622	0.538	0.179	2.93206e-14	Fibroblast
c1070823_g1_i1^sp|P11047|LAMC1_HUMAN^Laminin_N^sigP	4.89558e-19	0.656265	0.338	0.065	3.16631e-14	Fibroblast
c1077736_g1_i11	4.9497e-19	0.676915	0.985	0.935	3.20131e-14	Fibroblast
c1073771_g4_i3^sp|Q9C0I1|MTMRC_HUMAN^Myotub-related1	5.91775e-19	3.53495	0.692	0.385	3.82742e-14	Fibroblast
c1072351_g2_i2^sp|Q5RET2|FKBP7_PONAB^FKBP_C^sigP	7.34222e-19	0.5541	0.277	0.044	4.74873e-14	Fibroblast
c1083217_g1_i5^sp|Q28944|CATL1_PIG^sp|Q9GKL8|CATL1_CHLAE^Inhibitor_I29^sigP1	9.94238e-19	0.972581	0.708	0.309	6.43043e-14	Fibroblast
c1080600_g8_i1^Tm3	1.23732e-18	1.09981	0.846	0.518	8.00259e-14	Fibroblast
c1079807_g1_i1^sp|Q1RMU3|P4HA1_BOVIN^P4Ha_N^sigP	2.46621e-18	0.693792	0.477	0.13	1.59507e-13	Fibroblast
c1079379_g5_i1	4.01405e-18	0.893452	0.585	0.206	2.59617e-13	Fibroblast
c1075142_g3_i2^sp|Q8JFZ2|GSTP1_XENLA^sp|P81942|GSTP1_BUFBU^GST_N	4.18651e-18	0.878042	0.523	0.161	2.70771e-13	Fibroblast
c1079481_g1_i3^sp|P16611|IBP3_PIG^sp|P17936|IBP3_HUMAN^IGFBP^sigP^Tm1	4.47474e-18	1.43053	0.338	0.071	2.89413e-13	Fibroblast
c1083798_g2_i3^sp|Q3UQS2|CG053_MOUSE^sp|Q8N8F7|CG053_HUMAN^Tm11	1.17483e-17	1.02153	0.8	0.449	7.59846e-13	Fibroblast
c1080600_g10_i2^sp|P27006|ANX2A_XENLA^Annexin	1.83943e-17	0.934336	0.846	0.527	1.18969e-12	Fibroblast
c1083042_g3_i4^sp|Q6P9V9|TBA1B_RAT^Tubulin1	3.15088e-17	0.972077	0.862	0.5	2.03789e-12	Fibroblast
c1081319_g4_i1	4.30713e-17	0.777728	0.523	0.165	2.78572e-12	Fibroblast
c1080684_g6_i1	4.56757e-17	0.573497	0.292	0.052	2.95417e-12	Fibroblast
c1063283_g1_i2^sp|Q5E9C0|RSU1_BOVIN^LRR_8	5.80981e-17	0.474734	0.292	0.052	3.75761e-12	Fibroblast
c1090169_g1_i1^sp|Q5DU56|NLRC3_MOUSE1	5.92831e-17	0.854446	1	0.999	3.83425e-12	Fibroblast
c1072646_g1_i1^sp|P26044|RADI_PIG1	1.67325e-15	0.659904	0.554	0.165	1.08221e-10	Fibroblast
c1089228_g2_i2^sp|Q8R3T5|STXB6_MOUSE	2.41869e-15	0.693651	0.385	0.1	1.56434e-10	Fibroblast
c1091260_g3_i1^sp|Q14315|FLNC_HUMAN^CH1	3.00536e-15	0.723149	0.877	0.619	1.94377e-10	Fibroblast
c1057394_g1_i1^sp|Q68FB8|DEGS1_XENTR^Lipid_DES^Tm4	3.48389e-15	0.692226	0.4	0.107	2.25328e-10	Fibroblast
c1085392_g2_i3^sp|Q8JG54|RGMA_CHICK^RGM_N	4.10886e-15	0.844176	0.446	0.133	2.65749e-10	Fibroblast
c1077102_g1_i1^sp|Q12797|ASPH_HUMAN^sp|Q8BSY0|ASPH_MOUSE^TPR_16^sigP^Tm1	4.88589e-15	0.59284	0.292	0.06	3.16004e-10	Fibroblast
c1070783_g4_i1^Tm1	5.06912e-15	0.727184	0.523	0.179	3.27856e-10	Fibroblast
c1085700_g1_i4^sp|Q9H098|F107B_HUMAN^DUF1151	1.74025e-14	1.59328	0.415	0.131	1.12554e-09	Fibroblast
c1080837_g6_i3^sp|Q5TCQ9|MAGI3_HUMAN^Guanylate_kin	2.32645e-14	0.388509	0.292	0.06	1.50468e-09	Fibroblast
c1078090_g4_i1^sp|P19973|LSP1_MOUSE^Caldesmon1	4.07768e-14	0.502714	0.569	0.18	2.63732e-09	Fibroblast
c1079844_g2_i1^sp|O42204|ITM2B_CHICK^BRICHOS^Tm1	4.42772e-14	0.748369	0.738	0.403	2.86372e-09	Fibroblast
c1072065_g2_i11	4.72052e-14	1.638	0.585	0.277	3.05309e-09	Fibroblast
c1091051_g6_i4	5.61281e-14	0.852141	0.462	0.157	3.6302e-09	Fibroblast
c1075891_g2_i1^sp|Q9R1Q6|T176B_MOUSE^sp|Q3YBM2|T176B_HUMAN^CD20^Tm4	1.2605e-13	0.750732	0.508	0.193	8.15256e-09	Fibroblast
c1079165_g7_i1^sp|Q9HCB6|SPON1_HUMAN^Reeler^sigP	1.77573e-13	1.013	0.369	0.105	1.14849e-08	Fibroblast
c1085784_g4_i1	1.82107e-13	0.68629	0.308	0.074	1.17782e-08	Fibroblast
c1075852_g4_i1^sp|P36955|PEDF_HUMAN1	1.94606e-13	1.32149	0.615	0.322	1.25865e-08	Fibroblast
c1091156_g1_i5^sp|P45700|MA1A1_MOUSE^Glyco_hydro_47^Tm11	2.70087e-13	0.747182	0.415	0.126	1.74684e-08	Fibroblast
c1081920_g2_i9^sp|Q9UEY8|ADDG_HUMAN^Aldolase_II	3.35094e-13	0.794613	0.431	0.145	2.16728e-08	Fibroblast
c1087289_g1_i1^sp|Q95241|A4_SAISC^sp|P79307|A4_PIG^APP_N^sigP^Tm1	3.82086e-13	0.778773	0.677	0.338	2.47122e-08	Fibroblast
c1079461_g2_i2^sp|Q9QWY8|ASAP1_MOUSE^sp|O97902|ASAP1_BOVIN^BAR	4.76329e-13	0.652505	0.292	0.069	3.08076e-08	Fibroblast
c1060840_g1_i1^sp|O70401|TSN6_MOUSE^Tetraspannin^Tm1	9.27729e-13	0.556446	0.385	0.112	6.00027e-08	Fibroblast
c1088792_g2_i1^sp|Q06441|TSP4_XENLA^COMP^sigP	2.09265e-12	0.846392	0.277	0.066	1.35346e-07	Fibroblast
c1055988_g3_i1^sp|O70318|E41L2_MOUSE	2.73221e-12	0.501907	0.277	0.062	1.76711e-07	Fibroblast
c1040348_g1_i2^sp|Q9P0V9|SEP10_HUMAN^Septin	3.10187e-12	0.574959	0.354	0.099	2.0062e-07	Fibroblast
c1086671_g1_i2^sp|P09417|DHPR_HUMAN^sp|Q09575|YRD6_CAEEL^adh_short^rve	5.36192e-12	0.974679	0.323	0.09	3.46793e-07	Fibroblast
c1083154_g8_i2^sp|Q5I0X7|TTC32_HUMAN^TPR_1	6.20901e-12	0.5207	0.354	0.104	4.0158e-07	Fibroblast
c1086935_g4_i4^sp|Q15223|PVRL1_HUMAN^sp|Q9GL76|PVRL1_PIG^V-set^sigP^Tm1	9.6719e-12	0.693942	0.492	0.201	6.25549e-07	Fibroblast
c1075674_g2_i1^sp|P20065|TYB4_MOUSE1	1.03848e-11	0.389249	0.985	0.982	6.71655e-07	Fibroblast
c1075882_g1_i5	1.22087e-11	0.831856	0.538	0.226	7.8962e-07	Fibroblast
c1079379_g2_i9^sp|Q9P2E9|RRBP1_HUMAN^sp|Q99PL5|RRBP1_MOUSE^Rib_recp_KP_reg^Tm1	1.30097e-11	0.680757	0.477	0.185	8.4143e-07	Fibroblast
c1073758_g1_i1	1.47771e-11	0.604218	0.431	0.148	9.5574e-07	Fibroblast
c1086551_g1_i2^sp|P0C0T0|LITAF_RAT^sp|Q6P828|LITAF_XENTR^zf-LITAF-like	1.70525e-11	0.488676	0.385	0.114	1.10291e-06	Fibroblast
c1068682_g3_i1^sp|Q6P378|ACTG_XENTR^sp|P53505|ACT5_XENLA^Actin	3.38365e-11	0.58582	0.308	0.083	2.18845e-06	Fibroblast
c1087495_g1_i7^sp|B0BM39|TSN9_XENTR^sp|O75954|TSN9_HUMAN^Tetraspannin^Tm4	4.25661e-11	0.593966	0.262	0.063	2.75305e-06	Fibroblast
c1084838_g1_i1	4.82862e-11	0.611384	0.338	0.103	3.123e-06	Fibroblast
c1090996_g1_i1^sp|P49255|SAMP_CAVPO^Pentaxin^sigP	8.888e-11	0.555482	0.277	0.072	5.74849e-06	Fibroblast
c1091319_g1_i31	2.15986e-10	0.498187	0.969	0.946	1.39694e-05	Fibroblast
c1089283_g1_i5	2.21633e-10	0.7162	0.662	0.404	1.43345e-05	Fibroblast
c1069217_g1_i1	2.5762e-10	0.684113	0.338	0.109	1.66621e-05	Fibroblast
c1084574_g4_i2^sp|O46680|TGFR1_BOVIN^sp|Q64729|TGFR1_MOUSE^Activin_recp^sigP^Tm2	2.61438e-10	0.386398	0.277	0.071	1.6909e-05	Fibroblast
c1090542_g1_i4^sp|Q8AWW5|CRIM1_CHICK^VWC^sigP^Tm1	2.88692e-10	0.902236	0.369	0.131	1.86717e-05	Fibroblast
c1087795_g2_i1^sp|P49907|SEPP1_BOVIN1	4.33615e-10	0.627138	0.754	0.489	2.80449e-05	Fibroblast
c1070360_g1_i4^sp|P23284|PPIB_HUMAN^Pro_isomerase^Tm11	7.87102e-10	0.520448	0.892	0.794	5.09074e-05	Fibroblast
c1089208_g4_i1	1.10772e-09	0.583578	0.277	0.08	7.16437e-05	Fibroblast
c1091662_g2_i4^sp|Q92569|P55G_HUMAN^SH2	1.57115e-09	0.680192	0.369	0.131	0.000101618	Fibroblast
c1073565_g1_i1^sp|P47773|HSP7C_ICTPU^sp|Q9W6Y1|HSP7C_ORYLA^HSP70	1.81498e-09	0.579173	0.615	0.324	0.000117387	Fibroblast
c1077707_g2_i2^sp|Q3ZM03|RSSA_XENLA^Ribosomal_S2	2.31326e-09	0.296019	1	0.998	0.000149615	Fibroblast
c1081197_g2_i3^sp|O19092|CYTC_MACMU^Cystatin	2.4981e-09	0.789663	0.6	0.367	0.00016157	Fibroblast
c1083934_g4_i1	3.65232e-09	0.444465	0.277	0.081	0.000236221	Fibroblast
c1080880_g1_i1	4.27991e-09	0.549224	0.338	0.113	0.000276812	Fibroblast
c1085376_g1_i1^sp|P58195|PLS1_RAT^sp|Q3ZBG9|PLS2_BOVIN^Scramblase	4.36966e-09	0.394008	0.292	0.086	0.000282617	Fibroblast
c1074243_g4_i4	4.43257e-09	0.723152	0.4	0.161	0.000286685	Fibroblast
c1079309_g1_i2^sp|Q5E9I1|CCNG1_BOVIN^Cyclin_N	7.30747e-09	0.57005	0.538	0.274	0.000472625	Fibroblast
c1069529_g5_i1	7.44468e-09	0.929507	0.523	0.274	0.000481499	Fibroblast
c1069215_g3_i1^sp|Q92122|KPYK_XENLA^PK	7.6424e-09	0.528337	0.462	0.19	0.000494287	Fibroblast
c1062340_g3_i1^sp|Q8K183|PDXK_MOUSE^PfkB	1.40801e-08	0.433867	0.338	0.12	0.000910659	Fibroblast
c1083176_g1_i2^sp|Q969X1|LFG3_HUMAN^Bax1-I^Tm61	1.92801e-08	0.553225	0.615	0.358	0.00124698	Fibroblast
c1087797_g10_i1^sp|O60885|BRD4_HUMAN	1.97483e-08	0.461479	0.569	0.292	0.00127726	Fibroblast
c1060851_g2_i3	2.16067e-08	0.410942	0.338	0.118	0.00139746	Fibroblast
c1086681_g2_i5^sp|P55058|PLTP_HUMAN	2.7914e-08	0.430442	0.262	0.079	0.00180539	Fibroblast
c1080110_g1_i2^sp|P04574|CPNS1_PIG^sp|P04632|CPNS1_HUMAN	4.98042e-08	0.605004	0.446	0.204	0.00322119	Fibroblast
c1082840_g5_i1^sp|Q9UQQ2|SH2B3_HUMAN^Phe_ZIP^Tm1	5.2531e-08	0.675458	0.415	0.182	0.00339754	Fibroblast
c1086298_g2_i1^sp|P17924|NFIB_CHICK^MH1^sigP1	6.97869e-08	0.520225	0.492	0.258	0.00451361	Fibroblast
c1087877_g6_i1^sp|Q5ZLR1|WLS_CHICK^MIG-14_Wnt-bd^Tm7	7.87553e-08	0.546093	0.431	0.189	0.00509366	Fibroblast
c1066651_g1_i1^sp|Q8AXV0|SH3G1_CHICK^BAR	9.88066e-08	0.34385	0.262	0.081	0.00639051	Fibroblast
c1088559_g3_i3^sp|Q5E9B7|CLIC1_BOVIN^sp|Q6MG61|CLIC1_RAT^GST_N_31	1.16083e-07	0.531576	0.8	0.606	0.00750791	Fibroblast
c1081367_g2_i2^sp|Q5VTR2|BRE1A_HUMAN^sp|A2VDP1|BRE1A_BOVIN^zf-C3HC4	1.28055e-07	0.516905	0.262	0.085	0.00828224	Fibroblast
c1089487_g4_i1	1.36793e-07	0.462401	0.477	0.229	0.00884734	Fibroblast
c1061788_g1_i1^sp|P12236|ADT3_HUMAN^Mito_carr^Tm2	1.49979e-07	0.545477	0.446	0.205	0.00970021	Fibroblast
c1089622_g4_i2	1.50282e-07	0.532046	0.415	0.19	0.0097198	Fibroblast
c1084743_g3_i11	1.75433e-07	0.75736	0.569	0.361	0.0113465	Fibroblast
c1080606_g8_i1^sp|Q02084|A33_PLEWA^PRY	1.94658e-07	0.531413	0.692	0.465	0.0125899	Fibroblast
c1080995_g2_i1^sp|Q5ZLK5|P4HA2_CHICK^P4Ha_N^sigP	2.37506e-07	0.35203	0.277	0.092	0.0153612	Fibroblast
c1078909_g3_i1^sp|Q6P856|AP2M1_XENTR^sp|Q5NVF7|AP2M1_PONAB^Adap_comp_sub1	2.56722e-07	0.587854	0.677	0.469	0.016604	Fibroblast
c1082319_g8_i2	3.02256e-07	0.556305	0.431	0.206	0.019549	Fibroblast
c1079209_g3_i1^sp|O00410|IPO5_HUMAN^HEAT	3.29694e-07	0.66978	0.723	0.507	0.0213236	Fibroblast
c1073935_g1_i1	3.9484e-07	1.34871	0.338	0.149	0.0255371	Fibroblast
c1090469_g1_i4^sp|P35611|ADDA_HUMAN^sp|Q63028|ADDA_RAT^Aldolase_II	4.82326e-07	0.484502	0.338	0.136	0.0311954	Fibroblast
c1065027_g1_i1^sp|P17427|AP2A2_MOUSE^Adaptin_N	5.62948e-07	0.565287	0.446	0.226	0.0364098	Fibroblast
c1090483_g1_i2	8.54399e-07	1.29113	0.308	0.131	0.05526	Fibroblast
c1080011_g2_i1^sp|P40429|RL13A_HUMAN^Ribosomal_L13	9.74113e-07	0.281158	1	0.996	0.0630027	Fibroblast
c1087857_g2_i2	1.10354e-06	0.611977	0.415	0.2	0.0713739	Fibroblast
c1084918_g1_i1^sp|Q28EB4|NP1L1_XENTR^sp|P55209|NP1L1_HUMAN^NAP	1.13301e-06	0.360534	0.954	0.953	0.0732799	Fibroblast
c1079384_g6_i3^sp|Q13813|SPTN1_HUMAN^Spectrin	1.22516e-06	0.464573	0.338	0.138	0.0792394	Fibroblast
c1062382_g4_i1	1.38428e-06	0.584164	0.538	0.325	0.0895314	Fibroblast
c1079306_g2_i2^sp|Q98T89|TWSG1_CHICK^Tm11	1.50174e-06	0.805072	0.492	0.299	0.0971278	Fibroblast
c1068735_g2_i2^sp|P27003|S10AA_CHICK^sp|Q6SQH4|S10AA_RABIT^S_100^Tm11	1.58415e-06	0.629869	0.892	0.76	0.102458	Fibroblast
c1091395_g2_i1^sp|Q04721|NOTC2_HUMAN^EGF^Tm1	1.65139e-06	0.590837	0.369	0.176	0.106807	Fibroblast
c787028_g1_i11	4.27406e-06	0.542923	0.877	0.763	0.276434	Fibroblast
c1071855_g1_i1	4.29442e-06	0.399014	0.323	0.132	0.27775	Fibroblast
c1077011_g4_i1^sp|Q8K419|LEG4_MOUSE^Gal-bind_lectin1	4.69949e-06	0.433107	0.954	0.896	0.303949	Fibroblast
c1082401_g1_i3^sp|P52794|EFNA1_XENLA^Ephrin^sigP	4.81748e-06	0.377633	0.277	0.11	0.31158	Fibroblast
c1069215_g2_i1^sp|P30613|KPYR_HUMAN^PK	5.1335e-06	0.418434	0.446	0.247	0.332019	Fibroblast
c1081108_g2_i1^sp|Q4R6M5|DDX5_MACFA^sp|P17844|DDX5_HUMAN^sp|Q61656|DDX5_MOUSE^DEAD^Helicase_C1	5.50848e-06	0.375625	0.938	0.918	0.356272	Fibroblast
c1087768_g4_i3^sp|P97429|ANXA4_MOUSE^sp|P08132|ANXA4_PIG^Annexin1	5.90043e-06	0.421404	0.831	0.748	0.381622	Fibroblast
c1083109_g1_i1^sp|Q9D1M7|FKB11_MOUSE^FKBP_C^sigP^Tm11	7.11623e-06	0.532972	0.569	0.384	0.460257	Fibroblast
c1081765_g1_i1^sp|Q5ZJF4|PRDX6_CHICK^sp|O77834|PRDX6_BOVIN^AhpC-TSA1	8.5434e-06	0.860161	0.615	0.503	0.552561	Fibroblast
c1084681_g1_i1^sp|P17790|BASI_CHICK^Ig_2^sigP^Tm1	1.03981e-05	0.284715	0.462	0.272	0.672517	Fibroblast
c1079393_g1_i1^sp|P70428|EXT2_MOUSE^Glyco_transf_64	1.16349e-05	0.378225	0.277	0.111	0.752514	Fibroblast
c1092684_g1_i1^sp|P84335|TPM1_LIZAU^Exo_endo_phos^Tropomyosin^sigP^Tm1	1.23278e-05	0.490369	0.569	0.373	0.797324	Fibroblast
c1077867_g2_i3^sp|Q98TX1|THIO_OPHHA	1.24689e-05	0.268664	0.6	0.345	0.806451	Fibroblast
c1091613_g1_i2^sp|Q8NDV7|TNR6A_HUMAN^RRM_5^SEA^Tm1	1.25829e-05	0.265067	0.262	0.1	0.813825	Fibroblast
c1089801_g1_i4^sp|Q60HE9|MA2B1_MACFA^Glyco_hydro_38^sigP	1.52595e-05	0.468111	0.385	0.192	0.986937	Fibroblast
c1089008_g1_i7^sp|P09488|GSTM1_HUMAN^GST_N1	1.7262e-05	0.389957	0.892	0.808	1	Fibroblast
c1088073_g2_i1^sp|Q13501|SQSTM_HUMAN^sp|Q64337|SQSTM_MOUSE^PB1	1.95508e-05	0.49046	0.538	0.341	1	Fibroblast
c1091708_g2_i3	1.959e-05	0.380948	0.846	0.747	1	Fibroblast
c1089606_g2_i11	2.02089e-05	0.427172	0.662	0.465	1	Fibroblast
c1089320_g2_i1^sp|Q2Q0I9|FNDC1_RAT^fn3	2.23285e-05	0.561855	0.369	0.187	1	Fibroblast
c1082410_g2_i3^sp|Q14094|CCNI_HUMAN^Cyclin_N1	2.28557e-05	0.48374	0.769	0.659	1	Fibroblast
c1084713_g2_i3^sp|A5D989|EF1D_BOVIN^sp|Q4R3D4|EF1D_MACFA^EF-1_beta_acid1	2.38497e-05	0.266663	0.954	0.964	1	Fibroblast
c1064961_g3_i1^sp|Q8K201|KCT2_MOUSE^sp|Q8NC54|KCT2_HUMAN^sigP^Tm11	2.47571e-05	0.433727	0.369	0.181	1	Fibroblast
c1091569_g1_i1	3.18792e-05	0.531398	0.631	0.495	1	Fibroblast
c1092656_g1_i2^RVT_11	3.48571e-05	0.410607	0.908	0.864	1	Fibroblast
c1042012_g1_i1^sp|P61589|RHOA_RAT^Ras	3.54493e-05	0.480464	0.738	0.633	1	Fibroblast
c1064961_g4_i1^sp|Q8K201|KCT2_MOUSE1	3.55933e-05	0.290809	0.323	0.152	1	Fibroblast
c1077759_g1_i9^sp|Q5ZJ81|SHLB2_CHICK^BAR	3.98795e-05	0.309997	0.277	0.119	1	Fibroblast
c1082002_g2_i4^sp|Q8CFN2|CDC42_RAT^Arf1	4.17776e-05	0.376291	0.785	0.667	1	Fibroblast
c1048855_g1_i1	4.29872e-05	0.378842	0.277	0.116	1	Fibroblast
c1084681_g2_i2^sp|P05689|CATZ_BOVIN^sp|Q9R1T3|CATZ_RAT^Peptidase_C1	4.40056e-05	0.420876	0.477	0.295	1	Fibroblast
c1066928_g1_i1	4.8166e-05	0.718338	0.323	0.153	1	Fibroblast
c1088568_g3_i1^sp|Q13610|PWP1_HUMAN^sp|Q2HJ56|PWP1_BOVIN^WD40	5.96264e-05	0.336046	0.692	0.525	1	Fibroblast
c10885_g1_i1	6.47507e-05	0.366109	0.277	0.122	1	Fibroblast
c1089606_g1_i11	6.95631e-05	0.576855	0.431	0.252	1	Fibroblast
c1085889_g9_i1^sp|Q9N0Z6|AT1A1_RABIT	7.59951e-05	0.384015	0.523	0.313	1	Fibroblast
c1092539_g1_i1	7.70682e-05	0.396548	0.631	0.468	1	Fibroblast
c1081021_g7_i1^Tm2	8.83485e-05	0.423507	0.323	0.155	1	Fibroblast
c1229610_g1_i1	0.000105764	0.285197	0.585	0.382	1	Fibroblast
c1081108_g4_i11	0.000108441	0.320554	0.877	0.777	1	Fibroblast
c1081788_g2_i2^sp|Q10472|GALT1_HUMAN^Glycos_transf_2^Tm1	0.000109814	0.390169	0.369	0.197	1	Fibroblast
c1090834_g4_i1	0.000112352	0.390812	0.369	0.202	1	Fibroblast
c1051206_g1_i1	0.000149674	0.407946	0.4	0.231	1	Fibroblast
c1061276_g1_i1^Tm1	0.00015173	0.485532	0.354	0.194	1	Fibroblast
c1091479_g1_i1^sp|P08548|LIN1_NYCCO^sp|P21328|RTJK_DROME^RVT_1	0.000167389	0.525115	0.554	0.396	1	Fibroblast
c1061503_g1_i1	0.000176284	0.434072	0.415	0.261	1	Fibroblast
c1081858_g3_i11	0.000176814	0.581941	0.6	0.448	1	Fibroblast
c1079941_g1_i6	0.000242539	0.384362	0.569	0.386	1	Fibroblast
c1083142_g4_i1	0.000242784	0.922101	0.385	0.234	1	Fibroblast
c1092868_g2_i1^Tm5	0.000248094	0.435721	0.662	0.523	1	Fibroblast
c1081603_g1_i2^sp|P31689|DNJA1_HUMAN^sp|P63036|DNJA1_RAT^DnaJ_CXXCXGXG	0.000263003	0.300926	0.738	0.638	1	Fibroblast
c1092852_g1_i1^sp|Q7ZV90|PIF1_DANRE^Helitron_like_N	0.000272675	0.305636	0.815	0.745	1	Fibroblast
c1076907_g1_i3	0.000276553	0.385997	0.323	0.169	1	Fibroblast
c1079366_g2_i3^sp|Q9ERE4|GOLP3_RAT^GPP34	0.000283945	0.483728	0.323	0.173	1	Fibroblast
c1087459_g2_i3	0.000367387	0.314878	0.785	0.692	1	Fibroblast
c1008789_g1_i3^sp|Q5R613|SNX6_PONAB^PX	0.000372656	0.318659	0.292	0.144	1	Fibroblast
c1086331_g5_i1	0.000383086	0.382144	0.292	0.146	1	Fibroblast
c1072428_g1_i1^sp|P07514|NB5R3_BOVIN^FAD_binding_6^Tm11	0.000392119	0.38881	0.477	0.323	1	Fibroblast
c1084654_g5_i1	0.000407477	0.351721	0.354	0.19	1	Fibroblast
c1089382_g2_i3	0.000447702	0.39556	0.292	0.151	1	Fibroblast
c1079489_g1_i1	0.000499449	0.33346	0.354	0.206	1	Fibroblast
c1084490_g1_i14	0.000499702	0.413925	0.662	0.504	1	Fibroblast
c1073980_g2_i1^sp|P49716|CEBPD_HUMAN	0.00050104	0.564384	0.277	0.145	1	Fibroblast
c1075959_g2_i1^sp|Q9UBV2|SE1L1_HUMAN^Sel11	0.000513517	0.390991	0.338	0.178	1	Fibroblast
c1088913_g1_i3^sp|Q13310|PABP4_HUMAN^RRM_1	0.000571465	0.35469	0.569	0.435	1	Fibroblast
c1074395_g1_i1	0.000601577	0.844269	0.354	0.225	1	Fibroblast
c1064219_g1_i1^sp|Q5E9E4|SSRB_BOVIN^TRAP_beta^Tm11	0.000636125	0.269876	0.892	0.851	1	Fibroblast
c1027109_g1_i1^sp|Q35920|ATP6_SALSA1	0.000674978	0.253887	1	0.985	1	Fibroblast
c1070806_g1_i5	0.000687685	0.287911	0.446	0.28	1	Fibroblast
c1084013_g1_i2^sp|Q5U583|GPX8B_XENLA1	0.000691312	0.45717	0.446	0.296	1	Fibroblast
c1078484_g3_i3	0.000696278	0.425865	0.538	0.395	1	Fibroblast
c1074031_g2_i1	0.000701157	0.440462	0.677	0.546	1	Fibroblast
c1082168_g5_i1^sp|A4V8B4|SAV1_RAT^sp|Q8VEB2|SAV1_MOUSE^WW	0.000710933	0.361438	0.292	0.153	1	Fibroblast
c1082780_g4_i1^sp|P61589|RHOA_RAT^Ras	0.000714525	0.411517	0.646	0.558	1	Fibroblast
c1081950_g2_i1^sp|Q5NVI6|PTTG_PONAB^sp|Q8R143|PTTG_MOUSE^sigP^Tm1	0.00079357	0.424374	0.323	0.179	1	Fibroblast
c1088418_g2_i2	0.000802515	0.488317	0.477	0.335	1	Fibroblast
c1071628_g4_i1^sp|Q2KJI2|STT3A_BOVIN^sp|Q5RCE2|STT3A_PONAB1	0.000808446	0.474695	0.646	0.534	1	Fibroblast
c1077188_g1_i4^sp|Q01279|EGFR_MOUSE^Recep_L_domain^sigP^Tm1	0.000835772	0.494479	0.292	0.158	1	Fibroblast
c1086079_g1_i2^sp|Q9JLS8|OBRG_RAT^Tm2	0.000849133	0.263983	0.277	0.142	1	Fibroblast
c1085685_g1_i11	0.00091834	0.466778	0.446	0.291	1	Fibroblast
c1080741_g1_i2^sp|O97524|BGLR_FELCA^Glyco_hydro_2_N	0.000937062	0.348593	0.369	0.216	1	Fibroblast
c1089111_g10_i1	0.00109682	0.40376	0.369	0.217	1	Fibroblast
c1084339_g2_i1^sp|Q5R5B6|PDIA1_PONAB^sp|P09103|PDIA1_MOUSE^Thioredoxin^sigP	0.00112348	0.28937	0.877	0.824	1	Fibroblast
c1078249_g1_i1^sp|P35241|RADI_HUMAN^FERM_N	0.00122196	0.260433	0.446	0.275	1	Fibroblast
c1069538_g1_i2	0.00123103	0.341198	0.354	0.209	1	Fibroblast
c1081698_g1_i1^sp|Q9NZB2|F120A_HUMAN^sp|A6H7H1|F120A_BOVIN	0.00126485	0.316674	0.523	0.375	1	Fibroblast
c1071704_g1_i2	0.00128134	0.402876	0.292	0.165	1	Fibroblast
c1071870_g2_i1^sp|P27921|JUND_CHICK^Jun1	0.00136576	0.538444	0.415	0.288	1	Fibroblast
c1087535_g1_i1^sp|Q00765|REEP5_HUMAN^TB2_DP1_HVA22^Tm2	0.00138789	0.283135	0.6	0.453	1	Fibroblast
c1087860_g1_i3	0.00143887	0.305542	0.769	0.649	1	Fibroblast
c1080955_g1_i7^sp|Q5R7U4|GBG2_PONAB	0.00153871	0.329682	0.338	0.195	1	Fibroblast
c1072768_g3_i2^sp|Q6TEN1|RAP1B_DANRE^Arf	0.00159272	0.279857	0.369	0.223	1	Fibroblast
c1089013_g1_i1^sp|Q7ZXE9|TES_XENLA^PET	0.00163444	0.345244	0.292	0.167	1	Fibroblast
c1087634_g3_i1	0.00167179	0.322614	0.262	0.139	1	Fibroblast
c1083030_g4_i3^sp|P28648|CD63_RAT^Tetraspannin^Tm41	0.00187702	0.338933	0.692	0.594	1	Fibroblast
c1082489_g3_i1^sp|Q64310|SURF4_MOUSE^sp|A7YY49|SURF4_BOVIN^SURF4^Tm11	0.00189308	0.350766	0.415	0.269	1	Fibroblast
c1078243_g1_i2^sp|Q5RED0|PGRC1_PONAB^Cyt-b5^Tm1	0.00201924	0.363445	0.323	0.196	1	Fibroblast
c1088068_g1_i6^sp|Q9UKK9|NUDT5_HUMAN^NUDIX1	0.00231861	0.445888	0.631	0.583	1	Fibroblast
c1074782_g1_i2^sp|P04003|C4BPA_HUMAN^Sushi^sigP^Tm1	0.00295088	0.293755	0.323	0.197	1	Fibroblast
c1066226_g1_i3^sp|P30042|ES1_HUMAN^DJ-1_PfpI	0.00300318	0.378193	0.323	0.195	1	Fibroblast
c1092864_g2_i1	0.00340668	0.26553	0.277	0.153	1	Fibroblast
c1089007_g5_i1	0.00356654	0.371252	0.6	0.501	1	Fibroblast
c1070977_g1_i1^sp|Q5ZML7|LAP4A_CHICK^Mtp^Tm4	0.00374646	0.362254	0.415	0.297	1	Fibroblast
c1088868_g4_i2^sigP^Tm2	0.00381008	0.393823	0.538	0.46	1	Fibroblast
c862416_g1_i2	0.00412903	0.481309	0.369	0.255	1	Fibroblast
c1072863_g8_i3	0.00438896	0.440284	0.385	0.26	1	Fibroblast
c1090970_g3_i1^sp|Q9Y2M2|CC032_HUMAN1	0.00474138	0.32199	0.585	0.488	1	Fibroblast
c1057133_g1_i1	0.00503827	0.253615	0.292	0.174	1	Fibroblast
c1078807_g2_i11	0.0050962	0.328648	0.754	0.596	1	Fibroblast
c1092543_g3_i1^sp|Q2HJ23|MLP3A_BOVIN^Atg8	0.00530952	0.378219	0.415	0.309	1	Fibroblast
c1076053_g1_i5^sp|Q5ZM91|KAP0_CHICK^sp|P00514|KAP0_BOVIN^RIIa^sigP	0.00541851	0.377609	0.662	0.583	1	Fibroblast
c1063445_g1_i1^sp|Q02391|GSLG1_CHICK^Cys_rich_FGFR^sigP^Tm1	0.00552573	0.375091	0.292	0.183	1	Fibroblast
c1070359_g2_i1^sp|Q5ZMH1|SEPT2_CHICK^Septin1	0.00553255	0.418902	0.446	0.343	1	Fibroblast
c1070363_g1_i1^sp|Q9BZ95|NSD3_HUMAN^PWWP	0.00597775	0.338353	0.385	0.254	1	Fibroblast
c1092461_g1_i1^sp|Q9H3M7|TXNIP_HUMAN^Arrestin_N1	0.0067415	0.524358	0.477	0.398	1	Fibroblast
c1073793_g3_i1^sp|Q99MZ8|LASP1_RAT	0.00688084	0.359614	0.415	0.314	1	Fibroblast
c1059705_g2_i3^sp|Q0MQF6|NDUC1_PANTR	0.0069951	0.312847	0.338	0.226	1	Fibroblast
c1072462_g3_i3^sp|Q9W7M6|LDHA_AMBME	0.00725809	0.302694	0.631	0.539	1	Fibroblast
c1086226_g3_i5^sp|P46940|IQGA1_HUMAN^CH	0.00941263	0.305473	0.446	0.335	1	Fibroblast
c1090300_g1_i4	0.00944798	0.297013	0.431	0.313	1	Fibroblast
c1092853_g2_i1^sp|P21329|RTJK_DROFU^RVT_1	0.00973861	0.393881	0.308	0.195	1	Fibroblast
c1058813_g1_i1	0	3.36025	0.779	0.013	0	Basal epidermis
c1087829_g1_i1^sp|Q99PD4|ARC1A_RAT^sp|Q9R0Q6|ARC1A_MOUSE^WD40	0	1.01242	0.525	0.004	0	Basal epidermis
c1077634_g1_i1^sp|Q9UMD9|COHA1_HUMAN^sp|Q90584|COHA1_CHICK^Collagen	1.89337e-290	2.68713	1	0.064	1.22457e-285	Basal epidermis
c1050484_g1_i1^sp|Q7ZXZ6|AUGN_XENLA	9.15451e-290	1.09221	0.557	0.008	5.92086e-285	Basal epidermis
c1089003_g1_i2	2.03487e-278	0.936822	0.525	0.007	1.31609e-273	Basal epidermis
c1069446_g1_i1^sp|Q9CQN4|SOSD1_MOUSE^sp|Q642G2|SOSD1_RAT^Sclerostin^sigP	8.5429e-274	1.16231	0.5	0.006	5.52529e-269	Basal epidermis
c1067839_g6_i1	5.11304e-259	2.31661	0.73	0.029	3.30696e-254	Basal epidermis
c1062875_g1_i4^sp|Q9DE68|PGS2_COTJA^LRRNT^sigP1	4.67282e-239	1.40357	0.795	0.04	3.02224e-234	Basal epidermis
c1090227_g2_i1^sp|O95302|FKBP9_HUMAN^FKBP_C^sigP1	1.67507e-232	1.06704	0.623	0.021	1.08338e-227	Basal epidermis
c1088810_g1_i3^sp|Q02388|CO7A1_HUMAN^sp|P0C728|LF3_EBVG^VWA^sigP^Tm1	7.78976e-220	1.06402	0.607	0.022	5.03818e-215	Basal epidermis
c1052306_g5_i1	8.53623e-209	0.722506	0.361	0.003	5.52098e-204	Basal epidermis
c1068299_g4_i1	5.22611e-207	0.468594	0.541	0.017	3.38009e-202	Basal epidermis
c1069224_g4_i2^sp|Q03277|PO11_SCICO1	5.66557e-186	0.389755	0.705	0.043	3.66432e-181	Basal epidermis
c1090666_g1_i1^sp|Q9QXS1|PLEC_MOUSE^sp|Q15149|PLEC_HUMAN^Plectin	2.36545e-180	1.20187	0.623	0.034	1.5299e-175	Basal epidermis
c1061938_g2_i1^sp|P17852|ITA3_CRIGR^Integrin_alpha2^Tm1	2.28796e-168	0.745522	0.377	0.008	1.47978e-163	Basal epidermis
c1074459_g1_i1	8.66833e-153	1.45228	0.664	0.052	5.60642e-148	Basal epidermis
c1088846_g4_i21	3.94009e-152	0.922026	0.467	0.019	2.54833e-147	Basal epidermis
c1085883_g1_i2^sp|Q66PG1|LARG2_DANRE^Glyco_transf_8^Tm1	9.19729e-149	0.637971	0.336	0.008	5.94853e-144	Basal epidermis
c1080550_g10_i6^sp|Q15063|POSTN_HUMAN^Fasciclin^sigP1	5.15735e-147	1.15142	0.746	0.071	3.33562e-142	Basal epidermis
c1089964_g2_i1^sp|P17247|TGFB2_XENLA^sp|Q03278|PO21_NASVI^RVT_1^TGFb_propeptide^sigP	1.27053e-146	0.629646	0.344	0.008	8.2174e-142	Basal epidermis
c1081670_g1_i11^sp|Q9YIB4|CO1A1_CYNPY^Collagen^VWC^sigP^Tm11	7.59189e-143	2.24406	1	0.186	4.91021e-138	Basal epidermis
c1064637_g2_i11	1.21195e-130	0.719062	0.352	0.012	7.83856e-126	Basal epidermis
c1090139_g4_i1^sp|Q499U4|GAS8_RAT^sp|P09803|CADH1_MOUSE^sp|O95995|GAS8_HUMAN^Cadherin_pro^GAS^sigP1	5.89608e-125	1.50822	0.828	0.115	3.81341e-120	Basal epidermis
c1078917_g4_i11	1.49106e-124	0.821458	0.443	0.023	9.64373e-120	Basal epidermis
c1083394_g6_i11	7.87981e-124	0.721247	0.377	0.015	5.09642e-119	Basal epidermis
c1083265_g7_i2^sp|Q2QL79|CAV1_DIDVI^Caveolin^Tm11	9.38245e-124	0.725672	0.475	0.027	6.06828e-119	Basal epidermis
c1091348_g1_i3^sp|Q2HJ89|FKB10_BOVIN^sp|Q61576|FKB10_MOUSE^FKBP_C^sigP1	2.57589e-121	1.46698	0.852	0.13	1.66601e-116	Basal epidermis
c1067839_g4_i1^sp|Q90502|TBFG_EPTST^Filament	6.40855e-120	0.548248	0.254	0.005	4.14486e-115	Basal epidermis
c1091199_g3_i11	2.04438e-118	1.01684	0.68	0.074	1.32224e-113	Basal epidermis
c1067839_g2_i1^sp|Q90502|TBFG_EPTST^Filament	2.4533e-118	3.60574	0.943	0.209	1.58672e-113	Basal epidermis
c1078376_g4_i1^sp|F1N152|HTRA1_BOVIN^Kazal_1^sigP1	1.54394e-115	0.631238	0.361	0.015	9.98574e-111	Basal epidermis
c1071469_g1_i1^sp|O94769|ECM2_HUMAN^VWC^sigP1	5.15337e-113	0.746548	0.402	0.021	3.33305e-108	Basal epidermis
c1079465_g6_i1^sp|P78539|SRPX_HUMAN^Sushi^sigP	3.38512e-109	1.49378	0.828	0.142	2.18939e-104	Basal epidermis
c1071655_g8_i1^sp|Q91453|STXB_SYNHO^fn3	9.2424e-106	0.721203	0.402	0.024	5.9777e-101	Basal epidermis
c1087311_g3_i1^Tm1	2.8811e-98	1.55324	0.861	0.172	1.86341e-93	Basal epidermis
c1073771_g4_i3^sp|Q9C0I1|MTMRC_HUMAN^Myotub-related2	1.53998e-94	2.04818	1	0.369	9.96015e-90	Basal epidermis
c1082824_g3_i2^sp|P26007|ITA6_CHICK^FG-GAP^sigP^Tm1	1.48997e-93	1.43486	0.795	0.151	9.6367e-89	Basal epidermis
c1070536_g3_i2^sp|Q60467|CO5A1_CRILO^COLFI1	5.677e-88	0.766491	0.418	0.033	3.67171e-83	Basal epidermis
c1091502_g1_i4^sp|P20112|SPRC_PIG^sp|O93390|SPRC_COTJA^FOLN^sigP1	5.42882e-85	1.87227	0.984	0.398	3.5112e-80	Basal epidermis
c1083672_g4_i12	1.08525e-81	0.564819	0.336	0.022	7.0191e-77	Basal epidermis
c1070536_g6_i11	5.42772e-81	0.538156	0.336	0.022	3.51048e-76	Basal epidermis
c1091132_g1_i1	4.43607e-80	0.862621	0.549	0.07	2.86912e-75	Basal epidermis
c1076054_g3_i11	1.36953e-78	0.490033	0.303	0.018	8.85772e-74	Basal epidermis
c1088780_g4_i3^sp|P07228|ITB1_CHICK^Integrin_beta^sigP^Tm11	1.76862e-75	1.04707	0.705	0.131	1.14389e-70	Basal epidermis
c1069731_g9_i2^sp|P97873|LOXL1_MOUSE1	2.21396e-74	0.548457	0.295	0.018	1.43192e-69	Basal epidermis
c1067997_g2_i1^sp|Q05116|MP2K1_XENLA^sp|Q91447|MP2K1_SERCA^Pkinase	3.67244e-73	0.780123	0.459	0.051	2.37522e-68	Basal epidermis
c1076312_g2_i1^sp|P22797|ADH1_PELPE^sp|P80338|ADH1_STRCA^ADH_N	1.49987e-72	0.593936	0.303	0.02	9.70069e-68	Basal epidermis
c1083142_g4_i11	2.30047e-72	1.23378	0.828	0.215	1.48787e-67	Basal epidermis
c1031473_g1_i1	1.05589e-71	1.08224	0.68	0.131	6.82916e-67	Basal epidermis
c1085580_g2_i2^sp|Q2UY11|COSA1_MOUSE^sp|Q2UY09|COSA1_HUMAN^VWA^VWA_3^sigP	2.62938e-70	0.603728	0.344	0.028	1.7006e-65	Basal epidermis
c1078760_g6_i3^sp|Q8CFG0|SULF2_MOUSE	1.88611e-69	0.816944	0.443	0.049	1.21988e-64	Basal epidermis
c1075852_g4_i1^sp|P36955|PEDF_HUMAN2	9.13612e-69	1.40794	0.902	0.306	5.90897e-64	Basal epidermis
c1086959_g2_i1^sp|Q63918|SDPR_MOUSE^sigP^Tm11	1.00735e-67	0.979461	0.582	0.095	6.51523e-63	Basal epidermis
c1068299_g3_i3^sigP^Tm11	2.66855e-65	2.07039	1	0.838	1.72594e-60	Basal epidermis
c1092147_g1_i22	5.66916e-65	1.52183	0.934	0.424	3.66664e-60	Basal epidermis
c1080155_g2_i4^sp|P13731|SERPH_CHICK^Serpin^sigP	6.03208e-65	0.629673	0.418	0.047	3.90137e-60	Basal epidermis
c1086285_g2_i2^sp|Q2M2I5|K1C24_HUMAN^sp|Q28706|K1C12_RABIT^Filament2	9.79097e-62	1.97514	0.902	0.318	6.33251e-57	Basal epidermis
c1069994_g1_i1^sp|Q58D84|FSTL1_BOVIN^FOLN^sigP1	9.48636e-61	0.744227	0.746	0.179	6.13549e-56	Basal epidermis
c1091199_g2_i1^sp|P05997|CO5A2_HUMAN^COLFI^sigP1	1.85169e-60	0.534732	0.344	0.033	1.19762e-55	Basal epidermis
c1084123_g2_i11	1.05137e-58	0.487811	0.287	0.023	6.79998e-54	Basal epidermis
c1090177_g3_i1^sigP	4.23772e-55	0.843053	0.557	0.107	2.74083e-50	Basal epidermis
c1066256_g1_i1	3.8965e-54	0.815249	0.615	0.13	2.52014e-49	Basal epidermis
c1011548_g1_i1	1.93721e-53	0.768927	0.451	0.07	1.25293e-48	Basal epidermis
c1087011_g4_i31	1.46178e-51	0.492676	0.279	0.025	9.45438e-47	Basal epidermis
c1090656_g1_i1^sp|Q08380|LG3BP_HUMAN^SRCR^sigP^Tm11	1.16135e-50	0.55373	0.5	0.083	7.51127e-46	Basal epidermis
c1089111_g10_i11	4.63717e-50	0.974333	0.721	0.201	2.99918e-45	Basal epidermis
c1082866_g1_i3^sp|Q29041|FCN2_PIG^sp|Q29042|FCN1_PIG^Collagen	3.73047e-49	0.670084	0.328	0.039	2.41275e-44	Basal epidermis
c1072202_g1_i1	4.18865e-48	0.448822	0.27	0.026	2.70909e-43	Basal epidermis
c1090000_g4_i1^sp|P57093|PAHX_RAT^sp|Q28HK1|UCMA_XENTR^PhyH^sigP2	8.4493e-48	0.980401	0.795	0.261	5.46475e-43	Basal epidermis
c1092519_g2_i2^sp|Q6P640|ACTC_XENTR^Actin1	1.03217e-47	0.726867	1	0.988	6.67574e-43	Basal epidermis
c1089890_g4_i2^sp|O13065|MMP18_XENLA^PG_binding_1^sigP	3.08223e-47	0.612895	0.336	0.042	1.99349e-42	Basal epidermis
c1092782_g1_i1^sp|O35490|BHMT1_MOUSE^sp|Q5I597|BHMT1_BOVIN^S-methyl_trans1	1.57383e-46	1.01752	0.738	0.237	1.01791e-41	Basal epidermis
c1061563_g2_i2^sp|Q98TX1|THIO_OPHHA^Thioredoxin2	3.14393e-45	1.1251	0.975	0.658	2.0334e-40	Basal epidermis
c1085559_g2_i1^sp|P67937|TPM4_PIG^sp|Q63610|TPM3_RAT^Tropomyosin_12	7.17229e-45	1.09844	0.902	0.507	4.63882e-40	Basal epidermis
c1077183_g12_i1^sigP1	3.82292e-44	0.596944	0.385	0.06	2.47255e-39	Basal epidermis
c1062879_g2_i1^sp|Q9Y219|JAG2_HUMAN^MNNL^sigP^Tm1	5.88179e-43	0.597431	0.369	0.056	3.80417e-38	Basal epidermis
c1081317_g1_i1	2.46537e-41	0.520513	0.287	0.035	1.59453e-36	Basal epidermis
c1081126_g2_i3^sp|P27120|DCOR1_XENLA^Orn_Arg_deC_N	7.62791e-41	0.817546	0.533	0.128	4.9335e-36	Basal epidermis
c1077011_g4_i1^sp|Q8K419|LEG4_MOUSE^Gal-bind_lectin2	2.5425e-40	0.741271	1	0.893	1.64441e-35	Basal epidermis
c1070510_g1_i1^sp|O19005|CLD4_CHLAE^sp|Q6BBL6|CLD4_BOVIN^PMP22_Claudin^Tm32	2.82071e-40	0.985305	0.869	0.404	1.82435e-35	Basal epidermis
c1083200_g2_i1	5.9925e-40	0.839681	0.5	0.108	3.87577e-35	Basal epidermis
c1085471_g1_i1^sp|Q9WVJ9|FBLN4_MOUSE^EGF_CA^sigP^Tm21	7.68238e-40	0.467339	0.279	0.034	4.96873e-35	Basal epidermis
c1080135_g1_i1^sp|P18065|IBP2_HUMAN^sp|P49705|IBP2_CHICK^IGFBP^sigP	1.06257e-39	0.862908	0.549	0.141	6.87237e-35	Basal epidermis
c1071363_g1_i1^sp|P25007|PPIA_DROME^Pro_isomerase1	1.10479e-39	0.451521	1	0.999	7.14544e-35	Basal epidermis
c1087744_g1_i2^sp|Q9R012|PLK2_RAT^sp|P53351|PLK2_MOUSE^Pkinase	4.85753e-38	0.828042	0.639	0.186	3.14171e-33	Basal epidermis
c1090231_g1_i5	8.10356e-38	0.53652	0.336	0.053	5.24114e-33	Basal epidermis
c1088390_g4_i2	1.22969e-35	0.57464	0.369	0.068	7.95327e-31	Basal epidermis
c1075052_g1_i1^sp|Q95L14|PTGES_BOVIN^MAPEG^Tm3	9.80637e-35	0.408959	0.262	0.034	6.34247e-30	Basal epidermis
c1089111_g3_i1^sp|P55002|MFAP2_MOUSE^MAGP^sigP	3.20523e-34	0.616016	0.393	0.079	2.07305e-29	Basal epidermis
c196670_g1_i1	6.15135e-34	0.652183	0.459	0.108	3.97851e-29	Basal epidermis
c1085810_g6_i1^sp|Q71TY3|RS27_RAT	1.89373e-33	0.443025	1	0.994	1.22481e-28	Basal epidermis
c1042307_g1_i1	3.04055e-33	0.738174	0.484	0.124	1.96653e-28	Basal epidermis
c1068519_g1_i4^sp|Q52M98|1433T_XENLA^14-3-3^Tm12	3.38049e-33	0.503232	1	0.981	2.1864e-28	Basal epidermis
c1090547_g2_i1^sp|P62250|RS16_RAT^Ribosomal_S91	1.01404e-32	0.459056	1	0.995	6.55851e-28	Basal epidermis
c1091964_g9_i1	1.48248e-32	0.525715	0.328	0.059	9.58824e-28	Basal epidermis
c1092147_g4_i2	1.6029e-31	0.699512	0.492	0.136	1.03671e-26	Basal epidermis
c1040482_g1_i12	1.93319e-31	0.931515	1	0.782	1.25033e-26	Basal epidermis
c1089898_g1_i2^sp|Q99490|AGAP2_HUMAN^sp|O95428|PPN_HUMAN^ArfGap^Ig_3	4.77305e-31	0.711311	0.607	0.205	3.08706e-26	Basal epidermis
c1075674_g2_i1^sp|P20065|TYB4_MOUSE2	9.33154e-31	0.482237	1	0.982	6.03536e-26	Basal epidermis
c1088283_g2_i2^sp|Q14192|FHL2_HUMAN^LIM2	1.18941e-30	0.766378	0.754	0.316	7.69277e-26	Basal epidermis
c1091621_g1_i2^sp|Q17Q32|ENOPH_AEDAE	2.45737e-30	0.874508	0.631	0.22	1.58935e-25	Basal epidermis
c1061196_g1_i2^sp|P49645|ADH1_APTAU^sp|P00327|ADH1E_HORSE^ADH_N	8.15006e-30	0.566491	0.402	0.092	5.27121e-25	Basal epidermis
c1069215_g3_i1^sp|Q92122|KPYK_XENLA^PK1	1.12223e-28	0.574471	0.59	0.18	7.25822e-24	Basal epidermis
c1066591_g3_i3^sp|O93235|CIRBA_XENLA^sp|Q5RF83|CIRBP_PONAB^RRM_12	1.97291e-28	0.355908	1	0.999	1.27602e-23	Basal epidermis
c1084013_g1_i2^sp|Q5U583|GPX8B_XENLA2	9.62443e-28	0.839774	0.672	0.285	6.22479e-23	Basal epidermis
c1082435_g1_i2^sp|P02584|PROF1_BOVIN^Profilin^sigP2	1.6656e-27	0.560737	0.992	0.922	1.07726e-22	Basal epidermis
c1062552_g2_i2^sp|Q8JGR4|RL24_DANRE^sp|Q9DFQ7|RL24_GILMI^Ribosomal_L24e	6.20679e-27	0.401939	1	0.998	4.01436e-22	Basal epidermis
c1084565_g1_i1	1.41717e-26	0.776975	0.475	0.146	9.16582e-22	Basal epidermis
c1080765_g1_i1^sp|P46778|RL21_HUMAN^Ribosomal_L21e	1.73216e-26	0.391501	1	0.998	1.12031e-21	Basal epidermis
c1066928_g1_i11	1.09115e-25	0.717487	0.475	0.144	7.0572e-21	Basal epidermis
c1075360_g5_i1^sp|Q15742|NAB2_HUMAN^sp|P10646|TFPI1_HUMAN^Kunitz_BPTI^NCD1	1.78039e-25	0.754666	0.5	0.158	1.1515e-20	Basal epidermis
c1070356_g2_i1	8.36865e-25	1.16207	0.451	0.141	5.41259e-20	Basal epidermis
c1079849_g1_i2^sp|B0UZC8|VWC2L_DANRE^VWC^sigP	3.78002e-24	0.469581	0.27	0.053	2.44481e-19	Basal epidermis
c1083506_g2_i1^sp|Q7YQD7|FBLN3_MACFA^EGF_CA	5.90695e-24	0.478412	0.287	0.059	3.82044e-19	Basal epidermis
c1072646_g1_i1^sp|P26044|RADI_PIG2	6.33108e-24	0.323778	0.549	0.159	4.09475e-19	Basal epidermis
c1089986_g2_i1^sp|P61368|RL15_HYDVU^sp|P0C276|RL40_SHEEP^Rad60-SLD^Ribosomal_L15e1	1.09081e-23	0.333334	1	0.999	7.05503e-19	Basal epidermis
c1073179_g1_i1^sp|Q8IVF2|AHNK2_HUMAN	4.90371e-23	0.490237	0.295	0.065	3.17157e-18	Basal epidermis
c1085225_g3_i1^sp|P62890|RL30_RAT^Ribosomal_L7Ae	5.37644e-23	0.396429	1	0.994	3.47732e-18	Basal epidermis
c1091092_g3_i6^sp|P17508|EF1A3_XENLA^sp|P17507|EF1A2_XENLA^GTP_EFTU1	6.19891e-23	0.268677	1	1	4.00927e-18	Basal epidermis
c1091260_g3_i1^sp|Q14315|FLNC_HUMAN^CH2	1.41263e-22	0.649911	0.877	0.615	9.13649e-18	Basal epidermis
c1077736_g1_i12	2.31404e-22	0.517786	1	0.934	1.49665e-17	Basal epidermis
c1085880_g6_i1^sp|P08776|K2C8_XENLA^Filament	4.71728e-22	0.910614	0.402	0.114	3.051e-17	Basal epidermis
c1079860_g1_i4^sp|Q90YQ1|RS23_ICTPU^Ribosom_S12_S23	8.04164e-22	0.348866	1	0.993	5.20109e-17	Basal epidermis
c1076146_g9_i1^sp|P68200|RS27A_ICTPU^ubiquitin1	2.92835e-21	0.3358	1	0.997	1.89397e-16	Basal epidermis
c1080432_g5_i1	3.08088e-21	0.461728	0.385	0.108	1.99262e-16	Basal epidermis
c1079238_g1_i1	3.99458e-21	0.379704	0.27	0.058	2.58357e-16	Basal epidermis
c1049915_g1_i1	4.08099e-21	0.39725	0.254	0.052	2.63946e-16	Basal epidermis
c1080765_g2_i3^sp|O09167|RL21_MOUSE	4.50139e-21	0.369132	1	0.997	2.91136e-16	Basal epidermis
c1068365_g2_i1^sp|P04075|ALDOA_HUMAN^Glycolytic1	5.43745e-21	0.626135	0.934	0.691	3.51678e-16	Basal epidermis
c1090414_g1_i2^sp|P04083|ANXA1_HUMAN^Annexin1	3.1277e-20	0.513005	0.967	0.832	2.0229e-15	Basal epidermis
c1091667_g1_i1^sp|Q90YQ5|RS18_ICTPU^Ribosomal_S13	7.73006e-20	0.310352	1	0.998	4.99957e-15	Basal epidermis
c1072515_g4_i4^sp|P26373|RL13_HUMAN^Ribosomal_L13e1	8.74963e-20	0.31861	1	0.998	5.659e-15	Basal epidermis
c1090959_g1_i1^sp|P18660|RLA1_CHICK^Ribosomal_60s	1.22587e-19	0.312116	1	0.998	7.92853e-15	Basal epidermis
c1091002_g1_i12	1.64494e-19	0.596025	0.631	0.3	1.0639e-14	Basal epidermis
c1089688_g3_i1^sp|P62902|RL31_RAT^sp|Q9IA76|RL31_PAROL^Ribosomal_L31e1	1.8502e-19	0.363059	1	0.985	1.19665e-14	Basal epidermis
c1085889_g9_i1^sp|Q9N0Z6|AT1A1_RABIT1	1.86877e-19	0.58423	0.664	0.304	1.20866e-14	Basal epidermis
c1085972_g3_i1^sp|P25886|RL29_RAT	2.18139e-19	0.393267	1	0.948	1.41086e-14	Basal epidermis
c1086242_g2_i3^sp|P49207|RL34_HUMAN^Ribosomal_L34e1	3.36145e-19	0.374748	1	0.99	2.17408e-14	Basal epidermis
c1077707_g2_i2^sp|Q3ZM03|RSSA_XENLA^Ribosomal_S21	4.78032e-19	0.310136	1	0.998	3.09177e-14	Basal epidermis
c1072065_g2_i12	5.59079e-19	0.712508	0.598	0.272	3.61596e-14	Basal epidermis
c1087951_g3_i2^sp|Q05816|FABP5_MOUSE2	7.23451e-19	0.537294	0.893	0.584	4.67907e-14	Basal epidermis
c1080011_g2_i1^sp|P40429|RL13A_HUMAN^Ribosomal_L131	1.06733e-18	0.355415	1	0.995	6.90315e-14	Basal epidermis
c1081957_g1_i2^sp|P51903|PGK_CHICK^PGK	1.87645e-18	0.530853	0.885	0.681	1.21363e-13	Basal epidermis
c1089823_g2_i1^sp|P23403|RS20_XENLA^Ribosomal_S10	3.213e-18	0.287876	1	0.998	2.07807e-13	Basal epidermis
c1085979_g1_i2^sp|Q9DET5|TB15A_COTJA2	3.44543e-18	0.500312	0.984	0.788	2.2284e-13	Basal epidermis
c1088239_g5_i1^sp|P47830|RL27A_XENLA^Ribosomal_L18e	4.00454e-18	0.315651	1	0.998	2.59002e-13	Basal epidermis
c1081878_g1_i3^sp|P30050|RL12_HUMAN^Ribosomal_L11_N	4.50598e-18	0.374844	1	0.986	2.91433e-13	Basal epidermis
c1074198_g9_i1^sp|P62282|RS11_RAT^Ribosomal_S17	4.81945e-18	0.3241	1	0.997	3.11707e-13	Basal epidermis
c1090132_g7_i1	9.66569e-18	0.415752	0.295	0.079	6.25148e-13	Basal epidermis
c1066260_g1_i3^sp|P62264|RS14_MOUSE^Ribosomal_S111	1.30425e-17	0.303867	1	0.996	8.43552e-13	Basal epidermis
c1090731_g1_i1	1.37727e-17	0.427189	0.352	0.106	8.90774e-13	Basal epidermis
c1078699_g9_i1^sp|P61255|RL26_MOUSE^KOW	1.61003e-17	0.300126	1	0.995	1.04132e-12	Basal epidermis
c1088792_g2_i1^sp|Q06441|TSP4_XENLA^COMP^sigP1	2.8243e-17	0.499106	0.254	0.063	1.82667e-12	Basal epidermis
c1088491_g6_i2^sp|Q6PIU2|NCEH1_HUMAN^sp|Q1JQE6|NCEH1_BOVIN^Abhydrolase_32	3.17771e-17	0.332779	1	0.978	2.05525e-12	Basal epidermis
c1077011_g3_i11	3.45014e-17	0.381781	0.705	0.37	2.23144e-12	Basal epidermis
c1073935_g1_i11	5.23032e-17	0.444912	0.402	0.143	3.38282e-12	Basal epidermis
c1090199_g7_i3^sp|P02412|RL18B_XENLA^Ribosomal_L18e^sigP1	5.38323e-17	0.302354	1	0.998	3.48171e-12	Basal epidermis
c1087289_g1_i1^sp|Q95241|A4_SAISC^sp|P79307|A4_PIG^APP_N^sigP^Tm11	6.00055e-17	0.551464	0.656	0.333	3.88098e-12	Basal epidermis
c1048782_g1_i1^sp|Q5E9E1|PDLI1_BOVIN^PDZ1	6.55655e-17	0.642629	0.631	0.346	4.24058e-12	Basal epidermis
c997285_g1_i1^sp|P27918|PROP_HUMAN^sp|P11680|PROP_MOUSE^TSP_1^sigP2	8.21142e-17	0.610969	0.631	0.342	5.3109e-12	Basal epidermis
c1081136_g3_i6^sp|P46405|RS12_PIG^sp|P84175|RS12_CHICK^Ribosomal_L7Ae1	9.16809e-17	0.273417	1	0.997	5.92965e-12	Basal epidermis
c1068682_g3_i1^sp|Q6P378|ACTG_XENTR^sp|P53505|ACT5_XENLA^Actin1	1.01905e-16	0.385934	0.295	0.079	6.59089e-12	Basal epidermis
c1031352_g1_i1	1.34901e-16	0.443084	0.328	0.098	8.72499e-12	Basal epidermis
c1079309_g1_i2^sp|Q5E9I1|CCNG1_BOVIN^Cyclin_N1	1.38042e-16	0.543143	0.574	0.268	8.92813e-12	Basal epidermis
c1091075_g10_i1^sp|Q6DER2|RL36_XENTR1	1.39949e-16	0.290768	1	0.992	9.0515e-12	Basal epidermis
c1064906_g1_i3^sp|Q5M8J5|SPB5_XENTR^Serpin2	1.47268e-16	0.510133	0.902	0.679	9.52487e-12	Basal epidermis
c1082321_g6_i12	1.72609e-16	0.477368	0.975	0.806	1.11638e-11	Basal epidermis
c1090098_g4_i1^sp|P02401|RLA2_RAT^sp|P90703|RLA2_BRUMA^Ribosomal_60s1	1.82942e-16	0.283016	1	0.999	1.18322e-11	Basal epidermis
c1057457_g1_i1^sp|P50593|GPC1_CHICK^Glypican^sigP	2.27402e-16	0.404844	0.385	0.131	1.47077e-11	Basal epidermis
c1092039_g1_i2^sp|P39017|RS6_XENLA^Ribosomal_S6e1	2.616e-16	0.287555	1	0.992	1.69195e-11	Basal epidermis
c1086641_g1_i1^sp|O75718|CRTAP_HUMAN^sigP	2.98257e-16	0.352162	0.32	0.094	1.92903e-11	Basal epidermis
c1080995_g2_i1^sp|Q5ZLK5|P4HA2_CHICK^P4Ha_N^sigP1	3.72136e-16	0.427063	0.303	0.088	2.40686e-11	Basal epidermis
c1077622_g2_i2^sp|P62243|RS8_RAT^Ribosomal_S8e1	4.74478e-16	0.282437	1	0.998	3.06878e-11	Basal epidermis
c1074183_g1_i3^sp|A9RA96|SPB10_PAPAN^Serpin	5.19535e-16	0.587385	0.5	0.209	3.3602e-11	Basal epidermis
c1090835_g1_i2^sp|P29314|RS9_RAT^Ribosomal_S4	5.30379e-16	0.318453	1	0.991	3.43033e-11	Basal epidermis
c1085391_g1_i4^sp|O94985|CSTN1_HUMAN^Laminin_G_3^sigP^Tm1	5.48455e-16	0.391441	0.254	0.065	3.54724e-11	Basal epidermis
c1089008_g1_i7^sp|P09488|GSTM1_HUMAN^GST_N2	6.58962e-16	0.468917	0.992	0.803	4.26197e-11	Basal epidermis
c1086208_g6_i1^sp|O57592|RL7A_TAKRU^Ribosomal_L7Ae	7.78377e-16	0.35626	0.992	0.964	5.03431e-11	Basal epidermis
c1087321_g1_i2^sp|Q6DET9|EF1B_XENTR^sp|P30151|EF1B_XENLA^EF-1_beta_acid	1.03252e-15	0.31217	1	0.995	6.67802e-11	Basal epidermis
c1040348_g1_i2^sp|Q9P0V9|SEP10_HUMAN^Septin1	1.15605e-15	0.3612	0.32	0.095	7.47695e-11	Basal epidermis
c1037149_g1_i1^sp|O14463|TRX1_SCHPO^Thioredoxin^sigP1	1.55271e-15	0.576978	0.893	0.685	1.00425e-10	Basal epidermis
c1074395_g1_i11	2.10131e-15	0.535421	0.5	0.218	1.35906e-10	Basal epidermis
c1076675_g4_i12	3.98248e-15	0.559041	0.68	0.368	2.57575e-10	Basal epidermis
c1072146_g1_i1^sp|Q02543|RL18A_HUMAN1	5.21215e-15	0.300364	1	0.997	3.37106e-10	Basal epidermis
c1074227_g1_i1^sp|Q9QYE3|BC11A_MOUSE^sp|Q9H165|BC11A_HUMAN^zf-C2H2_6	6.70646e-15	0.406378	0.459	0.182	4.33753e-10	Basal epidermis
c1070646_g2_i2^sp|Q9NVZ3|NECP2_HUMAN^sp|Q6PBI5|RS25_DANRE^DUF1681^Ribosomal_S25	9.88275e-15	0.28059	1	0.996	6.39186e-10	Basal epidermis
c1083154_g8_i2^sp|Q5I0X7|TTC32_HUMAN^TPR_11	1.10752e-14	0.284895	0.32	0.101	7.16313e-10	Basal epidermis
c1075446_g4_i1^sp|Q91147|FGFR2_NOTVI^Pkinase_Tyr	1.16551e-14	0.374848	0.262	0.073	7.53815e-10	Basal epidermis
c1091947_g2_i2^sp|P63245|GBLP_RAT^sp|O42249|GBLP_ORENI^WD401	1.19531e-14	0.317477	1	0.988	7.73088e-10	Basal epidermis
c1077469_g2_i3^sp|Q4R6W2|TM55B_MACFA^sp|Q86T03|TM55B_HUMAN^Tmemb_55A^Tm2	1.31258e-14	0.388578	0.402	0.146	8.48938e-10	Basal epidermis
c1079844_g2_i1^sp|O42204|ITM2B_CHICK^BRICHOS^Tm11	1.87359e-14	0.472813	0.705	0.399	1.21178e-09	Basal epidermis
c1073519_g3_i1^Tm11	2.06655e-14	0.410206	0.549	0.253	1.33658e-09	Basal epidermis
c1071192_g1_i1^sp|P54281|ECLC_BOVIN^sp|Q9UQC9|CLCA2_HUMAN^CLCA_N^sigP^Tm1	3.5153e-14	0.549963	0.451	0.194	2.27359e-09	Basal epidermis
c1086449_g5_i1^sp|P46782|RS5_HUMAN^Ribosomal_S7	3.92575e-14	0.310029	1	0.98	2.53906e-09	Basal epidermis
c1053400_g1_i1^sp|Q9CQD7|PINLY_MOUSE^UPAR_LY62	6.27899e-14	0.491353	0.992	0.794	4.06106e-09	Basal epidermis
c1086439_g1_i3^sp|O95466|FMNL_HUMAN^sp|Q9JL26|FMNL_MOUSE^sp|P62856|RS26_RAT^Drf_GBD^Ribosomal_S26e	9.09233e-14	0.306001	1	0.984	5.88065e-09	Basal epidermis
c1061629_g1_i4^sp|Q6PBF0|RL8_XENTR^Ribosomal_L21	9.87078e-14	0.271236	1	0.996	6.38413e-09	Basal epidermis
c1061423_g1_i1^sp|Q1RMT7|RIOK3_BOVIN^sp|Q9DBU3|RIOK3_MOUSE^RIO1	1.38426e-13	0.431437	0.434	0.179	8.95296e-09	Basal epidermis
c1086999_g4_i5	1.49361e-13	0.359236	0.27	0.082	9.66022e-09	Basal epidermis
c1076644_g3_i2^sp|P15126|RL5B_XENLA^Ribosomal_L18p1	1.94734e-13	0.292979	1	0.988	1.25948e-08	Basal epidermis
c1090483_g1_i21	2.20841e-13	0.461736	0.344	0.126	1.42833e-08	Basal epidermis
c1063943_g1_i3^sp|Q92040|ANX12_COLLI2	2.77247e-13	0.463148	0.893	0.712	1.79315e-08	Basal epidermis
c1087896_g2_i5^sp|B8Y466|SRPK3_PIG^Pkinase	3.80071e-13	0.299926	1	0.988	2.45819e-08	Basal epidermis
c1077023_g1_i1^sp|Q07984|SSRD_RAT^TRAP-delta^sigP1	3.84902e-13	0.334944	0.992	0.918	2.48943e-08	Basal epidermis
c1092680_g2_i1^sp|Q7ZYS1|RL19_XENLA^sp|P84100|RL19_RAT^Ribosomal_L19e1	4.12148e-13	0.286938	0.992	0.986	2.66565e-08	Basal epidermis
c1089606_g4_i6^sp|Q6QAP7|RS17_PIG^Ribosomal_S17e	4.20351e-13	0.280521	1	0.993	2.7187e-08	Basal epidermis
c1089004_g6_i3^sp|Q5ZL98|RPC1_CHICK^sp|P62850|RS24_RAT^RNA_pol_Rpb1_1^Ribosomal_S24e	7.09829e-13	0.286846	1	0.992	4.59096e-08	Basal epidermis
c1079329_g3_i3^sp|Q64152|BTF3_MOUSE^NAC1	1.00266e-12	0.382278	0.975	0.878	6.48493e-08	Basal epidermis
c1081257_g3_i1^sp|E1B7X9|SMRCD_BOVIN^ResIII	1.01261e-12	0.457597	0.377	0.149	6.54928e-08	Basal epidermis
c1088787_g3_i4^sp|Q2T9V2|IQCG_BOVIN^sp|Q5R8K6|RL35A_PONAB^sp|Q9GKR7|IQCG_MACFA^Ribosomal_L35Ae1	1.25527e-12	0.303483	1	0.979	8.11871e-08	Basal epidermis
c1086591_g1_i2^sp|Q06055|AT5G2_HUMAN^ATP-synt_C^Tm2	1.34583e-12	0.325532	1	0.951	8.70442e-08	Basal epidermis
c1085370_g3_i2^sp|P62752|RL23A_RAT^Ribosomal_L23eN1	1.42956e-12	0.28013	1	0.975	9.24599e-08	Basal epidermis
c1078436_g9_i1^sp|P49393|RS13_XENLA^Ribosomal_S13_N1	1.88207e-12	0.285538	0.992	0.967	1.21726e-07	Basal epidermis
c863684_g1_i1	2.53479e-12	0.488434	0.459	0.214	1.63943e-07	Basal epidermis
c1078752_g1_i1^sp|B6S2X2|CAMP_OPHHA^sp|B6S2X0|CAMP_NAJAT^Cystatin^sigP1	2.81877e-12	0.301599	0.418	0.177	1.82309e-07	Basal epidermis
c1087087_g1_i1^sp|Q68F90|NACA_XENTR^sp|Q9BZK3|NACP1_HUMAN^NAC	4.99596e-12	0.357571	0.959	0.893	3.23124e-07	Basal epidermis
c1072888_g2_i12	5.3264e-12	0.391644	0.902	0.684	3.44495e-07	Basal epidermis
c1085375_g1_i3^sp|Q8JHV6|LAMB4_DANRE^sp|A4D0S4|LAMB4_HUMAN^DUF2450^Laminin_N	5.87996e-12	0.361412	0.287	0.096	3.80298e-07	Basal epidermis
c1087716_g4_i5^sp|P51410|RL9_MOUSE^sp|P32969|RL9_HUMAN^Ribosomal_L61	6.13398e-12	0.290686	1	0.988	3.96727e-07	Basal epidermis
c1062460_g1_i1^sp|Q642T2|RS3A_XENTR^Ribosomal_S3Ae1	7.54486e-12	0.28036	1	0.979	4.87979e-07	Basal epidermis
c1084443_g4_i2^sp|Q99584|S10AD_HUMAN2	7.79577e-12	0.410457	0.918	0.727	5.04207e-07	Basal epidermis
c1084511_g3_i1^sp|Q05982|NDKA_RAT	1.17864e-11	0.251123	1	0.98	7.6231e-07	Basal epidermis
c1071724_g2_i11	1.25577e-11	2.07192	0.467	0.239	8.12194e-07	Basal epidermis
c1070440_g2_i3^sp|P00749|UROK_HUMAN^sp|P04185|UROK_PIG^Kringle^sigP	1.4472e-11	0.459203	0.426	0.186	9.36007e-07	Basal epidermis
c1089823_g1_i1^sp|P23403|RS20_XENLA	2.7362e-11	0.271244	0.984	0.906	1.76969e-06	Basal epidermis
c1092097_g1_i1^Tm1	2.75759e-11	0.439752	0.393	0.173	1.78352e-06	Basal epidermis
c1091983_g5_i1^sp|P62845|RS15_RAT^Ribosomal_S191	2.83241e-11	0.282014	1	0.977	1.83192e-06	Basal epidermis
c787028_g1_i12	3.21605e-11	0.374132	0.885	0.761	2.08004e-06	Basal epidermis
c1091002_g2_i11	4.62205e-11	0.333062	0.295	0.107	2.9894e-06	Basal epidermis
c1079379_g5_i11	4.97095e-11	0.357635	0.434	0.205	3.21506e-06	Basal epidermis
c1084449_g1_i2^sp|P62909|RS3_RAT^sp|P79891|RS3_AMBME^KH_21	8.24503e-11	0.255533	1	0.979	5.33264e-06	Basal epidermis
c1090485_g3_i12	8.24569e-11	0.44467	0.672	0.4	5.33306e-06	Basal epidermis
c1073603_g10_i4^sp|P07222|NPM_XENLA^Nucleoplasmin	1.02957e-10	0.293553	1	0.958	6.65897e-06	Basal epidermis
c1026732_g1_i2	1.06212e-10	0.419796	0.32	0.127	6.8695e-06	Basal epidermis
c1082410_g2_i3^sp|Q14094|CCNI_HUMAN^Cyclin_N2	1.18866e-10	0.381237	0.844	0.654	7.68793e-06	Basal epidermis
c1078873_g1_i1^sp|Q9UNL2|SSRG_HUMAN^TRAP-gamma^Tm41	1.38614e-10	0.381565	0.82	0.669	8.96515e-06	Basal epidermis
c1068087_g1_i1	1.41672e-10	0.43724	0.369	0.166	9.16289e-06	Basal epidermis
c1077798_g4_i3^sp|Q6ZVX7|NCRP1_HUMAN^FBA2	1.64397e-10	0.407026	0.779	0.54	1.06327e-05	Basal epidermis
c1087795_g2_i1^sp|P49907|SEPP1_BOVIN2	1.85741e-10	0.343644	0.746	0.485	1.20132e-05	Basal epidermis
c1068588_g2_i1^sp|P62907|RL10A_RAT^Ribosomal_L1	1.94002e-10	0.271679	1	0.986	1.25475e-05	Basal epidermis
c1087537_g3_i2^sp|P62425|RL7A_RAT	2.16206e-10	0.290473	1	0.972	1.39836e-05	Basal epidermis
c1076297_g2_i2^sp|Q29RK2|PYC_BOVIN^sp|P11498|PYC_HUMAN^CPSase_L_D2^CPSase_L_chain1	2.66007e-10	0.38864	0.475	0.241	1.72045e-05	Basal epidermis
c1073442_g2_i1	5.5579e-10	0.463387	0.344	0.153	3.59468e-05	Basal epidermis
c1079983_g4_i1	6.00243e-10	0.360703	0.41	0.19	3.88219e-05	Basal epidermis
c1085808_g2_i21	8.44137e-10	0.364169	0.402	0.185	5.45962e-05	Basal epidermis
c1086452_g3_i1^sp|P61928|RL37_RAT1	1.44381e-09	0.303834	1	0.985	9.33815e-05	Basal epidermis
c1082892_g1_i4^sp|Q9Y4E6|WDR7_HUMAN^sp|P21796|VDAC1_HUMAN^Porin_3^WD402	1.51626e-09	0.376716	0.869	0.689	9.8067e-05	Basal epidermis
c1088124_g1_i3^sp|P63221|RS21_PIG1	1.63826e-09	0.313197	0.984	0.936	0.000105958	Basal epidermis
c1068797_g4_i5^sp|Q9WU82|CTNB1_RAT1	1.91485e-09	0.428711	0.68	0.489	0.000123847	Basal epidermis
c1055997_g1_i1^sp|Q08DZ5|SDC1_BOVIN^sp|P34740|SDC1_MESAU^Syndecan^sigP^Tm12	2.23249e-09	0.415854	0.738	0.52	0.000144391	Basal epidermis
c1090827_g5_i1^sp|Q6GL92|BCCIP_XENTR^sp|Q7L7V1|DHX32_HUMAN^BCIP	2.29262e-09	0.395062	0.836	0.628	0.00014828	Basal epidermis
c1048952_g1_i1	2.96275e-09	0.401531	0.426	0.212	0.000191622	Basal epidermis
c1080325_g1_i2^sp|Q3SZ12|RLP24_BOVIN1	3.78252e-09	0.286912	0.975	0.941	0.000244642	Basal epidermis
c1077241_g4_i4^sp|P61354|RL27_RAT^KOW1	3.89025e-09	0.293296	1	0.962	0.00025161	Basal epidermis
c1064219_g1_i1^sp|Q5E9E4|SSRB_BOVIN^TRAP_beta^Tm12	4.07628e-09	0.286416	0.926	0.849	0.000263642	Basal epidermis
c1070865_g1_i1^sp|P27361|MK03_HUMAN^Pkinase	4.10783e-09	0.389905	0.59	0.362	0.000265682	Basal epidermis
c1068588_g3_i1^sp|P62907|RL10A_RAT1	4.76085e-09	0.274952	0.992	0.963	0.000307917	Basal epidermis
c1078436_g6_i2^sp|P49393|RS13_XENLA1	5.091e-09	0.287727	0.984	0.934	0.000329271	Basal epidermis
c1070360_g1_i4^sp|P23284|PPIB_HUMAN^Pro_isomerase^Tm12	6.05639e-09	0.299763	0.91	0.792	0.000391709	Basal epidermis
c1084914_g1_i9^sp|Q66H76|PAXI_RAT^sp|P49024|PAXI_CHICK^LIM^Paxillin^Tm1	6.0943e-09	0.370397	0.459	0.245	0.000394161	Basal epidermis
c1077534_g3_i2^sp|Q61990|PCBP2_MOUSE^KH_2	6.59301e-09	0.303269	0.951	0.881	0.000426416	Basal epidermis
c1078317_g1_i11	6.98539e-09	0.435422	0.566	0.352	0.000451794	Basal epidermis
c1083154_g3_i1^sp|Q28985|IBP5_PIG^IGFBP^sigP1	7.11412e-09	0.382179	0.311	0.135	0.00046012	Basal epidermis
c1078505_g1_i1	7.85016e-09	0.403097	0.303	0.133	0.000507725	Basal epidermis
c1068735_g2_i2^sp|P27003|S10AA_CHICK^sp|Q6SQH4|S10AA_RABIT^S_100^Tm12	1.28187e-08	0.34939	0.869	0.759	0.000829076	Basal epidermis
c1086298_g2_i1^sp|P17924|NFIB_CHICK^MH1^sigP2	1.71642e-08	0.346971	0.467	0.255	0.00111013	Basal epidermis
c1089648_g1_i2^sp|Q9D7S7|RL22L_MOUSE1	3.72354e-08	0.288169	0.967	0.867	0.00240827	Basal epidermis
c1084975_g2_i3	4.64789e-08	0.290025	0.361	0.172	0.00300611	Basal epidermis
c1064197_g1_i2^sp|P13797|PLST_HUMAN^EF-hand_62	6.50916e-08	0.36166	0.615	0.414	0.00420993	Basal epidermis
c1073873_g2_i1^sp|Q09666|AHNK_HUMAN2	7.37054e-08	0.300449	0.836	0.661	0.00476704	Basal epidermis
c1092309_g1_i2	1.19511e-07	0.329934	0.311	0.144	0.00772958	Basal epidermis
c1073288_g2_i3^sp|P67985|RL22_PIG	1.21513e-07	0.274713	0.975	0.918	0.00785908	Basal epidermis
c1075002_g1_i2^sp|Q9CWS0|DDAH1_MOUSE^Amidinotransf	1.32112e-07	0.30712	0.295	0.136	0.00854462	Basal epidermis
c1086035_g3_i12	1.38852e-07	0.276798	0.943	0.761	0.00898053	Basal epidermis
c1086279_g4_i6^sp|Q28C65|EIF3K_XENTR^SAC3_GANP1	1.56227e-07	0.342041	0.852	0.74	0.0101043	Basal epidermis
c1089828_g2_i1^sp|P53814|SMTN_HUMAN^Smoothelin	2.27093e-07	0.260564	0.303	0.141	0.0146877	Basal epidermis
c1081021_g7_i1^Tm21	2.44257e-07	0.281747	0.32	0.152	0.0157978	Basal epidermis
c1088559_g3_i3^sp|Q5E9B7|CLIC1_BOVIN^sp|Q6MG61|CLIC1_RAT^GST_N_32	2.4961e-07	0.340443	0.77	0.604	0.016144	Basal epidermis
c1079306_g2_i2^sp|Q98T89|TWSG1_CHICK^Tm12	2.60405e-07	0.365289	0.475	0.296	0.0168422	Basal epidermis
c1070469_g1_i11	3.02209e-07	0.310411	0.639	0.41	0.019546	Basal epidermis
c1083891_g3_i1^sp|P35579|MYH9_HUMAN^sp|Q8VDD5|MYH9_MOUSE^Myosin_head^Myosin_tail_1	3.4814e-07	0.351192	0.631	0.455	0.0225166	Basal epidermis
c1079379_g2_i9^sp|Q9P2E9|RRBP1_HUMAN^sp|Q99PL5|RRBP1_MOUSE^Rib_recp_KP_reg^Tm11	4.01437e-07	0.312688	0.352	0.185	0.0259637	Basal epidermis
c1091633_g2_i1^sp|Q7RTW8|OTOAN_HUMAN2	7.5759e-07	0.274559	0.746	0.509	0.0489987	Basal epidermis
c1090606_g8_i3^sp|Q6P823|H33_XENTR^Histone1	7.88284e-07	0.366888	0.557	0.382	0.0509838	Basal epidermis
c1085392_g2_i3^sp|Q8JG54|RGMA_CHICK^RGM_N1	1.01569e-06	0.258354	0.287	0.133	0.0656917	Basal epidermis
c1080857_g4_i1^sp|P61222|ABCE1_MOUSE^ABC_tran	1.41929e-06	0.332972	0.73	0.579	0.0917952	Basal epidermis
c1080598_g7_i11	1.52269e-06	0.3355	0.451	0.267	0.098483	Basal epidermis
c1078249_g1_i1^sp|P35241|RADI_HUMAN^FERM_N1	1.60883e-06	0.348127	0.451	0.272	0.104054	Basal epidermis
c1083109_g1_i1^sp|Q9D1M7|FKB11_MOUSE^FKBP_C^sigP^Tm12	3.14944e-06	0.304442	0.557	0.382	0.203696	Basal epidermis
c1079491_g2_i2^sp|P59281|RHG39_MOUSE^sp|Q9C0H5|RHG39_HUMAN^WW	3.27992e-06	0.316807	0.262	0.128	0.212135	Basal epidermis
c1067214_g8_i2	3.63144e-06	0.252884	0.959	0.917	0.234871	Basal epidermis
c1085033_g10_i2	3.67576e-06	0.308439	0.303	0.155	0.237737	Basal epidermis
c1088963_g1_i1^sp|P35790|CHKA_HUMAN^Choline_kinase	4.76829e-06	0.295447	0.385	0.216	0.308398	Basal epidermis
c1074949_g2_i1	7.26887e-06	0.301706	0.361	0.214	0.470129	Basal epidermis
c1062764_g1_i1^sp|Q69BJ9|UCRI_AOTAZ^UCR_TM	7.41876e-06	0.308423	0.746	0.594	0.479823	Basal epidermis
c1068588_g1_i1^sp|P62907|RL10A_RAT	9.75287e-06	0.254277	0.844	0.731	0.630786	Basal epidermis
c1078666_g1_i11	9.85771e-06	0.339222	0.566	0.409	0.637567	Basal epidermis
c1077561_g6_i1^sp|Q5RB87|G3BP1_PONAB^RRM_1	2.02124e-05	0.302586	0.648	0.523	1	Basal epidermis
c1087088_g1_i2^sp|P55327|TPD52_HUMAN^TPD521	2.12797e-05	0.333571	0.549	0.385	1	Basal epidermis
c1078290_g2_i5^sigP1	2.52391e-05	0.294357	0.533	0.357	1	Basal epidermis
c1090572_g3_i1^sp|Q2HJ57|COTL1_BOVIN^Cofilin_ADF2	2.52872e-05	0.267575	0.836	0.727	1	Basal epidermis
c1091658_g2_i2^sp|Q9CY50|SSRA_MOUSE^sp|P43307|SSRA_HUMAN^TRAP_alpha^sigP^Tm1	2.87459e-05	0.31483	0.68	0.5	1	Basal epidermis
c1075290_g2_i1^sp|Q64640|ADK_RAT^PfkB1	2.87974e-05	0.344184	0.451	0.313	1	Basal epidermis
c1073570_g2_i1^sp|Q9Y3C8|UFC1_HUMAN^sp|Q5E953|UFC1_BOVIN^UFC1	3.14271e-05	0.269474	0.459	0.289	1	Basal epidermis
c1086035_g1_i11	3.17295e-05	0.255608	0.41	0.252	1	Basal epidermis
c1057783_g2_i1^sp|Q8WXC6|MYOV2_HUMAN	4.42969e-05	0.298604	0.459	0.298	1	Basal epidermis
c1080632_g5_i4^sp|O00534|VMA5A_HUMAN^VIT_2	4.69971e-05	0.295141	0.377	0.235	1	Basal epidermis
c1075142_g3_i2^sp|Q8JFZ2|GSTP1_XENLA^sp|P81942|GSTP1_BUFBU^GST_N1	4.90853e-05	0.315381	0.295	0.163	1	Basal epidermis
c1089867_g3_i3	6.30379e-05	0.551649	0.262	0.141	1	Basal epidermis
c1086712_g6_i1^sp|Q28CY2|EIF3G_XENTR^RRM_1	8.68577e-05	0.264453	0.631	0.492	1	Basal epidermis
c1026897_g3_i1	0.000158509	0.262241	0.361	0.223	1	Basal epidermis
c1079111_g1_i4^sp|P35520|CBS_HUMAN^PALP	0.000159889	0.28363	0.32	0.201	1	Basal epidermis
c1078807_g2_i12	0.000191334	0.280434	0.73	0.594	1	Basal epidermis
c1073565_g1_i1^sp|P47773|HSP7C_ICTPU^sp|Q9W6Y1|HSP7C_ORYLA^HSP701	0.000269042	0.257468	0.467	0.325	1	Basal epidermis
c1063943_g2_i1^sp|P04083|ANXA1_HUMAN^Annexin2	0.000313445	0.2775	0.385	0.263	1	Basal epidermis
c1092451_g2_i1^sp|P11369|POL2_MOUSE	0.00035055	0.2655	0.311	0.195	1	Basal epidermis
c1091781_g1_i1	0.000432815	0.276127	0.254	0.147	1	Basal epidermis
c1084331_g1_i3^sp|P07193|P53_XENLA^sp|P79734|P53_DANRE^P53_TAD	0.00146329	0.256133	0.311	0.206	1	Basal epidermis
c1080554_g1_i11	0.00249872	0.26341	0.549	0.459	1	Basal epidermis
c1075188_g2_i2^sp|P07814|SYEP_HUMAN^tRNA-synt_2b1	0.0032625	0.286277	0.475	0.379	1	Basal epidermis
c1089851_g1_i6	0.00416386	0.274432	0.393	0.293	1	Basal epidermis
c1326302_g1_i1	0	3.95178	1	0.079	0	Erythrocytes
c1078722_g1_i2	0	2.91526	0.944	0.017	0	Erythrocytes
c1083727_g1_i2^sp|P08680|HEM0_MOUSE^Aminotran_1_2	0	2.60684	0.963	0.015	0	Erythrocytes
c1068687_g1_i2^sp|Q9BXL5|HEMGN_HUMAN	0	2.48583	0.969	0.011	0	Erythrocytes
c1070927_g3_i1^sp|Q9BGI3|PRDX2_BOVIN^sp|Q61171|PRDX2_MOUSE^AhpC-TSA	0	2.33821	0.988	0.027	0	Erythrocytes
c1081864_g2_i2	0	2.32111	0.783	0.012	0	Erythrocytes
c1061081_g1_i2^Tm2	0	2.22346	0.783	0.006	0	Erythrocytes
c1068213_g1_i1^sp|P30536|TSPOA_HUMAN^sp|P50637|TSPO_MOUSE^TspO_MBR^Tm5	0	2.03522	0.845	0.006	0	Erythrocytes
c1076902_g1_i6^sp|P57786|TAU_MACMU^Tubulin-binding	0	1.73752	0.752	0.009	0	Erythrocytes
c1066469_g3_i1	0	1.69148	0.795	0.014	0	Erythrocytes
c1083426_g6_i1	0	1.61225	0.689	0.013	0	Erythrocytes
c1080563_g1_i1	0	1.41542	0.658	0.005	0	Erythrocytes
c1090131_g2_i1^sp|Q9CPZ1|CN105_MOUSE	0	1.31892	0.901	0.007	0	Erythrocytes
c1089583_g1_i1	0	1.31373	0.671	0.011	0	Erythrocytes
c777546_g2_i2^sp|Q9H6T3|RPAP3_HUMAN^TPR_11	0	1.29174	0.925	0.012	0	Erythrocytes
c1023894_g1_i1	0	1.18302	0.59	0.006	0	Erythrocytes
c1051127_g1_i1^sp|Q3UEZ8|NTCP4_MOUSE^SBF^Tm7	0	1.04739	0.509	0.001	0	Erythrocytes
c1062858_g2_i2^sp|P04921|GLPC_HUMAN	0	1.00941	0.472	0.002	0	Erythrocytes
c1752687_g1_i1	0	0.828765	0.839	0.021	0	Erythrocytes
c1329992_g1_i1	0	0.806218	0.776	0.006	0	Erythrocytes
c1084934_g1_i1^sp|P08548|LIN1_NYCCO^RVT_1	0	0.664621	0.609	0.01	0	Erythrocytes
c1397061_g1_i1	0	0.664406	0.565	0.003	0	Erythrocytes
c1595309_g1_i1	0	0.642445	0.689	0.01	0	Erythrocytes
c1075489_g2_i1	0	0.641549	0.714	0.007	0	Erythrocytes
c846145_g1_i2	0	0.630329	0.783	0.01	0	Erythrocytes
c1305948_g1_i1	0	0.613759	0.851	0.005	0	Erythrocytes
c975420_g1_i1	0	0.609502	0.627	0.007	0	Erythrocytes
c183634_g1_i1	0	0.603741	0.671	0.006	0	Erythrocytes
c1053492_g1_i4^sp|Q6WG18|ST6B1_PANTR^Sulfotransfer_1	0	0.557363	0.689	0.011	0	Erythrocytes
c1165326_g1_i1	0	0.468609	0.714	0.012	0	Erythrocytes
c293970_g2_i1	0	0.462627	0.77	0.013	0	Erythrocytes
c1587410_g1_i1^sp|Q9UR07|RTF23_SCHPO	0	0.457991	0.64	0.007	0	Erythrocytes
c29539_g1_i1	0	0.440267	0.565	0.005	0	Erythrocytes
c1431793_g1_i1	0	0.335043	0.559	0.006	0	Erythrocytes
c999355_g2_i1	0	0.308064	0.516	0.005	0	Erythrocytes
c1197269_g1_i1	0	0.277598	0.578	0.006	0	Erythrocytes
c1349584_g1_i1	0	0.263676	0.584	0.007	0	Erythrocytes
c298461_g1_i1	0	0.260777	0.602	0.003	0	Erythrocytes
c1083952_g2_i2^sp|O75636|FCN3_HUMAN	2.34122e-301	1.18113	0.503	0.005	1.51423e-296	Erythrocytes
c1070415_g1_i1^sp|Q96L08|SUSD3_HUMAN^Sushi^Tm1	2.21646e-300	1.57866	0.702	0.024	1.43354e-295	Erythrocytes
c888748_g1_i2	4.4819e-292	0.25832	0.453	0.003	2.89876e-287	Erythrocytes
c1091920_g1_i3^sp|P12036|NFH_HUMAN^sp|Q29RJ9|PSRC1_BOVIN	6.97829e-285	1.14627	0.689	0.025	4.51335e-280	Erythrocytes
c1075568_g1_i2^sp|P08397|HEM3_HUMAN^Porphobil_deam	4.32598e-278	2.4511	0.969	0.085	2.79791e-273	Erythrocytes
c1065587_g2_i1^Tm1	1.02127e-267	1.10427	0.466	0.006	6.60527e-263	Erythrocytes
c1086248_g3_i1	4.25502e-255	0.960455	0.398	0.002	2.75202e-250	Erythrocytes
c990610_g1_i1^sp|Q7SXA5|FRIL_XENLA^Ferritin	6.65765e-248	4.16309	1	0.116	4.30597e-243	Erythrocytes
c1087598_g2_i1^sp|Q5ZKA5|MTDC_CHICK^THF_DHG_CYH	8.81776e-236	2.46273	0.894	0.086	5.70306e-231	Erythrocytes
c1088178_g2_i1	2.09173e-233	0.948103	0.391	0.004	1.35287e-228	Erythrocytes
c1061147_g1_i1	6.63465e-232	0.69303	0.36	0.002	4.29109e-227	Erythrocytes
c1083426_g12_i1	6.00518e-226	0.799799	0.366	0.003	3.88397e-221	Erythrocytes
c1086645_g5_i3^sp|P11171|41_HUMAN^FERM_N	1.17146e-220	1.14438	0.621	0.031	7.57663e-216	Erythrocytes
c1137114_g1_i1	5.69661e-210	0.30635	0.335	0.002	3.6844e-205	Erythrocytes
c1087102_g7_i1^sp|Q6AYT2|NFE2_RAT^bZIP_Maf	1.12085e-202	0.601372	0.298	0.001	7.24931e-198	Erythrocytes
c1092570_g2_i1^sp|Q8TD57|DYH3_HUMAN^DHC_N2	1.53836e-202	0.820492	0.391	0.007	9.94966e-198	Erythrocytes
c1059664_g1_i1	1.59496e-197	0.657942	0.323	0.003	1.03157e-192	Erythrocytes
c1080724_g1_i1^sp|Q96CT2|KLH29_HUMAN^BTB	2.18261e-193	0.250872	0.335	0.004	1.41165e-188	Erythrocytes
c1082675_g11_i1	4.70526e-192	0.824199	0.391	0.009	3.04322e-187	Erythrocytes
c1077775_g1_i1^sp|Q28849|RHL_MACMU^Ammonium_transp^Tm11	2.14735e-182	0.732628	0.311	0.003	1.38884e-177	Erythrocytes
c1055693_g1_i5	1.62836e-176	0.283938	0.298	0.003	1.05317e-171	Erythrocytes
c1020875_g2_i1^sp|P10785|HBB1_TRICR^Globin	3.00753e-172	5.55603	1	0.219	1.94518e-167	Erythrocytes
c1090524_g1_i5^sp|B7ZS37|BAZ2A_XENLA^MBD	2.43975e-170	0.856596	0.621	0.045	1.57796e-165	Erythrocytes
c1063644_g1_i1^sp|P23768|GAT1B_XENLA^GATA	4.65928e-167	0.550439	0.28	0.003	3.01348e-162	Erythrocytes
c1083426_g9_i1	8.20843e-165	0.572308	0.267	0.002	5.30897e-160	Erythrocytes
c1082753_g3_i5^sp|Q9W683|CP1A1_LIZSA^p450^Tm1	3.12112e-164	1.7397	0.602	0.047	2.01864e-159	Erythrocytes
c1069424_g1_i2^sp|P10786|HBB2_TRICR	8.48416e-146	5.58145	1	0.294	5.4873e-141	Erythrocytes
c1079678_g2_i1^sp|P44492|Y065_HAEIN^sp|P72970|Y1592_SYNY3^PseudoU_synth_2^UPF0079	9.82311e-134	0.31816	0.261	0.005	6.3533e-129	Erythrocytes
c1089734_g3_i4^sp|Q6U1I9|SGK1_CHICK^sp|O00141|SGK1_HUMAN^Pkinase	2.73363e-130	1.18692	0.596	0.061	1.76803e-125	Erythrocytes
c1092292_g2_i2^sp|P11896|HBA3_PLEWA	1.45185e-128	2.46497	0.354	0.016	9.39011e-124	Erythrocytes
c1073487_g3_i1^sp|Q13772|NCOA4_HUMAN^ARA70	9.92393e-120	1.78041	0.969	0.309	6.4185e-115	Erythrocytes
c1092570_g1_i1^sp|P02014|HBA_TARGR^Globin	1.07182e-119	5.48716	1	0.442	6.93221e-115	Erythrocytes
c1091849_g1_i5^sp|P10784|HBA2_TRICR^Globin1	9.64599e-115	5.60948	1	0.492	6.23874e-110	Erythrocytes
c1091180_g4_i1	3.88153e-112	0.687179	0.36	0.021	2.51045e-107	Erythrocytes
c1072452_g11_i1	5.94129e-112	0.851959	0.391	0.027	3.84265e-107	Erythrocytes
c1075987_g2_i2^sp|P08423|HBB2_XENTR^Globin	8.60705e-105	0.626589	0.261	0.01	5.56678e-100	Erythrocytes
c1087148_g1_i1^sp|Q9CY64|BIEA_MOUSE^GFO_IDH_MocA	9.29412e-103	1.44554	0.745	0.157	6.01116e-98	Erythrocytes
c1085791_g1_i1	4.71448e-89	0.706685	0.398	0.035	3.04919e-84	Erythrocytes
c1085524_g4_i2^sp|Q01082|SPTB2_HUMAN^Spectrin	1.53819e-85	0.730478	0.335	0.026	9.94852e-81	Erythrocytes
c1060890_g7_i2^sp|Q5ZJX4|RBM38_CHICK^RRM_1	1.35854e-81	1.03532	0.64	0.123	8.78664e-77	Erythrocytes
c1089734_g5_i1	5.90544e-81	0.322357	0.435	0.052	3.81946e-76	Erythrocytes
c1060890_g2_i1	1.12721e-79	0.817753	0.435	0.053	7.29046e-75	Erythrocytes
c1083497_g5_i1^sp|Q9PTS2|DCUP_DANRE^URO-D	9.19553e-70	1.03725	0.522	0.094	5.94739e-65	Erythrocytes
c1082347_g1_i4^sp|Q9H246|CA021_HUMAN	9.38023e-68	0.563184	0.404	0.053	6.06685e-63	Erythrocytes
c1090359_g2_i2^sp|P98082|DAB2_HUMAN^PID1	2.4327e-67	0.565147	0.28	0.023	1.5734e-62	Erythrocytes
c1072632_g1_i2^sp|Q9JJ19|NHRF1_RAT	2.23922e-66	0.725451	0.416	0.055	1.44826e-61	Erythrocytes
c1085744_g1_i2^sp|P02133|HBB2_XENLA	5.89959e-58	2.63226	0.54	0.13	3.81568e-53	Erythrocytes
c1081765_g1_i1^sp|Q5ZJF4|PRDX6_CHICK^sp|O77834|PRDX6_BOVIN^AhpC-TSA2	3.07989e-53	1.03872	0.888	0.486	1.99198e-48	Erythrocytes
c1063617_g1_i1^sp|Q90X99|LYG_EPICO^sp|G3XDD8|LYG_DRONO^SLT2	2.5752e-50	1.04379	0.702	0.251	1.66556e-45	Erythrocytes
c1078723_g3_i2^sp|Q5RF10|CATA_PONAB^Catalase1	3.23424e-48	0.452875	0.311	0.041	2.09181e-43	Erythrocytes
c1080925_g2_i1^sp|P04041|GPX1_RAT^GSHPx1	1.17535e-45	0.826244	0.689	0.226	7.60181e-41	Erythrocytes
c1050336_g2_i5^sp|Q3UKU1|ELL2_MOUSE^ELL1	1.01829e-43	0.625777	0.379	0.073	6.586e-39	Erythrocytes
c1061349_g1_i1^sp|Q8AVU0|PDPFA_XENLA^sp|Q0IHF8|PDPFB_XENLA	5.26648e-43	1.14128	0.64	0.247	3.4062e-38	Erythrocytes
c1077153_g1_i1^sp|P36551|HEM6_HUMAN^Coprogen_oxidas	9.63018e-43	0.673871	0.348	0.064	6.22851e-38	Erythrocytes
c966726_g1_i2^COX173	5.43174e-42	0.939249	0.683	0.252	3.51309e-37	Erythrocytes
c1051974_g1_i1	9.11082e-41	0.473348	0.292	0.047	5.8926e-36	Erythrocytes
c1080789_g1_i2^sp|Q9Y2T3|GUAD_HUMAN^Amidohydro_5	7.84556e-35	0.535917	0.404	0.1	5.07427e-30	Erythrocytes
c1071121_g10_i1^sp|P07797|FRI3_LITCT	1.19407e-33	0.767432	0.453	0.135	7.72289e-29	Erythrocytes
c1080684_g6_i11	9.65288e-30	0.335709	0.261	0.046	6.24319e-25	Erythrocytes
c1077696_g15_i1	5.14814e-29	0.805525	0.391	0.105	3.32966e-24	Erythrocytes
c1080684_g4_i11	1.39028e-28	0.39427	0.261	0.048	8.99189e-24	Erythrocytes
c1070805_g3_i3^sp|Q9Y228|T3JAM_HUMAN^Tm1	9.12475e-28	0.593883	0.441	0.137	5.90161e-23	Erythrocytes
c1084141_g5_i1	1.99885e-26	0.561951	0.429	0.134	1.2928e-21	Erythrocytes
c1076815_g4_i3^sp|P30043|BLVRB_HUMAN^NAD_binding_10	2.6426e-26	0.581367	0.304	0.077	1.70915e-21	Erythrocytes
c1084319_g1_i3^sp|Q5ZJ73|CREG1_CHICK^sp|O75629|CREG1_HUMAN^Pyrid_oxidase_2	1.81898e-22	0.744978	0.435	0.183	1.17646e-17	Erythrocytes
c1059703_g3_i1^sp|P13716|HEM2_HUMAN^ALAD	2.67512e-22	0.439136	0.261	0.063	1.73019e-17	Erythrocytes
c1061844_g1_i1^sp|Q9Z2P8|VAMP5_MOUSE^Synaptobrevin^Tm1	7.24732e-22	0.553286	0.298	0.083	4.68735e-17	Erythrocytes
c1091435_g4_i1	1.38456e-21	0.686129	0.894	0.69	8.95494e-17	Erythrocytes
c1088073_g2_i1^sp|Q13501|SQSTM_HUMAN^sp|Q64337|SQSTM_MOUSE^PB11	1.55015e-21	0.859791	0.609	0.331	1.00259e-16	Erythrocytes
c1089431_g1_i2^sp|P27546|MAP4_MOUSE^Tubulin-binding	6.87851e-19	0.5112	0.354	0.127	4.44882e-14	Erythrocytes
c1081603_g1_i2^sp|P31689|DNJA1_HUMAN^sp|P63036|DNJA1_RAT^DnaJ_CXXCXGXG1	8.88193e-19	0.627046	0.832	0.631	5.74457e-14	Erythrocytes
c1092049_g1_i1^sp|P43347|TCTP_CHICK^TCTP1	2.08381e-18	0.702673	0.988	0.984	1.34775e-13	Erythrocytes
c1081108_g4_i12	7.27579e-18	0.619667	0.894	0.774	4.70576e-13	Erythrocytes
c1080582_g1_i6	3.2798e-17	0.534979	0.422	0.187	2.12127e-12	Erythrocytes
c1074092_g3_i3^sp|P17663|FRIHB_XENLA^Ferritin1	7.38135e-17	0.595912	0.994	0.999	4.77403e-12	Erythrocytes
c1083042_g3_i4^sp|Q6P9V9|TBA1B_RAT^Tubulin2	2.65811e-16	0.607687	0.727	0.496	1.71919e-11	Erythrocytes
c1088057_g4_i2	9.41074e-16	0.523005	0.317	0.114	6.08659e-11	Erythrocytes
c1081108_g2_i1^sp|Q4R6M5|DDX5_MACFA^sp|P17844|DDX5_HUMAN^sp|Q61656|DDX5_MOUSE^DEAD^Helicase_C2	1.39807e-15	0.570792	0.963	0.916	9.04229e-11	Erythrocytes
c1088588_g1_i2^sp|P16423|POLR_DROME	1.27616e-14	0.460862	0.317	0.12	8.25385e-10	Erythrocytes
c1061423_g1_i1^sp|Q1RMT7|RIOK3_BOVIN^sp|Q9DBU3|RIOK3_MOUSE^RIO11	9.67263e-14	0.583685	0.385	0.178	6.25596e-09	Erythrocytes
c1079026_g1_i4^sp|Q9D7I9|TGM5_MOUSE^sp|Q5U4I3|CCDB1_XENLA^GCIP^Transglut_N	2.37442e-13	0.428136	0.379	0.176	1.5357e-08	Erythrocytes
c1081598_g1_i3^sp|P28065|PSB9_HUMAN^Proteasome2	4.99506e-13	0.634329	0.758	0.585	3.23065e-08	Erythrocytes
c1080880_g1_i11	5.90103e-12	0.648145	0.273	0.11	3.81661e-07	Erythrocytes
c1072568_g1_i1^sp|Q3ZCI1|TM14C_BOVIN^sp|Q9P0S9|TM14C_HUMAN^Tmemb_14^Tm4	3.80113e-11	0.362466	0.342	0.154	2.45845e-06	Erythrocytes
c1071452_g1_i2^sp|Q3TY86|AIFM3_MOUSE^Rieske	4.05461e-11	0.322617	0.267	0.106	2.6224e-06	Erythrocytes
c1090846_g1_i1	1.09261e-10	0.471952	0.354	0.175	7.06669e-06	Erythrocytes
c1089788_g1_i1	2.96965e-09	0.535233	0.398	0.228	0.000192068	Erythrocytes
c1087423_g4_i1^sp|Q6UB98|ANR12_HUMAN	1.08967e-08	0.357152	0.273	0.127	0.000704763	Erythrocytes
c1069123_g2_i1^sp|P68511|1433F_RAT^14-3-3	1.41589e-08	0.441413	0.379	0.203	0.000915753	Erythrocytes
c1086921_g2_i1^sp|Q9EPB4|ASC_MOUSE^PYRIN3	2.052e-08	0.419312	0.559	0.391	0.00132717	Erythrocytes
c1079309_g1_i2^sp|Q5E9I1|CCNG1_BOVIN^Cyclin_N2	6.06551e-08	0.499581	0.429	0.271	0.00392299	Erythrocytes
c1079384_g6_i3^sp|Q13813|SPTN1_HUMAN^Spectrin1	9.52644e-08	0.278208	0.273	0.136	0.00616141	Erythrocytes
c1048597_g2_i1	1.3643e-07	0.308192	0.267	0.127	0.00882388	Erythrocytes
c1086346_g6_i11	2.73766e-07	0.374835	0.441	0.287	0.0177064	Erythrocytes
c1088124_g1_i3^sp|P63221|RS21_PIG2	6.04756e-07	0.264912	0.944	0.938	0.0391138	Erythrocytes
c1060815_g1_i1^sp|P33198|IDHP_PIG^sp|Q04467|IDHP_BOVIN^Iso_dh1	8.6639e-07	0.35965	0.621	0.513	0.0560355	Erythrocytes
c1084819_g4_i4^sp|P59325|IF5_MOUSE^sp|P55010|IF5_HUMAN^eIF-5_eIF-2B1	1.43943e-06	0.282352	0.671	0.561	0.0930981	Erythrocytes
c1089550_g2_i1^sp|Q8IW50|F219A_HUMAN^sp|Q9XSK7|HDGF_BOVIN^PWWP	2.18221e-06	0.321029	0.311	0.181	0.141139	Erythrocytes
c1065027_g1_i1^sp|P17427|AP2A2_MOUSE^Adaptin_N1	2.42251e-06	0.30771	0.366	0.224	0.15668	Erythrocytes
c1087720_g2_i1^sp|P18848|ATF4_HUMAN^bZIP_1	4.41926e-06	0.339049	0.609	0.516	0.285824	Erythrocytes
c1089515_g1_i2	5.18157e-06	0.565663	0.522	0.431	0.335128	Erythrocytes
c1076682_g1_i3^sp|Q91060|TBA_NOTVI1	1.25051e-05	0.262514	0.733	0.648	0.808791	Erythrocytes
c1011119_g2_i13	1.70554e-05	0.413403	0.366	0.243	1	Erythrocytes
c1092461_g1_i1^sp|Q9H3M7|TXNIP_HUMAN^Arrestin_N2	4.64367e-05	0.306172	0.522	0.394	1	Erythrocytes
c1073353_g1_i3^sp|Q9NPI5|NRK2_HUMAN^AAA_182	4.85199e-05	0.284864	0.689	0.605	1	Erythrocytes
c1063956_g1_i1^sp|P30048|PRDX3_HUMAN^AhpC-TSA1	6.12215e-05	0.339578	0.422	0.32	1	Erythrocytes
c1079781_g1_i1	8.83891e-05	0.320153	0.528	0.444	1	Erythrocytes
c1079941_g1_i61	0.00124001	0.278014	0.497	0.385	1	Erythrocytes
c1084754_g1_i1	0.0062052	0.334175	0.72	0.727	1	Erythrocytes
c966610_g1_i2^sp|P62205|PLK1_XENTR^Pkinase	1.83114e-210	0.768401	0.461	0.018	1.18433e-205	Proliferating epidermis
c1077124_g6_i1^sp|P0C2X8|CDCA3_XENLA	6.39189e-176	0.729418	0.409	0.018	4.13408e-171	Proliferating epidermis
c1075471_g2_i4^sp|O42130|TOP2A_CHICK^HATPase_c	3.08733e-171	0.844558	0.52	0.04	1.99679e-166	Proliferating epidermis
c1059195_g2_i1	5.99827e-157	0.349462	0.433	0.028	3.8795e-152	Proliferating epidermis
c1079569_g6_i2^sp|P52292|IMA2_HUMAN^IBB	2.4904e-155	1.17016	0.535	0.053	1.61072e-150	Proliferating epidermis
c1059195_g1_i2^sp|P56616|UBE2C_XENLA^UQ_con	1.30585e-154	0.637503	0.437	0.03	8.44584e-150	Proliferating epidermis
c1086966_g3_i2^sp|P09426|H1_ANAPL^sp|D3ZBN0|H15_RAT^Linker_histone	3.34946e-137	1.59744	0.736	0.157	2.16633e-132	Proliferating epidermis
c1073840_g2_i1	2.51133e-134	0.375241	0.366	0.023	1.62425e-129	Proliferating epidermis
c1073840_g8_i1	2.94165e-134	0.373067	0.366	0.023	1.90257e-129	Proliferating epidermis
c1064770_g3_i4^sp|Q6P823|H33_XENTR^Histone2	7.73838e-118	1.29269	0.929	0.375	5.00495e-113	Proliferating epidermis
c1063164_g1_i3	7.59488e-117	1.02089	0.535	0.079	4.91214e-112	Proliferating epidermis
c1085214_g7_i2^sp|Q6GPL3|AUKBB_XENLA^sp|Q6DE08|AUKBA_XENLA^Pkinase	1.39228e-112	0.680523	0.465	0.055	9.00485e-108	Proliferating epidermis
c1089443_g2_i4^sp|P24033|CDK1B_XENLA^Pkinase	1.23376e-109	0.502639	0.299	0.018	7.97961e-105	Proliferating epidermis
c1054335_g2_i1^sp|P79955|CTK2_XENLA^Kinesin	4.75596e-105	0.485565	0.327	0.025	3.07601e-100	Proliferating epidermis
c618521_g1_i1^sp|P06900|H2B12_XENLA	1.41394e-104	0.416926	0.311	0.022	9.14496e-100	Proliferating epidermis
c959474_g2_i1^sp|Q3MHR2|DCK_BOVIN^dNK	4.42263e-101	0.662489	0.406	0.046	2.86043e-96	Proliferating epidermis
c1090030_g1_i8^sp|Q801E2|ANLN_XENLA^Anillin	1.65427e-100	0.513392	0.291	0.02	1.06993e-95	Proliferating epidermis
c1076638_g11_i2^sp|P70082|H2AJ_CHICK	5.60719e-100	1.75496	0.776	0.264	3.62656e-95	Proliferating epidermis
c1080890_g5_i1	2.02082e-99	0.983982	0.461	0.066	1.307e-94	Proliferating epidermis
c1576531_g1_i1^sp|P02264|H2A_ONCMY2	1.82549e-97	1.95889	0.768	0.271	1.18067e-92	Proliferating epidermis
c1084350_g2_i3^sp|Q15398|DLGP5_HUMAN^GKAP	2.15013e-94	0.65851	0.39	0.045	1.39064e-89	Proliferating epidermis
c1090393_g1_i2^sp|Q5RAA0|HMGN2_PONAB4	2.78548e-94	1.01166	1	0.843	1.80157e-89	Proliferating epidermis
c1085574_g3_i6^sp|Q4KLN6|RIR2_RAT^Ribonuc_red_sm	5.11218e-86	0.841818	0.598	0.145	3.30641e-81	Proliferating epidermis
c1091856_g2_i1^sp|P06900|H2B12_XENLA^Histone3	1.37808e-83	2.50202	0.921	0.748	8.91299e-79	Proliferating epidermis
c1084428_g4_i1^sp|P26584|HMGB2_CHICK^HMG_box_24	2.55604e-79	0.790738	1	0.903	1.65317e-74	Proliferating epidermis
c1079654_g1_i22	5.18921e-78	0.862976	0.996	0.77	3.35623e-73	Proliferating epidermis
c1089327_g3_i1^sp|Q6AYZ1|TBA1C_RAT^Tubulin1	2.49636e-77	0.882229	0.988	0.847	1.61457e-72	Proliferating epidermis
c1049735_g1_i1^sp|Q91879|CKS2_XENLA	3.15404e-76	0.604391	0.461	0.083	2.03994e-71	Proliferating epidermis
c1072996_g2_i5^sp|Q6DUB7|STMN1_PIG^Stathmin3	2.16364e-70	0.809797	0.795	0.313	1.39938e-65	Proliferating epidermis
c1068062_g1_i1^sp|P49454|CENPF_HUMAN^CENP-F_N	1.25041e-68	0.487873	0.315	0.041	8.08728e-64	Proliferating epidermis
c1088526_g2_i2^sp|Q6NUF4|TPX2A_XENLA^sp|Q6DDV8|TPX2B_XENLA^Aurora-A_bind	2.49724e-66	0.36725	0.319	0.045	1.61514e-61	Proliferating epidermis
c1091856_g3_i2^sp|P0CC09|H2A2A_RAT^Histone	1.67792e-65	1.50571	0.965	0.855	1.08523e-60	Proliferating epidermis
c1082205_g1_i9^sp|P68372|TBB4B_MOUSE^sp|P11833|TBB_PARLI^Misat_Tub_SegII1	1.61878e-59	0.664253	0.98	0.885	1.04698e-54	Proliferating epidermis
c1069891_g2_i11	5.72872e-59	0.764678	0.776	0.316	3.70516e-54	Proliferating epidermis
c1079330_g10_i7^sp|P50532|SMC4_XENLA^SMC_N	1.57405e-58	0.568043	0.445	0.101	1.01805e-53	Proliferating epidermis
c1078444_g1_i2^sp|Q96B01|R51A1_HUMAN^sp|Q8C551|R51A1_MOUSE	2.24227e-54	0.406103	0.26	0.035	1.45023e-49	Proliferating epidermis
c1091150_g4_i1^sp|P17918|PCNA_MOUSE	7.67403e-53	0.699853	0.571	0.182	4.96333e-48	Proliferating epidermis
c1059692_g2_i1^sp|P97440|SLBP_MOUSE^sp|Q14493|SLBP_HUMAN	9.97643e-53	0.635678	0.441	0.111	6.45245e-48	Proliferating epidermis
c1070313_g1_i34	4.507e-52	0.600403	0.988	0.861	2.91499e-47	Proliferating epidermis
c1067922_g2_i3^sp|O96028|NSD2_HUMAN^PWWP	4.96987e-52	0.445333	0.28	0.044	3.21436e-47	Proliferating epidermis
c1076682_g1_i3^sp|Q91060|TBA_NOTVI2	8.4175e-52	0.649889	0.929	0.629	5.44419e-47	Proliferating epidermis
c1063657_g5_i2^sp|Q3T0T5|HN1_BOVIN1	3.31635e-48	0.722548	0.752	0.365	2.14492e-43	Proliferating epidermis
c1086839_g1_i2^sp|P27123|NASP_RABIT^sp|P49321|NASP_HUMAN^TPR_123	1.86476e-47	0.671872	0.709	0.313	1.20607e-42	Proliferating epidermis
c1070561_g6_i1^sp|P46013|KI67_HUMAN^K167R	1.08475e-45	0.654362	0.583	0.212	7.01585e-41	Proliferating epidermis
c1083576_g8_i1^sp|P23921|RIR1_HUMAN^sp|P79732|RIR1_DANRE^ATP-cone^Ribonuc_red_lgC	1.6453e-45	0.37541	0.398	0.099	1.06413e-40	Proliferating epidermis
c1067003_g1_i4^sp|P06454|PTMA_HUMAN^Prothymosin3	3.4165e-45	0.513569	0.996	0.943	2.20969e-40	Proliferating epidermis
c1087578_g2_i4^sp|Q6PDU1|SRSF2_RAT3	5.1766e-45	0.558312	0.988	0.81	3.34807e-40	Proliferating epidermis
c1088426_g1_i1^sp|O13067|CND2_XENLA^Cnd2	1.49963e-43	0.480813	0.323	0.069	9.69917e-39	Proliferating epidermis
c1082742_g2_i2^sp|Q5ZMD6|H2AZ_CHICK^Histone3	3.11555e-43	0.570343	0.961	0.782	2.01504e-38	Proliferating epidermis
c1091556_g1_i44	3.46252e-43	0.504657	0.988	0.945	2.23945e-38	Proliferating epidermis
c1030563_g1_i2^sp|Q15004|PAF_HUMAN^sp|Q5E9B2|PAF_BOVIN	4.0725e-43	0.462818	0.256	0.045	2.63397e-38	Proliferating epidermis
c1083042_g3_i4^sp|Q6P9V9|TBA1B_RAT^Tubulin3	4.07517e-43	0.642771	0.843	0.48	2.6357e-38	Proliferating epidermis
c1078450_g1_i1^sp|Q3KPK4|BORE1_XENLA^sp|Q6GLC7|BORE1_XENTR^Nbl1_Borealin_N	2.41748e-42	0.40249	0.252	0.044	1.56355e-37	Proliferating epidermis
c1075498_g5_i13	3.88787e-42	0.591137	0.925	0.662	2.51456e-37	Proliferating epidermis
c1011949_g1_i1^sp|Q15041|AR6P1_HUMAN^sp|Q5R454|AR6P1_PONAB^Reticulon^Tm4	3.1309e-40	0.582403	0.476	0.156	2.02497e-35	Proliferating epidermis
c1049877_g1_i1	2.95434e-38	0.41299	0.331	0.078	1.91078e-33	Proliferating epidermis
c1057844_g1_i4^sp|P40618|HMGB3_CHICK^sp|O15347|HMGB3_HUMAN^HMG_box_22	4.13063e-37	0.592937	0.819	0.468	2.67157e-32	Proliferating epidermis
c1070030_g1_i3^sp|F6UA42|UHRF1_XENTR^sp|B6CHA3|UHRF1_XENLA^ubiquitin^Tm1	6.81107e-36	0.473167	0.343	0.09	4.4052e-31	Proliferating epidermis
c1078899_g4_i2^sp|P21910|LAML2_XENLA^Filament3	3.54313e-34	0.609671	0.811	0.511	2.29159e-29	Proliferating epidermis
c1086753_g6_i1^sp|P42558|RAN_CHICK^Arf3	4.25476e-34	0.471431	0.953	0.81	2.75185e-29	Proliferating epidermis
c1072966_g3_i2^sp|Q5R6X7|CBX3_PONAB^Chromo	1.27111e-33	0.581504	0.587	0.26	8.22113e-29	Proliferating epidermis
c1082292_g9_i1^sp|Q62504|MINT_MOUSE^RRM_6	5.5749e-33	0.522608	0.429	0.141	3.60568e-28	Proliferating epidermis
c1084978_g3_i13	4.94807e-32	0.519801	0.913	0.662	3.20026e-27	Proliferating epidermis
c1062442_g1_i1^sp|O93310|RAD21_XENLA^Rad21_Rec8_N	2.08639e-31	0.423839	0.378	0.118	1.34942e-26	Proliferating epidermis
c1070969_g1_i1^sp|Q9JJ66|CDC20_MOUSE^sp|Q62623|CDC20_RAT^WD40	5.55879e-31	0.367965	0.291	0.075	3.59526e-26	Proliferating epidermis
c1067594_g2_i1^sp|P14733|LMNB1_MOUSE^Filament	1.16703e-29	0.356882	0.283	0.073	7.54799e-25	Proliferating epidermis
c1090263_g3_i1^sp|P35659|DEK_HUMAN^DEK_C2	1.22426e-28	0.50636	0.618	0.3	7.91815e-24	Proliferating epidermis
c1087658_g3_i2^sp|Q9P0M6|H2AW_HUMAN^sp|Q8CCK0|H2AW_MOUSE^Histone^Tm14	3.01643e-28	0.533025	0.811	0.551	1.95093e-23	Proliferating epidermis
c1064050_g13_i3^sp|Q8IZQ5|SELH_HUMAN	6.63935e-26	0.349928	0.476	0.199	4.29413e-21	Proliferating epidermis
c1077824_g7_i41	2.99831e-25	0.468309	0.661	0.352	1.93922e-20	Proliferating epidermis
c1079654_g2_i3^Prothymosin1	3.95674e-25	0.451456	0.508	0.22	2.5591e-20	Proliferating epidermis
c1078381_g8_i1^sp|P30291|WEE1_HUMAN^sp|Q63802|WEE1_RAT^Pkinase	4.67514e-25	0.304476	0.287	0.086	3.02374e-20	Proliferating epidermis
c1088863_g1_i1^sp|Q9YGY3|BUB3_XENLA^WD40	1.04494e-24	0.411956	0.398	0.15	6.75834e-20	Proliferating epidermis
c1077980_g4_i34	1.26197e-24	0.288855	1	0.986	8.16203e-20	Proliferating epidermis
c1068680_g1_i1^sp|P15927|RFA2_HUMAN^sp|Q62193|RFA2_MOUSE^RPA_C	2.05563e-24	0.384803	0.35	0.122	1.32952e-19	Proliferating epidermis
c1087872_g1_i52	3.9486e-24	0.346745	0.976	0.89	2.55384e-19	Proliferating epidermis
c1080757_g1_i2^sp|P09645|TBA8_CHICK^Tubulin_C2	8.36374e-24	0.389696	0.937	0.813	5.40942e-19	Proliferating epidermis
c1082122_g6_i4^sp|Q99LG2|TNPO2_MOUSE^IBN_N	2.40804e-23	0.382924	0.311	0.106	1.55745e-18	Proliferating epidermis
c1043395_g2_i1	8.91834e-23	0.350384	0.295	0.095	5.76812e-18	Proliferating epidermis
c1077058_g3_i2^sp|Q8BL97|SRSF7_MOUSE2	1.25029e-22	0.484556	0.563	0.284	8.08653e-18	Proliferating epidermis
c1050359_g1_i1^sp|P37913|DNLI1_MOUSE^sp|P51892|DNLI1_XENLA^DNA_ligase_A_M^DNA_ligase_A_N	3.85687e-21	0.394264	0.453	0.203	2.49451e-16	Proliferating epidermis
c1069836_g1_i43	1.10287e-20	0.339686	0.953	0.844	7.13301e-16	Proliferating epidermis
c1088652_g8_i1^sp|Q6PB26|S20AB_XENLA^sp|Q68F35|S20AA_XENLA^PHO4^sigP^Tm22	1.49744e-20	0.459048	0.591	0.325	9.68501e-16	Proliferating epidermis
c1085286_g1_i1^sp|Q9DE46|DPOLA_XENLA^DNA_pol_alpha_N	2.28932e-20	0.349069	0.299	0.105	1.48066e-15	Proliferating epidermis
c1069854_g2_i3^sp|P36404|ARL2_HUMAN^sp|Q6IQ97|RBM41_DANRE^Arf^RRM_13	5.38409e-20	0.397331	0.85	0.636	3.48227e-15	Proliferating epidermis
c1063358_g1_i1^sp|Q9Y5L0|TNPO3_HUMAN	5.69157e-20	0.421789	0.449	0.21	3.68114e-15	Proliferating epidermis
c1078202_g2_i5^sp|P60003|ELOF1_MOUSE	6.36595e-20	0.416145	0.461	0.222	4.1173e-15	Proliferating epidermis
c1073114_g3_i1^sp|Q5R1T0|CAF1A_CHICK^CAF-1_p150	2.21904e-19	0.315565	0.319	0.117	1.43521e-14	Proliferating epidermis
c1085336_g4_i13	5.61235e-19	0.373439	0.909	0.768	3.6299e-14	Proliferating epidermis
c1082213_g4_i11	1.30639e-18	0.391424	0.516	0.262	8.44935e-14	Proliferating epidermis
c1086503_g3_i1^sp|Q5ZML3|SRSF1_CHICK^sp|Q6DII2|SRSF1_XENTR^RRM_13	1.4646e-18	0.40115	0.642	0.391	9.47261e-14	Proliferating epidermis
c1091903_g4_i1^sp|Q6IRQ4|RBMX_XENLA4	2.37082e-18	0.347965	0.953	0.836	1.53337e-13	Proliferating epidermis
c1062116_g2_i1^sp|Q4G0J3|LARP7_HUMAN^sp|Q28G87|LARP7_XENTR^La	4.85104e-18	0.270127	0.26	0.088	3.13751e-13	Proliferating epidermis
c1081219_g3_i7^sp|Q0V9J5|EIF1A_XENTR^sp|Q5HZM1|EIF1A_XENLA^eIF-1a4	8.60387e-18	0.431897	0.744	0.503	5.56473e-13	Proliferating epidermis
c1080880_g1_i12	1.67554e-17	0.374918	0.287	0.104	1.08369e-12	Proliferating epidermis
c1090597_g4_i6^sp|A5A6H4|ROA1_PANTR^sp|Q61686|CBX5_MOUSE^Chromo^RRM_1	2.26012e-17	0.336597	0.402	0.183	1.46178e-12	Proliferating epidermis
c1088389_g3_i4^sp|Q8IZ69|TRM2A_HUMAN^sp|P34022|RANG_MOUSE^RRM_6^Ran_BP11	5.40717e-17	0.407967	0.61	0.356	3.4972e-12	Proliferating epidermis
c1090251_g4_i3	6.84263e-17	0.322355	0.406	0.185	4.42561e-12	Proliferating epidermis
c1068713_g1_i2^sp|B8A556|RCL_DANRE^sp|C1BW56|RCL_ESOLU^Nuc_deoxyrib_tr	9.20488e-17	0.299511	0.425	0.194	5.95344e-12	Proliferating epidermis
c1080010_g1_i3^sp|Q9D0B0|SRSF9_MOUSE^sp|Q5PPI1|SRSF9_RAT^RRM_14	1.10076e-16	0.319193	0.961	0.857	7.1194e-12	Proliferating epidermis
c1086617_g2_i3^sp|Q5ZL72|CH60_CHICK^Cpn60_TCP11	1.5069e-16	0.418242	0.476	0.253	9.74617e-12	Proliferating epidermis
c1079109_g5_i1^sp|Q8CH09|SUGP2_MOUSE^sp|Q8IX01|SUGP2_HUMAN^Surp3	2.07492e-16	0.38009	0.768	0.57	1.34199e-11	Proliferating epidermis
c1051447_g1_i1^sp|P35244|RFA3_HUMAN^Rep_fac-A_3	3.39485e-16	0.299275	0.307	0.124	2.19569e-11	Proliferating epidermis
c1085016_g3_i1^sp|Q6GL41|MCM4_XENTR^sp|Q8QGX4|PRKDC_CHICK^MCM	4.15711e-15	0.344284	0.319	0.138	2.6887e-10	Proliferating epidermis
c1069798_g4_i5^sp|P61972|NTF2_RAT^NTF23	1.21336e-14	0.351796	0.591	0.355	7.84764e-10	Proliferating epidermis
c1087009_g2_i13	2.10529e-14	0.341886	0.803	0.616	1.36164e-09	Proliferating epidermis
c1075504_g8_i1^sp|Q6P823|H33_XENTR^Histone4	6.71244e-14	0.294556	0.937	0.803	4.34141e-09	Proliferating epidermis
c1088523_g2_i2^sp|Q99020|ROAA_MOUSE^sp|Q99729|ROAA_HUMAN^RRM_12	7.67034e-14	0.300186	0.902	0.802	4.96095e-09	Proliferating epidermis
c1075869_g1_i2^sp|Q5ZJH9|DKC1_CHICK^sp|O60832|DKC1_HUMAN^DKCLD2	9.95322e-14	0.364539	0.646	0.416	6.43745e-09	Proliferating epidermis
c1080924_g5_i1^sp|Q3U0V1|FUBP2_MOUSE2	1.78339e-13	0.344245	0.736	0.503	1.15345e-08	Proliferating epidermis
c1086296_g5_i1^sp|Q5JVS0|HABP4_HUMAN^sp|Q9JKS5|HABP4_MOUSE^HABP4_PAI-RBP14	2.41935e-13	0.307239	0.819	0.63	1.56476e-08	Proliferating epidermis
c1073807_g2_i5^sp|Q62504|MINT_MOUSE^RRM_61	6.84078e-13	0.295221	0.598	0.366	4.42441e-08	Proliferating epidermis
c1084898_g3_i2^sp|O35264|PA1B2_RAT^sp|Q5R4G2|PA1B2_PONAB^Lipase_GDSL_21	7.96419e-13	0.363982	0.516	0.309	5.151e-08	Proliferating epidermis
c1082806_g2_i13	8.92698e-13	0.295939	0.748	0.534	5.7737e-08	Proliferating epidermis
c1086846_g10_i14	1.95805e-12	0.309497	0.874	0.665	1.26641e-07	Proliferating epidermis
c1088593_g1_i1^sp|Q15059|BRD3_HUMAN^Bromodomain2	2.27404e-12	0.324394	0.571	0.363	1.47078e-07	Proliferating epidermis
c1083739_g1_i1^sp|O60506|HNRPQ_HUMAN^RRM_1^sigP^Tm11	2.29017e-12	0.376342	0.472	0.272	1.48122e-07	Proliferating epidermis
c1085232_g3_i1^sp|Q08943|SSRP1_MOUSE^SSrecog	8.07682e-12	0.256949	0.283	0.128	5.22385e-07	Proliferating epidermis
c1083538_g10_i2^sp|Q66JV4|R12BB_MOUSE^RRM_63	1.0694e-11	0.31446	0.472	0.267	6.91659e-07	Proliferating epidermis
c1089871_g1_i12	2.19024e-11	0.256542	0.953	0.871	1.41658e-06	Proliferating epidermis
c1069305_g2_i2^sp|P55266|DSRAD_RAT^sp|P55265|DSRAD_HUMAN^z-alpha1	4.40832e-11	0.301141	0.508	0.314	2.85117e-06	Proliferating epidermis
c1049724_g1_i1^sp|P63170|DYL1_RAT2	5.8645e-11	0.313038	0.795	0.643	3.79298e-06	Proliferating epidermis
c1088701_g8_i1^sp|P33316|DUT_HUMAN^dUTPase^Tm12	6.88988e-11	0.323009	0.535	0.339	4.45617e-06	Proliferating epidermis
c1079043_g4_i1^sp|Q9U6L5|PEB1_DROME	8.2726e-11	0.274879	0.35	0.185	5.35047e-06	Proliferating epidermis
c1091944_g5_i2^sp|Q920Q8|NS1BP_MOUSE	9.49664e-11	0.304339	0.504	0.306	6.14214e-06	Proliferating epidermis
c1081858_g3_i13	1.11668e-10	0.277952	0.646	0.435	7.22232e-06	Proliferating epidermis
c1074247_g1_i3^sp|Q92072|DNMT1_CHICK^DMAP_binding1	1.18805e-10	0.318097	0.539	0.344	7.68393e-06	Proliferating epidermis
c1086497_g2_i24	1.33299e-10	0.363546	0.433	0.27	8.62136e-06	Proliferating epidermis
c1065617_g1_i3^sp|P62317|SMD2_MOUSE^LSM2	1.59342e-10	0.267702	0.823	0.643	1.03057e-05	Proliferating epidermis
c1075442_g12_i3^sp|P29594|CASP2_MOUSE^CARD	2.59915e-10	0.257227	0.378	0.201	1.68105e-05	Proliferating epidermis
c1062632_g1_i13	2.60371e-10	0.296188	0.461	0.278	1.684e-05	Proliferating epidermis
c1089051_g1_i3^sp|P56959|FUS_MOUSE^Tm13	2.64548e-10	0.350794	0.728	0.6	1.71102e-05	Proliferating epidermis
c1083618_g1_i13	4.19717e-10	0.26291	0.811	0.629	2.7146e-05	Proliferating epidermis
c1082011_g1_i1^sp|Q9UIG0|BAZ1B_HUMAN^PHD	4.58149e-10	0.255208	0.256	0.12	2.96317e-05	Proliferating epidermis
c1053581_g1_i1^sp|P56734|AVR4_CHICK^Avidin^sigP4	5.81691e-10	0.321454	0.724	0.557	3.7622e-05	Proliferating epidermis
c1087018_g3_i4	6.55359e-10	0.333047	0.512	0.333	4.23866e-05	Proliferating epidermis
c1081184_g13_i1^sp|Q4R779|NOP58_MACFA^sp|Q9Y2X3|NOP58_HUMAN^NOSIC3	9.31187e-10	0.267201	0.72	0.556	6.02264e-05	Proliferating epidermis
c1086052_g2_i1^sp|Q61033|LAP2A_MOUSE^sp|P42166|LAP2A_HUMAN^LAP2alpha1	1.1451e-09	0.268334	0.551	0.365	7.40615e-05	Proliferating epidermis
c1088503_g4_i2^sp|Q12906|ILF3_HUMAN^sp|Q91550|ILF3A_XENLA^dsrm2	2.24076e-09	0.312884	0.437	0.27	0.000144926	Proliferating epidermis
c1091092_g2_i22	2.5043e-09	0.288519	0.441	0.268	0.000161971	Proliferating epidermis
c1083013_g1_i6^sp|Q9R0U0|SRS10_MOUSE	1.42793e-08	0.271046	0.374	0.217	0.000923539	Proliferating epidermis
c1055997_g1_i1^sp|Q08DZ5|SDC1_BOVIN^sp|P34740|SDC1_MESAU^Syndecan^sigP^Tm14	4.44815e-08	0.260815	0.697	0.514	0.00287693	Proliferating epidermis
c1082601_g3_i1^sp|Q5ZIQ3|HNRPK_CHICK^ROKNT2	6.12136e-08	0.273439	0.791	0.663	0.00395911	Proliferating epidermis
c1064532_g2_i4^sp|Q9Y2D0|CAH5B_HUMAN^Carb_anhydrase^sigP4	6.22202e-08	0.274997	0.654	0.489	0.00402422	Proliferating epidermis
c1071538_g1_i1^sp|Q62826|HNRPM_RAT3	1.01615e-07	0.258606	0.587	0.41	0.00657217	Proliferating epidermis
c1081458_g2_i1^sp|P50580|PA2G4_MOUSE^Peptidase_M243	1.11285e-07	0.259962	0.839	0.713	0.0071976	Proliferating epidermis
c1069686_g5_i21	1.25707e-07	0.260497	0.689	0.518	0.00813034	Proliferating epidermis
c1079497_g2_i1^sp|Q5R511|GRP75_PONAB^HSP70	1.36908e-07	0.253334	0.425	0.274	0.0088548	Proliferating epidermis
c1079037_g4_i12	1.7601e-07	0.250456	0.697	0.563	0.0113838	Proliferating epidermis
c1068609_g4_i7^sp|Q28CQ4|UBC9_XENTR^UQ_con	1.91624e-07	0.271738	0.386	0.242	0.0123936	Proliferating epidermis
c1088059_g1_i6^sp|Q5RFF4|EIF1_PONAB	3.74479e-07	0.278865	0.76	0.64	0.0242202	Proliferating epidermis
c1087527_g1_i14	4.79923e-07	0.275286	0.378	0.239	0.03104	Proliferating epidermis
c1079913_g3_i4^sp|P30999|CTND1_MOUSE^Arm3	8.23947e-07	0.258237	0.614	0.456	0.0532904	Proliferating epidermis
c1076558_g1_i1^sp|A0MTA1|APEX1_DANRE^Exo_endo_phos	1.74985e-06	0.257033	0.268	0.159	0.113175	Proliferating epidermis
c1053398_g2_i11	2.34124e-06	0.829047	0.315	0.207	0.151425	Proliferating epidermis
c1084001_g2_i2^sp|Q6DDT6|THP1B_XENLA^sp|Q8TBB0|THAP6_HUMAN^THAP^zf-met1	3.93135e-06	0.255547	0.449	0.323	0.254268	Proliferating epidermis
c1053398_g1_i14	1.03473e-05	0.847405	0.398	0.291	0.669232	Proliferating epidermis
c1060608_g1_i14	0.000226681	0.37778	0.748	0.675	1	Proliferating epidermis
c1066365_g1_i1^Tm11	0	3.43034	0.977	0.072	0	T cells
c1076150_g1_i11^sp|P01849|TCA_MOUSE	0	2.86622	0.868	0.025	0	T cells
c1067191_g4_i11	0	2.81032	0.872	0.032	0	T cells
c1052620_g1_i1	0	2.7876	0.78	0.035	0	T cells
c1081512_g4_i1	0	2.68276	0.918	0.039	0	T cells
c1087436_g4_i2^sp|P13501|CCL5_HUMAN	0	2.64745	0.891	0.024	0	T cells
c1081838_g1_i1^sp|P26779|SAP_BOVIN^SapA^sigP	0	2.56003	0.809	0.023	0	T cells
c1087436_g2_i1	0	2.45776	0.839	0.015	0	T cells
c1024581_g1_i1	0	2.09143	0.829	0.041	0	T cells
c1082811_g3_i2^sp|P11364|TCB_FLV^C1-set	0	1.97899	0.77	0.019	0	T cells
c1083481_g7_i1^Tm1	0	1.94793	0.776	0.013	0	T cells
c1072646_g1_i1^sp|P26044|RADI_PIG3	0	1.9383	0.895	0.102	0	T cells
c1073903_g2_i1	0	1.91896	0.901	0.064	0	T cells
c396977_g1_i1	0	1.86026	0.562	0.014	0	T cells
c1079088_g1_i5^sp|Q70RD5|HCST_MACFA^DAP10^sigP^Tm2	0	1.84818	0.734	0.027	0	T cells
c1068703_g9_i1^sp|P13838|LEUK_RAT^sp|P15702|LEUK_MOUSE^sigP^Tm1	0	1.67283	0.671	0.013	0	T cells
c1088552_g2_i2	0	1.66269	0.714	0.038	0	T cells
c1053100_g1_i1	0	1.57971	0.523	0.005	0	T cells
c1079463_g4_i1	0	1.52322	0.523	0.006	0	T cells
c1086928_g1_i1^sigP^Tm2	0	1.48761	0.612	0.01	0	T cells
c1068072_g4_i1	0	1.40346	0.477	0.004	0	T cells
c1023712_g1_i1^sp|O00204|ST2B1_HUMAN^Sulfotransfer_1	0	1.39072	0.533	0.005	0	T cells
c1073496_g3_i1	0	1.20666	0.5	0.006	0	T cells
c1092600_g2_i2^RVT_1	1.22656e-305	1.73829	0.559	0.016	7.93302e-301	T cells
c1082981_g4_i2^sp|P37998|CD2_HORSE^sp|Q6SZ61|CD2_MACFA^sigP^Tm1	2.19682e-302	1.19448	0.47	0.004	1.42083e-297	T cells
c1073496_g11_i3^sp|O93428|CATD_CHIHA^A1_Propeptide^sigP	1.38015e-297	1.26178	0.484	0.007	8.92639e-293	T cells
c1065747_g3_i2^sp|P05122|KCRB_CHICK^ATP-gua_Ptrans	2.23113e-289	2.05062	0.878	0.102	1.44303e-284	T cells
c1078090_g4_i1^sp|P19973|LSP1_MOUSE^Caldesmon2	3.81567e-285	1.94512	0.895	0.118	2.46786e-280	T cells
c1088715_g2_i1	2.07666e-282	2.09248	0.513	0.014	1.34312e-277	T cells
c1087130_g1_i1^sp|P08575|PTPRC_HUMAN^Y_phosphatase1	3.53558e-280	1.51737	0.674	0.042	2.28671e-275	T cells
c1075402_g1_i9^sp|P22646|CD3E_MOUSE^sp|Q98910|CD3E_CHICK^sigP^Tm2	6.34491e-277	1.29807	0.493	0.012	4.1037e-272	T cells
c1078100_g1_i2^sp|P33706|CD8A_CANFA^sp|P31783|CD8A_BOVIN^V-set^sigP^Tm1	1.2875e-276	1.42082	0.5	0.013	8.32716e-272	T cells
c1076909_g1_i11	3.91465e-275	1.37877	0.497	0.013	2.53188e-270	T cells
c941826_g1_i1^Tm1	4.38914e-264	1.25008	0.447	0.008	2.83876e-259	T cells
c1082553_g2_i1	6.36885e-261	1.49566	0.612	0.038	4.11918e-256	T cells
c1069597_g3_i1^sp|P24790|VIM4_XENLA^sp|P09654|VIME_CHICK^Filament_head4	4.06297e-259	2.17277	0.99	0.181	2.62781e-254	T cells
c1074740_g3_i1	2.43372e-257	1.34661	0.461	0.011	1.57406e-252	T cells
c1080834_g1_i1^sp|Q8N1K5|THMS1_HUMAN^CABIT	1.15826e-247	1.02036	0.401	0.005	7.49129e-243	T cells
c982135_g1_i1^sp|Q6B7M7|COF1_SHEEP^Cofilin_ADF	2.67876e-247	1.1522	0.549	0.027	1.73254e-242	T cells
c1085142_g2_i1	5.18973e-242	1.87195	0.516	0.024	3.35656e-237	T cells
c1091005_g7_i1	1.6688e-236	1.19314	0.372	0.004	1.07933e-231	T cells
c1092650_g1_i1^sp|Q9DED4|CIRBB_XENLA2	3.56279e-233	2.48399	0.928	0.206	2.3043e-228	T cells
c1078366_g2_i2	7.91615e-223	1.08552	0.424	0.013	5.11993e-218	T cells
c1079074_g2_i1^sp|P13406|FYN_XENLA^SH3_2	8.61698e-217	1.10668	0.48	0.023	5.5732e-212	T cells
c1073092_g8_i1	3.82463e-216	1.03375	0.411	0.012	2.47366e-211	T cells
c1057313_g1_i1^sp|O60711|LPXN_HUMAN^LIM	2.60705e-213	1.11169	0.447	0.018	1.68616e-208	T cells
c1084055_g2_i3^sp|Q5R6R7|SEPT4_PONAB^Septin^sigP	3.52442e-212	1.15429	0.503	0.029	2.27949e-207	T cells
c1074936_g1_i1	4.04449e-210	1.3769	0.516	0.034	2.61585e-205	T cells
c1082789_g1_i1	1.36184e-207	0.948137	0.365	0.007	8.808e-203	T cells
c1053448_g1_i1	4.24877e-205	1.08177	0.405	0.013	2.74797e-200	T cells
c1065163_g2_i11	1.63306e-200	1.11756	0.48	0.029	1.05621e-195	T cells
c1084338_g2_i1^sp|Q92608|DOCK2_HUMAN^SH3_2	5.18851e-199	1.06809	0.454	0.023	3.35578e-194	T cells
c960772_g1_i1^sp|P49682|CXCR3_HUMAN^sp|Q867B2|CXCR3_CAPHI^7tm_1^Tm6	1.13752e-197	1.0363	0.342	0.006	7.35712e-193	T cells
c1082598_g5_i1	5.14904e-187	1.28693	0.375	0.013	3.33024e-182	T cells
c1086620_g2_i1	1.99732e-186	1.25348	0.474	0.032	1.29181e-181	T cells
c1083015_g1_i1^sp|P11032|GRAA_MOUSE	1.39603e-184	2.28986	0.365	0.013	9.02912e-180	T cells
c1036594_g1_i1	2.88065e-184	0.924336	0.352	0.01	1.86312e-179	T cells
c1034356_g4_i11	5.30371e-183	1.25656	0.641	0.079	3.43028e-178	T cells
c1085363_g5_i1^sp|P42683|LCK_CHICK^SH3_2	4.06191e-182	0.790706	0.309	0.005	2.62712e-177	T cells
c1071049_g1_i1^sp|O89098|CYTF_MOUSE^sp|O76096|CYTF_HUMAN^Cystatin^sigP	1.85751e-181	1.06097	0.319	0.006	1.20138e-176	T cells
c1081058_g1_i1^sp|Q99N10|M4A8A_MOUSE^CD20^Tm4	4.87783e-181	0.934275	0.375	0.014	3.15483e-176	T cells
c1072711_g1_i3^sp|P09917|LOX5_HUMAN^PLAT	3.69079e-180	1.05927	0.385	0.016	2.38709e-175	T cells
c1091560_g1_i3	3.39375e-179	1.93699	0.536	0.053	2.19497e-174	T cells
c1059914_g1_i3^sp|Q5S7W5|NTAL_CHICK^Tm1	9.18606e-179	0.939902	0.362	0.013	5.94127e-174	T cells
c1064625_g3_i2^Tm21	1.7881e-178	0.881477	0.342	0.01	1.15649e-173	T cells
c1029856_g1_i1^sp|Q9HBE5|IL21R_HUMAN^sigP	7.07331e-178	0.854117	0.329	0.008	4.57481e-173	T cells
c1013686_g1_i1^sp|Q861W5|TNFL6_FELCA^TNF^Tm1	4.9463e-177	0.940112	0.309	0.006	3.19912e-172	T cells
c1069324_g2_i1	9.01429e-176	0.92452	0.326	0.008	5.83017e-171	T cells
c1090992_g1_i1	1.17975e-173	0.83367	0.299	0.005	7.63029e-169	T cells
c1087093_g3_i11	4.64192e-171	1.0971	0.49	0.04	3.00225e-166	T cells
c1057294_g1_i1	1.47013e-168	1.03336	0.332	0.011	9.50833e-164	T cells
c1078489_g6_i1^sp|Q9H7M9|GI24_HUMAN^V-set^sigP^Tm1	1.89924e-166	1.07094	0.467	0.036	1.22837e-161	T cells
c1068072_g3_i3	1.85454e-165	0.75422	0.257	0.002	1.19946e-160	T cells
c1088715_g4_i1^sp|P11364|TCB_FLV^C2-set_2^Tm1	4.33422e-164	0.894642	0.27	0.004	2.80325e-159	T cells
c1070508_g5_i1	1.96811e-162	0.963023	0.336	0.013	1.27291e-157	T cells
c1078553_g1_i1	3.34474e-162	0.83527	0.312	0.009	2.16328e-157	T cells
c1075763_g1_i2^sp|Q5M7L2|LBH_XENTR^sp|Q91715|LBH_XENLA	4.69877e-162	1.1674	0.424	0.03	3.03902e-157	T cells
c1055242_g1_i1^sp|Q8BR26|IFM10_MOUSE	4.91033e-158	1.67746	0.299	0.008	3.17585e-153	T cells
c1091468_g1_i1^sp|P21328|RTJK_DROME	2.08874e-156	0.887704	0.342	0.015	1.35094e-151	T cells
c1072470_g1_i4^sp|O70601|LAT_RAT^sigP^Tm1	3.4904e-156	0.75233	0.27	0.005	2.25749e-151	T cells
c1081447_g2_i4^sp|Q9NQB0|TF7L2_HUMAN^CTNNB1_binding	1.55322e-154	1.18743	0.372	0.022	1.00458e-149	T cells
c1085885_g1_i1	2.09109e-153	1.93742	0.289	0.008	1.35246e-148	T cells
c1085347_g1_i2	4.36024e-151	0.739541	0.316	0.012	2.82007e-146	T cells
c1070646_g6_i1	6.45356e-151	0.792558	0.306	0.011	4.17397e-146	T cells
c1069228_g1_i1^sp|O43557|TNF14_HUMAN^TNF^Tm1	1.13806e-150	0.796349	0.253	0.004	7.36065e-146	T cells
c1089078_g3_i8	1.61964e-150	0.769532	0.276	0.007	1.04754e-145	T cells
c977019_g1_i1	8.09476e-147	0.700764	0.276	0.007	5.23545e-142	T cells
c1070362_g1_i2^sigP^Tm1	3.30877e-145	0.661133	0.26	0.005	2.14001e-140	T cells
c1073739_g1_i1^sp|Q7Z7K6|CENPV_HUMAN^GFA	5.25807e-144	1.27863	0.694	0.146	3.40076e-139	T cells
c1090702_g1_i1^sp|Q9UKT9|IKZF3_HUMAN^zf-H2C2_2	2.50268e-140	0.666514	0.257	0.006	1.61866e-135	T cells
c1068682_g1_i1^sp|P50138|ACT_PUCGR2	1.14627e-136	0.971952	1	0.997	7.41375e-132	T cells
c1048890_g1_i2^sp|Q8K4F0|CD226_MOUSE^V-set^sigP^Tm1	4.11346e-136	0.698007	0.253	0.006	2.66046e-131	T cells
c1081816_g2_i1^sp|P04917|SRGN_RAT^Serglycin1	1.13321e-135	0.957669	0.424	0.039	7.32928e-131	T cells
c1075674_g2_i1^sp|P20065|TYB4_MOUSE4	1.2424e-135	1.14351	1	0.98	8.03549e-131	T cells
c1085718_g1_i3^sp|Q13761|RUNX3_HUMAN^Runt	3.07644e-135	0.815725	0.336	0.02	1.98975e-130	T cells
c1009663_g1_i1	7.61984e-131	0.72349	0.257	0.008	4.92828e-126	T cells
c1079176_g2_i21	8.61784e-129	0.673322	0.257	0.008	5.57376e-124	T cells
c1080225_g10_i12	1.20443e-128	0.776055	0.559	0.087	7.78989e-124	T cells
c1080365_g5_i1^Tm1	1.85225e-128	0.727879	0.293	0.014	1.19798e-123	T cells
c1084913_g3_i1	2.01359e-128	0.748605	0.316	0.018	1.30233e-123	T cells
c1084556_g1_i3^sp|O94900|TOX_HUMAN^HMG_box_2	9.2207e-124	0.794644	0.316	0.02	5.96367e-119	T cells
c1089285_g2_i1^sp|P81184|LEG1_SHEEP^sp|P11116|LEG1_BOVIN^Gal-bind_lectin2	2.67872e-123	1.21486	0.697	0.155	1.73252e-118	T cells
c1070805_g3_i3^sp|Q9Y228|T3JAM_HUMAN^Tm11	2.89456e-123	1.25243	0.576	0.109	1.87211e-118	T cells
c1073251_g9_i3^sp|Q91VW3|SH3L3_MOUSE3	5.54403e-123	1.49957	0.934	0.604	3.58571e-118	T cells
c1082737_g9_i1	6.99976e-122	0.722586	0.293	0.016	4.52723e-117	T cells
c1048823_g1_i1^sp|Q14314|FGL2_HUMAN^Fibrinogen_C^sigP	3.61798e-120	0.769428	0.28	0.014	2.34e-115	T cells
c1075772_g1_i2^sp|O97703|CD81_CHLAE2	2.07996e-118	1.10119	0.615	0.122	1.34526e-113	T cells
c1080225_g11_i1^sp|P51662|ANXA1_RABIT^sp|P14087|ANXA1_CAVCU^Annexin2	2.47939e-118	0.771813	0.562	0.099	1.6036e-113	T cells
c1072632_g1_i2^sp|Q9JJ19|NHRF1_RAT1	3.87037e-118	0.919695	0.395	0.041	2.50324e-113	T cells
c1089266_g3_i1	3.50866e-117	1.04183	0.385	0.041	2.2693e-112	T cells
c1090300_g1_i42	2.59859e-112	1.38068	0.76	0.272	1.68069e-107	T cells
c1087454_g7_i1^Tm1	2.47916e-108	0.676807	0.296	0.021	1.60344e-103	T cells
c1092382_g3_i1^sp|O93510|GELS_CHICK^Gelsolin1	1.19474e-107	1.14279	0.632	0.151	7.72721e-103	T cells
c1058407_g11_i1^sp|P62155|CALM_XENLA2	1.76828e-105	0.96905	0.378	0.043	1.14367e-100	T cells
c1080262_g2_i1^sp|P41970|ELK3_HUMAN^sp|P41971|ELK3_MOUSE^Ets	1.91554e-104	0.662872	0.283	0.02	1.23891e-99	T cells
c1082393_g3_i1	1.11805e-101	0.75888	0.332	0.032	7.23121e-97	T cells
c1092550_g2_i1^LAP2alpha1	1.48978e-101	0.915065	0.378	0.047	9.63547e-97	T cells
c1091257_g2_i2	1.9546e-101	0.674286	0.257	0.016	1.26417e-96	T cells
c1052615_g1_i1	9.27033e-98	0.911892	0.375	0.048	5.99577e-93	T cells
c1084605_g2_i1^sp|Q8NDI1|EHBP1_HUMAN^NT-C2	2.87635e-96	0.905416	0.411	0.063	1.86034e-91	T cells
c1088758_g4_i1	1.47535e-94	0.858759	0.368	0.046	9.54214e-90	T cells
c1078565_g5_i5^sp|Q5M8U1|ELOV5_XENTR^ELO^Tm4	7.80579e-93	1.12187	0.628	0.189	5.04855e-88	T cells
c1085334_g3_i1^sp|P21328|RTJK_DROME	4.5523e-92	0.779548	0.276	0.024	2.94429e-87	T cells
c1088733_g3_i1^sp|P63018|HSP7C_RAT^HSP703	2.88071e-91	0.87764	0.987	0.915	1.86316e-86	T cells
c1074955_g2_i2	3.2352e-91	0.727074	0.293	0.028	2.09243e-86	T cells
c1091014_g1_i4^sp|Q9PTX2|CIRBP_LITCT^sp|Q5RF83|CIRBP_PONAB^RRM_11	8.4632e-88	0.536062	1	0.999	5.47375e-83	T cells
c1080567_g1_i12	1.2307e-86	0.988688	0.457	0.087	7.95982e-82	T cells
c1064499_g2_i1^sp|P55160|NCKPL_HUMAN^Nckap1	5.68792e-82	0.748177	0.342	0.048	3.67877e-77	T cells
c1091693_g1_i2	2.77445e-79	0.863244	0.322	0.044	1.79443e-74	T cells
c1079493_g2_i3^sp|Q7RTP6|MICA3_HUMAN^sp|G3MWR8|MICA3_BOVIN^FAD_binding_3	6.55078e-77	0.7017	0.303	0.039	4.23685e-72	T cells
c1085175_g2_i2^sigP1	2.64357e-76	0.898871	0.707	0.265	1.70978e-71	T cells
c1084185_g3_i1	7.20487e-76	0.818264	0.349	0.056	4.65989e-71	T cells
c1078022_g2_i1	2.37962e-75	0.924345	0.421	0.089	1.53907e-70	T cells
c1091569_g1_i12	8.93652e-75	1.11046	0.786	0.469	5.77988e-70	T cells
c1087910_g2_i1	1.72726e-74	0.724158	0.319	0.044	1.11714e-69	T cells
c1083620_g2_i2^Tm1	4.92256e-73	0.662477	0.27	0.031	3.18377e-68	T cells
c1069123_g2_i1^sp|P68511|1433F_RAT^14-3-31	4.30706e-71	0.942849	0.556	0.178	2.78568e-66	T cells
c1070286_g2_i1^sp|P23913|LBR_CHICK^ERG4_ERG24^Tm5	1.66832e-68	0.721142	0.296	0.043	1.07902e-63	T cells
c1072456_g6_i2^sp|Q9NUQ9|FA49B_HUMAN^DUF1394	8.73612e-68	0.756035	0.457	0.113	5.65026e-63	T cells
c1084185_g1_i2^sp|P00491|PNPH_HUMAN^PNP_UDP_1	4.38441e-67	0.760726	0.309	0.049	2.8357e-62	T cells
c1091856_g3_i2^sp|P0CC09|H2A2A_RAT^Histone1	8.12394e-67	1.04916	0.938	0.856	5.25432e-62	T cells
c1084141_g5_i11	1.52197e-65	0.79164	0.454	0.118	9.84366e-61	T cells
c1090169_g1_i1^sp|Q5DU56|NLRC3_MOUSE3	2.63138e-63	0.698936	1	0.999	1.7019e-58	T cells
c1080292_g12_i11	1.39632e-62	1.06772	0.546	0.195	9.031e-58	T cells
c1058305_g1_i3^sp|O55102|BL1S1_MOUSE^GCN5L1	2.74634e-62	0.91018	0.464	0.134	1.77625e-57	T cells
c1054524_g1_i2^sp|P18652|KS6AA_CHICK^Pkinase	1.11761e-60	0.83288	0.464	0.134	7.22838e-56	T cells
c1080167_g2_i1^sp|P24479|S10AB_CHICK^S_1002	9.02092e-56	0.614274	0.987	0.956	5.83446e-51	T cells
c1068428_g1_i1^sp|Q61451|CD53_MOUSE^Tetraspannin^Tm41	9.13596e-56	0.554229	0.26	0.039	5.90887e-51	T cells
c1088713_g2_i4^sp|Q5D1D6|GBP1_CHLAE^sp|P32456|GBP2_HUMAN^GBP1	1.62498e-54	1.05033	0.628	0.294	1.05099e-49	T cells
c1086658_g3_i2^sp|Q60787|LCP2_MOUSE^SAM_2	6.4793e-53	0.57551	0.253	0.041	4.19062e-48	T cells
c1086802_g4_i6^sp|P49771|FLT3L_HUMAN^Flt3_lig	4.05572e-52	1.11976	0.434	0.143	2.62312e-47	T cells
c1086551_g1_i2^sp|P0C0T0|LITAF_RAT^sp|Q6P828|LITAF_XENTR^zf-LITAF-like1	1.13048e-51	0.703004	0.372	0.094	7.3116e-47	T cells
c1069887_g1_i1	2.97695e-51	0.832824	0.474	0.165	1.9254e-46	T cells
c1082435_g1_i2^sp|P02584|PROF1_BOVIN^Profilin^sigP3	4.24164e-50	0.724377	0.944	0.922	2.74337e-45	T cells
c1092388_g4_i2^sigP	6.21692e-50	0.858587	0.352	0.09	4.02091e-45	T cells
c1090726_g2_i2^Tm1	1.71293e-49	0.816607	0.408	0.122	1.10787e-44	T cells
c1088068_g1_i6^sp|Q9UKK9|NUDT5_HUMAN^NUDIX3	3.05793e-49	0.960937	0.766	0.566	1.97778e-44	T cells
c1084428_g4_i1^sp|P26584|HMGB2_CHICK^HMG_box_25	3.94775e-49	0.817211	0.947	0.906	2.55329e-44	T cells
c1081108_g2_i1^sp|Q4R6M5|DDX5_MACFA^sp|P17844|DDX5_HUMAN^sp|Q61656|DDX5_MOUSE^DEAD^Helicase_C3	6.02558e-49	0.769303	0.947	0.915	3.89716e-44	T cells
c1083067_g2_i2^sp|Q8WY07|CTR3_HUMAN^AA_permease_2^Tm14	8.79827e-49	0.55064	0.266	0.05	5.69046e-44	T cells
c1086179_g2_i1^sp|Q9TU03|GDIR2_BOVIN^Rho_GDI2	2.62106e-47	0.751011	0.878	0.821	1.69523e-42	T cells
c1089425_g3_i1^sp|Q14141|SEPT6_HUMAN^Septin	9.84955e-47	0.895145	0.474	0.18	6.37039e-42	T cells
c1089050_g3_i1	3.65201e-46	0.337094	0.326	0.072	2.36201e-41	T cells
c1090330_g1_i1^sp|Q91V33|KHDR1_RAT^KH_13	4.27204e-43	0.635744	0.941	0.878	2.76303e-38	T cells
c1078894_g2_i1^sp|Q9D4D4|TKTL2_MOUSE^Transketolase_N1	1.67581e-42	0.731519	0.78	0.645	1.08387e-37	T cells
c1090586_g2_i2^sp|Q4R5U9|SNX7_MACFA^sp|P61562|ENW1_HYLPI^PX^TLV_coat	1.73764e-42	0.66399	0.316	0.082	1.12385e-37	T cells
c1069215_g3_i1^sp|Q92122|KPYK_XENLA^PK2	6.86533e-42	0.658382	0.464	0.169	4.44029e-37	T cells
c1085521_g1_i1	1.83551e-41	0.77701	0.342	0.1	1.18715e-36	T cells
c1091156_g1_i5^sp|P45700|MA1A1_MOUSE^Glyco_hydro_47^Tm12	1.36685e-40	0.621473	0.359	0.11	8.84036e-36	T cells
c1085889_g9_i1^sp|Q9N0Z6|AT1A1_RABIT3	8.07608e-40	0.804276	0.572	0.292	5.22337e-35	T cells
c1074223_g4_i1^sp|P62071|RRAS2_MOUSE^Arf1	8.25818e-40	0.665352	0.382	0.124	5.34114e-35	T cells
c1091944_g5_i2^sp|Q920Q8|NS1BP_MOUSE1	2.16418e-39	0.719359	0.579	0.295	1.39972e-34	T cells
c1080925_g2_i1^sp|P04041|GPX1_RAT^GSHPx2	2.91708e-39	0.643506	0.52	0.222	1.88668e-34	T cells
c1089487_g4_i11	2.53901e-38	0.853013	0.477	0.209	1.64216e-33	T cells
c1085193_g3_i1^sp|Q64LC9|RBM4B_RAT^sp|Q9BDY9|RBM4_RABIT^RRM_13	4.42229e-38	0.515806	0.964	0.913	2.8602e-33	T cells
c1071297_g12_i3^sp|Q63073|BTG1_RAT1	9.67408e-38	0.891709	0.632	0.389	6.2569e-33	T cells
c1055238_g1_i2^sp|Q5BL38|CEGT_XENTR^Glyco_tranf_2_3^Tm3	1.84129e-37	0.702074	0.309	0.089	1.19089e-32	T cells
c1072915_g1_i1^sp|Q0V8F1|CORO7_BOVIN^WD40^Tm1	1.9986e-37	0.619702	0.293	0.079	1.29264e-32	T cells
c1086740_g3_i51	7.26787e-37	0.530723	0.868	0.835	4.70064e-32	T cells
c1067217_g3_i1	2.79014e-36	0.551284	0.276	0.071	1.80458e-31	T cells
c1091123_g8_i13	9.30775e-36	0.747182	0.635	0.39	6.01997e-31	T cells
c1035657_g1_i22	1.64987e-35	0.592206	0.855	0.822	1.06709e-30	T cells
c1085175_g3_i1	1.66619e-35	0.250258	0.378	0.125	1.07764e-30	T cells
c1084294_g1_i1	1.98575e-35	0.785416	0.418	0.171	1.28433e-30	T cells
c1081108_g4_i13	9.29619e-35	0.652346	0.855	0.772	6.0125e-30	T cells
c1083535_g6_i1^sp|Q4JQI7|NU1M_TETNG4	2.58938e-34	0.30526	1	1	1.67474e-29	T cells
c1071324_g1_i3^sp|Q64GL0|EVL_XENLA^WH1	1.06303e-31	0.619846	0.408	0.168	6.87533e-27	T cells
c1072669_g9_i3^sp|P30305|MPIP2_HUMAN^M-inducer_phosp	4.87669e-31	0.942402	0.454	0.22	3.1541e-26	T cells
c1091435_g4_i11	1.69503e-30	0.672467	0.839	0.687	1.09629e-25	T cells
c1089916_g6_i1^sp|Q13233|M3K1_HUMAN^Pkinase	1.78694e-30	0.680181	0.286	0.091	1.15574e-25	T cells
c1062520_g1_i1^sp|Q5ZM33|HP1B3_CHICK^Linker_histone1	1.96929e-30	0.784711	0.615	0.421	1.27368e-25	T cells
c1080784_g2_i3^sp|P62943|FKB1A_RABIT^FKBP_C2	7.95151e-30	0.493772	0.914	0.896	5.1428e-25	T cells
c1071392_g2_i3^sp|O35737|HNRH1_MOUSE^sp|Q5E9J1|HNRPF_BOVIN^zf-RNPHF3	1.20771e-29	0.564298	0.836	0.761	7.8111e-25	T cells
c1045748_g2_i3^sp|A4IF78|TFIP8_BOVIN^DUF758	2.7254e-29	0.572338	0.266	0.079	1.76271e-24	T cells
c1091708_g2_i33	2.97908e-29	0.558654	0.822	0.741	1.92678e-24	T cells
c1065175_g2_i2^sp|A3KMT2|DAL1A_XENLA2	2.23207e-28	0.694765	0.595	0.38	1.44364e-23	T cells
c1092519_g2_i2^sp|Q6P640|ACTC_XENTR^Actin3	6.84998e-28	0.379211	1	0.988	4.43036e-23	T cells
c1084511_g2_i2^sp|O57535|NDK_CHICK^sp|P52175|NDKA2_BOVIN^NDK1	1.42321e-27	0.358623	0.97	0.987	9.2049e-23	T cells
c1085807_g1_i1	2.44985e-27	0.550365	0.257	0.079	1.58449e-22	T cells
c1092852_g1_i1^sp|Q7ZV90|PIF1_DANRE^Helitron_like_N3	3.13298e-27	0.656366	0.806	0.74	2.02632e-22	T cells
c1077886_g2_i1^sp|Q9EQ60|CAC1H_RAT^Ion_trans^Tm13	8.28527e-26	0.696236	0.605	0.418	5.35867e-21	T cells
c1074262_g1_i1^sp|P26990|ARF6_CHICK^Arf3	1.11807e-25	0.715456	0.461	0.248	7.23137e-21	T cells
c1092019_g1_i4^sp|Q8VIJ6|SFPQ_MOUSE1	1.58337e-25	0.420086	0.914	0.887	1.02408e-20	T cells
c1089472_g1_i13	1.66345e-25	0.722485	0.668	0.591	1.07587e-20	T cells
c1063362_g1_i1^sp|Q8C0L0|TMX4_MOUSE^Thioredoxin^Tm1	5.75175e-25	0.618313	0.355	0.154	3.72006e-20	T cells
c1086046_g1_i1^sp|P15153|RAC2_HUMAN^Ras3	1.03131e-24	0.671676	0.487	0.282	6.67021e-20	T cells
c1065373_g1_i4^sp|Q3YBM2|T176B_HUMAN^CD20^Tm43	2.08729e-24	0.726516	0.553	0.369	1.35e-19	T cells
c1081926_g1_i1^sp|P51881|ADT2_MOUSE^Mito_carr^Tm22	3.60746e-24	0.291051	1	0.997	2.3332e-19	T cells
c1076552_g2_i1^sp|O42148|OAZ1_CHICK2	4.55077e-24	0.310459	0.928	0.942	2.9433e-19	T cells
c1082046_g1_i1^sp|Q8N114|SHSA5_HUMAN^sp|Q3T0A9|SHSA5_BOVIN^Shisa^sigP^Tm21	1.07063e-23	0.673319	0.609	0.455	6.92451e-19	T cells
c1068769_g1_i1^sp|Q13151|ROA0_HUMAN^RRM_12	1.77714e-23	0.351708	0.938	0.951	1.1494e-18	T cells
c1072462_g3_i3^sp|Q9W7M6|LDHA_AMBME2	2.26454e-23	0.6918	0.658	0.529	1.46463e-18	T cells
c1086304_g1_i3	3.23797e-23	0.688861	0.414	0.21	2.09422e-18	T cells
c1086864_g11_i1^sp|Q08DB5|STX5_BOVIN^Syntaxin^Tm1	4.28723e-23	0.40128	0.266	0.092	2.77285e-18	T cells
c1076552_g4_i1^sp|O42148|OAZ1_CHICK^ODC_AZ3	1.42181e-22	0.357107	0.931	0.948	9.19581e-18	T cells
c1085496_g3_i6^sp|Q865S3|ARHG2_CANFA^RhoGEF	2.97962e-22	0.469735	0.253	0.088	1.92713e-17	T cells
c1075382_g2_i1^sp|Q66I46|MKNK2_XENTR^sp|Q9HBH9|MKNK2_HUMAN^Pkinase^Tm1	3.53249e-22	0.601654	0.503	0.307	2.28471e-17	T cells
c1083323_g8_i1	5.40316e-22	0.623339	0.322	0.141	3.4946e-17	T cells
c1082601_g3_i1^sp|Q5ZIQ3|HNRPK_CHICK^ROKNT3	1.11477e-21	0.507373	0.747	0.666	7.20999e-17	T cells
c1088491_g6_i2^sp|Q6PIU2|NCEH1_HUMAN^sp|Q1JQE6|NCEH1_BOVIN^Abhydrolase_34	1.13442e-21	0.266887	0.997	0.977	7.3371e-17	T cells
c1077980_g4_i35	3.64021e-21	0.266287	0.984	0.987	2.35438e-16	T cells
c1079120_g1_i1^sp|P70075|ANXA5_CYNPY^Annexin1	6.18369e-21	0.517922	0.411	0.208	3.99943e-16	T cells
c1080606_g8_i1^sp|Q02084|A33_PLEWA^PRY1	6.32451e-21	0.614462	0.602	0.457	4.09051e-16	T cells
c1084085_g2_i1^sp|Q5M7U6|ARP2_RAT^sp|Q5R4K0|ARP2_PONAB^Actin1	7.61832e-21	0.559808	0.641	0.52	4.9273e-16	T cells
c1080996_g6_i1^sp|P62832|RL23_RAT^Ribosomal_L14	8.0112e-21	0.27382	1	0.995	5.1814e-16	T cells
c1090098_g4_i1^sp|P02401|RLA2_RAT^sp|P90703|RLA2_BRUMA^Ribosomal_60s3	9.62455e-21	0.263484	1	0.999	6.22487e-16	T cells
c1059052_g2_i4^sp|Q9PVK2|ENOA_ALLMI^Enolase_N2	1.03621e-20	0.556867	0.783	0.75	6.70191e-16	T cells
c1090808_g2_i3^sp|Q8WVK7|SKA2_HUMAN^sp|Q96HE9|PRR11_HUMAN	1.30492e-20	0.490669	0.286	0.115	8.43983e-16	T cells
c1071921_g2_i1	1.30504e-20	0.543423	0.289	0.119	8.44063e-16	T cells
c1069424_g10_i1^sp|F1MM41|ZNRF1_BOVIN^zf-RING_2	2.02341e-20	0.506222	0.26	0.099	1.30868e-15	T cells
c1084511_g3_i1^sp|Q05982|NDKA_RAT2	2.60325e-20	0.2928	0.967	0.982	1.68371e-15	T cells
c1082780_g4_i1^sp|P61589|RHOA_RAT^Ras2	3.1165e-20	0.50912	0.658	0.551	2.01566e-15	T cells
c1080757_g1_i2^sp|P09645|TBA8_CHICK^Tubulin_C3	3.16444e-20	0.432557	0.859	0.819	2.04666e-15	T cells
c1090798_g1_i11	4.22847e-20	0.42418	0.859	0.833	2.73485e-15	T cells
c1065778_g2_i21	4.94097e-20	0.70962	0.372	0.195	3.19567e-15	T cells
c1078666_g1_i13	6.49758e-20	0.642577	0.556	0.4	4.20244e-15	T cells
c1080955_g1_i7^sp|Q5R7U4|GBG2_PONAB1	7.87998e-20	0.600906	0.365	0.181	5.09654e-15	T cells
c1075504_g8_i1^sp|Q6P823|H33_XENTR^Histone5	5.4372e-19	0.461854	0.845	0.81	3.51662e-14	T cells
c1030714_g1_i2^sp|P51948|MAT1_HUMAN^MAT1	2.32922e-18	0.559361	0.263	0.11	1.50647e-13	T cells
c1085825_g8_i13	5.60738e-18	0.842511	0.724	0.748	3.62669e-13	T cells
c1080361_g3_i4^sp|Q9UHD8|SEPT9_HUMAN^Septin1	7.38226e-18	0.647631	0.424	0.261	4.77463e-13	T cells
c1077848_g2_i3^sp|Q5RDM6|RAP1B_PONAB^Arf	8.83749e-18	0.571451	0.546	0.401	5.71582e-13	T cells
c1079188_g1_i1^sp|P08754|GNAI3_HUMAN^G-alpha1	4.93819e-17	0.532684	0.51	0.362	3.19387e-12	T cells
c1065778_g4_i3	4.10946e-16	0.348302	0.266	0.122	2.65787e-11	T cells
c1062943_g1_i1^sp|Q9GKU1|PDLI2_MACFA^sp|Q6AYD6|PDLI2_RAT^PDZ3	4.74371e-16	0.55932	0.533	0.394	3.06809e-11	T cells
c1088739_g4_i1^sp|A6NIH7|U119B_HUMAN^sp|Q8C4B4|U119B_MOUSE^GMP_PDE_delta2	5.77042e-16	0.614386	0.434	0.279	3.73213e-11	T cells
c1072996_g2_i5^sp|Q6DUB7|STMN1_PIG^Stathmin4	6.21647e-16	0.642632	0.493	0.335	4.02063e-11	T cells
c1082432_g9_i1^sp|P25098|ARBK1_HUMAN^RGS	1.18484e-15	0.485822	0.365	0.209	7.66319e-11	T cells
c1074031_g2_i11	1.74508e-15	0.425982	0.658	0.538	1.12867e-10	T cells
c1080488_g1_i1^sp|Q5XGI0|PRPS2_XENTR^Pribosyltran_N1	3.81261e-15	0.508286	0.569	0.468	2.46588e-10	T cells
c1078391_g2_i1^sp|Q5M7U6|ARP2_RAT	6.36253e-15	0.441117	0.296	0.148	4.11509e-10	T cells
c1083459_g2_i4^sp|Q5R8F7|PABP1_PONAB^PABP1	6.74957e-15	0.276594	0.98	0.987	4.36542e-10	T cells
c1087214_g4_i1^sp|P00356|G3P_CHICK^Gp_dh_N1	1.04996e-14	0.354566	0.836	0.836	6.79082e-10	T cells
c1082973_g4_i4^sp|Q6P823|H33_XENTR^Histone	1.06375e-14	0.436213	0.651	0.644	6.88003e-10	T cells
c1079027_g1_i4^sp|P99028|QCR6_MOUSE^sp|Q29S11|NUCKS_BOVIN^UCR_hinge1	1.12119e-14	0.442466	0.809	0.811	7.2515e-10	T cells
c1072489_g8_i1^sp|Q56JZ9|GMFG_BOVIN^Cofilin_ADF1	1.38014e-14	0.513493	0.543	0.429	8.92635e-10	T cells
c1090686_g1_i2^sp|Q4VC44|FWCH1_HUMAN^FLYWCH1	2.00513e-14	0.604757	0.487	0.361	1.29686e-09	T cells
c1090393_g1_i2^sp|Q5RAA0|HMGN2_PONAB5	3.62498e-14	0.637769	0.918	0.849	2.34453e-09	T cells
c1083784_g1_i1^sp|P27105|STOM_HUMAN^Band_7^Tm1	6.02268e-14	1.00023	0.332	0.188	3.89529e-09	T cells
c1067878_g2_i2^sp|Q6P2Z0|BZW1_XENTR^W21	7.55005e-14	0.326536	0.891	0.868	4.88315e-09	T cells
c1090834_g4_i11	7.87847e-14	0.460355	0.339	0.192	5.09556e-09	T cells
c1079179_g4_i2^sp|Q9HA65|TBC17_HUMAN	1.64017e-12	0.502328	0.312	0.176	1.06081e-07	T cells
c1067003_g1_i4^sp|P06454|PTMA_HUMAN^Prothymosin4	3.0137e-12	0.287117	0.947	0.946	1.94917e-07	T cells
c1642232_g1_i1	3.22926e-12	0.322652	0.444	0.326	2.08859e-07	T cells
c1082674_g17_i1^Tm12	4.60876e-12	0.440378	0.549	0.457	2.98081e-07	T cells
c1091903_g4_i1^sp|Q6IRQ4|RBMX_XENLA5	5.05304e-12	0.337253	0.836	0.846	3.26815e-07	T cells
c1082674_g5_i11	7.21863e-12	0.311726	0.549	0.456	4.66879e-07	T cells
c1044311_g1_i1^sp|Q5BKH4|TP8L2_XENTR^DUF758	7.97226e-12	0.401314	0.299	0.167	5.15622e-07	T cells
c1076698_g3_i12^sp|O35737|HNRH1_MOUSE^RRM_64	8.1034e-12	0.349205	0.826	0.874	5.24103e-07	T cells
c1082600_g4_i5^sp|Q8R081|HNRPL_MOUSE^sp|P14866|HNRPL_HUMAN^RRM_63	8.25933e-12	0.481479	0.645	0.606	5.34189e-07	T cells
c1074632_g2_i1^sp|Q99LE6|ABCF2_MOUSE^ABC_tran1	8.45963e-12	0.425135	0.618	0.554	5.47144e-07	T cells
c1086346_g6_i12	1.1457e-11	0.429324	0.411	0.283	7.41001e-07	T cells
c1091064_g1_i3^sp|P60843|IF4A1_MOUSE^DEAD2	3.06369e-11	0.432454	0.734	0.72	1.9815e-06	T cells
c1090831_g2_i6	3.88372e-11	0.43759	0.349	0.221	2.51188e-06	T cells
c1080768_g3_i9^sp|P19600|HNRPC_XENLA^RRM_13	4.06844e-11	0.393305	0.688	0.671	2.63134e-06	T cells
c1076904_g2_i1^zf-BED1	4.66237e-11	0.459915	0.589	0.531	3.01548e-06	T cells
c1088240_g3_i3^sp|Q709C8|VP13C_HUMAN^sp|Q8BX70|VP13C_MOUSE^Chorein_N	4.71996e-11	0.476741	0.332	0.206	3.05273e-06	T cells
c1084970_g10_i12	5.6079e-11	0.388257	0.707	0.695	3.62702e-06	T cells
c1087848_g1_i5^sp|O15145|ARPC3_HUMAN^P21-Arc3	9.48942e-11	0.443128	0.661	0.585	6.13748e-06	T cells
c1089871_g1_i13	1.06545e-10	0.289015	0.878	0.877	6.891e-06	T cells
c1072263_g3_i5^sp|Q8VC88|GRAN_MOUSE^EF-hand_81	1.84858e-10	0.447568	0.47	0.354	1.19561e-05	T cells
c1051206_g1_i11	2.0928e-10	0.481229	0.339	0.224	1.35356e-05	T cells
c1065110_g2_i2^sp|P23458|JAK1_HUMAN^Pkinase_Tyr	2.84565e-10	0.430642	0.289	0.172	1.84048e-05	T cells
c1084544_g4_i6^sp|P26369|U2AF2_MOUSE^RRM_1^RRM_6^Tm12	3.81505e-10	0.363383	0.688	0.686	2.46746e-05	T cells
c1075283_g1_i2^sp|Q9DAU1|CNPY3_MOUSE^sp|Q0P5N1|CNPY3_BOVIN^DUF3456^sigP2	4.67003e-10	0.395661	0.368	0.244	3.02044e-05	T cells
c1090846_g1_i11	4.74835e-10	0.448539	0.289	0.173	3.07109e-05	T cells
c1080325_g1_i2^sp|Q3SZ12|RLP24_BOVIN2	9.82763e-10	0.307713	0.947	0.941	6.35621e-05	T cells
c1041775_g1_i1^sp|Q5RC59|BT3L4_PONAB^NAC1	1.11572e-09	0.312842	0.766	0.768	7.21612e-05	T cells
c1062391_g1_i1^sp|Q791B0|UBL5_PSAOB	2.13189e-09	0.434755	0.401	0.298	0.000137884	T cells
c1075409_g2_i1^sp|Q8AXL1|SAT1_CHICK^Acetyltransf_12	2.9119e-09	0.420027	0.405	0.29	0.000188333	T cells
c1075422_g10_i1^sp|Q71S46|AT5G3_RAT4	3.1935e-09	0.341541	0.819	0.872	0.000206546	T cells
c1079507_g1_i5^sp|P42224|STAT1_HUMAN^sp|Q764M5|STAT1_PIG^STAT_int	3.34907e-09	0.453121	0.438	0.353	0.000216608	T cells
c1074227_g1_i1^sp|Q9QYE3|BC11A_MOUSE^sp|Q9H165|BC11A_HUMAN^zf-C2H2_61	6.15056e-09	0.518114	0.289	0.183	0.0003978	T cells
c1084875_g3_i4^sp|P63164|RSMN_RAT^sp|Q9N1Q0|RSMB_MACEU^LSM2	8.32446e-09	0.399027	0.632	0.625	0.000538401	T cells
c1073918_g1_i1^sp|P48772|COX8B_MOUSE^sp|Q863G1|COX8A_EULFU^COX8^Tm12	9.41177e-09	0.395335	0.638	0.63	0.000608725	T cells
c1063657_g5_i2^sp|Q3T0T5|HN1_BOVIN2	1.33253e-08	0.450782	0.461	0.388	0.000861838	T cells
c1069836_g1_i44	1.90639e-08	0.27582	0.852	0.852	0.001233	T cells
c1068713_g1_i2^sp|B8A556|RCL_DANRE^sp|C1BW56|RCL_ESOLU^Nuc_deoxyrib_tr1	1.91944e-08	0.406352	0.306	0.201	0.00124143	T cells
c1086451_g3_i14	2.0965e-08	0.276094	0.688	0.668	0.00135595	T cells
c1083492_g1_i1^sp|Q7YRK7|COX6C_TARSY2	2.41632e-08	0.361669	0.615	0.575	0.0015628	T cells
c1072721_g1_i1^sp|Q1H5H1|SELT_RAT^sp|P62341|SELT_HUMAN^Rdx^Tm22	2.50856e-08	0.407476	0.382	0.291	0.00162246	T cells
c1086753_g6_i1^sp|P42558|RAN_CHICK^Arf4	2.54363e-08	0.325849	0.809	0.822	0.00164514	T cells
c1079988_g6_i12	2.68458e-08	0.419314	0.444	0.372	0.0017363	T cells
c1075336_g5_i1^sp|Q5F3J5|PSME3_CHICK^PA28_alpha	3.08085e-08	0.442714	0.487	0.437	0.0019926	T cells
c1079801_g3_i11	3.56905e-08	0.37327	0.49	0.428	0.00230836	T cells
c1083972_g7_i7^sp|Q9R0S3|MMP17_MOUSE^PG_binding_1^sigP3	3.63491e-08	0.390407	0.783	0.817	0.00235095	T cells
c1087249_g1_i1^sp|Q5R5Z5|ARPC2_PONAB^sp|Q3MHR7|ARPC2_BOVIN^P34-Arc3	3.83547e-08	0.291735	0.766	0.787	0.00248067	T cells
c1088059_g1_i6^sp|Q5RFF4|EIF1_PONAB1	5.18011e-08	0.397726	0.648	0.649	0.00335034	T cells
c1082002_g2_i4^sp|Q8CFN2|CDC42_RAT^Arf3	5.25414e-08	0.362849	0.678	0.669	0.00339822	T cells
c1071079_g2_i3^sp|P70288|HDAC2_MOUSE^Hist_deacetyl	6.06266e-08	0.36115	0.306	0.203	0.00392114	T cells
c1076638_g11_i2^sp|P70082|H2AJ_CHICK1	6.33808e-08	0.819777	0.398	0.293	0.00409928	T cells
c1042012_g1_i1^sp|P61589|RHOA_RAT^Ras2	6.41303e-08	0.391468	0.615	0.637	0.00414776	T cells
c1078250_g1_i5^sp|Q99714|HCD2_HUMAN^adh_short	9.36152e-08	0.380612	0.26	0.164	0.00605475	T cells
c1068550_g3_i1	1.08898e-07	0.438642	0.257	0.161	0.00704319	T cells
c1063921_g3_i3^sp|Q5ZJK8|TCPH_CHICK^Cpn60_TCP11	1.77532e-07	0.437384	0.484	0.414	0.0114822	T cells
c1083479_g6_i1^sp|Q5R637|TCPD_PONAB^sp|P50991|TCPD_HUMAN^Cpn60_TCP11	1.88527e-07	0.396374	0.595	0.579	0.0121933	T cells
c1079879_g1_i22	3.22207e-07	0.344708	0.549	0.519	0.0208394	T cells
c1083991_g1_i2^sp|Q9CPW4|ARPC5_MOUSE^P16-Arc2	3.36661e-07	0.3579	0.467	0.415	0.0217742	T cells
c1070984_g6_i1	4.09808e-07	0.402298	0.299	0.213	0.0265052	T cells
c1089283_g1_i51	4.54882e-07	0.40094	0.457	0.404	0.0294204	T cells
c1088837_g6_i1^sp|Q7TP98|ILF2_RAT^sp|Q6P8G1|ILF2_XENTR^DZF1	5.16335e-07	0.306314	0.684	0.699	0.033395	T cells
c1079814_g2_i6^sp|E0CX11|CG073_HUMAN	5.40913e-07	0.343838	0.276	0.184	0.0349846	T cells
c1229610_g1_i11	6.02989e-07	0.392241	0.444	0.38	0.0389995	T cells
c1085336_g6_i11	6.04453e-07	0.415619	0.339	0.253	0.0390942	T cells
c1091859_g1_i1^sp|A5A6I3|EIF3F_PANTR^sp|Q3KPS4|CA192_XENLA^sp|Q4R5B8|EIF3F_MACFA^JAB	6.26489e-07	0.309109	0.612	0.606	0.0405194	T cells
c1085285_g3_i22	6.86903e-07	0.378356	0.431	0.368	0.0444268	T cells
c1079970_g4_i5^sp|Q9Z130|HNRDL_MOUSE^sp|Q5ZI72|HNRDL_CHICK^CBFNT^sigP2	7.23643e-07	0.278227	0.845	0.866	0.0468031	T cells
c1092675_g2_i3^RVT_12	7.42204e-07	0.338824	0.576	0.543	0.0480035	T cells
c1086279_g4_i6^sp|Q28C65|EIF3K_XENTR^SAC3_GANP2	7.78163e-07	0.286362	0.75	0.744	0.0503292	T cells
c1059170_g1_i2^sp|Q4V7C7|ARP3_RAT^Actin2	1.01066e-06	0.358158	0.536	0.499	0.0653665	T cells
c1083106_g1_i1^sp|Q96ER9|CCD51_HUMAN^Tm23	1.086e-06	0.292758	0.701	0.743	0.0702389	T cells
c1076767_g1_i12	1.39931e-06	0.343242	0.362	0.278	0.0905033	T cells
c1088913_g1_i3^sp|Q13310|PABP4_HUMAN^RRM_11	1.83108e-06	0.357746	0.47	0.434	0.118429	T cells
c1082384_g1_i1^sp|P43243|MATR3_HUMAN^RRM_62	1.93786e-06	0.286873	0.763	0.785	0.125335	T cells
c1079941_g1_i62	2.17372e-06	0.322933	0.457	0.383	0.14059	T cells
c1055473_g1_i1^sp|Q96AT9|RPE_HUMAN^Ribul_P_3_epim^sigP	2.7317e-06	0.345354	0.306	0.222	0.176678	T cells
c1079654_g1_i23	3.47775e-06	0.345979	0.819	0.783	0.224931	T cells
c1065017_g1_i5^sp|B5FWC0|RM23_OTOGA^sp|Q6IQS9|RM23_DANRE^Ribosomal_L23	5.69355e-06	0.386511	0.263	0.184	0.368242	T cells
c1079601_g3_i2^sp|Q0P5L8|KBL_BOVIN^Aminotran_1_2	6.29218e-06	0.348092	0.273	0.195	0.406959	T cells
c1074529_g2_i9	6.60812e-06	0.348335	0.276	0.19	0.427394	T cells
c1091856_g2_i1^sp|P06900|H2B12_XENLA^Histone4	8.54951e-06	0.676576	0.73	0.764	0.552957	T cells
c1060264_g1_i1^sp|Q3MHL7|TCPZ_BOVIN^Cpn60_TCP1	8.57413e-06	0.335649	0.559	0.574	0.554549	T cells
c1069854_g2_i3^sp|P36404|ARL2_HUMAN^sp|Q6IQ97|RBM41_DANRE^Arf^RRM_14	9.09292e-06	0.27214	0.632	0.654	0.588103	T cells
c1088658_g3_i3^sp|Q28F51|TADBP_XENTR^sp|Q13148|TADBP_HUMAN^RRM_13	2.98533e-05	0.296003	0.493	0.464	1	T cells
c1069529_g5_i11	3.07443e-05	0.255258	0.355	0.271	1	T cells
c1082410_g2_i3^sp|Q14094|CCNI_HUMAN^Cyclin_N4	3.36423e-05	0.320644	0.645	0.662	1	T cells
c1087860_g1_i32	3.69336e-05	0.284347	0.625	0.654	1	T cells
c1089434_g2_i3^sp|Q14681|KCTD2_HUMAN^sp|O75947|ATP5H_HUMAN^BTB_2^Mt_ATP-synt_D1	4.1756e-05	0.29402	0.589	0.598	1	T cells
c1081867_g1_i1^sp|P55884|EIF3B_HUMAN^RRM_11	4.41168e-05	0.357421	0.569	0.599	1	T cells
c1086226_g3_i5^sp|P46940|IQGA1_HUMAN^CH2	5.32372e-05	0.319874	0.388	0.332	1	T cells
c1069538_g1_i21	5.56952e-05	0.326813	0.276	0.205	1	T cells
c1089007_g5_i12	5.86907e-05	0.292657	0.507	0.503	1	T cells
c1058398_g1_i2^sp|Q99675|CGRF1_HUMAN^zf-C3HC4_3	6.36474e-05	0.402508	0.296	0.234	1	T cells
c1070806_g1_i51	6.74721e-05	0.331932	0.342	0.278	1	T cells
c1073604_g2_i3^sp|Q3SZC6|AN32B_BOVIN^LRR_41	7.26831e-05	0.388606	0.365	0.316	1	T cells
c1092868_g2_i1^Tm52	8.14056e-05	0.352062	0.52	0.526	1	T cells
c1079647_g4_i1^sp|P62716|PP2AB_RAT^Metallophos	9.06897e-05	0.339939	0.355	0.298	1	T cells
c1077005_g1_i9^sp|P22695|QCR2_HUMAN^Peptidase_M16_C2	9.23679e-05	0.29747	0.52	0.506	1	T cells
c1081299_g4_i12	0.000115866	0.710614	0.345	0.299	1	T cells
c1088389_g3_i4^sp|Q8IZ69|TRM2A_HUMAN^sp|P34022|RANG_MOUSE^RRM_6^Ran_BP12	0.000155853	0.353257	0.408	0.372	1	T cells
c1089859_g6_i1^sp|P14685|PSMD3_MOUSE^sp|Q61239|FNTA_MOUSE^PCI^PPTA	0.000185691	0.308151	0.342	0.292	1	T cells
c1054505_g3_i2^sp|P21869|CSK22_CHICK^Pkinase	0.000190697	0.358956	0.385	0.346	1	T cells
c1077677_g2_i2^sp|Q66II8|RU17_XENTR^U1snRNP70_N1	0.000194686	0.352796	0.536	0.519	1	T cells
c1090741_g6_i1^sp|P54613|2AAB_PIG^HEAT2	0.000280121	0.352171	0.441	0.411	1	T cells
c1070561_g6_i1^sp|P46013|KI67_HUMAN^K167R1	0.000282136	0.305109	0.296	0.234	1	T cells
c1073793_g3_i1^sp|Q99MZ8|LASP1_RAT2	0.000403576	0.312902	0.355	0.312	1	T cells
c1084682_g4_i4^sp|Q5RCA4|ZN326_PONAB^sp|F1MJM0|ZN326_BOVIN^AKAP95^Tm13	0.000475754	0.254638	0.684	0.715	1	T cells
c1076215_g1_i1^sp|A7MBG0|PURA2_BOVIN^Adenylsucc_synt1	0.000519082	0.299264	0.375	0.331	1	T cells
c1045808_g1_i1^sp|Q99N46|BRI3_CAVPO^DUF2367^Tm1	0.000633039	0.308731	0.273	0.214	1	T cells
c1071107_g2_i1^sp|P61220|EIF1B_PIG^SUI1	0.000747969	0.359004	0.428	0.41	1	T cells
c1089613_g1_i1^sp|P83941|ELOC_RAT^sp|Q5ZLJ4|TMM70_CHICK^DUF1301^Skp1_POZ^Tm21	0.000906919	0.359885	0.444	0.445	1	T cells
c1092797_g1_i1^sp|P21328|RTJK_DROME^Exo_endo_phos1	0.000944396	0.27434	0.385	0.357	1	T cells
c1074472_g1_i2^sp|Q9QZB7|ARP10_MOUSE^sp|O70435|PSA3_MOUSE^Actin^Proteasome_A_N2	0.00100439	0.302006	0.401	0.384	1	T cells
c1088559_g3_i3^sp|Q5E9B7|CLIC1_BOVIN^sp|Q6MG61|CLIC1_RAT^GST_N_34	0.00113238	0.269666	0.589	0.612	1	T cells
c1080796_g3_i5^sp|B5RI54|EIF3H_SALSA^JAB	0.00120363	0.309069	0.539	0.579	1	T cells
c1075882_g1_i51	0.00128342	0.297452	0.276	0.228	1	T cells
c1083412_g7_i1^sp|P79959|GBB1_XENLA^WD402	0.00131162	0.316349	0.444	0.44	1	T cells
c1077440_g1_i1	0.00136264	0.254104	0.362	0.323	1	T cells
c1076635_g11_i6^sp|Q13247|SRSF6_HUMAN^RRM_1^Tm12	0.00138733	0.326117	0.47	0.47	1	T cells
c1065100_g2_i4^sp|Q9CPY4|CDKA2_MOUSE^CDK2AP	0.00141781	0.357404	0.28	0.232	1	T cells
c1576531_g1_i1^sp|P02264|H2A_ONCMY3	0.00141953	0.736167	0.349	0.303	1	T cells
c1071798_g1_i2^sp|Q9WU28|PFD5_MOUSE^sp|Q99471|PFD5_HUMAN^Prefoldin1	0.00145429	0.303763	0.451	0.446	1	T cells
c1044650_g1_i1^sp|Q5ZIJ2|RT06_CHICK^Ribosomal_S6	0.00148339	0.276344	0.26	0.212	1	T cells
c1059901_g2_i2^sp|Q6P848|MARE1_XENTR^CH^sigP^Tm11	0.00151342	0.277524	0.431	0.413	1	T cells
c1079489_g1_i11	0.00156502	0.282399	0.257	0.204	1	T cells
c1079848_g1_i1^sp|Q2TAD9|CYR1B_XENLA^zf-TRAF^sigP^Tm1	0.00159183	0.326261	0.26	0.217	1	T cells
c1066058_g1_i2^sp|Q15435|PP1R7_HUMAN^sp|Q5HZV9|PP1R7_RAT^LRR_4	0.00162515	0.329263	0.293	0.252	1	T cells
c1079419_g1_i1^sp|Q14152|EIF3A_HUMAN^Tm41	0.00174993	0.304395	0.48	0.497	1	T cells
c1075765_g3_i2^sp|Q29RL9|TCEA1_BOVIN^sp|P23193|TCEA1_HUMAN^Med26^TFIIS_M	0.00181578	0.261362	0.342	0.307	1	T cells
c1072863_g8_i32	0.00202453	0.331391	0.299	0.259	1	T cells
c1064770_g3_i4^sp|Q6P823|H33_XENTR^Histone3	0.00245769	0.460574	0.424	0.415	1	T cells
c1092672_g3_i11	0.00270332	0.279796	0.467	0.48	1	T cells
c1082835_g2_i11	0.00292601	0.289911	0.497	0.495	1	T cells
c1083372_g4_i1^sp|Q7YQM3|ATRX_PONPY^sp|P46100|ATRX_HUMAN^SNF2_N	0.00332615	0.294245	0.467	0.476	1	T cells
c1087834_g1_i1^RVT_11	0.00394322	0.258565	0.401	0.377	1	T cells
c1074447_g2_i1^sp|P50143|TCPG_XENLA^Cpn60_TCP11	0.00450797	0.274148	0.375	0.369	1	T cells
c1079725_g1_i2^sp|Q8BSM7|LAT3_MOUSE^MFS_1^Tm121	0.00566139	0.313441	0.326	0.295	1	T cells
c863684_g1_i11	0.00749322	0.348727	0.257	0.219	1	T cells
c1069668_g2_i1^sp|Q6P799|SYSC_RAT^Seryl_tRNA_N1	0.00779914	0.262371	0.319	0.292	1	T cells
c1083042_g3_i4^sp|Q6P9V9|TBA1B_RAT^Tubulin4	0.00844942	0.349098	0.48	0.509	1	T cells
c1079781_g1_i11	0.00857163	0.338757	0.438	0.449	1	T cells
c1047859_g1_i11	0.00886105	0.353459	0.391	0.382	1	T cells
c1092684_g1_i1^sp|P84335|TPM1_LIZAU^Exo_endo_phos^Tropomyosin^sigP^Tm11	0.00914929	0.253909	0.388	0.376	1	T cells
c973538_g5_i1^sp|Q2KJC3|MPEG1_BOVIN^Tm11	0	2.43642	0.833	0.016	0	Myeloid
c1083522_g4_i1^sp|Q15582|BGH3_HUMAN	0	2.42263	0.867	0.012	0	Myeloid
c1084103_g3_i2	0	2.3157	0.775	0.008	0	Myeloid
c1069907_g1_i2^sp|P31722|C1QC_RAT^Collagen^sigP	0	2.3105	0.808	0.009	0	Myeloid
c1090734_g3_i1^sp|P02746|C1QB_HUMAN^sp|P14106|C1QB_MOUSE^Collagen^sigP	0	2.17818	0.758	0.008	0	Myeloid
c1065239_g1_i1^sp|P23614|BASP1_CHICK^BASP11	0	1.92765	0.783	0.024	0	Myeloid
c1074928_g2_i2^sp|Q5ZJ00|EM55_CHICK^PDZ	0	1.90126	0.808	0.023	0	Myeloid
c1059607_g1_i1^sp|P55009|AIF1_RAT	0	1.84109	0.775	0.012	0	Myeloid
c1264064_g1_i1	0	1.73869	0.592	0.004	0	Myeloid
c1068539_g1_i1^Tm1	0	1.67561	0.683	0.003	0	Myeloid
c1082670_g1_i2	0	1.67034	0.617	0.01	0	Myeloid
c1080411_g4_i1	0	1.50396	0.625	0.006	0	Myeloid
c1062416_g2_i1^sp|Q95L74|CY24B_BISBI^Ferric_reduct^Tm41	2.56101e-304	1.22018	0.525	0.005	1.65639e-299	Myeloid
c1083627_g1_i1	3.10564e-279	1.99895	0.625	0.015	2.00863e-274	Myeloid
c936976_g1_i1	1.93158e-274	1.20313	0.458	0.004	1.24928e-269	Myeloid
c1062451_g1_i2^sp|Q5RE11|TSN3_PONAB^Tetraspannin^Tm3	4.02524e-273	1.15736	0.45	0.003	2.6034e-268	Myeloid
c1055603_g1_i1^sp|Q9NYK1|TLR7_HUMAN^LRR_7^sigP	8.80812e-257	1.25494	0.45	0.005	5.69683e-252	Myeloid
c1058552_g1_i5^sp|Q3U7U4|CA162_MOUSE^Tm1	2.21951e-256	1.36908	0.508	0.008	1.43551e-251	Myeloid
c1071927_g1_i1	4.79426e-252	1.27843	0.45	0.005	3.10078e-247	Myeloid
c1053433_g1_i1^sp|Q8N6C5|IGSF1_HUMAN^Ig_2^sigP^Tm1	4.65393e-247	1.12799	0.408	0.003	3.01002e-242	Myeloid
c1082391_g1_i21	3.01752e-243	1.93214	0.658	0.023	1.95164e-238	Myeloid
c1089050_g3_i11	1.3925e-237	2.5387	0.908	0.065	9.0063e-233	Myeloid
c1070447_g2_i3^sp|Q9R0Q8|CLC4E_MOUSE^sp|Q6ZS10|CL17A_HUMAN^Lectin_C^Tm1	1.13528e-234	1.36494	0.508	0.011	7.34263e-230	Myeloid
c1089050_g1_i2^sp|Q6DK93|CNFN_XENTR^PLAC8	2.69823e-234	1.58869	0.642	0.023	1.74513e-229	Myeloid
c1061513_g1_i1	1.11666e-226	1.23753	0.583	0.017	7.22222e-222	Myeloid
c1088351_g1_i2^sp|Q8QFQ8|IL18_CHICK^IL1	2.93528e-224	1.18699	0.425	0.006	1.89845e-219	Myeloid
c1068539_g3_i1	1.09248e-222	0.95249	0.392	0.004	7.06581e-218	Myeloid
c1063009_g2_i1	1.03781e-221	1.87488	0.508	0.012	6.71224e-217	Myeloid
c1058688_g1_i1	1.22985e-219	0.913765	0.358	0.002	7.95429e-215	Myeloid
c1078897_g2_i2^Tm1	1.49278e-219	1.33127	0.558	0.017	9.65484e-215	Myeloid
c1077696_g15_i11	9.35009e-218	3.31856	0.958	0.088	6.04736e-213	Myeloid
c1050706_g1_i1^sp|Q64181|PROP_CAVPO^TSP_1	1.86453e-213	0.862322	0.3	0	1.20592e-208	Myeloid
c1086466_g4_i11	2.71903e-211	1.35227	0.392	0.005	1.75858e-206	Myeloid
c1076511_g7_i1^sp|O42364|APOEB_DANRE^Apolipoprotein^sigP1	2.94843e-210	3.87855	0.808	0.056	1.90695e-205	Myeloid
c1074829_g1_i1	2.08983e-209	0.823197	0.35	0.003	1.35164e-204	Myeloid
c996516_g1_i1^sp|Q9NR97|TLR8_HUMAN^LRR_8^sigP^Tm1	7.61948e-208	0.811288	0.342	0.002	4.92805e-203	Myeloid
c1057251_g1_i2^sp|P02701|AVID_CHICK^Avidin	7.74133e-198	1.05536	0.308	0.002	5.00686e-193	Myeloid
c1069315_g3_i11	1.03362e-191	1.08203	0.508	0.017	6.68514e-187	Myeloid
c1083476_g8_i1	1.33364e-191	0.931741	0.3	0.002	8.62556e-187	Myeloid
c1077369_g1_i2^sp|Q9HAI6|CX021_HUMAN	1.64461e-191	1.02601	0.417	0.008	1.06369e-186	Myeloid
c1081690_g1_i2^sp|Q60754|MARCO_MOUSE^sp|Q9UEW3|MARCO_HUMAN^Collagen^Tm1	1.98363e-190	1.28958	0.417	0.009	1.28295e-185	Myeloid
c1081045_g5_i6	1.14483e-188	1.49963	0.658	0.037	7.4044e-184	Myeloid
c1084103_g5_i1	2.70679e-188	1.14762	0.417	0.009	1.75067e-183	Myeloid
c1080243_g4_i1	1.57621e-184	0.715976	0.283	0.001	1.01944e-179	Myeloid
c1076612_g1_i1^sp|Q9UM01|YLAT1_HUMAN^AA_permease_2^Tm11	3.29518e-182	0.786167	0.333	0.004	2.13123e-177	Myeloid
c535765_g2_i1	6.95877e-182	0.990386	0.333	0.004	4.50072e-177	Myeloid
c1091180_g1_i1	1.10772e-181	1.07562	0.433	0.011	7.16438e-177	Myeloid
c1071882_g2_i1	8.67877e-180	0.726711	0.283	0.002	5.61317e-175	Myeloid
c1089290_g2_i4	1.5518e-178	0.897001	0.333	0.004	1.00366e-173	Myeloid
c1090656_g1_i1^sp|Q08380|LG3BP_HUMAN^SRCR^sigP^Tm12	5.52604e-177	2.30088	0.808	0.072	3.57408e-172	Myeloid
c1084751_g1_i1^sp|Q5ZI04|FA49A_CHICK^DUF1394	3.30124e-176	0.818452	0.292	0.002	2.13515e-171	Myeloid
c1080467_g13_i1	1.50877e-173	0.649355	0.275	0.002	9.75827e-169	Myeloid
c1041352_g1_i1	5.42903e-171	1.68692	0.583	0.031	3.51133e-166	Myeloid
c1085989_g2_i1^sp|P07333|CSF1R_HUMAN^Ig_2^sigP^Tm1	3.20031e-168	0.692831	0.292	0.003	2.06987e-163	Myeloid
c1085159_g3_i1	5.20137e-168	1.74127	0.525	0.024	3.36409e-163	Myeloid
c1043000_g1_i1^sp|Q15080|NCF4_HUMAN	3.73404e-166	0.833761	0.3	0.003	2.41507e-161	Myeloid
c1091825_g4_i1	2.36121e-160	0.937065	0.325	0.005	1.52716e-155	Myeloid
c1082442_g8_i1^sp|Q9JLF7|TLR5_MOUSE^LRR_5^sigP	7.03364e-158	1.11212	0.417	0.013	4.54914e-153	Myeloid
c1067144_g3_i1^sp|B1PHQ8|CML1_PIG^sp|B9VR26|CML1_BOVIN^7tm_1^Tm7	5.04747e-156	0.746073	0.275	0.003	3.26455e-151	Myeloid
c1063951_g1_i1^sp|Q8HY10|CLC4M_NOMCO^sp|Q9BXN2|CLC7A_HUMAN^Lectin_C^Tm1	2.01072e-154	0.658235	0.267	0.002	1.30047e-149	Myeloid
c1087910_g2_i11	5.81045e-152	1.35856	0.65	0.047	3.75803e-147	Myeloid
c1087231_g2_i2^sp|P49616|UPAR_RAT^UPAR_LY6^sigP	1.96987e-150	0.827323	0.267	0.003	1.27405e-145	Myeloid
c1021874_g2_i1^sp|Q5ZHL0|VA0D2_CHICK^vATP-synt_AC39	3.0786e-148	1.08364	0.408	0.014	1.99115e-143	Myeloid
c1056183_g2_i1^sp|Q9NQE7|TSSP_HUMAN^Peptidase_S28^sigP	1.34293e-145	1.70924	0.75	0.078	8.68566e-141	Myeloid
c1068291_g2_i2^sp|P51027|NRAM1_CHICK^Nramp^Tm11	2.73538e-139	0.882625	0.35	0.01	1.76916e-134	Myeloid
c1082442_g7_i1	4.87248e-139	0.522807	0.275	0.004	3.15137e-134	Myeloid
c1073903_g2_i11	1.09765e-137	1.53311	0.908	0.11	7.09929e-133	Myeloid
c1089285_g2_i1^sp|P81184|LEG1_SHEEP^sp|P11116|LEG1_BOVIN^Gal-bind_lectin3	1.40308e-137	2.53937	0.983	0.175	9.0747e-133	Myeloid
c1064379_g2_i1	6.59175e-135	0.931249	0.292	0.006	4.26334e-130	Myeloid
c1089286_g9_i1	5.35044e-133	0.761269	0.325	0.008	3.46051e-128	Myeloid
c1078489_g6_i1^sp|Q9H7M9|GI24_HUMAN^V-set^sigP^Tm11	9.33095e-133	1.36514	0.642	0.053	6.03498e-128	Myeloid
c1048677_g1_i1^sp|O46521|CY24A_BOVIN^sp|Q95L73|CY24A_BISBI^Cytochrom_B558a^Tm3	5.09405e-130	1.67708	0.725	0.083	3.29468e-125	Myeloid
c1065256_g2_i2^sp|Q92854|SEM4D_HUMAN^Sema^sigP^Tm2	1.75488e-128	1.21676	0.533	0.037	1.135e-123	Myeloid
c1082400_g3_i3^sp|Q9ES52|SHIP1_MOUSE^Exo_endo_phos	5.23451e-128	0.922549	0.383	0.015	3.38552e-123	Myeloid
c1077799_g4_i1	4.29867e-126	1.16553	0.508	0.032	2.78025e-121	Myeloid
c362826_g1_i1	5.83641e-125	0.742789	0.283	0.006	3.77482e-120	Myeloid
c1071313_g1_i1	5.98344e-125	0.635886	0.258	0.005	3.86991e-120	Myeloid
c1076009_g3_i1	6.11871e-125	2.12485	0.517	0.036	3.9574e-120	Myeloid
c1066272_g1_i1	1.41299e-124	0.71837	0.267	0.005	9.13878e-120	Myeloid
c1070831_g5_i1^sigP	6.04669e-122	1.21612	0.5	0.034	3.91082e-117	Myeloid
c412365_g1_i1	5.17326e-120	0.794641	0.317	0.01	3.34591e-115	Myeloid
c1087681_g1_i4^sp|Q2VQV9|CECR1_XENLA^A_deaminase_N^sigP^Tm1	2.40015e-119	1.19401	0.567	0.048	1.55235e-114	Myeloid
c1049713_g1_i1^sp|A4F4L0|TYOBP_PANTR^DAP10^sigP^Tm2	1.3793e-118	0.874369	0.375	0.016	8.9209e-114	Myeloid
c399646_g1_i1	1.79938e-117	0.727185	0.283	0.007	1.16379e-112	Myeloid
c1072680_g1_i1	6.79193e-115	1.03703	0.475	0.032	4.39282e-110	Myeloid
c1090516_g2_i1^sp|Q3MIE4|VAT1_RAT^sp|Q8JFV8|VAT1_DANRE^ADH_N^Tm11	1.85383e-111	1.52395	0.55	0.047	1.199e-106	Myeloid
c1077649_g1_i1^sp|Q5R3K3|FA26F_HUMAN^Tm4	2.85184e-110	1.16575	0.492	0.037	1.84449e-105	Myeloid
c1074272_g4_i1^sp|Q99538|LGMN_HUMAN^Peptidase_C13	6.97264e-106	2.34331	0.875	0.191	4.50969e-101	Myeloid
c1084244_g5_i11	3.86861e-105	0.767127	0.392	0.021	2.5021e-100	Myeloid
c1079607_g4_i1^sp|Q13488|VPP3_HUMAN^V_ATPase_I^Tm6	6.85407e-104	1.52534	0.742	0.116	4.433e-99	Myeloid
c1080925_g2_i1^sp|P04041|GPX1_RAT^GSHPx3	8.57342e-104	2.05647	0.925	0.224	5.54503e-99	Myeloid
c1087639_g5_i1^sp|A4IHK6|LAT4_XENTR^MFS_1^Tm12	9.35599e-104	0.963109	0.408	0.026	6.05117e-99	Myeloid
c1084834_g3_i1	1.82624e-103	1.85337	0.858	0.179	1.18116e-98	Myeloid
c1075346_g1_i1^sp|Q13510|ASAH1_HUMAN^sp|A5A6P2|ASAH1_PANTR^CBAH^sigP	2.03238e-102	2.11788	0.775	0.136	1.31449e-97	Myeloid
c1071003_g1_i1^sp|Q91775|FABPI_XENLA^Lipocalin	1.95238e-101	1.03788	0.258	0.008	1.26274e-96	Myeloid
c1067279_g4_i2^sp|P28799|GRN_HUMAN^Granulin	2.44132e-101	2.0566	0.808	0.156	1.57897e-96	Myeloid
c1078639_g1_i1^sp|Q90953|CSPG2_CHICK1	1.24593e-100	0.771061	0.292	0.011	8.05831e-96	Myeloid
c1089846_g1_i1^sp|P42785|PCP_HUMAN^Peptidase_S28^sigP	5.82999e-99	1.73501	0.65	0.09	3.77066e-94	Myeloid
c1080937_g2_i4^sp|P07688|CATB_BOVIN^sp|P43233|CATB_CHICK^Propeptide_C1^sigP	3.51253e-98	1.91297	0.733	0.123	2.2718e-93	Myeloid
c1084471_g1_i11	4.45318e-96	0.780107	0.325	0.016	2.88019e-91	Myeloid
c1053558_g1_i1^sp|P30201|LYSC_MACMU^Lys^sigP2	7.40868e-96	3.37889	0.983	0.349	4.79171e-91	Myeloid
c1067156_g1_i1^sp|P37023|ACVL1_HUMAN^TGF_beta_GS^sigP^Tm3	1.27935e-95	0.643437	0.258	0.008	8.27444e-91	Myeloid
c1079120_g1_i1^sp|P70075|ANXA5_CYNPY^Annexin2	3.21058e-95	1.74898	0.883	0.202	2.0765e-90	Myeloid
c966736_g1_i1^sp|Q9MYP6|DHB14_BOVIN^adh_short	9.20995e-93	0.885173	0.383	0.025	5.95672e-88	Myeloid
c1069512_g1_i1	1.05906e-92	1.23973	0.567	0.068	6.84971e-88	Myeloid
c1090877_g3_i4^sp|Q6P824|GPD1L_XENTR^sp|Q3ULJ0|GPD1L_MOUSE^NAD_Gly3P_dh_N	1.24538e-90	0.647597	0.283	0.012	8.05476e-86	Myeloid
c1087130_g1_i1^sp|P08575|PTPRC_HUMAN^Y_phosphatase2	1.57384e-90	1.1478	0.633	0.079	1.01791e-85	Myeloid
c1064780_g1_i1^sp|Q9CQE5|RGS10_MOUSE^RGS	2.47773e-90	1.4801	0.667	0.103	1.60252e-85	Myeloid
c1071647_g1_i2^sp|Q640B3|PLD3_XENTR^PLDc_2^Tm1	4.23592e-89	1.76181	0.658	0.104	2.73966e-84	Myeloid
c1085529_g4_i1	5.87891e-89	0.782278	0.292	0.013	3.8023e-84	Myeloid
c1069597_g3_i1^sp|P24790|VIM4_XENLA^sp|P09654|VIME_CHICK^Filament_head5	9.21656e-89	1.87339	0.958	0.228	5.96099e-84	Myeloid
c1067192_g2_i2^sp|A6QPN6|GILT_BOVIN^GILT^sigP	1.18107e-87	1.82942	0.808	0.184	7.63882e-83	Myeloid
c1083784_g1_i1^sp|P27105|STOM_HUMAN^Band_7^Tm11	6.66442e-87	1.56923	0.825	0.178	4.31034e-82	Myeloid
c1068862_g7_i1^sp|Q924V4|S15A3_RAT^PTR2^sigP^Tm6	5.16375e-86	0.720026	0.3	0.015	3.33976e-81	Myeloid
c1078095_g6_i1^sp|Q9W725|UCP2_CYPCA^Mito_carr4	1.02465e-85	2.86344	0.933	0.312	6.62711e-81	Myeloid
c1069215_g3_i1^sp|Q92122|KPYK_XENLA^PK3	1.85381e-85	1.77675	0.8	0.173	1.19899e-80	Myeloid
c1087639_g1_i2	4.18351e-85	1.62626	0.767	0.16	2.70577e-80	Myeloid
c1065747_g3_i2^sp|P05122|KCRB_CHICK^ATP-gua_Ptrans1	7.0187e-85	1.52666	0.808	0.148	4.53948e-80	Myeloid
c1074166_g1_i1	9.67887e-84	1.63948	0.733	0.15	6.26e-79	Myeloid
c1064499_g2_i1^sp|P55160|NCKPL_HUMAN^Nckap11	3.00065e-83	1.13431	0.517	0.058	1.94073e-78	Myeloid
c1034356_g4_i12	1.90879e-82	1.29397	0.683	0.109	1.23455e-77	Myeloid
c1080245_g3_i1	7.33294e-82	1.45344	0.625	0.099	4.74272e-77	Myeloid
c1078845_g4_i1^sp|Q7TQA3|RDHE2_MOUSE^adh_short^Tm3	5.25573e-81	0.726628	0.35	0.025	3.39925e-76	Myeloid
c1072456_g6_i2^sp|Q9NUQ9|FA49B_HUMAN^DUF13941	1.18724e-80	1.42425	0.692	0.123	7.67871e-76	Myeloid
c1075669_g2_i1	1.78472e-80	0.807734	0.292	0.016	1.1543e-75	Myeloid
c1081299_g4_i13	4.00848e-80	2.06883	0.883	0.282	2.59257e-75	Myeloid
c1080572_g4_i1^sp|Q8VCW4|UN93B_MOUSE^UNC-93^Tm12	9.41251e-79	0.8255	0.325	0.022	6.08773e-74	Myeloid
c1077347_g1_i1^sp|P25782|CYSP2_HOMAM^sp|Q54TR1|CFAD_DICDI^Inhibitor_I29^sigP4	3.62692e-78	2.07037	0.85	0.258	2.34579e-73	Myeloid
c1080937_g4_i1	4.44954e-77	2.20168	0.792	0.21	2.87783e-72	Myeloid
c1068428_g1_i1^sp|Q61451|CD53_MOUSE^Tetraspannin^Tm42	1.49201e-76	0.98888	0.442	0.045	9.64989e-72	Myeloid
c1081816_g2_i1^sp|P04917|SRGN_RAT^Serglycin2	2.25318e-76	1.03453	0.5	0.058	1.45729e-71	Myeloid
c1072199_g1_i1	5.56761e-76	0.810144	0.3	0.018	3.60097e-71	Myeloid
c1086045_g1_i1^sp|Q5RB02|CATC_PONAB^CathepsinC_exc^sigP2	7.5735e-75	2.24795	0.925	0.379	4.89831e-70	Myeloid
c1085175_g3_i11	1.46043e-74	0.955103	0.675	0.128	9.44562e-70	Myeloid
c1080998_g3_i12	1.29466e-73	1.86981	0.892	0.342	8.37346e-69	Myeloid
c1080913_g5_i1	1.72296e-73	1.32246	0.608	0.106	1.11436e-68	Myeloid
c1076198_g2_i2^sp|Q8IV04|TB10C_HUMAN^RabGAP-TBC	5.14851e-72	0.99878	0.367	0.032	3.3299e-67	Myeloid
c1078090_g4_i1^sp|P19973|LSP1_MOUSE^Caldesmon3	5.78391e-72	1.0889	0.8	0.165	3.74086e-67	Myeloid
c1074092_g3_i3^sp|P17663|FRIHB_XENLA^Ferritin4	6.55369e-72	1.41073	1	0.998	4.23873e-67	Myeloid
c1041033_g2_i1^sp|P15428|PGDH_HUMAN^sp|Q6AZB8|HARB1_DANRE^DDE_Tnp_4^adh_short	6.41983e-71	1.11831	0.5	0.068	4.15216e-66	Myeloid
c1072812_g2_i2^sp|Q9NS28|RGS18_HUMAN^sp|Q99PG4|RGS18_MOUSE^RGS	1.52637e-69	0.710202	0.292	0.019	9.87209e-65	Myeloid
c1088758_g4_i11	2.05607e-69	1.00329	0.483	0.06	1.3298e-64	Myeloid
c1085175_g2_i2^sigP2	2.60134e-69	2.64614	0.85	0.284	1.68247e-64	Myeloid
c1068852_g1_i1^sp|O00160|MYO1F_HUMAN^Myosin_head	7.3334e-69	0.620814	0.275	0.017	4.74302e-64	Myeloid
c1084479_g3_i1	9.01503e-69	0.722678	0.258	0.015	5.83065e-64	Myeloid
c1084479_g2_i2	2.91663e-67	1.06792	0.475	0.064	1.88639e-62	Myeloid
c1068682_g1_i1^sp|P50138|ACT_PUCGR3	3.45779e-67	1.14388	1	0.998	2.23639e-62	Myeloid
c1022494_g1_i3^sp|P13686|PPA5_HUMAN^Metallophos^sigP^Tm1	7.62047e-67	1.1045	0.45	0.057	4.92869e-62	Myeloid
c1075674_g2_i1^sp|P20065|TYB4_MOUSE5	2.86728e-66	1.41306	1	0.982	1.85447e-61	Myeloid
c1090194_g4_i2^sp|A5D7Q3|SEP12_BOVIN^Septin	3.73813e-66	0.809426	0.367	0.035	2.41771e-61	Myeloid
c1081299_g2_i1^sp|Q9Y6U3|ADSV_HUMAN^sp|Q3BJS3|FOXN3_XENLA^sp|Q60604|ADSV_MOUSE^Fork_head^Gelsolin	4.05334e-66	0.792126	0.325	0.027	2.62158e-61	Myeloid
c1080218_g1_i2^sp|P61917|NPC2_PANTR^sp|Q9DCB8|ISCA2_MOUSE^sp|P79345|NPC2_BOVIN^E1_DerP2_DerF2^Fe-S_biosyn^sigP1	5.71204e-66	1.89298	0.917	0.47	3.69438e-61	Myeloid
c1082393_g3_i11	2.02819e-65	0.865639	0.417	0.046	1.31177e-60	Myeloid
c1091688_g5_i2^sp|Q5RFA0|NELFD_PONAB^TH12	3.70464e-64	1.9069	0.8	0.274	2.39605e-59	Myeloid
c1088438_g4_i1^Tm1	1.33555e-63	0.715376	0.258	0.016	8.63794e-59	Myeloid
c1082040_g3_i1	1.15947e-62	0.700414	0.3	0.024	7.49911e-58	Myeloid
c1054166_g1_i11	1.27271e-61	0.686818	0.292	0.022	8.23153e-57	Myeloid
c1078945_g2_i1^sp|P11369|POL2_MOUSE	1.16574e-58	0.760982	0.35	0.036	7.53963e-54	Myeloid
c1087093_g3_i12	4.08413e-58	0.993191	0.467	0.066	2.64149e-53	Myeloid
c1079202_g1_i6^sp|Q5RAE3|LAT2_PONAB^sp|Q9UHI5|LAT2_HUMAN^AA_permease_2^Tm12	3.79383e-57	1.01107	0.458	0.069	2.45374e-52	Myeloid
c1083217_g1_i5^sp|Q28944|CATL1_PIG^sp|Q9GKL8|CATL1_CHLAE^Inhibitor_I29^sigP3	7.01575e-57	2.5928	0.8	0.299	4.53758e-52	Myeloid
c1073837_g3_i1	1.15158e-56	0.624896	0.275	0.022	7.44807e-52	Myeloid
c1030183_g1_i1	3.15974e-56	0.538861	0.258	0.019	2.04362e-51	Myeloid
c1080999_g8_i2^sp|P25326|CATS_BOVIN^Inhibitor_I29^sigP	1.0933e-55	1.33087	0.625	0.151	7.07114e-51	Myeloid
c1069727_g3_i4^sp|Q9WV92|E41L3_MOUSE^FERM_C^FERM_M	1.11881e-55	1.15825	0.542	0.105	7.2361e-51	Myeloid
c1086008_g4_i2	6.11578e-55	0.877934	0.4	0.053	3.9555e-50	Myeloid
c1075772_g1_i2^sp|O97703|CD81_CHLAE3	2.69351e-54	1.07233	0.658	0.148	1.74208e-49	Myeloid
c1067873_g3_i2^sp|O75563|SKAP2_HUMAN^PH	5.90638e-53	1.10762	0.575	0.126	3.82007e-48	Myeloid
c1091282_g1_i3	8.69528e-53	0.940992	0.375	0.049	5.62385e-48	Myeloid
c1079179_g4_i2^sp|Q9HA65|TBC17_HUMAN1	1.09608e-52	1.28551	0.65	0.171	7.08915e-48	Myeloid
c1086864_g10_i2^sp|P38570|ITAE_HUMAN^sp|Q60677|ITAE_MOUSE^VWA^Tm1	1.42667e-51	0.341473	0.292	0.028	9.22727e-47	Myeloid
c1088552_g2_i21	1.93881e-50	0.757339	0.508	0.084	1.25396e-45	Myeloid
c1092650_g1_i1^sp|Q9DED4|CIRBB_XENLA3	4.60353e-48	0.86503	0.817	0.25	2.97742e-43	Myeloid
c1086551_g1_i2^sp|P0C0T0|LITAF_RAT^sp|Q6P828|LITAF_XENTR^zf-LITAF-like2	9.29024e-48	1.03424	0.517	0.105	6.00865e-43	Myeloid
c1069742_g3_i1	2.41029e-47	0.698619	0.308	0.036	1.5589e-42	Myeloid
c1078723_g3_i2^sp|Q5RF10|CATA_PONAB^Catalase2	1.15328e-46	0.886621	0.342	0.043	7.4591e-42	Myeloid
c1074120_g1_i7^sp|Q9D8X5|CNOT8_MOUSE^sp|Q9UFF9|CNOT8_HUMAN^sp|Q9GKT2|CE004_MACFA^CAF1^FA_hydroxylase^sigP^Tm4	1.41349e-46	1.75163	0.5	0.108	9.14204e-42	Myeloid
c1085718_g1_i3^sp|Q13761|RUNX3_HUMAN^Runt1	2.00189e-45	0.836026	0.317	0.038	1.29476e-40	Myeloid
c1045526_g1_i1^sp|P10619|PPGB_HUMAN^Peptidase_S10^sigP	2.4633e-45	1.28148	0.525	0.125	1.59319e-40	Myeloid
c1092519_g2_i2^sp|Q6P640|ACTC_XENTR^Actin4	3.28854e-45	0.777794	1	0.988	2.12693e-40	Myeloid
c1084570_g1_i2^sp|P04233|HG2A_HUMAN^MHC2-interact^Tm14	4.92234e-45	1.87645	0.975	0.882	3.18362e-40	Myeloid
c1092701_g1_i1^sp|A5PF10|NEUR1_PIG^BNR_2	1.73443e-44	1.0241	0.525	0.12	1.12178e-39	Myeloid
c1090421_g1_i1	3.62629e-44	0.706192	0.292	0.034	2.34537e-39	Myeloid
c1091075_g4_i1	5.83745e-44	0.691944	0.267	0.028	3.77549e-39	Myeloid
c1052908_g1_i1	4.29124e-42	1.29242	0.558	0.156	2.77544e-37	Myeloid
c1076647_g1_i3^sp|P29350|PTN6_HUMAN^SH2	8.21243e-42	0.630744	0.292	0.036	5.31155e-37	Myeloid
c1081745_g1_i2^sp|Q8NHP8|PLBL2_HUMAN^Phospholip_B^sigP1	2.07354e-41	1.07081	0.358	0.058	1.3411e-36	Myeloid
c1045808_g1_i1^sp|Q99N46|BRI3_CAVPO^DUF2367^Tm11	5.89798e-41	1.18603	0.633	0.204	3.81463e-36	Myeloid
c1072646_g1_i1^sp|P26044|RADI_PIG4	2.23153e-40	0.829068	0.633	0.156	1.44328e-35	Myeloid
c1081574_g1_i1	2.04438e-39	0.628003	0.292	0.037	1.32224e-34	Myeloid
c1056160_g1_i1^sp|Q4FZY0|EFHD2_RAT^EF-hand_64	9.28106e-39	1.09206	0.917	0.706	6.00271e-34	Myeloid
c1084889_g1_i1^Tm11	1.56118e-37	1.09438	0.442	0.099	1.00972e-32	Myeloid
c1052615_g1_i11	4.63812e-37	0.770277	0.375	0.066	2.9998e-32	Myeloid
c1081581_g2_i1^sp|Q9XSC9|TCO2_BOVIN^sp|O88968|TCO2_MOUSE^sp|Q6PB51|CC117_MOUSE^Cobalamin_bind^sigP	7.19407e-37	1.0547	0.467	0.115	4.65291e-32	Myeloid
c1041814_g2_i1	1.07509e-36	0.815999	0.408	0.085	6.95337e-32	Myeloid
c1083349_g1_i2	2.03166e-36	0.972843	0.483	0.121	1.31402e-31	Myeloid
c1084338_g2_i1^sp|Q92608|DOCK2_HUMAN^SH3_21	3.91868e-36	0.687483	0.333	0.051	2.53448e-31	Myeloid
c1074517_g1_i1^sp|P63081|VATL_RAT^sp|P27449|VATL_HUMAN^ATP-synt_C^Tm41	4.4327e-36	1.19083	0.775	0.427	2.86694e-31	Myeloid
c1010373_g1_i1^sp|A4FV08|GNPI1_BOVIN^sp|P46926|GNPI1_HUMAN^Glucosamine_iso	8.07985e-36	0.590001	0.267	0.035	5.22581e-31	Myeloid
c1075283_g1_i2^sp|Q9DAU1|CNPY3_MOUSE^sp|Q0P5N1|CNPY3_BOVIN^DUF3456^sigP3	1.26669e-35	1.05373	0.65	0.241	8.19257e-31	Myeloid
c1035250_g1_i1^sp|O93428|CATD_CHIHA^A1_Propeptide^sigP	1.61593e-35	1.84674	0.625	0.243	1.04514e-30	Myeloid
c1092382_g3_i1^sp|O93510|GELS_CHICK^Gelsolin2	2.00809e-35	0.936133	0.6	0.179	1.29878e-30	Myeloid
c1081317_g1_i11	2.24143e-35	0.648943	0.267	0.035	1.44969e-30	Myeloid
c1068991_g5_i1^sp|P40682|VAS1_BOVIN^sp|Q15904|VAS1_HUMAN^ATP-synt_S1^Tm1	1.74707e-34	0.854005	0.433	0.101	1.12995e-29	Myeloid
c1078760_g6_i3^sp|Q8CFG0|SULF2_MOUSE1	1.84078e-34	0.646776	0.325	0.053	1.19056e-29	Myeloid
c1071700_g1_i1^sp|O00584|RNT2_HUMAN^Ribonuclease_T2	3.0112e-34	1.16601	0.475	0.127	1.94755e-29	Myeloid
c1087436_g1_i1^sp|P12955|PEPD_HUMAN^sp|Q11136|PEPD_MOUSE^AMP_N	7.30508e-34	0.842501	0.392	0.084	4.72471e-29	Myeloid
c1027363_g2_i1^sp|P62815|VATB2_RAT^sp|P31408|VATB2_BOVIN^ATP-synt_ab_N	1.12339e-33	0.970531	0.483	0.135	7.26573e-29	Myeloid
c1073996_g3_i12	1.33524e-33	1.0521	0.625	0.234	8.63596e-29	Myeloid
c1079113_g4_i1^Tm1	3.81276e-33	0.99862	0.5	0.147	2.46598e-28	Myeloid
c1024581_g1_i11	1.45444e-32	0.448874	0.467	0.098	9.40687e-28	Myeloid
c1052988_g1_i1	1.04469e-31	0.687546	0.283	0.046	6.75676e-27	Myeloid
c1045748_g2_i3^sp|A4IF78|TFIP8_BOVIN^DUF7581	1.21923e-31	0.674278	0.392	0.085	7.88563e-27	Myeloid
c1077391_g7_i13	4.61186e-31	1.12927	0.742	0.403	2.98281e-26	Myeloid
c1063882_g2_i1^sp|Q6AX33|MAST3_XENLA^DUF1908	7.22657e-31	0.666504	0.333	0.064	4.67393e-26	Myeloid
c1080069_g2_i3	1.7055e-30	0.773651	0.258	0.039	1.10307e-25	Myeloid
c1081540_g4_i1^sp|Q8AVC3|SPX2_XENLA^sp|Q7SY29|SPX2_DANRE^MFS_1^Tm12	3.94853e-30	0.727977	0.35	0.075	2.55379e-25	Myeloid
c1078459_g1_i2^sp|Q5R563|RENR_PONAB^sp|Q6AXS4|RENR_RAT^Renin_r^sigP^Tm1	4.13508e-30	0.840765	0.475	0.138	2.67444e-25	Myeloid
c1062745_g2_i1	4.92052e-30	0.926999	0.492	0.15	3.18245e-25	Myeloid
c1062333_g1_i2^sp|A2TJ54|CLN5_SHEEP^sigP	8.49324e-30	0.697788	0.35	0.073	5.49317e-25	Myeloid
c1078719_g1_i21	1.06778e-29	0.754595	0.4	0.097	6.90608e-25	Myeloid
c1088777_g1_i6^sp|P41233|ABCA1_MOUSE^sp|O95477|ABCA1_HUMAN^ABC2_membrane_3^Tm11	1.23559e-29	1.18201	0.383	0.092	7.9914e-25	Myeloid
c1083322_g1_i1^sp|A6QQL0|S15A4_BOVIN^sp|Q68F72|S15A4_XENLA^PTR2^Tm6	3.27816e-29	0.551558	0.292	0.051	2.12021e-24	Myeloid
c1085409_g6_i2^sp|Q3TMQ6|ANG4_MOUSE^sp|Q8WN65|ANGI_MIOTA^RnaseA^sigP5	4.11125e-29	1.07687	0.858	0.649	2.65903e-24	Myeloid
c1073251_g9_i3^sp|Q91VW3|SH3L3_MOUSE4	7.08627e-29	0.861903	0.892	0.624	4.58319e-24	Myeloid
c1086938_g2_i2^sp|Q6AX53|NCG1A_XENLA^sp|A8WH34|NCG1B_XENLA^Tm1	1.45093e-28	0.73643	0.325	0.066	9.38416e-24	Myeloid
c1070440_g5_i1	3.54435e-28	0.639805	0.317	0.063	2.29238e-23	Myeloid
c1075743_g4_i1	8.97135e-28	0.701356	0.317	0.065	5.8024e-23	Myeloid
c1084055_g2_i3^sp|Q5R6R7|SEPT4_PONAB^Septin^sigP1	1.45855e-27	0.541243	0.325	0.062	9.43343e-23	Myeloid
c1074223_g4_i1^sp|P62071|RRAS2_MOUSE^Arf2	8.41079e-27	0.96377	0.45	0.136	5.43985e-22	Myeloid
c1073980_g2_i1^sp|P49716|CEBPD_HUMAN1	9.36628e-27	0.830662	0.458	0.136	6.05783e-22	Myeloid
c1075409_g2_i1^sp|Q8AXL1|SAT1_CHICK^Acetyltransf_13	5.27005e-26	1.03772	0.625	0.288	3.40851e-21	Myeloid
c997451_g1_i3^sp|Q96KP4|CNDP2_HUMAN^Peptidase_M20	3.27015e-25	1.00366	0.475	0.162	2.11503e-20	Myeloid
c1082674_g18_i1^sp|O88656|ARC1B_RAT	7.55986e-25	0.729022	0.525	0.2	4.88949e-20	Myeloid
c1088344_g3_i1^sp|Q04758|IPKB_MOUSE	1.05039e-24	0.547315	0.275	0.055	6.79363e-20	Myeloid
c1091693_g1_i21	1.18697e-24	0.504513	0.3	0.06	7.67697e-20	Myeloid
c1089801_g1_i4^sp|Q60HE9|MA2B1_MACFA^Glyco_hydro_38^sigP1	2.61127e-24	0.946042	0.5	0.185	1.68889e-19	Myeloid
c1054341_g4_i1^sp|Q8BFR4|GNS_MOUSE^Sulfatase	3.0824e-24	0.650409	0.308	0.069	1.99361e-19	Myeloid
c1082674_g17_i1^Tm13	4.73649e-24	0.856599	0.717	0.457	3.06342e-19	Myeloid
c1082674_g5_i12	4.90446e-24	0.641662	0.717	0.455	3.17205e-19	Myeloid
c1083323_g2_i11	1.03634e-23	0.939879	0.542	0.225	6.70273e-19	Myeloid
c1085256_g4_i14	1.36335e-23	1.15121	0.9	0.822	8.81775e-19	Myeloid
c1082674_g6_i1^sp|O88656|ARC1B_RAT1	2.49645e-23	0.75671	0.608	0.276	1.61463e-18	Myeloid
c1084004_g1_i1^sp|P13760|2B14_HUMAN^sp|P18470|HB2D_CANFA^MHC_II_beta^Tm14	1.76337e-22	0.860954	0.95	0.792	1.1405e-17	Myeloid
c1052525_g1_i15	4.89629e-22	1.24574	0.658	0.392	3.16677e-17	Myeloid
c1090945_g1_i1^sp|Q9BY67|CADM1_HUMAN^Ig_2^sigP^Tm1	4.95095e-22	0.665345	0.317	0.077	3.20213e-17	Myeloid
c1077848_g2_i3^sp|Q5RDM6|RAP1B_PONAB^Arf1	5.58888e-22	0.97828	0.683	0.404	3.61472e-17	Myeloid
c1088733_g3_i1^sp|P63018|HSP7C_RAT^HSP704	5.89631e-22	0.552533	0.983	0.919	3.81356e-17	Myeloid
c1089487_g4_i12	7.93495e-22	0.828946	0.542	0.222	5.13209e-17	Myeloid
c1088639_g4_i2^sp|Q3E811|RRT15_YEAST1	1.30604e-21	1.26648	0.95	0.942	8.4471e-17	Myeloid
c1091423_g2_i1	2.54933e-21	0.693379	0.408	0.131	1.64883e-16	Myeloid
c1088024_g2_i2	4.04609e-21	0.742859	0.392	0.121	2.61689e-16	Myeloid
c1058988_g1_i1^sp|Q5R7A7|SGK3_PONAB^PX	5.14295e-21	0.644253	0.283	0.067	3.32631e-16	Myeloid
c1082843_g1_i3^sp|P06280|AGAL_HUMAN^Melibiase^sigP	2.02254e-20	0.609469	0.267	0.061	1.30812e-15	Myeloid
c1085480_g4_i1^sp|Q07014|LYN_RAT^SH3_1	4.60107e-20	0.611476	0.325	0.09	2.97584e-15	Myeloid
c1073287_g5_i1^Ig_2^sigP^Tm14	4.84833e-20	1.19976	0.583	0.301	3.13575e-15	Myeloid
c1091924_g1_i14	1.11565e-19	0.76232	0.742	0.499	7.21571e-15	Myeloid
[truncated: 1,842 more rows]
