# Supplementary material for: Transcriptomic landscape of the blastema niche in regenerating adult axolotl limbs at single-cell resolution
Source: Nat Commun. 2018 Dec 4;9:5153. doi: 10.1038/s41467-018-07604-0 (PMC6279788; doi:10.1038/s41467-018-07604-0)
Supplement: Supplementary file 5 — Supplementary Data 3 [file 41467_2018_7604_MOESM5_ESM.xlsx]

## Sheet: Sheet1
Supplementary Data 3. Population markers for cells collected at wound healing stage.
gene	p_val1	avg_logFC2	pct.13	pct.24	p_val_adj5	population6	Footnotes:
c1059391_g1_i1	0	2.41307	0.785	0.023	0	Early B cell	1 - unadjusted P value
c1075415_g8_i1	0	2.24693	0.81	0.015	0	Early B cell	2- log fold-change of average expression between this cluster and all other clusters
c1066365_g1_i1^Tm1	0	2.22509	0.988	0.088	0	Early B cell	3- Percentage of cells within this cluster that expression gene
c1052958_g1_i1	0	1.87823	0.847	0.022	0	Early B cell	4- Percentage of all the other cells excluding this cluster that express gene
c1084642_g4_i1	0	1.71222	0.571	0.003	0	Early B cell	5- Adjusted P value using bonferroni correction
c1069784_g2_i1	0	1.70246	0.613	0.008	0	Early B cell	6- Name of population
c1084642_g2_i2^sp|P08548|LIN1_NYCCO^sp|P11369|POL2_MOUSE	0	1.30748	0.546	0.005	0	Early B cell
c1066153_g1_i1	0	1.20298	0.479	0.004	0	Early B cell
c1052646_g1_i1^sp|Q8WVV5|BT2A2_HUMAN^V-set	0	1.05163	0.387	0.002	0	Early B cell
c1035605_g1_i1	0	0.824223	0.387	0.001	0	Early B cell
c1218442_g1_i1	0	0.743815	0.276	0.001	0	Early B cell
c1086483_g4_i2	0	0.638006	0.288	0.001	0	Early B cell
c565032_g1_i1	0	0.603693	0.294	0.003	0	Early B cell
c230420_g1_i1	0	0.328902	0.337	0.002	0	Early B cell
c917635_g1_i1	0	0.288601	0.307	0.002	0	Early B cell
c1775395_g1_i1	0	0.2794	0.301	0.002	0	Early B cell
c783310_g1_i1	5.38376e-308	0.510176	0.288	0.003	5.16932e-303	Early B cell
c1076359_g3_i1	1.44648e-295	0.837186	0.331	0.005	1.38887e-290	Early B cell
c970365_g1_i2	7.3846e-291	1.15677	0.454	0.014	7.09047e-286	Early B cell
c1067191_g4_i1	2.07201e-192	1.47191	0.687	0.064	1.98948e-187	Early B cell
c183544_g1_i1	4.42198e-185	0.886134	0.429	0.024	4.24586e-180	Early B cell
c1072131_g1_i4^sp|Q8HY06|CLC4M_GORGO^sp|Q9D8U6|MCEM1_MOUSE^Tm1	1.28228e-177	0.75884	0.344	0.015	1.23121e-172	Early B cell
c1085290_g1_i2^sp|B9A064|IGLL5_HUMAN^V-set^sigP	3.9949e-175	5.37933	0.988	0.228	3.83578e-170	Early B cell
c1087080_g6_i1	1.8235e-174	0.954296	0.485	0.034	1.75087e-169	Early B cell
c1083780_g1_i1	2.8245e-170	0.52151	0.282	0.01	2.712e-165	Early B cell
c1048474_g1_i1	2.49735e-153	0.537642	0.27	0.01	2.39788e-148	Early B cell
c1089630_g1_i3^sp|P03988|IGHM_RABIT^V-set	2.11768e-152	5.01748	0.791	0.131	2.03333e-147	Early B cell
c1085376_g2_i1^sp|Q66I68|CNFN_DANRE	2.89646e-121	0.86147	0.35	0.025	2.78109e-116	Early B cell
c1076909_g1_i1	2.01297e-116	0.757014	0.356	0.027	1.9328e-111	Early B cell
c1050972_g1_i1^sp|Q96MT1|RN145_HUMAN^TRC8_N^Tm13	2.42404e-116	0.917628	0.301	0.019	2.32749e-111	Early B cell
c1067317_g1_i12^sp|P06316|LV107_HUMAN^V-set^sigP	1.80181e-96	2.11195	0.27	0.019	1.73004e-91	Early B cell
c1027379_g1_i1	1.99953e-83	0.765052	0.331	0.034	1.91989e-78	Early B cell
c1081512_g4_i1	9.64093e-83	0.928764	0.73	0.161	9.25693e-78	Early B cell
c1082730_g2_i5^sp|P20768|IGHM_SUNMU^V-set^sigP	7.76553e-74	3.61019	0.423	0.064	7.45623e-69	Early B cell
c1064180_g5_i1	4.49212e-71	0.534958	0.282	0.028	4.3132e-66	Early B cell
c1090098_g4_i1^sp|P02401|RLA2_RAT^sp|P90703|RLA2_BRUMA^Ribosomal_60s	2.41544e-64	0.790192	1	0.999	2.31924e-59	Early B cell
c1090547_g2_i1^sp|P62250|RS16_RAT^Ribosomal_S9	6.15136e-58	0.705214	1	0.993	5.90635e-53	Early B cell
c1081136_g3_i6^sp|P46405|RS12_PIG^sp|P84175|RS12_CHICK^Ribosomal_L7Ae	8.26679e-57	1.04174	1	0.998	7.93753e-52	Early B cell
c1036500_g1_i6^sp|Q9YGC1|BLNK_CHICK^SH2	1.53859e-55	1.13669	0.65	0.213	1.47731e-50	Early B cell
c1081136_g4_i1^sp|P46405|RS12_PIG	9.34496e-52	0.860617	1	0.87	8.97275e-47	Early B cell
c1087520_g4_i7^sp|Q6TDU7|CASC1_HUMAN^sp|Q4R796|CASC1_MACFA^sp|Q12912|LRMP_HUMAN^Casc1^MRVI1^Tm1	4.19267e-51	0.71884	0.417	0.085	4.02568e-46	Early B cell
c1088623_g1_i1^RVT_1^sigP	4.38143e-51	0.799516	0.387	0.074	4.20692e-46	Early B cell
c1071891_g1_i1^sp|P80147|GABT_PIG^Aminotran_3	1.01743e-49	0.596572	0.294	0.044	9.7691e-45	Early B cell
c1055040_g1_i1^sp|P01591|IGJ_HUMAN	2.10807e-49	4.39742	0.325	0.057	2.02411e-44	Early B cell
c1077622_g2_i2^sp|P62243|RS8_RAT^Ribosomal_S8e	5.80159e-49	0.587207	1	0.996	5.57052e-44	Early B cell
c1085572_g2_i3^sp|P62864|RS30_RAT	1.24702e-48	0.655384	0.994	0.976	1.19735e-43	Early B cell
c1091693_g1_i1	1.27144e-48	0.769585	0.429	0.094	1.2208e-43	Early B cell
c1073752_g1_i1^sp|Q13438|OS9_HUMAN^PRKCSH_1	4.4049e-48	1.15687	0.491	0.132	4.22945e-43	Early B cell
c1077736_g1_i1	2.95062e-47	0.843598	1	0.919	2.8331e-42	Early B cell
c1076146_g9_i1^sp|P68200|RS27A_ICTPU^ubiquitin	1.36697e-46	0.564888	1	0.999	1.31252e-41	Early B cell
c1092550_g2_i1^LAP2alpha	1.54686e-46	0.695913	0.368	0.071	1.48524e-41	Early B cell
c1086086_g4_i1	1.67044e-46	0.488294	1	1	1.6039e-41	Early B cell
c1078587_g3_i2^sp|Q98TF5|RL39_CHICK	3.73545e-46	0.649457	0.994	0.981	3.58666e-41	Early B cell
c1089688_g3_i1^sp|P62902|RL31_RAT^sp|Q9IA76|RL31_PAROL^Ribosomal_L31e	1.66213e-45	0.572429	0.994	0.992	1.59593e-40	Early B cell
c1061629_g1_i4^sp|Q6PBF0|RL8_XENTR^Ribosomal_L2	9.83749e-45	0.654632	1	0.993	9.44566e-40	Early B cell
c1068588_g3_i1^sp|P62907|RL10A_RAT	2.8276e-44	0.769818	0.982	0.867	2.71498e-39	Early B cell
c1090959_g1_i1^sp|P18660|RLA1_CHICK^Ribosomal_60s	5.68824e-44	0.558935	1	0.999	5.46168e-39	Early B cell
c1078666_g1_i1	1.26884e-43	1.0361	0.822	0.458	1.2183e-38	Early B cell
c1082811_g3_i4^sp|P01852|TCB1_MOUSE^C1-set	1.72038e-43	0.478011	0.264	0.039	1.65186e-38	Early B cell
c1069794_g1_i2^Tm1	1.73894e-43	0.996702	0.534	0.166	1.66968e-38	Early B cell
c1084570_g1_i1^sp|O62827|ADML_BOVIN	2.20957e-43	0.722748	0.988	0.814	2.12156e-38	Early B cell
c1066038_g2_i3^sp|P21531|RL3_RAT^Ribosomal_L3	1.22004e-42	0.66613	1	0.97	1.17145e-37	Early B cell
c1067185_g2_i1^sp|Q6DFV7|NCOA7_MOUSE^sp|Q5ZMS4|NCOA7_CHICK^TLD	2.82707e-41	0.656531	0.356	0.075	2.71447e-36	Early B cell
c1089986_g2_i1^sp|P61368|RL15_HYDVU^sp|P0C276|RL40_SHEEP^Rad60-SLD^Ribosomal_L15e	3.55825e-41	0.590232	1	0.989	3.41653e-36	Early B cell
c1074175_g8_i1	2.23701e-40	0.572851	0.35	0.073	2.14791e-35	Early B cell
c1092831_g1_i2^sp|P62246|RS15A_RAT^Ribosomal_S8	4.06818e-40	0.50994	1	0.998	3.90615e-35	Early B cell
c1082211_g5_i3	9.62267e-40	0.587341	0.301	0.057	9.2394e-35	Early B cell
c1068588_g2_i1^sp|P62907|RL10A_RAT^Ribosomal_L1	2.10626e-39	0.688236	1	0.938	2.02237e-34	Early B cell
c1080996_g6_i2^sp|P62832|RL23_RAT^Ribosomal_L14	3.24076e-39	0.530816	1	0.999	3.11168e-34	Early B cell
c1083106_g3_i1^sp|Q9D8E6|RL4_MOUSE^sp|P02385|RL4B_XENLA^Ribosomal_L4	4.67945e-39	0.531002	1	0.993	4.49306e-34	Early B cell
c1078699_g9_i1^sp|P61255|RL26_MOUSE^KOW	1.20148e-38	0.541527	1	0.986	1.15363e-33	Early B cell
c1091947_g2_i2^sp|P63245|GBLP_RAT^sp|O42249|GBLP_ORENI^WD40	1.24278e-38	0.563423	1	0.977	1.19328e-33	Early B cell
c1090199_g7_i3^sp|P02412|RL18B_XENLA^Ribosomal_L18e^sigP	2.29018e-38	0.575588	1	0.992	2.19896e-33	Early B cell
c1087349_g4_i3^sp|Q29361|RL35_PIG^sp|Q69CJ9|RL35_OPHHA^Ribosomal_L29	1.4128e-37	0.552363	1	0.994	1.35653e-32	Early B cell
c1087321_g1_i2^sp|Q6DET9|EF1B_XENTR^sp|P30151|EF1B_XENLA^EF-1_beta_acid	1.70116e-37	0.519744	1	0.994	1.6334e-32	Early B cell
c1081754_g10_i1^sp|Q5ZM86|CCD50_CHICK^sp|Q8IVM0|CCD50_HUMAN	1.93662e-37	0.762867	0.417	0.112	1.85948e-32	Early B cell
c1089718_g14_i1^sp|Q5R8M9|RS19_PONAB^Ribosomal_S19e	2.33978e-37	0.59124	1	0.913	2.24659e-32	Early B cell
c1089004_g6_i3^sp|Q5ZL98|RPC1_CHICK^sp|P62850|RS24_RAT^RNA_pol_Rpb1_1^Ribosomal_S24e	3.50686e-37	0.611924	1	0.991	3.36718e-32	Early B cell
c1065175_g2_i2^sp|A3KMT2|DAL1A_XENLA	4.40364e-37	0.882686	0.736	0.347	4.22824e-32	Early B cell
c1092039_g1_i2^sp|P39017|RS6_XENLA^Ribosomal_S6e	1.19698e-36	0.685573	1	0.98	1.1493e-31	Early B cell
c1080182_g3_i6^sp|Q5ZJ56|RL7_CHICK^Ribosomal_L30_N	1.60608e-36	0.58987	1	0.966	1.54211e-31	Early B cell
c1065811_g2_i3^sp|Q28F07|ANM1_XENTR^PRMT5	3.12685e-36	0.657239	0.994	0.943	3.00231e-31	Early B cell
c1074198_g9_i1^sp|P62282|RS11_RAT^Ribosomal_S17	3.95627e-36	0.5124	1	0.997	3.7987e-31	Early B cell
c1083188_g2_i1^sp|P13667|PDIA4_HUMAN^Thioredoxin^sigP	2.15419e-35	1.20253	0.828	0.523	2.06839e-30	Early B cell
c1081878_g1_i3^sp|P30050|RL12_HUMAN^Ribosomal_L11_N	2.3809e-35	0.664938	1	0.964	2.28607e-30	Early B cell
c1089718_g9_i1^sp|P17074|RS19_RAT	2.54564e-35	0.560538	1	0.991	2.44424e-30	Early B cell
c1086242_g2_i3^sp|P49207|RL34_HUMAN^Ribosomal_L34e	2.71091e-35	0.548758	1	0.992	2.60294e-30	Early B cell
c1079860_g1_i4^sp|Q90YQ1|RS23_ICTPU^Ribosom_S12_S23	3.53993e-35	0.453059	1	0.999	3.39893e-30	Early B cell
c1088787_g3_i4^sp|Q2T9V2|IQCG_BOVIN^sp|Q5R8K6|RL35A_PONAB^sp|Q9GKR7|IQCG_MACFA^Ribosomal_L35Ae	7.69377e-35	0.63491	0.994	0.978	7.38733e-30	Early B cell
c1091092_g3_i6^sp|P17508|EF1A3_XENLA^sp|P17507|EF1A2_XENLA^GTP_EFTU	1.09132e-34	0.383927	1	1	1.04785e-29	Early B cell
c1084449_g1_i2^sp|P62909|RS3_RAT^sp|P79891|RS3_AMBME^KH_2	1.92623e-34	0.646318	0.963	0.927	1.84951e-29	Early B cell
c1091983_g5_i1^sp|P62845|RS15_RAT^Ribosomal_S19	2.54806e-34	0.57464	0.994	0.965	2.44657e-29	Early B cell
c1062460_g1_i1^sp|Q642T2|RS3A_XENTR^Ribosomal_S3Ae	3.61631e-34	0.523708	0.994	0.962	3.47227e-29	Early B cell
c1080765_g1_i1^sp|P46778|RL21_HUMAN^Ribosomal_L21e	3.86197e-34	0.468346	1	0.998	3.70814e-29	Early B cell
c1091075_g10_i1^sp|Q6DER2|RL36_XENTR	7.12548e-34	0.56546	0.994	0.993	6.84167e-29	Early B cell
c1090906_g3_i1	1.80193e-33	0.582627	0.325	0.075	1.73016e-28	Early B cell
c1080325_g1_i2^sp|Q3SZ12|RLP24_BOVIN	2.93438e-33	0.569707	1	0.951	2.8175e-28	Early B cell
c1080011_g2_i1^sp|P40429|RL13A_HUMAN^Ribosomal_L13	6.755e-33	0.511299	1	0.995	6.48595e-28	Early B cell
c1089823_g2_i1^sp|P23403|RS20_XENLA^Ribosomal_S10	8.46937e-33	0.474224	1	1	8.13204e-28	Early B cell
c1076644_g3_i2^sp|P15126|RL5B_XENLA^Ribosomal_L18p	3.24873e-32	0.498239	1	0.991	3.11934e-27	Early B cell
c1074740_g3_i1	5.2935e-32	0.745918	0.356	0.088	5.08266e-27	Early B cell
c1089880_g1_i7^sp|Q9CR57|RL14_MOUSE^Ribosomal_L14e	1.07512e-31	0.515196	1	0.99	1.0323e-26	Early B cell
c1072515_g4_i4^sp|P26373|RL13_HUMAN^Ribosomal_L13e	1.86238e-31	0.448174	1	0.997	1.7882e-26	Early B cell
c1088124_g1_i3^sp|P63221|RS21_PIG	2.00247e-31	0.50686	1	0.958	1.92271e-26	Early B cell
c1071667_g1_i1^sp|P83883|RL36A_RAT^Ribosomal_L44	1.35251e-30	0.529209	1	0.997	1.29864e-25	Early B cell
c1090835_g1_i2^sp|P29314|RS9_RAT^Ribosomal_S4	1.79026e-30	0.633364	0.988	0.971	1.71895e-25	Early B cell
c1087524_g1_i1	5.21741e-30	0.464507	0.27	0.057	5.0096e-25	Early B cell
c1086591_g1_i4^sp|Q06055|AT5G2_HUMAN^ATP-synt_C^Tm2	6.22022e-30	0.619344	0.982	0.833	5.97247e-25	Early B cell
c1078662_g2_i4^sp|P41105|RL28_MOUSE^Ribosomal_L28e	9.52152e-30	0.527295	0.994	0.98	9.14228e-25	Early B cell
c1072146_g1_i1^sp|Q02543|RL18A_HUMAN	2.44256e-29	0.522349	1	0.988	2.34527e-24	Early B cell
c1086452_g3_i1^sp|P61928|RL37_RAT	2.53177e-29	0.558504	1	0.966	2.43093e-24	Early B cell
c1086449_g5_i1^sp|P46782|RS5_HUMAN^Ribosomal_S7	1.93394e-28	0.538828	0.988	0.949	1.85691e-23	Early B cell
c1074277_g3_i4^sp|P0C2F1|UBIM_PONAB^sp|Q8CHW1|THAP1_MOUSE^THAP	3.0065e-28	0.575469	0.926	0.809	2.88675e-23	Early B cell
c1067217_g3_i1	3.15724e-28	0.563411	0.362	0.101	3.03148e-23	Early B cell
c1064953_g2_i2^sp|P52483|UB2E3_MOUSE^UQ_con	3.91384e-28	0.730123	0.564	0.241	3.75795e-23	Early B cell
c1067878_g2_i2^sp|Q6P2Z0|BZW1_XENTR^W2	8.16093e-28	0.578739	0.969	0.866	7.83588e-23	Early B cell
c1080765_g2_i2^sp|O09167|RL21_MOUSE	1.95845e-27	0.459121	1	0.994	1.88045e-22	Early B cell
c1078658_g1_i1^sp|P46783|RS10_HUMAN^S10_plectin	2.94862e-27	0.434879	1	0.99	2.83118e-22	Early B cell
c1064219_g1_i3^sp|Q5E9E4|SSRB_BOVIN^TRAP_beta^sigP^Tm1	4.01184e-27	0.721824	0.939	0.817	3.85205e-22	Early B cell
c1092409_g6_i1^sp|P18621|RL17_HUMAN^Ribosomal_L22	4.1053e-27	0.614802	0.957	0.855	3.94178e-22	Early B cell
c1067722_g5_i1^sp|A8D8X1|RL10_SHEEP	7.49287e-27	0.487687	0.994	0.949	7.19443e-22	Early B cell
c1088239_g5_i1^sp|P47830|RL27A_XENLA^Ribosomal_L18e	9.0768e-27	0.461711	1	0.993	8.71527e-22	Early B cell
c1087896_g2_i5^sp|B8Y466|SRPK3_PIG^Pkinase	1.13821e-26	0.49322	1	0.978	1.09288e-21	Early B cell
c1070646_g2_i2^sp|Q9NVZ3|NECP2_HUMAN^sp|Q6PBI5|RS25_DANRE^DUF1681^Ribosomal_S25	3.13856e-26	0.470018	0.994	0.991	3.01355e-21	Early B cell
c1085225_g3_i1^sp|P62890|RL30_RAT^Ribosomal_L7Ae	5.24563e-26	0.457587	1	0.994	5.03669e-21	Early B cell
c1089648_g1_i2^sp|Q9D7S7|RL22L_MOUSE	9.78548e-26	0.54794	0.975	0.873	9.39572e-21	Early B cell
c1071363_g1_i1^sp|P25007|PPIA_DROME^Pro_isomerase	3.62264e-25	0.47365	1	1	3.47835e-20	Early B cell
c1085370_g3_i2^sp|P62752|RL23A_RAT^Ribosomal_L23eN	3.6261e-25	0.43511	0.994	0.975	3.48167e-20	Early B cell
c1077573_g4_i3^sp|P47826|RLA0_CHICK^sp|Q9DG68|RLA0_RANSY^Ribosomal_L10	4.51355e-25	0.507897	0.982	0.92	4.33377e-20	Early B cell
c1081108_g2_i1^sp|Q4R6M5|DDX5_MACFA^sp|P17844|DDX5_HUMAN^sp|Q61656|DDX5_MOUSE^DEAD^Helicase_C	1.24274e-24	0.466307	0.988	0.939	1.19324e-19	Early B cell
c1068769_g1_i1^sp|Q13151|ROA0_HUMAN^RRM_1	1.81654e-24	0.559225	0.957	0.832	1.74419e-19	Early B cell
c1072889_g3_i2^sp|P47836|RS4_CHICK^RS4NT	6.73249e-24	0.497786	0.994	0.971	6.46434e-19	Early B cell
c1091803_g3_i2^sp|P63174|RL38_RAT	1.02125e-23	0.479334	1	0.976	9.80574e-19	Early B cell
c1092021_g1_i1^sp|P21533|RL6_RAT^sp|Q02878|RL6_HUMAN^Ribosomal_L6e	1.12575e-23	0.476414	0.994	0.963	1.08091e-18	Early B cell
c1083459_g2_i4^sp|Q5R8F7|PABP1_PONAB^PABP	1.22927e-23	0.461377	0.994	0.948	1.18031e-18	Early B cell
c1092049_g1_i1^sp|P43347|TCTP_CHICK^TCTP	2.44905e-23	0.329126	1	0.998	2.3515e-18	Early B cell
c1078202_g3_i2^sp|Q3SZQ6|RL32_BOVIN^Ribosomal_L32e	2.58261e-23	0.387095	1	0.998	2.47974e-18	Early B cell
c1062960_g1_i1^sp|P29694|EF1G_RABIT^GST_N	7.1151e-23	0.322409	1	0.996	6.8317e-18	Early B cell
c1080606_g8_i1^sp|Q02084|A33_PLEWA^PRY	9.58638e-23	0.708461	0.675	0.393	9.20456e-18	Early B cell
c1078873_g1_i1^sp|Q9UNL2|SSRG_HUMAN^TRAP-gamma^Tm4	1.74115e-22	0.85174	0.84	0.621	1.6718e-17	Early B cell
c1077241_g4_i4^sp|P61354|RL27_RAT^KOW	1.7965e-22	0.46785	0.975	0.949	1.72495e-17	Early B cell
c1066260_g1_i3^sp|P62264|RS14_MOUSE^Ribosomal_S11	2.2729e-22	0.420294	1	0.998	2.18237e-17	Early B cell
c1084713_g2_i2^sp|A5D989|EF1D_BOVIN^sp|P29693|EF1D_XENLA^EF-1_beta_acid	2.92383e-22	0.451594	0.994	0.971	2.80737e-17	Early B cell
c1062552_g2_i2^sp|Q8JGR4|RL24_DANRE^sp|Q9DFQ7|RL24_GILMI^Ribosomal_L24e	3.21639e-22	0.450406	1	0.998	3.08828e-17	Early B cell
c1078436_g9_i1^sp|P49393|RS13_XENLA^Ribosomal_S13_N	4.26519e-22	0.41624	1	0.975	4.0953e-17	Early B cell
c1089718_g15_i1^sp|Q5R8M9|RS19_PONAB	4.84248e-22	0.426015	0.822	0.559	4.6496e-17	Early B cell
c1091667_g1_i1^sp|Q90YQ5|RS18_ICTPU^Ribosomal_S13	5.30392e-22	0.410933	1	0.996	5.09266e-17	Early B cell
c1091156_g1_i1^sp|P45700|MA1A1_MOUSE^Glyco_hydro_47^Tm1	2.92755e-21	0.544118	0.423	0.16	2.81095e-16	Early B cell
c1072740_g5_i2^sp|Q90YP2|RS29_ICTPU	1.82556e-20	0.445173	0.994	0.957	1.75285e-15	Early B cell
c1092680_g2_i1^sp|Q7ZYS1|RL19_XENLA^sp|P84100|RL19_RAT^Ribosomal_L19e	2.09194e-20	0.426148	0.994	0.957	2.00862e-15	Early B cell
c1070796_g1_i1^sp|P52429|DGKE_HUMAN^C1_1^Tm1	2.20911e-20	0.36387	0.626	0.359	2.12112e-15	Early B cell
c1073739_g1_i1^sp|Q7Z7K6|CENPV_HUMAN^GFA	3.60066e-20	0.597549	0.552	0.259	3.45724e-15	Early B cell
c1080996_g5_i1^sp|P62832|RL23_RAT	4.81099e-20	0.426379	0.945	0.879	4.61937e-15	Early B cell
c1075700_g2_i3^sp|Q5REU4|SND1_PONAB^SNase	7.3281e-20	0.701898	0.564	0.311	7.03622e-15	Early B cell
c1079323_g6_i3^sp|Q6AY23|P5CR2_RAT^F420_oxidored	1.2137e-19	0.612856	0.515	0.248	1.16536e-14	Early B cell
c1076259_g2_i1	1.70278e-19	0.410399	0.294	0.09	1.63496e-14	Early B cell
c1084471_g1_i2	2.12745e-19	0.505096	0.27	0.08	2.04271e-14	Early B cell
c1081108_g4_i1	2.77927e-19	0.441405	0.951	0.858	2.66857e-14	Early B cell
c1072606_g2_i2^sp|P62914|RL11_RAT^Ribosomal_L5^sigP	2.85068e-19	0.399139	0.957	0.855	2.73713e-14	Early B cell
c1031759_g1_i3^sp|O95999|BCL10_HUMAN^CARD	4.19096e-19	0.462876	0.276	0.083	4.02403e-14	Early B cell
c1082410_g2_i3^sp|Q14094|CCNI_HUMAN^Cyclin_N	6.2722e-19	0.668397	0.736	0.51	6.02237e-14	Early B cell
c1079654_g1_i2	9.56321e-19	0.537774	0.871	0.613	9.1823e-14	Early B cell
c1088761_g2_i4^sp|Q9UN19|DAPP1_HUMAN	1.54262e-18	0.578843	0.325	0.114	1.48118e-13	Early B cell
c1087537_g3_i2^sp|P62425|RL7A_RAT	2.33629e-18	0.487686	0.969	0.872	2.24323e-13	Early B cell
c1089823_g1_i1^sp|P23403|RS20_XENLA	2.94182e-18	0.430576	0.926	0.856	2.82465e-13	Early B cell
c1075646_g1_i1^sp|Q9DBY1|SYVN1_MOUSE^zf-RING_2^Tm6	3.13244e-18	0.558474	0.387	0.156	3.00768e-13	Early B cell
c1085972_g3_i1^sp|P25886|RL29_RAT	4.29182e-18	0.474642	0.982	0.937	4.12088e-13	Early B cell
c1077707_g2_i2^sp|Q3ZM03|RSSA_XENLA^Ribosomal_S2	5.55474e-18	0.341501	1	0.993	5.3335e-13	Early B cell
c1087093_g3_i1	8.38676e-18	0.490818	0.84	0.49	8.05271e-13	Early B cell
c1082384_g1_i2^sp|P43244|MATR3_RAT^sp|P43243|MATR3_HUMAN^RRM_5	1.10837e-17	0.48612	0.933	0.733	1.06422e-12	Early B cell
c1092019_g1_i4^sp|Q8VIJ6|SFPQ_MOUSE	3.68061e-17	0.550573	0.908	0.736	3.53401e-12	Early B cell
c1090827_g5_i1^sp|Q6GL92|BCCIP_XENTR^sp|Q7L7V1|DHX32_HUMAN^BCIP	5.95553e-17	0.51748	0.816	0.59	5.71832e-12	Early B cell
c1080668_g2_i1^sp|Q9BXF6|RFIP5_HUMAN^C2	6.96335e-17	0.53656	0.466	0.217	6.686e-12	Early B cell
c1084918_g1_i1^sp|Q28EB4|NP1L1_XENTR^sp|P55209|NP1L1_HUMAN^NAP	1.03618e-16	0.392935	0.957	0.897	9.94912e-12	Early B cell
c1073603_g10_i4^sp|P07222|NPM_XENLA^Nucleoplasmin	2.54114e-16	0.421812	0.969	0.953	2.43993e-11	Early B cell
c1087716_g4_i5^sp|P51410|RL9_MOUSE^sp|P32969|RL9_HUMAN^Ribosomal_L6	4.22794e-16	0.336061	1	0.989	4.05954e-11	Early B cell
c1062997_g1_i2^sp|Q4R4T5|HS90B_MACFA^sp|Q04619|HS90B_CHICK^HATPase_c_3	9.58606e-16	0.314135	1	0.998	9.20425e-11	Early B cell
c1085810_g6_i1^sp|Q71TY3|RS27_RAT	1.27643e-15	0.335657	1	0.993	1.22559e-10	Early B cell
c1086208_g6_i1^sp|O57592|RL7A_TAKRU^Ribosomal_L7Ae	1.99716e-15	0.495958	0.939	0.819	1.91761e-10	Early B cell
c1074632_g2_i1^sp|Q99LE6|ABCF2_MOUSE^ABC_tran	2.13959e-15	0.451481	0.871	0.684	2.05437e-10	Early B cell
c1086541_g3_i1^sp|Q90YR7|RS7_ICTPU^Ribosomal_S7e	4.06027e-15	0.422813	0.969	0.921	3.89855e-10	Early B cell
c1071297_g12_i3^sp|Q63073|BTG1_RAT	1.11349e-14	0.471345	0.687	0.453	1.06914e-09	Early B cell
c1035657_g1_i2	1.11362e-14	0.399226	0.914	0.715	1.06926e-09	Early B cell
c1089007_g5_i1	2.24684e-14	0.540133	0.552	0.319	2.15735e-09	Early B cell
c1090664_g5_i5^sp|P10160|IF5A1_RABIT^eIF-5a	3.69308e-14	0.321621	0.994	0.983	3.54599e-09	Early B cell
c1082393_g3_i1	4.18914e-14	0.44244	0.472	0.231	4.02228e-09	Early B cell
c1077023_g1_i1^sp|Q07984|SSRD_RAT^TRAP-delta^sigP	4.86501e-14	0.674191	0.92	0.867	4.67124e-09	Early B cell
c1084170_g2_i2^sp|Q9Y5B8|NDK7_HUMAN^sp|P08251|AT1B1_CHICK^NDK^Na_K-ATPase^Tm1	6.85768e-14	0.406397	0.552	0.301	6.58454e-09	Early B cell
c1078436_g6_i1^sp|P49393|RS13_XENLA	7.05275e-14	0.372229	0.988	0.944	6.77184e-09	Early B cell
c1084185_g3_i1	1.1566e-13	0.474649	0.325	0.135	1.11053e-08	Early B cell
c1079329_g3_i3^sp|Q64152|BTF3_MOUSE^NAC	1.80322e-13	0.399474	0.963	0.916	1.7314e-08	Early B cell
c1087087_g1_i1^sp|Q68F90|NACA_XENTR^sp|Q9BZK3|NACP1_HUMAN^NAC	2.57e-13	0.431185	0.877	0.741	2.46763e-08	Early B cell
c1080985_g3_i1^sp|Q9W790|TCPA_PALPA^sp|Q9BWD1|THIC_HUMAN^Cpn60_TCP1^Thiolase_N	3.50006e-13	0.516311	0.804	0.691	3.36065e-08	Early B cell
c1079027_g1_i4^sp|P99028|QCR6_MOUSE^sp|Q29S11|NUCKS_BOVIN^UCR_hinge	5.81559e-13	0.413864	0.975	0.913	5.58396e-08	Early B cell
c1080796_g3_i5^sp|B5RI54|EIF3H_SALSA^JAB	9.65063e-13	0.493292	0.755	0.559	9.26625e-08	Early B cell
c1073135_g1_i2	1.37214e-12	0.492411	0.693	0.481	1.31749e-07	Early B cell
c1091257_g2_i2	1.37292e-12	0.396032	0.301	0.123	1.31823e-07	Early B cell
c1068847_g1_i2^PARP	1.57315e-12	0.530324	0.693	0.457	1.51049e-07	Early B cell
c1083042_g3_i4^sp|Q6P9V9|TBA1B_RAT^Tubulin	1.59706e-12	0.732912	0.718	0.58	1.53345e-07	Early B cell
c1062745_g2_i1	1.74948e-12	0.567811	0.515	0.297	1.6798e-07	Early B cell
c1085285_g3_i2	2.01556e-12	0.546817	0.54	0.335	1.93528e-07	Early B cell
c1041775_g1_i1^sp|Q5RC59|BT3L4_PONAB^NAC	2.36034e-12	0.396455	0.822	0.741	2.26632e-07	Early B cell
c1086439_g1_i3^sp|O95466|FMNL_HUMAN^sp|Q9JL26|FMNL_MOUSE^sp|P62856|RS26_RAT^Drf_GBD^Ribosomal_S26e	2.67697e-12	0.39694	0.994	0.93	2.57035e-07	Early B cell
c1090686_g1_i2^sp|Q4VC44|FWCH1_HUMAN^FLYWCH	3.33273e-12	0.497041	0.368	0.176	3.19999e-07	Early B cell
c1085659_g1_i4^sp|Q9UGP4|LIMD1_HUMAN^sp|G5E5X0|LIMD1_BOVIN^LIM	3.48555e-12	0.348042	0.288	0.117	3.34672e-07	Early B cell
c1087213_g1_i1^sp|Q9NR30|DDX21_HUMAN^DEAD	5.05258e-12	0.467885	0.816	0.67	4.85134e-07	Early B cell
c1089606_g4_i6^sp|Q6QAP7|RS17_PIG^Ribosomal_S17e	5.13106e-12	0.343187	1	0.952	4.92669e-07	Early B cell
c1089425_g3_i2^sp|Q14141|SEPT6_HUMAN^Septin	5.38372e-12	0.488947	0.583	0.36	5.16928e-07	Early B cell
c1085159_g1_i1	1.22368e-11	0.376995	0.276	0.112	1.17494e-06	Early B cell
c1080398_g1_i1^sp|Q96T58|MINT_HUMAN^RRM_1	1.6569e-11	0.466637	0.65	0.465	1.59091e-06	Early B cell
c1086466_g4_i1	1.73649e-11	0.455608	0.368	0.172	1.66733e-06	Early B cell
c1086046_g1_i1^sp|P15153|RAC2_HUMAN^Ras	2.63214e-11	0.4803	0.626	0.412	2.5273e-06	Early B cell
c1070805_g3_i2^sp|Q9Y228|T3JAM_HUMAN^Tm1	2.8382e-11	0.372892	0.491	0.26	2.72515e-06	Early B cell
c1073288_g2_i3^sp|P67985|RL22_PIG	5.83819e-11	0.330673	0.945	0.875	5.60566e-06	Early B cell
c1078894_g2_i1^sp|Q9D4D4|TKTL2_MOUSE^Transketolase_N	8.67802e-11	0.432314	0.804	0.624	8.33238e-06	Early B cell
c1081867_g1_i1^sp|P55884|EIF3B_HUMAN^RRM_1	1.24833e-10	0.405344	0.785	0.622	1.19861e-05	Early B cell
c1081878_g2_i5^sp|Q13332|PTPRS_HUMAN^I-set^Y_phosphatase^sigP^Tm1	1.25142e-10	0.309045	0.607	0.421	1.20158e-05	Early B cell
c1083672_g4_i1	1.47159e-10	0.44239	0.258	0.106	1.41297e-05	Early B cell
c1075283_g1_i2^sp|Q9DAU1|CNPY3_MOUSE^sp|Q0P5N1|CNPY3_BOVIN^DUF3456^sigP	1.5751e-10	0.445471	0.558	0.353	1.51236e-05	Early B cell
c1067722_g2_i1^sp|A8D8X1|RL10_SHEEP^Ribosomal_L16	2.86809e-10	0.413198	0.804	0.68	2.75385e-05	Early B cell
c1074262_g1_i1^sp|P26990|ARF6_CHICK^Arf	3.62577e-10	0.353436	0.65	0.42	3.48135e-05	Early B cell
c1070737_g1_i2^sp|A5GFQ0|RL7L_PIG^sp|Q5RAH8|RL7L_PONAB^Ribosomal_L30	4.61841e-10	0.426186	0.558	0.381	4.43446e-05	Early B cell
c1072740_g6_i1	4.84095e-10	0.28248	0.736	0.581	4.64814e-05	Early B cell
c1079970_g4_i5^sp|Q9Z130|HNRDL_MOUSE^sp|Q5ZI72|HNRDL_CHICK^CBFNT^sigP	5.81691e-10	0.361141	0.951	0.843	5.58522e-05	Early B cell
c1088758_g4_i1	5.94151e-10	0.383396	0.552	0.333	5.70486e-05	Early B cell
c1080061_g1_i1	6.73329e-10	0.322602	0.35	0.173	6.46511e-05	Early B cell
c1077998_g3_i2^sp|Q90YS3|RS2_ICTPU^Ribosomal_S5	1.13066e-09	0.267497	1	0.989	0.000108563	Early B cell
c1069939_g5_i1^sp|Q5R685|P85A_PONAB^sp|P27986|P85A_HUMAN^SH2	1.17431e-09	0.432842	0.294	0.141	0.000112754	Early B cell
c1076999_g1_i3^sp|P60060|SC61G_MOUSE	1.73691e-09	0.696891	0.755	0.638	0.000166773	Early B cell
c1080262_g2_i1^sp|P41970|ELK3_HUMAN^sp|P41971|ELK3_MOUSE^Ets	1.86167e-09	0.35137	0.393	0.212	0.000178752	Early B cell
c1085193_g3_i1^sp|Q64LC9|RBM4B_RAT^sp|Q9BDY9|RBM4_RABIT^RRM_1	2.23159e-09	0.398985	0.902	0.793	0.000214271	Early B cell
c1063116_g1_i1^sp|P83468|PHP14_RABIT^Ocnus	2.9322e-09	0.303215	0.252	0.109	0.000281541	Early B cell
c1074223_g4_i1^sp|P62071|RRAS2_MOUSE^Arf	4.08535e-09	0.398641	0.331	0.168	0.000392264	Early B cell
c1078290_g2_i5^sigP	4.16872e-09	0.390325	0.423	0.247	0.000400268	Early B cell
c1088323_g1_i2^sp|Q90ZM2|S61A1_DANRE^sp|P61621|S61A1_RAT^SecY^Tm4	5.09691e-09	0.689903	0.816	0.728	0.00048939	Early B cell
c1064499_g2_i1^sp|P55160|NCKPL_HUMAN^Nckap1	5.56932e-09	0.363957	0.472	0.276	0.000534749	Early B cell
c1062382_g4_i1	5.59028e-09	0.504955	0.362	0.206	0.000536762	Early B cell
c1084004_g1_i1^sp|P13760|2B14_HUMAN^sp|P18470|HB2D_CANFA^MHC_II_beta^Tm1	6.52151e-09	0.413771	0.712	0.568	0.000626176	Early B cell
c1091859_g1_i1^sp|A5A6I3|EIF3F_PANTR^sp|Q3KPS4|CA192_XENLA^sp|Q4R5B8|EIF3F_MACFA^JAB	7.64467e-09	0.371301	0.699	0.574	0.000734018	Early B cell
c1089718_g10_i1	8.65764e-09	0.305839	0.687	0.532	0.000831281	Early B cell
c1089283_g1_i5	9.41683e-09	0.391988	0.552	0.381	0.000904176	Early B cell
c1082840_g5_i1^sp|Q9UQQ2|SH2B3_HUMAN^Phe_ZIP^Tm1	1.04883e-08	0.402438	0.331	0.174	0.00100705	Early B cell
c1084511_g2_i2^sp|O57535|NDK_CHICK^sp|P52175|NDKA2_BOVIN^NDK	1.08667e-08	0.349895	0.957	0.919	0.00104339	Early B cell
c1088568_g3_i1^sp|Q13610|PWP1_HUMAN^sp|Q2HJ56|PWP1_BOVIN^WD40	1.09941e-08	0.392068	0.589	0.43	0.00105562	Early B cell
c1084511_g3_i1^sp|Q05982|NDKA_RAT	1.17664e-08	0.269743	0.945	0.888	0.00112978	Early B cell
c1080292_g12_i1	2.12831e-08	0.408368	0.362	0.195	0.00204354	Early B cell
c1080880_g6_i1	2.15519e-08	0.372052	0.307	0.156	0.00206935	Early B cell
c1060890_g7_i2^sp|Q5ZJX4|RBM38_CHICK^RRM_1	2.26375e-08	0.337999	0.307	0.148	0.00217359	Early B cell
c1059830_g1_i1^sp|Q07FZ4|CXCR4_XENTR^sp|Q7ZXJ7|CXR4B_XENLA^7TM_GPCR_Srsx^Tm7	3.08273e-08	0.375408	0.258	0.12	0.00295994	Early B cell
c1086242_g3_i3	3.14616e-08	0.357181	0.626	0.47	0.00302084	Early B cell
c1073604_g2_i3^sp|Q3SZC6|AN32B_BOVIN^LRR_4	3.27426e-08	0.372338	0.35	0.195	0.00314384	Early B cell
c1086467_g1_i2^sp|Q63073|BTG1_RAT^sp|P53348|BTG1_BOVIN^BTG	3.37458e-08	0.314873	0.558	0.375	0.00324017	Early B cell
c1086449_g3_i1^sp|P24050|RS5_RAT	4.11693e-08	0.306859	0.638	0.516	0.00395295	Early B cell
c1080019_g1_i4^sp|Q5XPI3|RN123_MOUSE^sp|Q6PD74|AAGAB_HUMAN^sp|Q5XPI4|RN123_HUMAN^Adaptin_binding^SPRY	4.86147e-08	0.411038	0.374	0.228	0.00466784	Early B cell
c1064030_g3_i2^sp|Q90600|RB_CHICK^DUF3452	5.0688e-08	0.339388	0.276	0.138	0.00486691	Early B cell
c1085069_g8_i1^sp|P56135|ATPK_MOUSE	5.3126e-08	0.322629	0.877	0.736	0.005101	Early B cell
c1083665_g1_i1	5.4259e-08	0.455505	0.362	0.211	0.00520979	Early B cell
c1075954_g4_i1^sp|B5FZ19|EIF3I_TAEGU^sp|Q8WY98|TM234_HUMAN^UPF0546^WD40^sigP^Tm4	5.95114e-08	0.428493	0.699	0.567	0.00571411	Early B cell
c1080488_g1_i1^sp|Q5XGI0|PRPS2_XENTR^Pribosyltran_N	8.06611e-08	0.289653	0.497	0.312	0.00774484	Early B cell
c1076864_g2_i1^sp|Q9QUR6|PPCE_MOUSE^Peptidase_S9_N	8.28516e-08	0.323901	0.301	0.159	0.00795516	Early B cell
c1078707_g2_i1^sp|Q3MUY2|PIGY_HUMAN^sp|Q5M8Z2|PREY_XENTR^Trm112p	1.21194e-07	0.38227	0.344	0.192	0.0116367	Early B cell
c1080565_g1_i1^sp|Q3T061|COX7R_BOVIN^COX7a^Tm1	1.39186e-07	0.377391	0.62	0.478	0.0133642	Early B cell
c1070286_g2_i1^sp|P23913|LBR_CHICK^ERG4_ERG24^Tm5	1.47685e-07	0.288204	0.258	0.124	0.0141803	Early B cell
c1062520_g1_i1^sp|Q5ZM33|HP1B3_CHICK^Linker_histone	1.85515e-07	0.416766	0.491	0.332	0.0178126	Early B cell
c1076907_g1_i3	4.25565e-07	0.350822	0.282	0.15	0.0408615	Early B cell
c1089042_g1_i1	4.74604e-07	0.334556	0.374	0.23	0.0455701	Early B cell
c1091075_g5_i1	6.05259e-07	0.354306	0.712	0.624	0.0581151	Early B cell
c1090798_g1_i1	7.36734e-07	0.325172	0.638	0.505	0.070739	Early B cell
c1071628_g4_i1^sp|Q2KJI2|STT3A_BOVIN^sp|Q5RCE2|STT3A_PONAB	1.11851e-06	0.419228	0.528	0.407	0.107396	Early B cell
c1054524_g1_i1^sp|P18652|KS6AA_CHICK^Pkinase	1.48164e-06	0.438817	0.368	0.231	0.142262	Early B cell
c1084970_g10_i1	1.5257e-06	0.321338	0.626	0.502	0.146494	Early B cell
c1092650_g1_i1^sp|Q9DED4|CIRBB_XENLA	1.78549e-06	0.352395	0.785	0.6	0.171438	Early B cell
c1083219_g1_i4^sp|P62315|SMD1_MOUSE^LSM	1.83977e-06	0.280092	0.883	0.749	0.176649	Early B cell
c1087073_g6_i1	1.92177e-06	0.318528	0.344	0.206	0.184522	Early B cell
c1082835_g2_i1	2.09479e-06	0.273974	0.515	0.355	0.201136	Early B cell
c926464_g1_i2^sp|Q06185|ATP5I_MOUSE	2.17128e-06	0.274982	0.693	0.541	0.208479	Early B cell
c1092852_g1_i1^sp|Q7ZV90|PIF1_DANRE^Helitron_like_N	2.17406e-06	0.344262	0.528	0.379	0.208746	Early B cell
c1068588_g1_i1^sp|P62907|RL10A_RAT	2.24246e-06	0.285825	0.466	0.339	0.215314	Early B cell
c1090597_g6_i1	2.80569e-06	0.3016	0.258	0.138	0.269394	Early B cell
c1086606_g1_i2^sp|Q9Y5N5|HEMK2_HUMAN^MTS	3.31134e-06	0.348558	0.337	0.206	0.317945	Early B cell
c1091708_g2_i3	4.78281e-06	0.306805	0.509	0.369	0.459231	Early B cell
c1090682_g1_i1	5.4859e-06	0.363997	0.301	0.174	0.52674	Early B cell
c1078711_g2_i6^sp|Q86Z02|HIPK1_HUMAN^Pkinase	8.76953e-06	0.297721	0.344	0.216	0.842024	Early B cell
c1082640_g1_i1^sp|Q9H553|ALG2_HUMAN^Glyco_trans_4_4	1.00452e-05	0.478653	0.558	0.466	0.964511	Early B cell
c1086256_g1_i1^sp|Q96AE4|FUBP1_HUMAN^DUF1897^KH_1	1.1007e-05	0.27194	0.558	0.414	1	Early B cell
c1077561_g6_i1^sp|Q5RB87|G3BP1_PONAB^RRM_1	1.21814e-05	0.289507	0.558	0.424	1	Early B cell
c1075336_g5_i1^sp|Q5F3J5|PSME3_CHICK^PA28_alpha	1.25583e-05	0.273571	0.583	0.448	1	Early B cell
c1090393_g1_i2^sp|Q5RAA0|HMGN2_PONAB	1.3061e-05	0.516628	0.755	0.625	1	Early B cell
c1073570_g2_i1^sp|Q9Y3C8|UFC1_HUMAN^sp|Q5E953|UFC1_BOVIN^UFC1	1.5228e-05	0.323893	0.356	0.24	1	Early B cell
c1086712_g6_i1^sp|Q28CY2|EIF3G_XENTR^RRM_1	1.56396e-05	0.330016	0.558	0.45	1	Early B cell
c1082461_g1_i2	1.5931e-05	0.27052	0.325	0.2	1	Early B cell
c1086279_g4_i6^sp|Q28C65|EIF3K_XENTR^SAC3_GANP	1.65378e-05	0.252444	0.871	0.835	1	Early B cell
c1087407_g2_i2^sp|Q6DDB9|PNO1_XENTR^KH_1	1.80355e-05	0.353046	0.54	0.413	1	Early B cell
c1078221_g1_i3^sp|B1H158|FEN1_XENTR^XPG_N	2.00173e-05	0.285684	0.325	0.203	1	Early B cell
c1072628_g3_i1	2.4605e-05	0.275521	0.368	0.258	1	Early B cell
c1079507_g1_i1^sp|P42224|STAT1_HUMAN^STAT_int	2.46996e-05	0.309378	0.405	0.279	1	Early B cell
c1080941_g1_i3^sp|A6QLK6|GRAP_BOVIN^SH3_1	2.86098e-05	0.306305	0.356	0.235	1	Early B cell
c1070300_g2_i1^sp|A1XQS2|TOM7_PIG	3.50533e-05	0.311795	0.442	0.326	1	Early B cell
c1089871_g1_i1	3.76247e-05	0.28867	0.847	0.762	1	Early B cell
c1078388_g2_i1	4.20268e-05	0.250848	0.264	0.154	1	Early B cell
c1079209_g3_i1^sp|O00410|IPO5_HUMAN^HEAT	4.35056e-05	0.345625	0.54	0.433	1	Early B cell
c1067558_g1_i1	4.64944e-05	0.281249	0.681	0.596	1	Early B cell
c1070360_g1_i4^sp|P23284|PPIB_HUMAN^Pro_isomerase^Tm1	8.08925e-05	0.362462	0.687	0.608	1	Early B cell
c1086939_g2_i3^sp|Q6ZRK6|CCD73_HUMAN	9.37296e-05	0.257992	0.479	0.357	1	Early B cell
c1079419_g1_i1^sp|Q14152|EIF3A_HUMAN^Tm4	0.000107375	0.264506	0.632	0.524	1	Early B cell
c1062356_g1_i1^sp|Q66JG0|OLA1_XENTR^MMR_HSR1	0.000116249	0.277491	0.479	0.364	1	Early B cell
c1072996_g2_i3^sp|Q6DUB7|STMN1_PIG^Stathmin	0.000133602	0.290773	0.325	0.21	1	Early B cell
c1077658_g1_i1^sp|Q8IX01|SUGP2_HUMAN^Surp	0.000164116	0.289272	0.613	0.521	1	Early B cell
c1086404_g1_i2^sp|B0BLT0|ZN593_XENTR^zf-C2H2_jaz	0.000188775	0.390878	0.491	0.395	1	Early B cell
c1082646_g10_i2^sp|Q9DBR1|XRN2_MOUSE^XRN_N	0.00019457	0.272784	0.65	0.559	1	Early B cell
c1050957_g2_i2^sp|P62876|RPAB5_MOUSE	0.00020543	0.252438	0.399	0.289	1	Early B cell
c1078744_g2_i1^sp|Q7Z5R6|AB1IP_HUMAN^sp|Q5ZL23|AB1IP_CHICK^RA	0.000245832	0.259201	0.294	0.188	1	Early B cell
c1084577_g2_i1^sp|Q6GNR9|OST48_XENLA^DDOST_48kD^sigP^Tm1	0.000252297	0.307073	0.362	0.264	1	Early B cell
c1075543_g1_i1	0.000294095	0.273035	0.472	0.373	1	Early B cell
c1080857_g4_i1^sp|P61222|ABCE1_MOUSE^ABC_tran	0.000330618	0.269884	0.571	0.479	1	Early B cell
c1075959_g2_i1^sp|Q9UBV2|SE1L1_HUMAN^Sel1	0.000458018	0.383902	0.27	0.185	1	Early B cell
c1050932_g1_i1^sp|Q8N5G0|CD052_HUMAN	0.000542485	0.261435	0.38	0.281	1	Early B cell
c1087784_g1_i1	0.0013242	0.331082	0.411	0.335	1	Early B cell
c1091569_g1_i1	0.00132439	0.3709	0.503	0.438	1	Early B cell
c1061672_g2_i7^sp|Q5ZLX2|IF2A_CHICK^S1	0.00134212	0.266763	0.712	0.655	1	Early B cell
c1083109_g1_i1^sp|Q9D1M7|FKB11_MOUSE^FKBP_C^sigP^Tm1	0.00186956	0.730549	0.362	0.304	1	Early B cell
c1077027_g1_i2^sp|P52742|ZN135_HUMAN^zf-C2H2_6	0.00575376	0.274704	0.276	0.206	1	Early B cell
c1054042_g1_i1^sp|Q5M9B7|OSTCB_XENLA^OST3_OST6^Tm3	0.00842658	0.252218	0.38	0.32	1	Early B cell
c1087455_g1_i2^sp|P51890|LUM_CHICK^LRRNT^sigP	0	2.81622	0.982	0.153	0	Fibroblast-like blastema #1
c1069331_g2_i1	0	2.48532	0.904	0.105	0	Fibroblast-like blastema #1
c1083816_g1_i4^sp|O08628|PCOC1_RAT^CUB^sigP	0	2.47638	0.985	0.12	0	Fibroblast-like blastema #1
c1077984_g3_i4^sp|P15989|CO6A3_CHICK	0	2.47248	0.974	0.124	0	Fibroblast-like blastema #1
c1089967_g1_i1	0	2.25809	0.938	0.114	0	Fibroblast-like blastema #1
c1070329_g1_i1^sp|Q2KIS7|TETN_BOVIN^sp|P05452|TETN_HUMAN^Lectin_C	0	2.18627	0.926	0.066	0	Fibroblast-like blastema #1
c1088206_g1_i1^sp|P82987|ATL3_HUMAN^TSP_1^sigP	0	2.14503	0.938	0.119	0	Fibroblast-like blastema #1
c1064348_g3_i1	0	1.97592	0.879	0.1	0	Fibroblast-like blastema #1
c1085017_g2_i3^sp|Q8C6K9|CO6A6_MOUSE^sp|A2AX52|CO6A4_MOUSE^VWA^VWA_3^sigP	0	1.95429	0.768	0.071	0	Fibroblast-like blastema #1
c1084889_g1_i1^Tm1	0	1.92136	0.926	0.138	0	Fibroblast-like blastema #1
c1078917_g4_i1	0	1.82589	0.842	0.079	0	Fibroblast-like blastema #1
c1067510_g1_i1^sp|P25101|EDNRA_HUMAN^7tm_1^sigP^Tm8	0	1.79261	0.801	0.076	0	Fibroblast-like blastema #1
c1070536_g3_i2^sp|Q60467|CO5A1_CRILO^COLFI	0	1.78045	0.93	0.092	0	Fibroblast-like blastema #1
c1085740_g1_i1	0	1.74272	0.761	0.037	0	Fibroblast-like blastema #1
c1073401_g2_i1^sp|Q7Z7G0|TARSH_HUMAN^fn3^sigP	0	1.72408	0.724	0.025	0	Fibroblast-like blastema #1
c1079781_g4_i1	0	1.69079	0.816	0.037	0	Fibroblast-like blastema #1
c1091199_g3_i1	0	1.68432	0.871	0.112	0	Fibroblast-like blastema #1
c1083394_g6_i2	0	1.63461	0.86	0.054	0	Fibroblast-like blastema #1
c1083766_g1_i1^sigP	0	1.61238	0.695	0.04	0	Fibroblast-like blastema #1
c1082616_g4_i4^sp|Q640N1|AEBP1_MOUSE^sp|A2RUV9|AEBP1_RAT^F5_F8_type_C^sigP	0	1.6088	0.809	0.081	0	Fibroblast-like blastema #1
c1075761_g5_i1	0	1.59434	0.794	0.058	0	Fibroblast-like blastema #1
c1037026_g1_i1	0	1.54923	0.746	0.063	0	Fibroblast-like blastema #1
c1089089_g2_i1	0	1.54462	0.732	0.054	0	Fibroblast-like blastema #1
c1078092_g7_i1^sp|Q91901|PHS_XENLA^Pterin_4a	0	1.53412	0.812	0.093	0	Fibroblast-like blastema #1
c968030_g1_i1^sp|P98065|TSG6_RABIT^Xlink^sigP	0	1.5277	0.779	0.071	0	Fibroblast-like blastema #1
c1086683_g1_i1^sp|Q3V1G4|OLM2B_MOUSE^sp|Q68BL8|OLM2B_HUMAN^OLF^sigP	0	1.52551	0.713	0.042	0	Fibroblast-like blastema #1
c1084833_g1_i1	0	1.52036	0.801	0.071	0	Fibroblast-like blastema #1
c1070536_g6_i1	0	1.51501	0.82	0.073	0	Fibroblast-like blastema #1
c1075522_g4_i1	0	1.49825	0.776	0.033	0	Fibroblast-like blastema #1
c1077842_g7_i4^sp|O00602|FCN1_HUMAN^Collagen^sigP	0	1.48401	0.511	0.024	0	Fibroblast-like blastema #1
c1071469_g1_i1^sp|O94769|ECM2_HUMAN^VWC^sigP	0	1.41962	0.783	0.048	0	Fibroblast-like blastema #1
c1080315_g4_i1^sp|Q9PUF6|PGFRA_CHICK^Ig_2^sigP^Tm2	0	1.38818	0.702	0.024	0	Fibroblast-like blastema #1
c1048792_g3_i1^sp|P35556|FBN2_HUMAN^sp|Q61555|FBN2_MOUSE^EGF_CA^Tm1	0	1.35302	0.702	0.054	0	Fibroblast-like blastema #1
c1072362_g5_i3^sp|P22105|TENX_HUMAN^fn3	0	1.22909	0.588	0.028	0	Fibroblast-like blastema #1
c931430_g1_i1	0	1.18949	0.551	0.016	0	Fibroblast-like blastema #1
c1050577_g1_i1	0	1.17003	0.551	0.026	0	Fibroblast-like blastema #1
c1089750_g2_i1^sp|P15988|CO6A2_CHICK^VWA^Tm2	0	1.16997	0.662	0.033	0	Fibroblast-like blastema #1
c1035548_g1_i1	0	1.16845	0.496	0.01	0	Fibroblast-like blastema #1
c1055390_g1_i1	0	1.11628	0.61	0.028	0	Fibroblast-like blastema #1
c1087068_g1_i4^sp|P55288|CAD11_MOUSE	0	1.10422	0.636	0.025	0	Fibroblast-like blastema #1
c1078041_g2_i1	0	1.08707	0.603	0.039	0	Fibroblast-like blastema #1
c1085471_g1_i1^sp|Q9WVJ9|FBLN4_MOUSE^EGF_CA^sigP^Tm2	0	1.07647	0.599	0.038	0	Fibroblast-like blastema #1
c1065445_g1_i2^sp|P33267|CP2F2_MOUSE^p450^Tm1	0	1.06659	0.507	0.028	0	Fibroblast-like blastema #1
c1085296_g2_i1^sp|P68907|PZRN3_RAT	0	0.971568	0.551	0.022	0	Fibroblast-like blastema #1
c1077013_g1_i1	0	0.921572	0.511	0.024	0	Fibroblast-like blastema #1
c1081112_g1_i1^sp|O09173|HGD_MOUSE^sp|Q93099|HGD_HUMAN^HgmA	0	0.918988	0.548	0.027	0	Fibroblast-like blastema #1
c1090220_g1_i4^sp|Q8C8R3|ANK2_MOUSE^Ank	0	0.916058	0.551	0.03	0	Fibroblast-like blastema #1
c1089647_g2_i2^sp|Q5R2J4|APCD1_PELSI^sp|Q5R2I8|APCD1_CHICK^sigP	0	0.909456	0.478	0.019	0	Fibroblast-like blastema #1
c1073092_g3_i2^sp|P02749|APOH_HUMAN^sp|Q95LB0|APOH_PANTR^Sushi^Tm1	0	0.875292	0.511	0.023	0	Fibroblast-like blastema #1
c1086488_g4_i3	0	0.850432	0.467	0.013	0	Fibroblast-like blastema #1
c1078752_g2_i1	0	0.776491	0.368	0.008	0	Fibroblast-like blastema #1
c1082289_g4_i1	0	0.751624	0.423	0.015	0	Fibroblast-like blastema #1
c1071474_g10_i1	0	0.707464	0.382	0.011	0	Fibroblast-like blastema #1
c1071942_g1_i2	0	0.67675	0.335	0.006	0	Fibroblast-like blastema #1
c1060993_g1_i1	0	0.651888	0.353	0.006	0	Fibroblast-like blastema #1
c1750671_g1_i1	0	0.27022	0.548	0.032	0	Fibroblast-like blastema #1
c1062875_g1_i4^sp|Q9DE68|PGS2_COTJA^LRRNT^sigP	3.25252e-305	1.38307	0.717	0.067	3.12298e-300	Fibroblast-like blastema #1
c1083101_g7_i1	4.27904e-304	0.767792	0.423	0.017	4.10861e-299	Fibroblast-like blastema #1
c1091267_g2_i1^sp|Q9UBG0|MRC2_HUMAN^fn2^sigP^Tm2	2.71615e-302	0.642277	0.401	0.015	2.60796e-297	Fibroblast-like blastema #1
c1075936_g3_i1	7.38564e-297	0.910785	0.511	0.029	7.09147e-292	Fibroblast-like blastema #1
c1080128_g3_i1	1.66138e-295	0.545108	0.316	0.007	1.59521e-290	Fibroblast-like blastema #1
c1088054_g1_i2^sp|P07942|LAMB1_HUMAN^Laminin_EGF	1.22966e-288	0.877195	0.596	0.044	1.18068e-283	Fibroblast-like blastema #1
c1079387_g2_i1	1.65585e-287	1.83994	0.908	0.139	1.58989e-282	Fibroblast-like blastema #1
c1082195_g7_i1	1.15334e-283	0.528971	0.283	0.005	1.1074e-278	Fibroblast-like blastema #1
c1071040_g1_i1^sp|P19427|DERM_BOVIN^sp|Q07507|DERM_HUMAN^sigP	2.59435e-281	2.5097	0.985	0.205	2.49102e-276	Fibroblast-like blastema #1
c1079849_g1_i2^sp|B0UZC8|VWC2L_DANRE^VWC^sigP	7.41199e-278	0.932304	0.485	0.029	7.11677e-273	Fibroblast-like blastema #1
c1083822_g5_i1	2.09634e-277	0.802689	0.434	0.021	2.01285e-272	Fibroblast-like blastema #1
c1083413_g13_i1	2.14809e-277	0.584517	0.338	0.01	2.06253e-272	Fibroblast-like blastema #1
c1067210_g2_i2	5.80926e-273	0.631605	0.371	0.014	5.57788e-268	Fibroblast-like blastema #1
c1084816_g6_i1	9.16984e-273	0.629841	0.39	0.016	8.8046e-268	Fibroblast-like blastema #1
c1089560_g1_i2	1.15153e-272	1.58754	0.688	0.071	1.10566e-267	Fibroblast-like blastema #1
c1075852_g4_i1^sp|P36955|PEDF_HUMAN	1.16123e-272	1.87372	0.897	0.145	1.11498e-267	Fibroblast-like blastema #1
c1084584_g2_i1	1.90807e-271	1.42274	0.71	0.075	1.83207e-266	Fibroblast-like blastema #1
c997486_g1_i1	4.35756e-271	0.970076	0.577	0.044	4.18399e-266	Fibroblast-like blastema #1
c1091199_g2_i1^sp|P05997|CO5A2_HUMAN^COLFI^sigP	9.86703e-270	1.31207	0.75	0.085	9.47402e-265	Fibroblast-like blastema #1
c1090290_g1_i1^sp|Q99K41|EMIL1_MOUSE^EMI^sigP	6.75874e-269	1.16979	0.61	0.052	6.48954e-264	Fibroblast-like blastema #1
c1078752_g1_i1^sp|B6S2X2|CAMP_OPHHA^sp|B6S2X0|CAMP_NAJAT^Cystatin^sigP	6.46362e-264	3.16664	0.971	0.219	6.20617e-259	Fibroblast-like blastema #1
c1075804_g2_i1	1.4549e-261	1.12651	0.515	0.036	1.39695e-256	Fibroblast-like blastema #1
c1086991_g3_i17^sp|P20774|MIME_HUMAN^sp|P19879|MIME_BOVIN^LRR_8^sigP	7.01831e-260	2.07192	0.695	0.079	6.73877e-255	Fibroblast-like blastema #1
c1078738_g1_i1^sp|P08253|MMP2_HUMAN^PG_binding_1	6.22672e-258	1.46521	0.735	0.091	5.97871e-253	Fibroblast-like blastema #1
c1088966_g3_i1	1.5637e-257	2.22681	0.86	0.144	1.50142e-252	Fibroblast-like blastema #1
c1069517_g1_i2^sp|Q6Q4G3|AMPQ_HUMAN^Peptidase_M1^sigP^Tm2	1.91664e-256	0.625172	0.357	0.014	1.8403e-251	Fibroblast-like blastema #1
c1013127_g1_i1	3.63838e-256	0.596444	0.335	0.012	3.49346e-251	Fibroblast-like blastema #1
c1087011_g4_i3	4.41892e-256	1.6171	0.842	0.13	4.24291e-251	Fibroblast-like blastema #1
c1085521_g1_i1	5.11851e-256	1.70948	0.864	0.147	4.91464e-251	Fibroblast-like blastema #1
c1064520_g3_i2	6.3912e-254	0.562843	0.312	0.01	6.13664e-249	Fibroblast-like blastema #1
c1073047_g7_i3	1.33079e-252	0.70042	0.408	0.021	1.27779e-247	Fibroblast-like blastema #1
c1083178_g1_i1^sp|Q0PMD2|ANTR1_RAT^sp|Q9CZ52|ANTR1_MOUSE^VWA^Tm2	2.0356e-247	0.700121	0.449	0.027	1.95453e-242	Fibroblast-like blastema #1
c1091385_g2_i2^DUF1258	5.69709e-247	1.58862	0.647	0.069	5.47017e-242	Fibroblast-like blastema #1
c1087306_g1_i1^sp|Q8C4U3|SFRP1_MOUSE^Fz^sigP	3.449e-246	1.1188	0.504	0.038	3.31162e-241	Fibroblast-like blastema #1
c1081167_g7_i1	1.12137e-245	0.751198	0.335	0.013	1.0767e-240	Fibroblast-like blastema #1
c1078807_g3_i1	1.71133e-243	0.707859	0.449	0.028	1.64316e-238	Fibroblast-like blastema #1
c1087717_g4_i1^sp|O88322|NID2_MOUSE^sp|Q14112|NID2_HUMAN^G2F^NIDO^sigP	4.73545e-243	1.00748	0.662	0.07	4.54683e-238	Fibroblast-like blastema #1
c1091348_g1_i5^sp|Q2HJ89|FKB10_BOVIN^sp|Q61576|FKB10_MOUSE^FKBP_C^sigP	1.51924e-242	1.83473	0.985	0.23	1.45873e-237	Fibroblast-like blastema #1
c1067048_g3_i1	4.32292e-241	0.706047	0.471	0.031	4.15074e-236	Fibroblast-like blastema #1
c1087656_g4_i1	7.57091e-235	1.19735	0.71	0.089	7.26937e-230	Fibroblast-like blastema #1
c1069994_g1_i2^sp|Q58D84|FSTL1_BOVIN^FOLN^sigP1	2.16959e-234	2.29184	0.996	0.282	2.08317e-229	Fibroblast-like blastema #1
c1088518_g12_i1	6.73822e-234	1.98191	0.614	0.066	6.46984e-229	Fibroblast-like blastema #1
c1083168_g2_i1	3.28671e-233	0.987501	0.621	0.063	3.1558e-228	Fibroblast-like blastema #1
c1083004_g5_i1	3.66156e-229	0.76256	0.463	0.033	3.51572e-224	Fibroblast-like blastema #1
c1064001_g1_i2^sp|Q6PE55|PGFRL_MOUSE^Ig_2^sigP	1.03261e-226	1.0031	0.463	0.034	9.91477e-222	Fibroblast-like blastema #1
c931897_g1_i1	2.42245e-226	0.983431	0.504	0.041	2.32597e-221	Fibroblast-like blastema #1
c1085007_g1_i1	1.31282e-225	0.966761	0.559	0.051	1.26053e-220	Fibroblast-like blastema #1
c1068194_g1_i3^sp|P25391|LAMA1_HUMAN^Laminin_EGF	1.91782e-225	0.575303	0.346	0.016	1.84144e-220	Fibroblast-like blastema #1
c1085665_g1_i1	9.1891e-225	0.49081	0.283	0.009	8.8231e-220	Fibroblast-like blastema #1
c1077810_g1_i1	1.96418e-223	0.422751	0.268	0.008	1.88594e-218	Fibroblast-like blastema #1
c1085571_g1_i2	2.6814e-223	0.677199	0.415	0.026	2.5746e-218	Fibroblast-like blastema #1
c1078376_g4_i1^sp|F1N152|HTRA1_BOVIN^Kazal_1^sigP	2.47816e-222	0.985676	0.559	0.053	2.37945e-217	Fibroblast-like blastema #1
c1090227_g2_i3^sp|O95302|FKBP9_HUMAN^FKBP_C^sigP	6.37695e-222	1.00302	0.632	0.072	6.12296e-217	Fibroblast-like blastema #1
c1085651_g3_i1	2.35276e-221	0.750631	0.504	0.042	2.25905e-216	Fibroblast-like blastema #1
c1069224_g4_i2^sp|Q03277|PO11_SCICO	2.69123e-221	1.55119	0.974	0.27	2.58404e-216	Fibroblast-like blastema #1
c1083672_g4_i11	2.79914e-221	0.999529	0.695	0.087	2.68765e-216	Fibroblast-like blastema #1
c1068482_g3_i4^sp|Q96P44|COLA1_HUMAN^sp|Q641F3|COLA1_XENLA^Collagen	6.7944e-216	0.496849	0.276	0.009	6.52377e-211	Fibroblast-like blastema #1
c1072889_g1_i1	6.47093e-215	0.657682	0.36	0.02	6.21319e-210	Fibroblast-like blastema #1
c1074395_g1_i1	2.23366e-214	1.08633	0.665	0.086	2.1447e-209	Fibroblast-like blastema #1
c1060840_g1_i1^sp|O70401|TSN6_MOUSE^Tetraspannin^Tm1	2.22083e-213	0.914288	0.618	0.072	2.13238e-208	Fibroblast-like blastema #1
c1085297_g4_i3^sp|P12105|CO3A1_CHICK^sp|P02461|CO3A1_HUMAN^VWC^sigP^Tm11	6.65867e-213	2.26485	0.985	0.299	6.39346e-208	Fibroblast-like blastema #1
c1086352_g11_i1	4.04901e-212	0.699518	0.382	0.023	3.88774e-207	Fibroblast-like blastema #1
c1086148_g3_i2^sp|O77469|FBLN1_CAEEL^sp|Q75N90|FBN3_HUMAN^TNFR_c6	4.17394e-211	0.531087	0.254	0.008	4.00769e-206	Fibroblast-like blastema #1
c1091002_g2_i1	1.19548e-210	0.799847	0.415	0.029	1.14787e-205	Fibroblast-like blastema #1
c1086872_g4_i1^sp|O97862|CYTC_RABIT^Cystatin^sigP	2.28726e-210	1.36588	0.702	0.101	2.19615e-205	Fibroblast-like blastema #1
c1069895_g1_i3^sp|G3V9R3|ST1D1_RAT^Sulfotransfer_1	3.84377e-210	0.445159	0.312	0.014	3.69067e-205	Fibroblast-like blastema #1
c1088748_g2_i1^sp|Q2LK54|COL12_CHICK^Collagen^Tm1	5.62523e-210	0.580484	0.312	0.014	5.40117e-205	Fibroblast-like blastema #1
c1070524_g1_i1^sp|Q96AC1|FERM2_HUMAN^FERM_N	5.66376e-208	0.575353	0.415	0.028	5.43818e-203	Fibroblast-like blastema #1
c1089526_g2_i2^sp|Q76LX8|ATS13_HUMAN^ADAM_spacer1	6.95938e-208	0.546626	0.342	0.018	6.68219e-203	Fibroblast-like blastema #1
c1065591_g4_i1	4.51357e-203	1.38761	0.842	0.169	4.3338e-198	Fibroblast-like blastema #1
c1048694_g1_i1	2.02765e-202	1.6746	0.61	0.078	1.94688e-197	Fibroblast-like blastema #1
c1091002_g1_i1	8.18067e-202	1.79117	0.706	0.11	7.85484e-197	Fibroblast-like blastema #1
c1080550_g10_i6^sp|Q15063|POSTN_HUMAN^Fasciclin^sigP1	1.22435e-201	3.51937	0.993	0.411	1.17558e-196	Fibroblast-like blastema #1
c1070223_g2_i1^sp|Q8AXP2|CCD80_CHICK^sp|Q76M96|CCD80_HUMAN^DUF4174	2.25927e-201	0.913784	0.515	0.049	2.16929e-196	Fibroblast-like blastema #1
c1077996_g3_i3^sp|Q8MJJ9|FBLN1_CHLAE	1.16512e-200	0.591736	0.305	0.014	1.11871e-195	Fibroblast-like blastema #1
c1090353_g1_i1^sp|Q13591|SEM5A_HUMAN^Sema^sigP^Tm2	4.39337e-198	0.487126	0.324	0.017	4.21839e-193	Fibroblast-like blastema #1
c1054014_g1_i21	3.07643e-195	2.26004	0.945	0.288	2.9539e-190	Fibroblast-like blastema #1
c1077188_g1_i1^sp|P00533|EGFR_HUMAN^sp|Q01279|EGFR_MOUSE^Recep_L_domain^sigP^Tm1	6.496e-195	0.919213	0.577	0.068	6.23726e-190	Fibroblast-like blastema #1
c1085038_g5_i1^Tm1	9.64097e-195	0.476118	0.283	0.012	9.25697e-190	Fibroblast-like blastema #1
c1072351_g2_i2^sp|Q5RET2|FKBP7_PONAB^FKBP_C^sigP	1.43009e-194	0.75693	0.507	0.05	1.37313e-189	Fibroblast-like blastema #1
c1011988_g1_i1^sp|Q8NCL9|APCDL_HUMAN^sigP	7.33023e-192	0.904911	0.434	0.035	7.03827e-187	Fibroblast-like blastema #1
c1073965_g1_i1^sp|P09960|LKHA4_HUMAN^Peptidase_M1	5.4526e-191	1.13257	0.75	0.132	5.23542e-186	Fibroblast-like blastema #1
c1079165_g7_i1^sp|Q9HCB6|SPON1_HUMAN^Reeler^sigP	3.00946e-187	0.714244	0.426	0.035	2.8896e-182	Fibroblast-like blastema #1
c1084244_g5_i1	6.56841e-186	1.28056	0.801	0.152	6.30679e-181	Fibroblast-like blastema #1
c1476213_g1_i1	2.13101e-183	0.761717	0.32	0.018	2.04613e-178	Fibroblast-like blastema #1
c1064637_g2_i1	1.17965e-181	0.506774	0.364	0.025	1.13266e-176	Fibroblast-like blastema #1
c1069731_g9_i2^sp|P97873|LOXL1_MOUSE	2.84166e-181	0.706048	0.423	0.036	2.72848e-176	Fibroblast-like blastema #1
c1085297_g6_i11	7.59068e-180	2.49645	0.996	0.467	7.28834e-175	Fibroblast-like blastema #1
c1092240_g3_i3	2.01796e-179	0.785163	0.364	0.026	1.93758e-174	Fibroblast-like blastema #1
c1079306_g2_i1^sp|Q9EP52|TWSG1_MOUSE^Tsg	6.17856e-179	1.19206	0.75	0.14	5.93247e-174	Fibroblast-like blastema #1
c1080155_g2_i4^sp|P13731|SERPH_CHICK^Serpin^sigP	6.87242e-179	0.80163	0.482	0.05	6.59869e-174	Fibroblast-like blastema #1
c1061733_g3_i1	4.08458e-178	1.39452	0.651	0.101	3.92189e-173	Fibroblast-like blastema #1
c1085092_g1_i2	7.28571e-178	0.457782	0.309	0.017	6.99552e-173	Fibroblast-like blastema #1
c1075411_g1_i1^sp|P10643|CO7_HUMAN^sp|Q9TUQ3|CO7_PIG^TSP_1^sigP	1.05879e-177	0.957538	0.463	0.045	1.01662e-172	Fibroblast-like blastema #1
c1078555_g1_i1	5.22743e-177	0.572522	0.32	0.019	5.01922e-172	Fibroblast-like blastema #1
c1069968_g1_i1^sp|Q15293|RCN1_HUMAN^sp|O93434|RCN1_TAKRU^EF-hand_7^sigP	9.11718e-176	0.791895	0.489	0.052	8.75405e-171	Fibroblast-like blastema #1
c1079159_g1_i2	7.91625e-175	0.622987	0.327	0.021	7.60095e-170	Fibroblast-like blastema #1
c1080432_g5_i1	1.00398e-173	0.70624	0.478	0.05	9.63994e-169	Fibroblast-like blastema #1
c1087814_g4_i1	6.5728e-172	0.653485	0.401	0.033	6.31101e-167	Fibroblast-like blastema #1
c1088518_g9_i1^sp|P13944|COCA1_CHICK	1.09504e-171	0.58353	0.276	0.014	1.05142e-166	Fibroblast-like blastema #1
c1091502_g1_i4^sp|P20112|SPRC_PIG^sp|O93390|SPRC_COTJA^FOLN^sigP	4.18006e-169	2.61841	1	0.595	4.01357e-164	Fibroblast-like blastema #1
c1073771_g4_i3^sp|Q9C0I1|MTMRC_HUMAN^Myotub-related1	1.1735e-168	2.99079	1	0.644	1.12676e-163	Fibroblast-like blastema #1
c1088338_g1_i2	2.27688e-168	0.807472	0.574	0.076	2.18619e-163	Fibroblast-like blastema #1
c1075239_g2_i1^sp|Q7Z3G6|PRIC2_HUMAN^PET	9.49917e-167	0.483834	0.276	0.014	9.12082e-162	Fibroblast-like blastema #1
c1037453_g1_i2^sp|P83242|MSMB_STRCA	1.95649e-165	1.41811	0.61	0.093	1.87856e-160	Fibroblast-like blastema #1
c1082653_g1_i2	3.10006e-165	0.598268	0.353	0.026	2.97659e-160	Fibroblast-like blastema #1
c1082602_g2_i1^sp|Q9BXX0|EMIL2_HUMAN^EMI^sigP^Tm1	3.22142e-165	0.520873	0.342	0.025	3.09311e-160	Fibroblast-like blastema #1
c1081670_g1_i1^sp|Q9YIB4|CO1A1_CYNPY^COLFI^VWC^sigP^Tm11	4.77549e-165	2.88201	1	0.672	4.58528e-160	Fibroblast-like blastema #1
c1086671_g1_i4^sp|P09417|DHPR_HUMAN^sp|Q09575|YRD6_CAEEL^adh_short^rve	1.75414e-163	1.49043	0.728	0.155	1.68427e-158	Fibroblast-like blastema #1
c1087237_g2_i1^sp|P98133|FBN1_BOVIN^TB^sigP	2.71261e-163	0.991582	0.581	0.08	2.60456e-158	Fibroblast-like blastema #1
c1075722_g4_i1	1.63349e-162	1.75036	0.945	0.38	1.56843e-157	Fibroblast-like blastema #1
c1077266_g2_i1^sp|O13065|MMP18_XENLA^PG_binding_1^sigP	3.9224e-162	3.12714	0.735	0.165	3.76617e-157	Fibroblast-like blastema #1
c1091370_g1_i2^sp|Q14766|LTBP1_HUMAN^TB^sigP	2.11271e-161	0.681084	0.43	0.042	2.02856e-156	Fibroblast-like blastema #1
c1083413_g8_i1^sp|P80468|ADH4_STRCA^ADH_N	1.84419e-160	0.399655	0.272	0.015	1.77073e-155	Fibroblast-like blastema #1
c1079613_g8_i1^sp|O08746|MATN2_MOUSE^sp|O00339|MATN2_HUMAN^EGF_CA^VWA	3.96997e-159	0.605625	0.415	0.039	3.81184e-154	Fibroblast-like blastema #1
c1090139_g4_i1^sp|Q499U4|GAS8_RAT^sp|P09803|CADH1_MOUSE^sp|O95995|GAS8_HUMAN^Cadherin_pro^GAS^sigP	1.02578e-158	1.10111	0.695	0.13	9.84923e-154	Fibroblast-like blastema #1
c1091395_g2_i1^sp|Q04721|NOTC2_HUMAN^EGF^Tm1	1.60773e-157	0.862282	0.54	0.074	1.54369e-152	Fibroblast-like blastema #1
c1075575_g10_i1	2.59361e-156	0.470334	0.29	0.018	2.49031e-151	Fibroblast-like blastema #1
c1065070_g1_i1^sp|Q08E11|PPIC_BOVIN^sp|P30412|PPIC_MOUSE^Pro_isomerase	8.12017e-155	0.707316	0.46	0.052	7.79674e-150	Fibroblast-like blastema #1
c1061064_g1_i1	3.60507e-153	0.637923	0.357	0.03	3.46148e-148	Fibroblast-like blastema #1
c1073964_g1_i2^sp|Q6SA80|RND3_RAT^Arf	9.51094e-153	0.908892	0.585	0.089	9.13212e-148	Fibroblast-like blastema #1
c1083421_g10_i6^sp|P19336|CYR61_CHICK^VWC	3.17213e-152	0.996	0.386	0.036	3.04579e-147	Fibroblast-like blastema #1
c1086346_g3_i1	5.21796e-152	0.377032	0.265	0.015	5.01012e-147	Fibroblast-like blastema #1
c1010396_g1_i2	1.45821e-147	0.724957	0.338	0.028	1.40013e-142	Fibroblast-like blastema #1
c1042311_g1_i3^sp|Q01584|LIPO_BUFMA^Lipocalin^sigP	2.25233e-146	0.914316	0.335	0.028	2.16262e-141	Fibroblast-like blastema #1
c1085784_g4_i1	5.38882e-144	0.528383	0.324	0.026	5.17418e-139	Fibroblast-like blastema #1
c1082501_g2_i2	7.56176e-143	0.48414	0.298	0.021	7.26058e-138	Fibroblast-like blastema #1
c1091662_g2_i4^sp|Q92569|P55G_HUMAN^SH2	2.61769e-142	1.02442	0.618	0.108	2.51342e-137	Fibroblast-like blastema #1
c1091433_g1_i1	3.31377e-142	0.582018	0.39	0.039	3.18178e-137	Fibroblast-like blastema #1
c314652_g1_i2	9.05481e-142	0.452912	0.254	0.015	8.69416e-137	Fibroblast-like blastema #1
c1090759_g2_i14^sp|P24043|LAMA2_HUMAN^Laminin_N^sigP^Tm2	1.39779e-139	0.487054	0.272	0.018	1.34212e-134	Fibroblast-like blastema #1
c1077785_g8_i1	1.39923e-139	0.549722	0.342	0.03	1.3435e-134	Fibroblast-like blastema #1
c1089031_g1_i5^sp|O60688|YPEL1_HUMAN^Yippee-Mis181	2.41998e-139	2.26232	0.941	0.455	2.32359e-134	Fibroblast-like blastema #1
c1015824_g2_i1^sp|Q91590|TEFF1_XENLA	1.62178e-138	0.36947	0.268	0.017	1.55718e-133	Fibroblast-like blastema #1
c1079739_g2_i1	1.77156e-138	0.386764	0.254	0.015	1.701e-133	Fibroblast-like blastema #1
c1076922_g10_i2^sp|Q92626|PXDN_HUMAN^LRR_8	2.5038e-137	0.552204	0.36	0.034	2.40407e-132	Fibroblast-like blastema #1
c1079465_g6_i1^sp|P78539|SRPX_HUMAN^Sushi^sigP	1.23648e-136	1.19473	0.548	0.089	1.18723e-131	Fibroblast-like blastema #1
c1092578_g1_i1^sp|O60330|PCDGC_HUMAN^sp|Q9Y5G7|PCDG6_HUMAN^Cadherin^Tm1	1.25356e-136	0.984774	0.658	0.132	1.20363e-131	Fibroblast-like blastema #1
c1084446_g5_i2^sp|Q9UHI8|ATS1_HUMAN^Reprolysin	5.24789e-136	0.686862	0.342	0.031	5.03887e-131	Fibroblast-like blastema #1
c1083265_g7_i3^sp|Q2QL79|CAV1_DIDVI^Caveolin^Tm1	9.42713e-135	0.829269	0.643	0.119	9.05165e-130	Fibroblast-like blastema #1
c1083351_g2_i1	3.7463e-134	0.961163	0.529	0.082	3.59708e-129	Fibroblast-like blastema #1
c1086725_g1_i1^sp|P11369|POL2_MOUSE^RVT_1	1.61618e-133	0.509662	0.301	0.024	1.5518e-128	Fibroblast-like blastema #1
c1088944_g5_i3^LTD^sigP^Tm1	1.80638e-131	0.903444	0.699	0.15	1.73444e-126	Fibroblast-like blastema #1
c1077183_g12_i1^sigP	1.48637e-130	0.734761	0.632	0.116	1.42717e-125	Fibroblast-like blastema #1
c1079807_g1_i1^sp|Q1RMU3|P4HA1_BOVIN^P4Ha_N^sigP	1.51372e-130	1.07112	0.779	0.213	1.45343e-125	Fibroblast-like blastema #1
c1071891_g1_i1^sp|P80147|GABT_PIG^Aminotran_31	2.02817e-130	0.589926	0.364	0.037	1.94739e-125	Fibroblast-like blastema #1
c1085057_g2_i1	2.69807e-130	0.444896	0.312	0.027	2.5906e-125	Fibroblast-like blastema #1
c1091470_g3_i2^sp|O94823|AT10B_HUMAN^E1-E2_ATPase^Tm8	3.04778e-129	0.769934	0.415	0.052	2.92639e-124	Fibroblast-like blastema #1
c1089410_g1_i1^sp|Q01550|TANA_XENLA^Filament	5.18704e-129	0.928132	0.607	0.109	4.98044e-124	Fibroblast-like blastema #1
c1062812_g1_i1^sp|O89026|ROBO1_MOUSE^sp|Q9Y6N7|ROBO1_HUMAN^Ig_3^sigP	5.54525e-129	0.592686	0.346	0.034	5.32438e-124	Fibroblast-like blastema #1
c1091565_g2_i2^sp|Q13491|GPM6B_HUMAN^Myelin_PLP^Tm4	6.35974e-129	0.768528	0.471	0.065	6.10644e-124	Fibroblast-like blastema #1
c1081901_g2_i1	1.84105e-128	0.40327	0.283	0.022	1.76772e-123	Fibroblast-like blastema #1
c1087605_g1_i1	3.47978e-128	0.471629	0.335	0.032	3.34118e-123	Fibroblast-like blastema #1
c1071510_g1_i1^sp|Q8IXL6|DMP4_HUMAN^sp|Q5MJS3|DMP4_MOUSE^DUF1193^Tm1	2.61341e-127	0.445317	0.279	0.021	2.50932e-122	Fibroblast-like blastema #1
c1067239_g7_i3^sp|Q05186|RCN1_MOUSE	4.43203e-126	0.551703	0.368	0.04	4.25551e-121	Fibroblast-like blastema #1
c1090871_g3_i3	5.10765e-126	0.780602	0.467	0.066	4.90421e-121	Fibroblast-like blastema #1
c1082491_g1_i1^sp|Q6UX15|LAYN_HUMAN^Lectin_C^sigP^Tm1	1.98228e-123	0.513716	0.357	0.038	1.90333e-118	Fibroblast-like blastema #1
c1081167_g4_i1^sp|P26022|PTX3_HUMAN^Pentaxin1	1.07051e-122	3.00584	0.761	0.26	1.02787e-117	Fibroblast-like blastema #1
c1087116_g1_i1	1.14679e-122	0.623058	0.342	0.035	1.10111e-117	Fibroblast-like blastema #1
c1067760_g1_i1^sp|Q63772|GAS6_RAT^sp|Q61592|GAS6_MOUSE^Gla^sigP	1.54761e-122	0.703492	0.32	0.031	1.48597e-117	Fibroblast-like blastema #1
c1077260_g3_i1	5.30146e-122	1.92089	0.438	0.063	5.0903e-117	Fibroblast-like blastema #1
c1091014_g1_i3	8.43426e-122	0.810613	1	0.989	8.09832e-117	Fibroblast-like blastema #1
c1088780_g4_i2^sp|P07228|ITB1_CHICK^Integrin_beta^sigP^Tm11	9.47953e-122	1.21268	0.853	0.286	9.10196e-117	Fibroblast-like blastema #1
c1082715_g1_i1	4.67531e-121	0.889675	0.636	0.134	4.48909e-116	Fibroblast-like blastema #1
c1092577_g3_i1	1.67873e-119	0.582287	0.393	0.049	1.61187e-114	Fibroblast-like blastema #1
c1056243_g1_i1^sp|Q99542|MMP19_HUMAN	5.19533e-118	1.22226	0.596	0.121	4.9884e-113	Fibroblast-like blastema #1
c1080693_g2_i1^sp|P35580|MYH10_HUMAN^Myosin_head	5.67826e-118	0.768971	0.544	0.098	5.45209e-113	Fibroblast-like blastema #1
c1084446_g8_i1	7.3158e-118	0.463429	0.265	0.021	7.02441e-113	Fibroblast-like blastema #1
c1089610_g1_i1^sp|Q65Z91|TSK_CHICK^LRR_1	2.23325e-117	0.689732	0.445	0.064	2.1443e-112	Fibroblast-like blastema #1
c1092782_g1_i1^sp|O35490|BHMT1_MOUSE^sp|Q5I597|BHMT1_BOVIN^S-methyl_trans	5.40706e-117	1.2268	0.812	0.282	5.1917e-112	Fibroblast-like blastema #1
c1086384_g6_i1	2.12101e-114	0.715945	0.379	0.047	2.03653e-109	Fibroblast-like blastema #1
c1068117_g4_i1	3.172e-113	0.442578	0.316	0.033	3.04566e-108	Fibroblast-like blastema #1
c1078639_g2_i2	9.63044e-113	1.54746	0.724	0.213	9.24686e-108	Fibroblast-like blastema #1
c1081601_g3_i4^sp|Q01082|SPTB2_HUMAN^CH^PH	3.81651e-112	0.548466	0.452	0.068	3.6645e-107	Fibroblast-like blastema #1
c1088792_g2_i1^sp|Q06441|TSP4_XENLA^COMP^sigP	3.64781e-111	1.89471	0.941	0.518	3.50252e-106	Fibroblast-like blastema #1
c1089008_g1_i7^sp|P09488|GSTM1_HUMAN^GST_N1	2.41516e-110	1.27433	0.978	0.65	2.31896e-105	Fibroblast-like blastema #1
c1084584_g5_i1	8.05841e-110	0.376223	0.257	0.021	7.73744e-105	Fibroblast-like blastema #1
c1047789_g1_i2^sp|P19382|SNAI1_XENLA^sp|P41809|HKR1_YEAST^zf-C2H2_6	4.41966e-109	0.800519	0.419	0.061	4.24362e-104	Fibroblast-like blastema #1
c960572_g1_i1	2.08685e-108	0.595756	0.301	0.03	2.00373e-103	Fibroblast-like blastema #1
c1085967_g1_i2^sp|Q01H84|SELN_XENTR^Tm1	1.41256e-107	0.610141	0.449	0.071	1.3563e-102	Fibroblast-like blastema #1
c1088644_g3_i1	2.62178e-105	0.459412	0.32	0.036	2.51735e-100	Fibroblast-like blastema #1
c966126_g1_i1	5.53153e-105	0.445395	0.265	0.024	5.31121e-100	Fibroblast-like blastema #1
c1075633_g11_i1	1.5212e-104	0.41669	0.316	0.035	1.46061e-99	Fibroblast-like blastema #1
c1078807_g2_i11	8.28161e-104	1.1501	0.912	0.407	7.95175e-99	Fibroblast-like blastema #1
c1091100_g4_i1	8.90024e-102	0.884427	0.651	0.163	8.54574e-97	Fibroblast-like blastema #1
c1085808_g2_i21	2.17855e-101	0.890085	0.761	0.238	2.09178e-96	Fibroblast-like blastema #1
c1082401_g1_i3^sp|P52794|EFNA1_XENLA^Ephrin^sigP	2.87792e-101	0.709673	0.467	0.082	2.76329e-96	Fibroblast-like blastema #1
c1071119_g1_i1^sp|P34741|SDC2_HUMAN^Syndecan^sigP^Tm1	4.45325e-101	0.631799	0.511	0.097	4.27588e-96	Fibroblast-like blastema #1
c1058207_g1_i1	1.74103e-99	0.437954	0.309	0.035	1.67168e-94	Fibroblast-like blastema #1
c1074318_g1_i1	9.6959e-99	0.657651	0.438	0.074	9.30971e-94	Fibroblast-like blastema #1
c1079473_g3_i1	1.06642e-98	0.392078	0.283	0.03	1.02395e-93	Fibroblast-like blastema #1
c1088835_g1_i1	5.4592e-98	0.822393	0.54	0.116	5.24176e-93	Fibroblast-like blastema #1
c1085200_g1_i2	5.62888e-98	0.613428	0.463	0.08	5.40469e-93	Fibroblast-like blastema #1
c1084306_g1_i2^sp|P61794|LPAR1_RAT^sp|Q9PU17|LPA11_XENLA^7tm_1^Tm7	6.85602e-98	0.358392	0.257	0.024	6.58294e-93	Fibroblast-like blastema #1
c1074175_g8_i11	6.24784e-97	0.525999	0.415	0.066	5.99899e-92	Fibroblast-like blastema #1
c1058857_g2_i1^sp|Q24JP5|T132A_HUMAN^sigP^Tm1	8.84785e-96	0.601124	0.423	0.07	8.49544e-91	Fibroblast-like blastema #1
c1064460_g1_i1^sp|Q5EA62|FBLN5_BOVIN^EGF_CA^sigP	2.89965e-95	0.611432	0.338	0.044	2.78416e-90	Fibroblast-like blastema #1
c1077102_g1_i1^sp|Q12797|ASPH_HUMAN^sp|Q8BSY0|ASPH_MOUSE^TPR_16^sigP^Tm1	7.55175e-95	0.386925	0.279	0.03	7.25096e-90	Fibroblast-like blastema #1
c1077896_g5_i2^sp|Q6UXM1|LRIG3_HUMAN^Tm1	9.41007e-94	0.529617	0.309	0.038	9.03526e-89	Fibroblast-like blastema #1
c1080673_g2_i6^sp|Q7TPW1|NEXN_MOUSE^sp|Q0ZGT2|NEXN_HUMAN^I-set	3.57799e-92	0.541116	0.342	0.048	3.43548e-87	Fibroblast-like blastema #1
c1085691_g2_i2^sp|P52803|EFNA5_HUMAN^Ephrin^sigP	5.84323e-92	0.553399	0.36	0.053	5.61049e-87	Fibroblast-like blastema #1
c1067693_g2_i3^sp|Q4R5B1|SGCE_MACFA^sp|O70258|SGCE_MOUSE^Sarcoglycan_2^Tm1	8.43558e-92	0.277099	0.309	0.038	8.09959e-87	Fibroblast-like blastema #1
c1079379_g5_i1	1.49351e-91	0.657989	0.562	0.128	1.43402e-86	Fibroblast-like blastema #1
c1084741_g3_i1	4.12435e-91	0.436664	0.261	0.028	3.96008e-86	Fibroblast-like blastema #1
c1087877_g6_i3^sp|Q5ZLR1|WLS_CHICK^MIG-14_Wnt-bd^Tm8	4.12484e-91	0.909187	0.68	0.206	3.96055e-86	Fibroblast-like blastema #1
c1092516_g1_i1	4.9958e-91	0.945428	0.794	0.27	4.79682e-86	Fibroblast-like blastema #1
c1085913_g4_i3	4.35054e-90	0.582819	0.283	0.033	4.17725e-85	Fibroblast-like blastema #1
c1080946_g1_i1	5.26837e-90	0.555517	0.39	0.062	5.05853e-85	Fibroblast-like blastema #1
c1091260_g3_i1^sp|Q14315|FLNC_HUMAN^CH1	8.08744e-90	1.00792	0.871	0.378	7.76532e-85	Fibroblast-like blastema #1
c1057772_g1_i2^sp|Q28677|S12A4_RABIT^AA_permease^Tm12	6.26768e-88	0.422046	0.342	0.049	6.01804e-83	Fibroblast-like blastema #1
c586911_g1_i1^sigP1	8.87165e-87	1.70465	0.871	0.479	8.5183e-82	Fibroblast-like blastema #1
c1088840_g3_i1^sp|Q5R9U1|SGCB_PONAB^Sarcoglycan_1^Tm1	1.71117e-84	0.386301	0.29	0.037	1.64301e-79	Fibroblast-like blastema #1
c1083713_g1_i8^sp|P12957|CALD1_CHICK^sp|Q62736|CALD1_RAT^Caldesmon	4.73696e-84	0.391577	0.294	0.038	4.54829e-79	Fibroblast-like blastema #1
c1092316_g1_i1^sp|Q9TT93|ATS4_BOVIN^Pep_M12B_propep^sigP	9.14049e-84	0.632285	0.309	0.042	8.77643e-79	Fibroblast-like blastema #1
c1079709_g4_i6^sp|O60245|PCDH7_HUMAN^Cadherin_2^sigP^Tm1	1.00122e-83	0.598837	0.36	0.058	9.61342e-79	Fibroblast-like blastema #1
c1088830_g6_i1	1.79845e-83	0.414164	0.254	0.029	1.72681e-78	Fibroblast-like blastema #1
c1091840_g5_i1	4.28103e-83	0.645092	0.254	0.029	4.11051e-78	Fibroblast-like blastema #1
c1060273_g3_i1	1.68798e-82	0.457886	0.276	0.034	1.62075e-77	Fibroblast-like blastema #1
c1069563_g2_i4	3.38454e-82	0.699575	0.338	0.052	3.24973e-77	Fibroblast-like blastema #1
c1083109_g1_i1^sp|Q9D1M7|FKB11_MOUSE^FKBP_C^sigP^Tm11	9.45493e-82	0.777595	0.768	0.287	9.07834e-77	Fibroblast-like blastema #1
c1092317_g1_i1	3.92778e-81	0.52428	0.386	0.067	3.77133e-76	Fibroblast-like blastema #1
c1074036_g3_i1^sp|P11369|POL2_MOUSE^sp|P21328|RTJK_DROME^RVT_1	6.02988e-81	0.409767	0.312	0.044	5.78971e-76	Fibroblast-like blastema #1
c1080686_g3_i2	6.23081e-81	0.450724	0.32	0.047	5.98263e-76	Fibroblast-like blastema #1
c1084013_g1_i2^sp|Q5U583|GPX8B_XENLA	1.1312e-79	0.435929	0.353	0.058	1.08614e-74	Fibroblast-like blastema #1
c1076974_g2_i11	1.49859e-79	1.05167	0.827	0.356	1.4389e-74	Fibroblast-like blastema #1
c1063968_g1_i1^sp|Q9WUC6|TIMP2_CAVPO^TIMP^sigP	1.00324e-78	0.838647	0.691	0.22	9.63283e-74	Fibroblast-like blastema #1
c1057853_g1_i2^sp|Q9WU63|HEBP2_MOUSE^SOUL^sigP	4.59926e-78	0.669089	0.419	0.083	4.41607e-73	Fibroblast-like blastema #1
c1087913_g1_i1	6.98585e-78	0.561115	0.471	0.102	6.7076e-73	Fibroblast-like blastema #1
c1064161_g1_i1^sp|P08487|PLCG1_BOVIN^EF-hand_like	1.34822e-77	0.4627	0.335	0.053	1.29452e-72	Fibroblast-like blastema #1
c1091809_g4_i1^sp|O19113|CTGF_PIG^VWC	2.34571e-77	0.929633	0.309	0.046	2.25228e-72	Fibroblast-like blastema #1
c1077387_g1_i1	7.95748e-77	0.96539	0.467	0.104	7.64053e-72	Fibroblast-like blastema #1
c1086959_g2_i1^sp|Q63918|SDPR_MOUSE^sigP^Tm1	1.61124e-76	0.505176	0.489	0.108	1.54706e-71	Fibroblast-like blastema #1
c1072020_g10_i1^sp|O88201|CLC11_RAT^sp|Q9Y240|CLC11_HUMAN^Lectin_C	2.61111e-75	0.400367	0.29	0.042	2.50711e-70	Fibroblast-like blastema #1
c1090530_g5_i1	7.04403e-75	0.451346	0.353	0.06	6.76346e-70	Fibroblast-like blastema #1
c1085803_g1_i1^sp|Q96KJ9|COX42_HUMAN^sp|P80971|COX42_THUOB^COX4^Tm1	7.88985e-75	0.413865	0.301	0.044	7.5756e-70	Fibroblast-like blastema #1
c1078639_g1_i1^sp|Q90953|CSPG2_CHICK1	8.31347e-75	1.24393	0.68	0.239	7.98235e-70	Fibroblast-like blastema #1
c1055997_g1_i1^sp|Q08DZ5|SDC1_BOVIN^sp|P34740|SDC1_MESAU^Syndecan^sigP^Tm11	6.95821e-74	1.07214	0.809	0.341	6.68106e-69	Fibroblast-like blastema #1
c1055368_g3_i1^sp|Q99JY8|LPP3_MOUSE	1.81923e-73	0.423318	0.298	0.043	1.74677e-68	Fibroblast-like blastema #1
c1076177_g1_i1^sp|Q96HF1|SFRP2_HUMAN^Fz^sigP^Tm1	3.70314e-73	1.4733	0.294	0.045	3.55564e-68	Fibroblast-like blastema #1
c1089810_g7_i1	5.29579e-73	0.778459	0.401	0.081	5.08486e-68	Fibroblast-like blastema #1
c1031898_g1_i1^sp|Q92819|HAS2_HUMAN^Glyco_tranf_2_3^Tm5	7.9277e-72	0.488945	0.301	0.046	7.61194e-67	Fibroblast-like blastema #1
c1073444_g2_i1^sp|Q5RCY9|SCAM4_PONAB^Tm2	5.36689e-71	0.492678	0.357	0.066	5.15312e-66	Fibroblast-like blastema #1
c1090359_g2_i2^sp|P98082|DAB2_HUMAN^PID	5.17859e-70	0.69422	0.603	0.181	4.97233e-65	Fibroblast-like blastema #1
c1080680_g5_i1	5.39646e-70	0.673156	0.511	0.133	5.18152e-65	Fibroblast-like blastema #1
c1070729_g1_i1^sp|P62747|RHOB_RAT^Ras1	9.36323e-70	1.04283	0.776	0.341	8.99029e-65	Fibroblast-like blastema #1
c1081085_g1_i1^sp|Q5HYK7|SH319_HUMAN^SH3_2	2.34908e-69	0.455731	0.357	0.067	2.25551e-64	Fibroblast-like blastema #1
c1080640_g5_i1	1.34137e-68	0.416574	0.29	0.045	1.28794e-63	Fibroblast-like blastema #1
c1091556_g1_i41	1.3439e-68	0.738272	0.993	0.898	1.29037e-63	Fibroblast-like blastema #1
c1090682_g1_i11	3.48438e-68	0.664436	0.555	0.162	3.3456e-63	Fibroblast-like blastema #1
c1011365_g1_i1^Tm1	3.80097e-68	0.5396	0.415	0.091	3.64958e-63	Fibroblast-like blastema #1
c1090995_g1_i1^sp|Q98SK0|MDFIC_XENLA^sp|Q9P1T7|MDFIC_HUMAN	1.51973e-67	0.726954	0.688	0.249	1.45919e-62	Fibroblast-like blastema #1
c1075772_g1_i2^sp|O97703|CD81_CHLAE	2.06827e-67	0.83886	0.96	0.61	1.98589e-62	Fibroblast-like blastema #1
c1076971_g1_i1^sp|Q5RBA4|MYL9_PONAB^EF-hand_8	2.57034e-67	0.483931	0.32	0.055	2.46797e-62	Fibroblast-like blastema #1
c1083915_g3_i2^sp|Q5QGS0|K2022_HUMAN^sigP^Tm1	3.47238e-67	0.372008	0.287	0.045	3.33408e-62	Fibroblast-like blastema #1
c1070977_g1_i1^sp|Q5ZML7|LAP4A_CHICK^Mtp^Tm4	1.69904e-66	0.7659	0.724	0.289	1.63137e-61	Fibroblast-like blastema #1
c1079654_g1_i21	1.89508e-66	0.915709	0.919	0.607	1.81959e-61	Fibroblast-like blastema #1
c1081021_g7_i1^Tm2	1.97608e-66	0.426285	0.393	0.083	1.89737e-61	Fibroblast-like blastema #1
c1073782_g1_i1^sp|Q9PUU6|FZD2_XENLA	6.02371e-66	0.398398	0.279	0.044	5.78379e-61	Fibroblast-like blastema #1
c1091629_g1_i2^sp|O94885|SASH1_HUMAN^SAM_2	8.82814e-65	0.545808	0.441	0.105	8.47652e-60	Fibroblast-like blastema #1
c1039460_g1_i1^sp|P80747|ITB5_BOVIN^Integrin_beta^sigP^Tm2	2.96711e-64	0.333027	0.257	0.038	2.84893e-59	Fibroblast-like blastema #1
c1075320_g3_i1^sp|P08122|CO4A2_MOUSE^Collagen	2.00645e-63	0.376435	0.287	0.046	1.92653e-58	Fibroblast-like blastema #1
c1090305_g1_i1	3.23603e-62	0.282226	0.368	0.078	3.10713e-57	Fibroblast-like blastema #1
c1090305_g17_i1^sp|Q9HB29|ILRL2_HUMAN	4.73561e-62	0.281715	0.368	0.078	4.54699e-57	Fibroblast-like blastema #1
c1079113_g3_i4^sp|Q9H4G0|E41L1_HUMAN^sp|Q9WTP0|E41L1_RAT^4_1_CTD	8.24555e-62	0.540327	0.456	0.119	7.91713e-57	Fibroblast-like blastema #1
c1092382_g3_i1^sp|O93510|GELS_CHICK^Gelsolin1	1.10335e-61	0.817542	0.89	0.524	1.0594e-56	Fibroblast-like blastema #1
c1074534_g1_i1	1.30994e-60	0.415078	0.272	0.045	1.25776e-55	Fibroblast-like blastema #1
c1085559_g2_i1^sp|P67937|TPM4_PIG^sp|Q63610|TPM3_RAT^Tropomyosin_11	1.90713e-60	0.995399	0.897	0.585	1.83117e-55	Fibroblast-like blastema #1
c1039042_g1_i1^sp|Q9D8V0|HM13_MOUSE^sp|Q8TCT9|HM13_HUMAN^Peptidase_A22B^Tm8	1.15357e-59	0.751273	0.805	0.396	1.10762e-54	Fibroblast-like blastema #1
c1079013_g1_i4^sp|Q28BS0|MCM3Z_XENTR^MCM	2.23421e-58	0.589159	0.423	0.106	2.14522e-53	Fibroblast-like blastema #1
c1072235_g1_i3^sp|P08802|K118A_XENLA^sp|Q6P864|K1C18_XENTR^sp|P08728|K1C19_BOVIN^Filament^sigP	6.07252e-57	0.527046	0.449	0.116	5.83065e-52	Fibroblast-like blastema #1
c1079719_g1_i1	1.04813e-56	0.491081	0.368	0.083	1.00638e-51	Fibroblast-like blastema #1
c1078405_g1_i1^sp|P49257|LMAN1_HUMAN	7.29385e-56	0.449664	0.426	0.109	7.00334e-51	Fibroblast-like blastema #1
c1070359_g2_i1^sp|Q5ZMH1|SEPT2_CHICK^Septin1	2.68205e-55	0.635043	0.636	0.234	2.57522e-50	Fibroblast-like blastema #1
c1081319_g10_i1	1.03812e-54	0.459103	0.382	0.092	9.96767e-50	Fibroblast-like blastema #1
c1065468_g2_i1^sp|Q6TEK3|VKORL_RAT^VKOR^sigP^Tm4	8.19925e-54	0.471288	0.386	0.095	7.87268e-49	Fibroblast-like blastema #1
c1086159_g2_i2^sp|Q5RF01|LRC32_PONAB^LRR_8^sigP^Tm1	1.40119e-53	0.309959	0.265	0.045	1.34538e-48	Fibroblast-like blastema #1
c1077707_g2_i2^sp|Q3ZM03|RSSA_XENLA^Ribosomal_S21	1.65218e-53	0.429194	1	0.993	1.58638e-48	Fibroblast-like blastema #1
c1079300_g5_i1	4.82345e-53	0.605454	0.574	0.199	4.63133e-48	Fibroblast-like blastema #1
c1087628_g4_i2^sp|Q10471|GALT2_HUMAN^Glyco_tranf_2_3^Tm1	1.73517e-52	0.602458	0.533	0.177	1.66605e-47	Fibroblast-like blastema #1
c1082155_g3_i1^sigP	7.01053e-52	0.455777	0.419	0.11	6.7313e-47	Fibroblast-like blastema #1
c1070360_g1_i4^sp|P23284|PPIB_HUMAN^Pro_isomerase^Tm11	6.19994e-51	0.656575	0.893	0.599	5.953e-46	Fibroblast-like blastema #1
c1084608_g1_i4^sp|Q9Y478|AAKB1_HUMAN^AMPKBI	1.4019e-50	0.36028	0.327	0.074	1.34607e-45	Fibroblast-like blastema #1
c1081246_g1_i1	2.78596e-50	0.575714	0.43	0.122	2.675e-45	Fibroblast-like blastema #1
c1063283_g1_i2^sp|Q5E9C0|RSU1_BOVIN^LRR_8	1.54676e-48	0.460865	0.526	0.174	1.48515e-43	Fibroblast-like blastema #1
c1070082_g2_i2^sp|Q6P1V8|MCM6Z_XENTR^sp|Q498J7|MC6ZA_XENLA^MCM	6.64715e-48	0.460116	0.375	0.097	6.38239e-43	Fibroblast-like blastema #1
c1086035_g1_i11	6.78249e-48	0.62778	0.607	0.239	6.51234e-43	Fibroblast-like blastema #1
c1074973_g1_i3^sp|P58335|ANTR2_HUMAN^VWA^Tm1	1.49142e-47	0.420617	0.36	0.091	1.43202e-42	Fibroblast-like blastema #1
c1090427_g2_i4	1.65196e-47	0.441471	0.474	0.145	1.58616e-42	Fibroblast-like blastema #1
c1087794_g9_i1	2.52408e-47	0.401936	0.324	0.076	2.42355e-42	Fibroblast-like blastema #1
c1088004_g1_i1	2.62465e-47	0.309275	0.272	0.054	2.52011e-42	Fibroblast-like blastema #1
c1084186_g1_i2^sp|O60356|NUPR1_HUMAN	3.09882e-47	0.533647	0.357	0.091	2.97539e-42	Fibroblast-like blastema #1
c1068682_g3_i1^sp|Q6P378|ACTG_XENTR^sp|P53505|ACT5_XENLA^Actin	3.43544e-47	0.363768	0.393	0.103	3.29861e-42	Fibroblast-like blastema #1
c1084838_g1_i1	3.78579e-47	0.421068	0.349	0.086	3.635e-42	Fibroblast-like blastema #1
c1080299_g6_i11	4.86273e-47	1.12411	0.79	0.449	4.66905e-42	Fibroblast-like blastema #1
c1082168_g5_i1^sp|A4V8B4|SAV1_RAT^sp|Q8VEB2|SAV1_MOUSE^WW	8.47595e-46	0.592941	0.551	0.204	8.13836e-41	Fibroblast-like blastema #1
c1057844_g1_i4^sp|P40618|HMGB3_CHICK^sp|O15347|HMGB3_HUMAN^HMG_box_2	3.67664e-45	0.510069	0.485	0.159	3.5302e-40	Fibroblast-like blastema #1
c1072424_g1_i1^Tm1	4.2925e-45	0.359556	0.353	0.088	4.12153e-40	Fibroblast-like blastema #1
c1090478_g3_i3^sp|Q5ZLC6|ANR10_CHICK^sigP	6.17707e-45	0.485288	0.415	0.121	5.93104e-40	Fibroblast-like blastema #1
c1042639_g2_i1	1.65234e-44	0.578412	0.298	0.07	1.58652e-39	Fibroblast-like blastema #1
c1087857_g2_i1	2.48232e-44	0.54856	0.496	0.168	2.38345e-39	Fibroblast-like blastema #1
c1087634_g3_i1	3.17509e-44	0.475546	0.412	0.123	3.04862e-39	Fibroblast-like blastema #1
c1068706_g3_i1	1.01025e-43	0.315363	0.254	0.051	9.70007e-39	Fibroblast-like blastema #1
c1086080_g1_i7^sp|Q687X5|STEA4_HUMAN^F420_oxidored^Tm6	2.54872e-43	0.611015	0.368	0.104	2.44721e-38	Fibroblast-like blastema #1
c1081319_g4_i1	6.65253e-43	0.394786	0.353	0.093	6.38756e-38	Fibroblast-like blastema #1
c1089111_g10_i1	8.84561e-43	0.298239	0.257	0.053	8.49329e-38	Fibroblast-like blastema #1
c1090465_g1_i1^sp|Q4R6L9|SERC5_MACFA^sp|Q8BHJ6|SERC5_MOUSE^Serinc^Tm10	9.92238e-43	0.641847	0.529	0.196	9.52717e-38	Fibroblast-like blastema #1
c1088438_g3_i1	1.09236e-42	0.302063	0.257	0.052	1.04885e-37	Fibroblast-like blastema #1
c1082742_g2_i2^sp|Q5ZMD6|H2AZ_CHICK^Histone	1.37547e-42	0.535822	0.945	0.771	1.32068e-37	Fibroblast-like blastema #1
c1087578_g2_i4^sp|Q6PDU1|SRSF2_RAT1	1.92805e-42	0.528715	0.978	0.788	1.85126e-37	Fibroblast-like blastema #1
c1077757_g1_i2	3.7864e-42	0.328067	0.298	0.07	3.63559e-37	Fibroblast-like blastema #1
c1060890_g6_i1^sp|Q5U305|ERD22_RAT^sp|Q6P257|ERD22_XENTR^ER_lumen_recept^Tm6	6.21947e-42	0.621621	0.691	0.337	5.97175e-37	Fibroblast-like blastema #1
c1081197_g2_i3^sp|O19092|CYTC_MACMU^Cystatin	1.09202e-41	0.652357	0.776	0.409	1.04852e-36	Fibroblast-like blastema #1
c1082509_g6_i1^sp|G3V735|AMOL2_RAT^sp|Q9Y2J4|AMOL2_HUMAN^Angiomotin_C	2.28093e-41	0.372591	0.283	0.066	2.19009e-36	Fibroblast-like blastema #1
c1081945_g1_i1^sp|Q5R941|FKB14_PONAB^sp|P59024|FKB14_MOUSE^EF-hand_7^FKBP_C^sigP	3.32635e-41	0.305856	0.254	0.054	3.19386e-36	Fibroblast-like blastema #1
c1077736_g1_i11	8.09158e-41	0.522701	0.996	0.918	7.76929e-36	Fibroblast-like blastema #1
c1087852_g4_i1	8.57623e-41	0.364356	0.272	0.061	8.23464e-36	Fibroblast-like blastema #1
c1018804_g1_i1^sp|Q6IQ22|RAB12_HUMAN^Ras	9.39876e-41	0.407277	0.36	0.1	9.02441e-36	Fibroblast-like blastema #1
c1086374_g1_i6^sp|Q8WX93|PALLD_HUMAN^I-set	2.00553e-40	0.469142	0.349	0.095	1.92565e-35	Fibroblast-like blastema #1
c1072741_g1_i1^sp|Q8IWB9|TEX2_HUMAN^DUF2404^Tm2	3.43288e-40	0.333675	0.272	0.062	3.29614e-35	Fibroblast-like blastema #1
c891558_g1_i1	4.36567e-40	0.403968	0.305	0.077	4.19178e-35	Fibroblast-like blastema #1
c1088810_g1_i6^sp|Q02388|CO7A1_HUMAN^sp|P0C728|LF3_EBVG^VWA^sigP	1.29658e-39	0.322972	0.32	0.082	1.24494e-34	Fibroblast-like blastema #1
c1070575_g2_i1	2.62619e-39	0.305839	0.265	0.06	2.52159e-34	Fibroblast-like blastema #1
c1066928_g1_i11	4.65622e-39	0.54479	0.603	0.259	4.47077e-34	Fibroblast-like blastema #1
c1060722_g1_i1^sp|Q9UKU9|ANGL2_HUMAN^sp|Q9R045|ANGL2_MOUSE^Fibrinogen_C^sigP	7.88948e-39	0.462059	0.298	0.076	7.57525e-34	Fibroblast-like blastema #1
c1084042_g2_i3^sp|P16580|GLNA_CHICK^Gln-synt_N	8.11e-39	0.913203	0.456	0.171	7.78697e-34	Fibroblast-like blastema #1
c1078324_g2_i1^sp|Q4L180|FIL1L_HUMAN	2.15007e-38	0.424934	0.349	0.1	2.06443e-33	Fibroblast-like blastema #1
c1068299_g3_i3^sigP^Tm11	6.78328e-38	1.56328	0.897	0.791	6.5131e-33	Fibroblast-like blastema #1
c1078243_g1_i2^sp|Q5RED0|PGRC1_PONAB^Cyt-b5^Tm1	1.4459e-37	0.401771	0.452	0.156	1.38831e-32	Fibroblast-like blastema #1
c1049178_g2_i1	2.62021e-37	0.391826	0.254	0.059	2.51584e-32	Fibroblast-like blastema #1
c1084658_g2_i1^sp|Q15399|TLR1_HUMAN^sp|Q9D281|NXP20_MOUSE^DUF719^LRR_7^sigP^Tm1	3.14562e-37	0.324214	0.272	0.066	3.02033e-32	Fibroblast-like blastema #1
c1092027_g3_i3	3.43736e-37	0.402721	0.441	0.152	3.30045e-32	Fibroblast-like blastema #1
c1091401_g5_i1	3.82232e-37	0.349376	0.272	0.066	3.67007e-32	Fibroblast-like blastema #1
c1084867_g1_i1^sp|Q91W90|TXND5_MOUSE^Thioredoxin^sigP	7.32637e-37	0.528572	0.551	0.233	7.03456e-32	Fibroblast-like blastema #1
c1066651_g1_i1^sp|Q8AXV0|SH3G1_CHICK^BAR	2.17174e-36	0.40213	0.39	0.124	2.08524e-31	Fibroblast-like blastema #1
c1059488_g5_i1	2.63826e-36	0.42599	0.276	0.069	2.53317e-31	Fibroblast-like blastema #1
c1088323_g1_i2^sp|Q90ZM2|S61A1_DANRE^sp|P61621|S61A1_RAT^SecY^Tm41	2.79629e-36	0.476976	0.923	0.723	2.68491e-31	Fibroblast-like blastema #1
c1085718_g3_i1^sp|Q6PF39|RUNX1_XENLA^Runt	3.75392e-36	0.549044	0.397	0.132	3.60441e-31	Fibroblast-like blastema #1
c1091090_g2_i1^sp|P00488|F13A_HUMAN^Transglut_N	4.68867e-36	0.4847	0.515	0.196	4.50192e-31	Fibroblast-like blastema #1
c1063109_g1_i5^sp|Q4R4P1|HS90A_MACFA^sp|P30946|HS90A_RABIT^HATPase_c_3	6.40403e-36	0.565157	0.445	0.159	6.14896e-31	Fibroblast-like blastema #1
c1060722_g2_i1	7.10384e-36	0.786601	0.393	0.135	6.8209e-31	Fibroblast-like blastema #1
c1065811_g2_i3^sp|Q28F07|ANM1_XENTR^PRMT51	1.37737e-35	0.399793	0.993	0.942	1.3225e-30	Fibroblast-like blastema #1
c1055250_g1_i2	1.78514e-35	0.416835	0.312	0.087	1.71404e-30	Fibroblast-like blastema #1
c1086679_g1_i9^sp|Q9V3A4|CSUP_DROME^sp|Q31125|S39A7_MOUSE^sp|Q5TJF6|S39A7_CANFA^Zip^sigP^Tm4	2.05562e-35	0.536749	0.629	0.295	1.97375e-30	Fibroblast-like blastema #1
c1068500_g5_i1	3.18262e-35	0.406554	0.449	0.157	3.05585e-30	Fibroblast-like blastema #1
c1083386_g1_i2^sp|Q7ZXG7|GAMTA_XENLA	4.39845e-35	0.282613	0.276	0.07	4.22326e-30	Fibroblast-like blastema #1
c1085016_g3_i1^sp|Q6GL41|MCM4_XENTR^sp|Q8QGX4|PRKDC_CHICK^MCM	1.38755e-34	0.429003	0.379	0.124	1.33229e-29	Fibroblast-like blastema #1
c1015002_g2_i1	1.48055e-34	0.427536	0.375	0.12	1.42158e-29	Fibroblast-like blastema #1
c1087009_g2_i1	2.31995e-34	0.534364	0.868	0.626	2.22755e-29	Fibroblast-like blastema #1
c1091132_g1_i1	4.15159e-34	0.346127	0.408	0.136	3.98623e-29	Fibroblast-like blastema #1
c1051682_g1_i1^sp|Q8WUH6|CL023_HUMAN	5.15148e-34	0.281383	0.254	0.062	4.9463e-29	Fibroblast-like blastema #1
c1075891_g1_i1^sigP	6.46127e-34	0.545301	0.618	0.293	6.20392e-29	Fibroblast-like blastema #1
c1090676_g6_i1	8.38751e-34	0.289008	0.301	0.083	8.05343e-29	Fibroblast-like blastema #1
c1083522_g4_i1^sp|Q15582|BGH3_HUMAN1	8.99276e-34	0.979178	0.779	0.415	8.63458e-29	Fibroblast-like blastema #1
c1078909_g3_i1^sp|Q6P856|AP2M1_XENTR^sp|Q5NVF7|AP2M1_PONAB^Adap_comp_sub1	2.42662e-33	0.580552	0.794	0.533	2.32997e-28	Fibroblast-like blastema #1
c1086753_g6_i3^sp|P42558|RAN_CHICK^Arf	9.31382e-33	0.478679	0.952	0.778	8.94285e-28	Fibroblast-like blastema #1
c1079109_g5_i1^sp|Q8CH09|SUGP2_MOUSE^sp|Q8IX01|SUGP2_HUMAN^Surp1	1.10337e-32	0.451245	0.882	0.62	1.05942e-27	Fibroblast-like blastema #1
c952445_g1_i1^sp|P24941|CDK2_HUMAN^Pkinase	1.36563e-32	0.258092	0.301	0.084	1.31124e-27	Fibroblast-like blastema #1
c1092690_g1_i2^sp|Q9JLC8|SACS_MOUSE^sp|Q9NZJ4|SACS_HUMAN^HEPN	1.85033e-32	0.611737	0.607	0.298	1.77663e-27	Fibroblast-like blastema #1
c1069506_g3_i1	2.07824e-32	0.547155	0.688	0.395	1.99546e-27	Fibroblast-like blastema #1
c1083668_g2_i1^sp|Q5ZKZ9|LMF2_CHICK^LMF1^Tm3	4.13263e-32	0.414886	0.368	0.123	3.96803e-27	Fibroblast-like blastema #1
c1069891_g2_i1	7.49159e-32	0.543454	0.699	0.378	7.1932e-27	Fibroblast-like blastema #1
c1092650_g1_i1^sp|Q9DED4|CIRBB_XENLA1	1.62466e-31	0.548115	0.849	0.594	1.55995e-26	Fibroblast-like blastema #1
c1087983_g4_i1	2.3247e-31	0.279251	0.254	0.065	2.23211e-26	Fibroblast-like blastema #1
c1078104_g3_i1^sp|P26261|SDC3_CHICK^Syndecan^sigP^Tm1	3.82787e-31	0.254419	0.294	0.085	3.6754e-26	Fibroblast-like blastema #1
c1082752_g4_i2^sp|Q07021|C1QBP_HUMAN^sp|O35796|C1QBP_RAT^MAM33	7.19288e-31	0.467184	0.57	0.262	6.90639e-26	Fibroblast-like blastema #1
c1090970_g3_i1^sp|Q9Y2M2|CC032_HUMAN1	7.9522e-31	0.542543	0.724	0.421	7.63547e-26	Fibroblast-like blastema #1
c1076061_g1_i2	1.62218e-30	0.328375	0.261	0.071	1.55756e-25	Fibroblast-like blastema #1
c1075744_g2_i1	2.069e-30	0.270887	0.276	0.076	1.98659e-25	Fibroblast-like blastema #1
c1088438_g6_i2^sp|Q8NFT6|DBF4B_HUMAN^BRCT	2.98049e-30	0.370941	0.357	0.117	2.86177e-25	Fibroblast-like blastema #1
c1083620_g2_i2^Tm1	6.07737e-30	0.348055	0.346	0.112	5.83531e-25	Fibroblast-like blastema #1
c1090065_g1_i1	7.60122e-30	0.265213	0.254	0.068	7.29847e-25	Fibroblast-like blastema #1
c1092019_g1_i4^sp|Q8VIJ6|SFPQ_MOUSE1	1.34962e-29	0.445247	0.919	0.733	1.29587e-24	Fibroblast-like blastema #1
c1080264_g6_i1^sp|A9X1C8|EXT1_PAPAN^Exostosin^Tm1	2.5763e-29	0.309064	0.36	0.123	2.47368e-24	Fibroblast-like blastema #1
c1071538_g1_i3^sp|Q62826|HNRPM_RAT	3.78029e-29	0.514352	0.772	0.485	3.62972e-24	Fibroblast-like blastema #1
c1079109_g7_i1	3.89204e-29	0.306966	0.849	0.59	3.73702e-24	Fibroblast-like blastema #1
c1082409_g2_i5^sp|Q91727|CDK4_XENLA^Pkinase	4.17069e-29	0.312041	0.393	0.141	4.00457e-24	Fibroblast-like blastema #1
c1083242_g1_i1	5.47622e-29	0.318709	0.298	0.091	5.2581e-24	Fibroblast-like blastema #1
c1091011_g1_i8^sp|Q13322|GRB10_HUMAN^RA	9.55016e-29	0.342501	0.279	0.082	9.16978e-24	Fibroblast-like blastema #1
c1092772_g3_i1^sp|Q91876|MCM7A_XENLA	1.23545e-28	0.434623	0.357	0.124	1.18624e-23	Fibroblast-like blastema #1
c1079844_g2_i1^sp|O42204|ITM2B_CHICK^BRICHOS^Tm1	1.48166e-28	0.484627	0.676	0.37	1.42264e-23	Fibroblast-like blastema #1
c1078647_g6_i1	1.5964e-28	0.351551	0.316	0.103	1.53282e-23	Fibroblast-like blastema #1
c1079109_g8_i1	3.06371e-28	0.294879	0.849	0.594	2.94168e-23	Fibroblast-like blastema #1
c1088389_g3_i1^sp|Q8IZ69|TRM2A_HUMAN^sp|P34022|RANG_MOUSE^RRM_6^Ran_BP1^tRNA_U5-meth_tr	3.79607e-28	0.45573	0.643	0.324	3.64488e-23	Fibroblast-like blastema #1
c1079642_g7_i1	5.45817e-28	0.460093	0.526	0.232	5.24077e-23	Fibroblast-like blastema #1
c1079366_g2_i3^sp|Q9ERE4|GOLP3_RAT^GPP34	1.69937e-27	0.384552	0.555	0.251	1.63168e-22	Fibroblast-like blastema #1
c1089938_g3_i1	1.7499e-27	0.271688	0.309	0.097	1.6802e-22	Fibroblast-like blastema #1
c1051469_g1_i2^CD20^Tm3	3.02802e-27	0.328925	0.357	0.126	2.90741e-22	Fibroblast-like blastema #1
c1072788_g1_i4^sp|Q9Y2B0|CNPY2_HUMAN^DUF3456^sigP	4.65338e-27	0.258695	0.327	0.109	4.46803e-22	Fibroblast-like blastema #1
c1083798_g2_i3^sp|Q3UQS2|CG053_MOUSE^sp|Q8N8F7|CG053_HUMAN^Tm11	4.92368e-27	0.465357	0.835	0.555	4.72757e-22	Fibroblast-like blastema #1
c1089267_g6_i3^sp|Q02084|A33_PLEWA^Tudor-knot^sigP1	1.13208e-26	0.31825	1	0.982	1.08699e-21	Fibroblast-like blastema #1
c1084875_g3_i2^sp|P63164|RSMN_RAT^sp|Q9N1Q0|RSMB_MACEU^LSM1	1.99248e-26	0.980307	0.824	0.629	1.91312e-21	Fibroblast-like blastema #1
c1080361_g3_i4^sp|Q9UHD8|SEPT9_HUMAN^Septin	3.1433e-26	0.503087	0.699	0.398	3.0181e-21	Fibroblast-like blastema #1
c1079323_g6_i3^sp|Q6AY23|P5CR2_RAT^F420_oxidored1	3.18457e-26	0.409608	0.518	0.244	3.05772e-21	Fibroblast-like blastema #1
c1061788_g1_i1^sp|P12236|ADT3_HUMAN^Mito_carr^Tm2	3.27027e-26	0.423114	0.614	0.316	3.14001e-21	Fibroblast-like blastema #1
c1080567_g2_i2^sp|Q561P5|MCM5_XENTR^sp|P55862|MCM5A_XENLA^MCM	3.6743e-26	0.344971	0.276	0.086	3.52795e-21	Fibroblast-like blastema #1
c1081174_g1_i10^sp|Q5R9K4|VMP1_PONAB1	3.83512e-26	0.482591	0.757	0.445	3.68237e-21	Fibroblast-like blastema #1
c1075498_g5_i11	4.83579e-26	0.428466	0.849	0.575	4.64318e-21	Fibroblast-like blastema #1
c1084339_g2_i1^sp|Q5R5B6|PDIA1_PONAB^sp|P09103|PDIA1_MOUSE^Thioredoxin^sigP	4.91537e-26	0.450749	0.897	0.706	4.7196e-21	Fibroblast-like blastema #1
c1074659_g1_i1^sp|P24898|JUNB_RAT^Jun1	5.11785e-26	0.568124	0.706	0.408	4.91401e-21	Fibroblast-like blastema #1
c1081317_g1_i1	5.64296e-26	0.411798	0.496	0.214	5.4182e-21	Fibroblast-like blastema #1
c1069854_g2_i3^sp|P36404|ARL2_HUMAN^sp|Q6IQ97|RBM41_DANRE^Arf^RRM_1	1.02506e-25	0.433456	0.919	0.76	9.84231e-21	Fibroblast-like blastema #1
c1076928_g14_i1^sp|P40189|IL6RB_HUMAN^Lep_receptor_Ig^Tm2	1.17795e-25	0.31711	0.346	0.123	1.13103e-20	Fibroblast-like blastema #1
c204330_g1_i1^sp|Q875L3|TBB1_HYPVI1	1.27745e-25	0.414698	0.533	0.245	1.22657e-20	Fibroblast-like blastema #1
c1083067_g2_i2^sp|Q8WY07|CTR3_HUMAN^AA_permease_2^Tm14	1.73359e-25	0.317294	0.257	0.078	1.66454e-20	Fibroblast-like blastema #1
c1090907_g1_i2^sp|P16435|NCPR_HUMAN^Flavodoxin_1^Tm1	1.92801e-25	0.369993	0.445	0.19	1.85121e-20	Fibroblast-like blastema #1
c1076953_g2_i1	2.20576e-25	0.305018	0.305	0.102	2.11791e-20	Fibroblast-like blastema #1
c1060454_g1_i1^sp|P13987|CD59_HUMAN^UPAR_LY6^sigP^Tm2	3.61722e-25	0.287383	0.309	0.104	3.47314e-20	Fibroblast-like blastema #1
c1072966_g3_i2^sp|Q5R6X7|CBX3_PONAB^Chromo	4.95343e-25	0.461468	0.603	0.322	4.75613e-20	Fibroblast-like blastema #1
c1086503_g3_i1^sp|Q5ZML3|SRSF1_CHICK^sp|Q6DII2|SRSF1_XENTR^RRM_1	5.55292e-25	0.436311	0.706	0.425	5.33175e-20	Fibroblast-like blastema #1
c1091150_g4_i1^sp|P17918|PCNA_MOUSE	5.59095e-25	0.453724	0.511	0.239	5.36827e-20	Fibroblast-like blastema #1
c1085925_g1_i2^sp|Q96M27|PRRC1_HUMAN^sp|Q3UPH1|PRRC1_MOUSE^NTPase_I-T	5.7379e-25	0.269248	0.298	0.1	5.50936e-20	Fibroblast-like blastema #1
c1083562_g4_i2^sp|Q64310|SURF4_MOUSE^SURF4^Tm6	7.66776e-25	0.428585	0.684	0.384	7.36235e-20	Fibroblast-like blastema #1
c1078849_g2_i1^sp|A6QQ59|KTAP2_BOVIN^sp|Q8N6L1|KTAP2_HUMAN^Keratin_assoc^Tm3	9.13029e-25	0.357773	0.518	0.239	8.76663e-20	Fibroblast-like blastema #1
c1091823_g2_i1^sp|Q05654|RTF21_SCHPO^sp|P28347|TEAD1_HUMAN^RVT_1^TEA	1.24307e-24	0.275234	0.29	0.096	1.19356e-19	Fibroblast-like blastema #1
c1070884_g1_i1^sp|Q8NBL1|PGLT1_HUMAN^Glyco_transf_90	1.55713e-24	0.319022	0.298	0.101	1.49511e-19	Fibroblast-like blastema #1
c1087268_g5_i3^sp|Q96MW5|COG8_HUMAN^sp|A4QND5|NIP7_XENTR^Dor1^UPF0113^sigP	1.82603e-24	0.335927	0.452	0.191	1.7533e-19	Fibroblast-like blastema #1
c1077763_g1_i1	1.86044e-24	0.258223	0.287	0.094	1.78634e-19	Fibroblast-like blastema #1
c1086371_g2_i3^sp|Q64727|VINC_MOUSE^Vinculin	1.94201e-24	0.282161	0.294	0.099	1.86466e-19	Fibroblast-like blastema #1
c1084471_g1_i21	2.30818e-24	0.284331	0.254	0.078	2.21625e-19	Fibroblast-like blastema #1
c1062314_g3_i1	2.88726e-24	0.315958	0.327	0.118	2.77226e-19	Fibroblast-like blastema #1
c1090251_g4_i3	3.26002e-24	0.287419	0.364	0.138	3.13017e-19	Fibroblast-like blastema #1
c1074855_g4_i1	5.57578e-24	0.377913	0.515	0.244	5.35369e-19	Fibroblast-like blastema #1
c1064219_g1_i3^sp|Q5E9E4|SSRB_BOVIN^TRAP_beta^sigP^Tm11	6.4084e-24	0.353596	0.952	0.815	6.15315e-19	Fibroblast-like blastema #1
c1080880_g1_i1	6.67348e-24	0.425077	0.478	0.218	6.40767e-19	Fibroblast-like blastema #1
c1053266_g1_i1^sp|Q3MHW6|MOT1_BOVIN^MFS_1^Tm11	7.36738e-24	0.512148	0.397	0.166	7.07394e-19	Fibroblast-like blastema #1
c1089250_g4_i1^sp|Q16851|UGPA_HUMAN^UDPGP	8.22439e-24	0.389404	0.412	0.176	7.89681e-19	Fibroblast-like blastema #1
c1063719_g4_i2^sp|P51644|ARF4_XENLA^Arf	1.02575e-23	0.381007	0.54	0.261	9.84895e-19	Fibroblast-like blastema #1
c1082928_g6_i2^sp|P08955|PYR1_MESAU^OTCace_N	1.1407e-23	0.31984	0.287	0.098	1.09527e-18	Fibroblast-like blastema #1
c1083739_g1_i1^sp|O60506|HNRPQ_HUMAN^RRM_1^sigP^Tm1	1.58996e-23	0.431857	0.599	0.322	1.52663e-18	Fibroblast-like blastema #1
c1086466_g2_i3^sp|Q8R1V4|TMED4_MOUSE^EMP24_GP25L^sigP^Tm1	1.71003e-23	0.321279	0.39	0.158	1.64192e-18	Fibroblast-like blastema #1
c1088028_g1_i1^sp|Q5ZLK7|HYOU1_CHICK^sp|Q63617|HYOU1_RAT^HSP70	2.04076e-23	0.474327	0.713	0.427	1.95948e-18	Fibroblast-like blastema #1
c1074866_g8_i1^sp|P41252|SYIC_HUMAN^tRNA-synt_1	3.32151e-23	0.400012	0.438	0.195	3.18922e-18	Fibroblast-like blastema #1
c1058568_g2_i10	5.28697e-23	0.353088	0.276	0.093	5.07639e-18	Fibroblast-like blastema #1
c1075891_g2_i2^sp|Q9R1Q6|T176B_MOUSE^sp|Q3YBM2|T176B_HUMAN^CD20^Tm4	1.18987e-22	0.391196	0.397	0.168	1.14248e-17	Fibroblast-like blastema #1
c1080567_g1_i1	1.54262e-22	0.308912	0.857	0.529	1.48118e-17	Fibroblast-like blastema #1
c1035472_g1_i1	1.721e-22	0.405636	0.643	0.358	1.65245e-17	Fibroblast-like blastema #1
c1090469_g1_i3^sp|P35611|ADDA_HUMAN^sp|Q63028|ADDA_RAT^Aldolase_II	2.1117e-22	0.303851	0.357	0.139	2.02759e-17	Fibroblast-like blastema #1
c1079642_g6_i1	2.51904e-22	0.274296	0.335	0.123	2.4187e-17	Fibroblast-like blastema #1
c1088791_g2_i1	3.15635e-22	0.387332	0.676	0.39	3.03063e-17	Fibroblast-like blastema #1
c1085139_g1_i6^sp|Q13162|PRDX4_HUMAN^sp|O08807|PRDX4_MOUSE^AhpC-TSA^sigP	4.52183e-22	0.361623	0.544	0.273	4.34172e-17	Fibroblast-like blastema #1
c1086613_g7_i5^sp|Q9CYN2|SPCS2_MOUSE^sp|Q6P2D8|XRRA1_HUMAN^LRR_8^SPC25^Tm2	1.01583e-21	0.332993	0.46	0.214	9.7537e-17	Fibroblast-like blastema #1
c1083219_g1_i4^sp|P62315|SMD1_MOUSE^LSM1	1.12098e-21	0.358755	0.904	0.746	1.07633e-16	Fibroblast-like blastema #1
c1068302_g3_i1^sp|Q90705|EF2_CHICK^EFG_IV	1.22819e-21	0.270461	0.996	0.968	1.17927e-16	Fibroblast-like blastema #1
c1065617_g1_i3^sp|P62317|SMD2_MOUSE^LSM	1.55666e-21	0.391178	0.735	0.464	1.49466e-16	Fibroblast-like blastema #1
c1066089_g4_i3^sp|Q9R2C1|SERP1_RAT	1.63084e-21	0.343207	0.279	0.1	1.56588e-16	Fibroblast-like blastema #1
c1086617_g2_i1^sp|Q5ZL72|CH60_CHICK^Cpn60_TCP11	2.91723e-21	0.42169	0.647	0.374	2.80104e-16	Fibroblast-like blastema #1
c1083002_g4_i2^sp|Q5RJV1|GAR1_XENTR	3.9935e-21	0.329299	0.349	0.143	3.83444e-16	Fibroblast-like blastema #1
c1081184_g13_i3^sp|Q4R779|NOP58_MACFA^sp|Q9Y2X3|NOP58_HUMAN^NOSIC	5.07356e-21	0.427026	0.684	0.422	4.87148e-16	Fibroblast-like blastema #1
c1068797_g4_i5^sp|Q9WU82|CTNB1_RAT	5.82426e-21	0.349644	0.504	0.246	5.59228e-16	Fibroblast-like blastema #1
c1086804_g3_i1^sp|Q5RA77|COPD_PONAB^Clat_adaptor_s	7.43218e-21	0.349371	0.768	0.485	7.13615e-16	Fibroblast-like blastema #1
c1073980_g2_i1^sp|P49716|CEBPD_HUMAN1	8.34673e-21	0.584834	0.721	0.492	8.01428e-16	Fibroblast-like blastema #1
c1081202_g2_i2	1.00448e-20	0.289849	0.46	0.212	9.64469e-16	Fibroblast-like blastema #1
c1076907_g1_i31	1.09075e-20	0.339677	0.353	0.145	1.0473e-15	Fibroblast-like blastema #1
c1082489_g3_i1^sp|Q64310|SURF4_MOUSE^sp|A7YY49|SURF4_BOVIN^SURF4^Tm1	1.14051e-20	0.362621	0.581	0.317	1.09508e-15	Fibroblast-like blastema #1
c1081788_g2_i2^sp|Q10472|GALT1_HUMAN^Glycos_transf_2^Tm1	1.30937e-20	0.282102	0.346	0.14	1.25721e-15	Fibroblast-like blastema #1
c1080606_g8_i1^sp|Q02084|A33_PLEWA^PRY1	7.27588e-20	0.345872	0.673	0.389	6.98608e-15	Fibroblast-like blastema #1
c1068837_g3_i3^sp|Q15796|SMAD2_HUMAN^MH1	8.25927e-20	0.341243	0.415	0.192	7.9303e-15	Fibroblast-like blastema #1
c1072968_g5_i3^sp|Q3SY69|AL1L2_HUMAN^Formyl_trans_N	8.40693e-20	0.287127	0.441	0.204	8.07208e-15	Fibroblast-like blastema #1
c1080757_g1_i2^sp|P09645|TBA8_CHICK^Tubulin_C	8.45649e-20	0.369464	0.915	0.773	8.11967e-15	Fibroblast-like blastema #1
c1091903_g4_i1^sp|Q6IRQ4|RBMX_XENLA	9.00335e-20	0.347422	0.915	0.771	8.64475e-15	Fibroblast-like blastema #1
c1071210_g2_i2	9.02671e-20	0.2963	0.316	0.126	8.66718e-15	Fibroblast-like blastema #1
c1085592_g2_i3^sp|P42285|SK2L2_HUMAN^sp|O14494|LPP1_HUMAN^PAP2^rRNA_proc-arch^Tm6	9.74084e-20	0.371065	0.449	0.214	9.35286e-15	Fibroblast-like blastema #1
c1078873_g1_i1^sp|Q9UNL2|SSRG_HUMAN^TRAP-gamma^Tm41	9.99147e-20	0.345577	0.846	0.617	9.59351e-15	Fibroblast-like blastema #1
c1077841_g3_i1	1.67576e-19	0.351352	0.507	0.261	1.60901e-14	Fibroblast-like blastema #1
c1062382_g4_i11	1.73422e-19	0.363313	0.43	0.201	1.66515e-14	Fibroblast-like blastema #1
c1079209_g3_i1^sp|O00410|IPO5_HUMAN^HEAT1	1.98696e-19	0.36582	0.688	0.425	1.90782e-14	Fibroblast-like blastema #1
c1077824_g7_i4	2.2095e-19	0.411527	0.57	0.319	2.12149e-14	Fibroblast-like blastema #1
c1090655_g5_i1	2.34521e-19	0.287934	0.316	0.126	2.2518e-14	Fibroblast-like blastema #1
c1091658_g2_i2^sp|Q9CY50|SSRA_MOUSE^sp|P43307|SSRA_HUMAN^TRAP_alpha^sigP^Tm1	2.95121e-19	0.308133	0.474	0.232	2.83366e-14	Fibroblast-like blastema #1
c1088381_g2_i1^sp|Q6DRL5|MBB1A_DANRE	3.07875e-19	0.25107	0.276	0.1	2.95612e-14	Fibroblast-like blastema #1
c1090516_g2_i2^sp|Q3MIE4|VAT1_RAT^sp|Q8JFV8|VAT1_DANRE^ADH_N^Tm11	4.32582e-19	0.287483	0.857	0.554	4.15352e-14	Fibroblast-like blastema #1
c1082319_g8_i2	5.41199e-19	0.343732	0.46	0.229	5.19643e-14	Fibroblast-like blastema #1
c1071704_g1_i2	5.41888e-19	0.26366	0.393	0.173	5.20305e-14	Fibroblast-like blastema #1
c1030578_g1_i1^sp|Q86UE4|LYRIC_HUMAN^Tm1	5.96513e-19	0.341143	0.632	0.358	5.72754e-14	Fibroblast-like blastema #1
c1065027_g1_i1^sp|P17427|AP2A2_MOUSE^Adaptin_N	6.38321e-19	0.402857	0.618	0.364	6.12896e-14	Fibroblast-like blastema #1
c1086839_g1_i2^sp|P27123|NASP_RABIT^sp|P49321|NASP_HUMAN^TPR_12	7.98438e-19	0.338979	0.504	0.257	7.66636e-14	Fibroblast-like blastema #1
c1082201_g1_i2^sp|Q9QX78|SOCS1_RAT^sp|O15524|SOCS1_HUMAN^SH2^Tm1	9.64778e-19	0.25255	0.438	0.197	9.26351e-14	Fibroblast-like blastema #1
c1085336_g4_i11	1.03641e-18	0.311021	0.938	0.766	9.95126e-14	Fibroblast-like blastema #1
c1078350_g2_i8^sp|Q5R4F4|SC31A_PONAB^WD40	1.16323e-18	0.282825	0.445	0.215	1.1169e-13	Fibroblast-like blastema #1
c1090103_g1_i1^sp|O75410|TACC1_HUMAN^TACC	1.49885e-18	0.28983	0.349	0.148	1.43915e-13	Fibroblast-like blastema #1
c1071628_g4_i1^sp|Q2KJI2|STT3A_BOVIN^sp|Q5RCE2|STT3A_PONAB1	1.71319e-18	0.342191	0.658	0.4	1.64495e-13	Fibroblast-like blastema #1
c1078249_g1_i1^sp|P35241|RADI_HUMAN^FERM_N	1.74879e-18	0.294418	0.478	0.244	1.67914e-13	Fibroblast-like blastema #1
c1072863_g9_i1^sp|Q52KW8|RCC2_XENLA^RCC1_2	1.87561e-18	0.275278	0.298	0.119	1.8009e-13	Fibroblast-like blastema #1
c1080239_g1_i2^sp|Q99KF1|TMED9_MOUSE^sp|Q9BVK6|TMED9_HUMAN^EMP24_GP25L^sigP^Tm21	2.54736e-18	0.31907	0.537	0.287	2.4459e-13	Fibroblast-like blastema #1
c1079322_g1_i1^sp|Q9BTL4|IER2_HUMAN^IER^Tm1	3.3e-18	0.448662	0.585	0.331	3.16856e-13	Fibroblast-like blastema #1
c1079569_g6_i2^sp|P52292|IMA2_HUMAN^IBB	3.55514e-18	0.278651	0.434	0.205	3.41354e-13	Fibroblast-like blastema #1
c1078598_g2_i2^sp|Q91883|GRP78_XENLA^sp|Q90593|GRP78_CHICK^HSP70^sigP	7.86681e-18	0.356099	0.581	0.334	7.55347e-13	Fibroblast-like blastema #1
c1068713_g1_i2^sp|B8A556|RCL_DANRE^sp|C1BW56|RCL_ESOLU^Nuc_deoxyrib_tr	1.22675e-17	0.274984	0.434	0.206	1.17789e-12	Fibroblast-like blastema #1
c1084654_g5_i1	1.61574e-17	0.286293	0.408	0.192	1.55139e-12	Fibroblast-like blastema #1
c1092388_g4_i1^sigP	1.66915e-17	0.284568	0.401	0.186	1.60267e-12	Fibroblast-like blastema #1
c1065042_g2_i2^sp|P05455|LA_HUMAN^sp|P10881|LA_BOVIN^RRM_3	1.78207e-17	0.294051	0.632	0.359	1.71109e-12	Fibroblast-like blastema #1
c1070783_g4_i1^Tm1	1.86787e-17	0.361321	0.408	0.198	1.79347e-12	Fibroblast-like blastema #1
c1082806_g2_i2^sp|P12902|HM14A_CHICK^HMG14_17	1.93527e-17	0.359747	0.551	0.309	1.85819e-12	Fibroblast-like blastema #1
c1090393_g1_i2^sp|Q5RAA0|HMGN2_PONAB1	2.37708e-17	0.361484	0.816	0.621	2.2824e-12	Fibroblast-like blastema #1
c1072996_g2_i3^sp|Q6DUB7|STMN1_PIG^Stathmin1	2.77843e-17	0.286446	0.423	0.205	2.66777e-12	Fibroblast-like blastema #1
c1088503_g4_i2^sp|Q12906|ILF3_HUMAN^sp|Q91550|ILF3A_XENLA^dsrm	3.00073e-17	0.339185	0.544	0.3	2.88121e-12	Fibroblast-like blastema #1
c1079393_g1_i1^sp|P70428|EXT2_MOUSE^Glyco_transf_64	3.2885e-17	0.275863	0.316	0.134	3.15752e-12	Fibroblast-like blastema #1
c1089360_g4_i1^sp|P26884|FKBP3_BOVIN^FKBP_C	3.52925e-17	0.255455	0.467	0.233	3.38868e-12	Fibroblast-like blastema #1
c1079466_g3_i1^sp|Q27954|COPA_BOVIN^Coatomer_WDAD	4.00342e-17	0.309043	0.574	0.33	3.84397e-12	Fibroblast-like blastema #1
c1077672_g4_i1	4.16562e-17	0.363172	0.706	0.468	3.9997e-12	Fibroblast-like blastema #1
c1051492_g1_i1^sp|Q52NJ3|SAR1A_PIG^Arf	7.37675e-17	0.354465	0.816	0.641	7.08293e-12	Fibroblast-like blastema #1
c1080961_g1_i1	1.02708e-16	0.345036	0.776	0.555	9.86175e-12	Fibroblast-like blastema #1
c1076635_g11_i6^sp|Q13247|SRSF6_HUMAN^RRM_1^Tm1	1.41094e-16	0.330423	0.588	0.346	1.35474e-11	Fibroblast-like blastema #1
c1084428_g4_i1^sp|P26584|HMGB2_CHICK^HMG_box_2	1.53099e-16	0.332609	0.967	0.917	1.47001e-11	Fibroblast-like blastema #1
c1090834_g4_i1	3.12471e-16	0.308199	0.507	0.277	3.00025e-11	Fibroblast-like blastema #1
c1076635_g4_i5^sp|Q5RFL9|NONO_PONAB^sp|Q99K48|NONO_MOUSE^RRM_1	6.95444e-16	0.312873	0.952	0.902	6.67745e-11	Fibroblast-like blastema #1
c1085161_g2_i1^sp|P68106|FKB1B_HUMAN^FKBP_C	7.23154e-16	0.273103	0.305	0.132	6.94351e-11	Fibroblast-like blastema #1
c1084111_g4_i11	7.40243e-16	0.345933	0.467	0.247	7.10759e-11	Fibroblast-like blastema #1
c1079711_g5_i1	7.87934e-16	0.315285	0.449	0.237	7.56551e-11	Fibroblast-like blastema #1
c1077987_g2_i1	1.35961e-15	0.290238	0.621	0.415	1.30546e-10	Fibroblast-like blastema #1
c1070440_g2_i3^sp|P00749|UROK_HUMAN^sp|P04185|UROK_PIG^Kringle^sigP	1.9033e-15	0.361335	0.404	0.201	1.82749e-10	Fibroblast-like blastema #1
c1087018_g3_i1	3.70501e-15	0.314126	0.581	0.349	3.55744e-10	Fibroblast-like blastema #1
c1090461_g3_i21	5.54693e-15	0.315099	0.566	0.337	5.326e-10	Fibroblast-like blastema #1
c1084918_g1_i1^sp|Q28EB4|NP1L1_XENTR^sp|P55209|NP1L1_HUMAN^NAP1	6.16782e-15	0.268074	0.938	0.897	5.92216e-10	Fibroblast-like blastema #1
c1092293_g2_i3^sp|P97813|PLD2_MOUSE^PLDc_2	7.10058e-15	0.253003	0.283	0.122	6.81777e-10	Fibroblast-like blastema #1
c1084978_g3_i1	7.29372e-15	0.289322	0.64	0.38	7.00321e-10	Fibroblast-like blastema #1
c1088283_g2_i2^sp|Q14192|FHL2_HUMAN^LIM	1.03537e-14	0.344649	0.346	0.165	9.94127e-10	Fibroblast-like blastema #1
c1071338_g1_i2^sp|Q2YDN6|RPF2_BOVIN^sp|Q9JJ80|RPF2_MOUSE^Brix	1.07196e-14	0.271145	0.393	0.192	1.02927e-09	Fibroblast-like blastema #1
c1073807_g2_i2^sp|Q62504|MINT_MOUSE^RRM_1^sigP	1.17983e-14	0.321697	0.607	0.38	1.13284e-09	Fibroblast-like blastema #1
c1077677_g2_i2^sp|Q66II8|RU17_XENTR^U1snRNP70_N	1.2751e-14	0.319801	0.676	0.44	1.22432e-09	Fibroblast-like blastema #1
c1080405_g2_i1^sp|Q9D903|EBP2_MOUSE^sp|Q9I8J6|EBP2_XENLA^Ebp2	1.43341e-14	0.265983	0.371	0.18	1.37632e-09	Fibroblast-like blastema #1
c1089051_g1_i3^sp|P56959|FUS_MOUSE^Tm11	1.5595e-14	0.310569	0.827	0.639	1.49739e-09	Fibroblast-like blastema #1
c1054042_g1_i1^sp|Q5M9B7|OSTCB_XENLA^OST3_OST6^Tm31	1.96158e-14	0.317992	0.537	0.313	1.88345e-09	Fibroblast-like blastema #1
c1065027_g2_i1^sp|P17426|AP2A1_MOUSE^Adaptin_N^sigP^Tm1	2.00155e-14	0.279833	0.474	0.262	1.92183e-09	Fibroblast-like blastema #1
c1079879_g1_i2	2.0465e-14	0.299907	0.585	0.359	1.96498e-09	Fibroblast-like blastema #1
c1051447_g1_i1^sp|P35244|RFA3_HUMAN^Rep_fac-A_3	2.69075e-14	0.253741	0.316	0.142	2.58358e-09	Fibroblast-like blastema #1
c1075869_g1_i2^sp|Q5ZJH9|DKC1_CHICK^sp|O60832|DKC1_HUMAN^DKCLD	4.05184e-14	0.27873	0.496	0.28	3.89046e-09	Fibroblast-like blastema #1
c1082286_g6_i6^sp|Q7ZX41|GNL3_XENLA^sp|Q9BVP2|GNL3_HUMAN^GN3L_Grn1^MMR_HSR1	4.98759e-14	0.312666	0.471	0.26	4.78893e-09	Fibroblast-like blastema #1
c1073617_g1_i2^sp|P84173|PHB_CHICK	5.79295e-14	0.256632	0.518	0.289	5.56221e-09	Fibroblast-like blastema #1
c1075700_g2_i3^sp|Q5REU4|SND1_PONAB^SNase1	6.43711e-14	0.295623	0.522	0.309	6.18072e-09	Fibroblast-like blastema #1
c1082384_g1_i2^sp|P43244|MATR3_RAT^sp|P43243|MATR3_HUMAN^RRM_51	7.03726e-14	0.276519	0.897	0.731	6.75696e-09	Fibroblast-like blastema #1
c1053020_g1_i1^sp|Q9NWH9|SLTM_HUMAN	8.75633e-14	0.290038	0.5	0.289	8.40757e-09	Fibroblast-like blastema #1
c1072518_g6_i2	1.14863e-13	0.296384	0.739	0.509	1.10288e-08	Fibroblast-like blastema #1
c1079590_g1_i2^sp|Q922R8|PDIA6_MOUSE	1.32955e-13	0.262685	0.717	0.469	1.2766e-08	Fibroblast-like blastema #1
c1067470_g4_i2	1.70272e-13	0.252034	0.342	0.165	1.6349e-08	Fibroblast-like blastema #1
c1086052_g2_i1^sp|Q61033|LAP2A_MOUSE^sp|P42166|LAP2A_HUMAN^LAP2alpha	2.49811e-13	0.281495	0.559	0.325	2.39861e-08	Fibroblast-like blastema #1
c1070469_g1_i2	2.94067e-13	0.295422	0.338	0.165	2.82354e-08	Fibroblast-like blastema #1
c1080134_g2_i1^sp|Q9Z2Z6|MCAT_MOUSE1	3.10487e-13	0.323257	0.673	0.449	2.9812e-08	Fibroblast-like blastema #1
c1076099_g1_i1^sp|P81117|NUCB2_MOUSE	4.30897e-13	0.25452	0.412	0.22	4.13734e-08	Fibroblast-like blastema #1
c1084682_g3_i4^sp|Q5ZJ02|ZN326_CHICK^sp|F1MJM0|ZN326_BOVIN^AKAP95	4.44299e-13	0.316906	0.673	0.453	4.26603e-08	Fibroblast-like blastema #1
c1072220_g4_i1^sigP1	5.68019e-13	0.282553	0.651	0.43	5.45395e-08	Fibroblast-like blastema #1
c1062253_g1_i2^sp|Q5XIF4|SUMO3_RAT	7.43009e-13	0.282455	0.588	0.378	7.13415e-08	Fibroblast-like blastema #1
c1076421_g4_i4^sp|Q5JSZ5|PRC2B_HUMAN	9.73069e-13	0.25019	0.474	0.277	9.34311e-08	Fibroblast-like blastema #1
c1087059_g7_i2^sp|P62142|PP1B_RAT^Metallophos	1.00275e-12	0.312187	0.555	0.345	9.62809e-08	Fibroblast-like blastema #1
c1080924_g5_i1^sp|Q3U0V1|FUBP2_MOUSE	1.07336e-12	0.264685	0.57	0.343	1.03061e-07	Fibroblast-like blastema #1
c1086617_g5_i1^sp|Q64433|CH10_MOUSE^Cpn101	1.08423e-12	0.26804	0.761	0.541	1.04104e-07	Fibroblast-like blastema #1
c1048855_g1_i1	1.15704e-12	0.257712	0.43	0.237	1.11096e-07	Fibroblast-like blastema #1
c1076999_g1_i3^sp|P60060|SC61G_MOUSE1	1.31204e-12	0.283983	0.824	0.633	1.25978e-07	Fibroblast-like blastema #1
c1090167_g1_i4^sp|Q99624|S38A3_HUMAN^sp|Q9JHZ9|S38A3_RAT^Aa_trans^sigP^Tm1	1.94168e-12	0.27577	0.419	0.235	1.86434e-07	Fibroblast-like blastema #1
c1074408_g1_i4^sp|Q01H83|SELK_XENTR	1.95294e-12	0.257058	0.419	0.225	1.87516e-07	Fibroblast-like blastema #1
c1082601_g3_i1^sp|Q5ZIQ3|HNRPK_CHICK^ROKNT	1.99397e-12	0.309483	0.886	0.722	1.91455e-07	Fibroblast-like blastema #1
c1074243_g4_i6	2.9786e-12	0.287835	0.423	0.238	2.85996e-07	Fibroblast-like blastema #1
c1091092_g2_i21	3.3462e-12	0.300562	0.607	0.392	3.21292e-07	Fibroblast-like blastema #1
c1080752_g1_i1^sp|Q5F3A1|SEC62_CHICK^sp|Q8BU14|SEC62_MOUSE^Sec62^Tm2	4.29909e-12	0.268386	0.301	0.146	4.12786e-07	Fibroblast-like blastema #1
c1084627_g11_i1^sp|O35814|STIP1_RAT^sp|Q60864|STIP1_MOUSE^TPR_11	6.03995e-12	0.269823	0.732	0.522	5.79938e-07	Fibroblast-like blastema #1
c1088376_g1_i1^sp|Q2KJ25|PSD12_BOVIN^PCI	7.12253e-12	0.252663	0.511	0.301	6.83884e-07	Fibroblast-like blastema #1
c1076329_g2_i1^sp|P62262|1433E_SHEEP1	7.23953e-12	0.260551	0.805	0.61	6.95118e-07	Fibroblast-like blastema #1
c1080941_g1_i3^sp|A6QLK6|GRAP_BOVIN^SH3_11	7.48584e-12	0.292632	0.408	0.231	7.18768e-07	Fibroblast-like blastema #1
c1088658_g3_i5^sp|Q28F51|TADBP_XENTR^sp|Q13148|TADBP_HUMAN^RRM_1	8.43407e-12	0.296096	0.684	0.441	8.09814e-07	Fibroblast-like blastema #1
c1083042_g3_i4^sp|Q6P9V9|TBA1B_RAT^Tubulin1	9.52529e-12	0.285774	0.75	0.577	9.1459e-07	Fibroblast-like blastema #1
c1084980_g1_i3^sp|Q9P2K5|MYEF2_HUMAN^sp|Q8C854|MYEF2_MOUSE^RRM_1	1.15598e-11	0.2629	0.853	0.693	1.10994e-06	Fibroblast-like blastema #1
c1087658_g3_i2^sp|Q9P0M6|H2AW_HUMAN^sp|Q8CCK0|H2AW_MOUSE^Histone^Tm1	1.21711e-11	0.261801	0.658	0.443	1.16863e-06	Fibroblast-like blastema #1
c1081950_g2_i1^sp|Q5NVI6|PTTG_PONAB^sp|Q8R143|PTTG_MOUSE^sigP^Tm1	1.41368e-11	0.253746	0.382	0.207	1.35737e-06	Fibroblast-like blastema #1
c1091580_g1_i3	1.41408e-11	0.259238	0.36	0.192	1.35776e-06	Fibroblast-like blastema #1
c1089283_g1_i51	1.44924e-11	0.318113	0.588	0.377	1.39152e-06	Fibroblast-like blastema #1
c1083030_g4_i4^sp|P28648|CD63_RAT^Tetraspannin^Tm31	2.24777e-11	0.325562	0.783	0.569	2.15824e-06	Fibroblast-like blastema #1
c1091051_g6_i4	3.80163e-11	0.280748	0.346	0.18	3.65021e-06	Fibroblast-like blastema #1
c1083538_g10_i1^sp|Q66JV4|R12BB_MOUSE^RRM_6	4.47591e-11	0.260211	0.585	0.376	4.29763e-06	Fibroblast-like blastema #1
c1049184_g2_i11	4.93028e-11	0.285914	0.632	0.415	4.73391e-06	Fibroblast-like blastema #1
c1055191_g4_i1	8.34823e-11	0.250596	0.515	0.323	8.01572e-06	Fibroblast-like blastema #1
c1072902_g2_i2^sp|P11607|AT2A2_PIG^Cation_ATPase_C^Tm51	9.66358e-11	0.375847	0.71	0.514	9.27868e-06	Fibroblast-like blastema #1
c1062846_g2_i1^sp|P30189|TOP1_DROME	1.18673e-10	0.272574	0.64	0.424	1.13946e-05	Fibroblast-like blastema #1
c1056738_g1_i1^sp|Q4R6V2|TCPE_MACFA^Cpn60_TCP1	3.17598e-10	0.264084	0.768	0.592	3.04948e-05	Fibroblast-like blastema #1
c1080052_g6_i4^sp|Q15181|IPYR_HUMAN^Pyrophosphatase1	3.57319e-10	0.349212	0.735	0.583	3.43087e-05	Fibroblast-like blastema #1
c1071617_g2_i1^sp|Q3TLH4|PRC2C_MOUSE^sp|Q9Y520|PRC2C_HUMAN	3.73599e-10	0.255431	0.415	0.24	3.58718e-05	Fibroblast-like blastema #1
c1083891_g3_i1^sp|P35579|MYH9_HUMAN^sp|Q8VDD5|MYH9_MOUSE^Myosin_head^Myosin_tail_1	2.43553e-09	0.260459	0.415	0.258	0.000233852	Fibroblast-like blastema #1
c1077881_g1_i1^sp|P46462|TERA_RAT^sp|P23787|TERA_XENLA^CDC48_N	3.55115e-09	0.262776	0.706	0.509	0.000340971	Fibroblast-like blastema #1
c1088104_g1_i2^sp|A1KXE4|F168B_HUMAN^sp|D4AEP3|F168B_RAT	7.45611e-09	0.26478	0.647	0.481	0.000715913	Fibroblast-like blastema #1
c1069686_g5_i2	1.34773e-08	0.275985	0.665	0.508	0.00129405	Fibroblast-like blastema #1
c1085855_g1_i1	8.0789e-08	0.250118	0.452	0.298	0.00775711	Fibroblast-like blastema #1
c1067365_g1_i1	0	3.69334	0.98	0.028	0	B cell
c1056852_g1_i1	0	2.90679	0.941	0.023	0	B cell
c1065937_g1_i1^sp|Q01638|ILRL1_HUMAN^Ig_3^sigP^Tm1	0	2.8905	0.922	0.008	0	B cell
c1089259_g4_i1^sigP	0	2.58383	0.863	0.018	0	B cell
c1087527_g3_i3^sp|Q9UGM3|DMBT1_HUMAN^SRCR^Tm1	0	1.92494	0.667	0.01	0	B cell
c1054879_g1_i1	0	1.66534	0.667	0.004	0	B cell
c873933_g2_i1	0	1.60024	0.49	0.003	0	B cell
c1060013_g1_i1	0	1.55853	0.529	0.001	0	B cell
c1067819_g1_i2	0	1.14433	0.431	0.001	0	B cell
c1084675_g1_i2	0	1.00653	0.392	0.002	0	B cell
c1082380_g1_i1^sp|Q58DK8|TRI38_BOVIN^SPRY	0	0.931644	0.392	0.002	0	B cell
c1089259_g5_i1	0	0.739684	0.49	0.004	0	B cell
c547238_g1_i1	1.14605e-305	1.24606	0.49	0.005	1.1004e-300	B cell
c1091645_g1_i1	2.73105e-279	3.97607	0.98	0.033	2.62227e-274	B cell
c597956_g1_i1^sigP	2.57544e-272	1.20457	0.314	0.002	2.47286e-267	B cell
c1067365_g3_i1^sp|P80219|DDN1_BOVIN^Trypsin	7.38922e-270	1.04655	0.353	0.003	7.0949e-265	B cell
c1082745_g1_i4^sp|Q08DV0|GATA3_BOVIN^sp|P23771|GATA3_HUMAN^GATA	6.96728e-234	1.5069	0.706	0.019	6.68977e-229	B cell
c1056852_g2_i3^sp|P86009|RBP_DRONO^Folate_rec^sigP	1.10536e-225	0.723533	0.353	0.004	1.06134e-220	B cell
c1053499_g1_i1	2.39325e-211	1.7646	0.745	0.024	2.29793e-206	B cell
c907835_g2_i1	1.11376e-198	2.04421	0.804	0.031	1.0694e-193	B cell
c1064810_g1_i1^sp|P16277|BLK_MOUSE^SH3_2	1.61671e-162	2.03525	0.824	0.042	1.55232e-157	B cell
c1077734_g4_i1^Tm1	2.02861e-140	0.931925	0.255	0.003	1.94781e-135	B cell
c1088080_g3_i2^sp|Q8IZF4|GP114_HUMAN^GPS^Tm7	3.51502e-126	0.940544	0.373	0.009	3.37502e-121	B cell
c255988_g1_i1	9.49543e-120	4.74744	1	0.097	9.11722e-115	B cell
c1052041_g1_i2^sp|Q61098|IL18R_MOUSE^sp|Q13478|IL18R_HUMAN^Ig_2^sigP^Tm1	1.03959e-118	0.912041	0.353	0.009	9.98185e-114	B cell
c1085862_g6_i2^sp|A4QPC6|BT2A2_MOUSE^V-set^sigP^Tm1	2.38544e-104	0.358582	0.353	0.01	2.29042e-99	B cell
c1085632_g1_i2	1.19743e-97	1.09087	0.353	0.011	1.14974e-92	B cell
c1066884_g2_i1	1.83336e-87	0.90103	0.412	0.018	1.76033e-82	B cell
c1090438_g5_i2	1.28494e-83	2.05645	0.569	0.039	1.23376e-78	B cell
c1128165_g1_i1	2.24299e-75	1.05592	0.333	0.014	2.15365e-70	B cell
c1074172_g1_i1^sp|O14921|RGS13_HUMAN^RGS	6.49928e-72	1.24306	0.451	0.027	6.24041e-67	B cell
c1092683_g1_i1	3.17344e-71	1.30018	0.412	0.023	3.04704e-66	B cell
c1083842_g4_i1^sp|Q5REZ0|LAPM5_PONAB^sp|Q2KJA5|LAPM5_BOVIN^Mtp^Tm4	4.2376e-65	2.90156	1	0.205	4.06882e-60	B cell
c1073496_g3_i1	3.54592e-42	0.953338	0.451	0.047	3.40469e-37	B cell
c1084127_g1_i2^sp|P48999|LOX5_MOUSE^PLAT	8.2958e-41	1.16613	0.686	0.122	7.96537e-36	B cell
c1061513_g1_i12	3.87356e-37	1.8489	0.922	0.299	3.71928e-32	B cell
c1073496_g11_i3^sp|O93428|CATD_CHIHA^A1_Propeptide^sigP	2.58212e-36	1.06042	0.451	0.055	2.47927e-31	B cell
c1085159_g1_i11	3.63163e-36	1.30706	0.627	0.112	3.48698e-31	B cell
c1086058_g2_i1	5.75748e-31	0.827319	0.431	0.058	5.52816e-26	B cell
c1089589_g3_i1^sp|P35991|BTK_MOUSE^PH	1.6605e-28	1.28961	0.608	0.132	1.59436e-23	B cell
c1084127_g2_i12	1.22498e-27	1.56524	0.804	0.247	1.17619e-22	B cell
c1088882_g1_i7^Tm4	1.10253e-25	1.52551	0.706	0.22	1.05861e-20	B cell
c1078553_g1_i1	4.86606e-25	0.70215	0.255	0.025	4.67224e-20	B cell
c1083972_g7_i7^sp|Q9R0S3|MMP17_MOUSE^PG_binding_1^sigP1	5.24511e-25	1.3632	0.961	0.732	5.0362e-20	B cell
c1091693_g1_i11	2.80509e-23	1.1846	0.49	0.099	2.69336e-18	B cell
c1071667_g1_i1^sp|P83883|RL36A_RAT^Ribosomal_L441	1.47237e-22	0.813835	1	0.997	1.41372e-17	B cell
c1071049_g1_i1^sp|O89098|CYTF_MOUSE^sp|O76096|CYTF_HUMAN^Cystatin^sigP	9.8492e-22	1.19276	0.569	0.142	9.45691e-17	B cell
c1080312_g1_i2	4.9139e-21	0.885969	0.353	0.056	4.71818e-16	B cell
c1082040_g3_i1	2.59295e-20	1.32105	0.608	0.182	2.48968e-15	B cell
c1076259_g2_i11	3.39098e-19	1.09925	0.431	0.092	3.25592e-14	B cell
c1087436_g4_i2^sp|P13501|CCL5_HUMAN	1.0872e-18	0.670631	0.392	0.069	1.0439e-13	B cell
c1036975_g1_i1	4.3512e-18	0.615764	0.255	0.035	4.17789e-13	B cell
c1073739_g1_i1^sp|Q7Z7K6|CENPV_HUMAN^GFA1	8.2912e-18	1.16978	0.686	0.263	7.96096e-13	B cell
c1041033_g2_i1^sp|P15428|PGDH_HUMAN^sp|Q6AZB8|HARB1_DANRE^DDE_Tnp_4^adh_short	1.39412e-17	1.0027	0.431	0.099	1.33859e-12	B cell
c1090098_g4_i1^sp|P02401|RLA2_RAT^sp|P90703|RLA2_BRUMA^Ribosomal_60s1	4.96723e-17	0.557844	1	0.999	4.76939e-12	B cell
c1080325_g1_i2^sp|Q3SZ12|RLP24_BOVIN1	2.95706e-16	0.779721	1	0.952	2.83928e-11	B cell
c1086242_g2_i3^sp|P49207|RL34_HUMAN^Ribosomal_L34e1	4.37299e-16	0.588504	1	0.993	4.19881e-11	B cell
c1079860_g1_i4^sp|Q90YQ1|RS23_ICTPU^Ribosom_S12_S231	7.41104e-16	0.631784	1	0.999	7.11586e-11	B cell
c1070575_g2_i11	8.37443e-16	0.811577	0.333	0.065	8.04088e-11	B cell
c1065811_g2_i3^sp|Q28F07|ANM1_XENTR^PRMT52	1.32146e-15	0.746033	1	0.944	1.26883e-10	B cell
c1085572_g2_i3^sp|P62864|RS30_RAT1	7.02652e-15	0.620094	1	0.977	6.74665e-10	B cell
c1081108_g2_i1^sp|Q4R6M5|DDX5_MACFA^sp|P17844|DDX5_HUMAN^sp|Q61656|DDX5_MOUSE^DEAD^Helicase_C1	1.20598e-14	0.685515	0.98	0.94	1.15794e-09	B cell
c1088787_g3_i4^sp|Q2T9V2|IQCG_BOVIN^sp|Q5R8K6|RL35A_PONAB^sp|Q9GKR7|IQCG_MACFA^Ribosomal_L35Ae1	1.53998e-14	0.571454	0.961	0.979	1.47864e-09	B cell
c1081299_g4_i11	7.75389e-14	1.14159	0.843	0.465	7.44505e-09	B cell
c1072146_g1_i1^sp|Q02543|RL18A_HUMAN1	3.96045e-13	0.496456	1	0.988	3.80271e-08	B cell
c1062997_g1_i2^sp|Q4R4T5|HS90B_MACFA^sp|Q04619|HS90B_CHICK^HATPase_c_31	5.07447e-13	0.43648	1	0.998	4.87236e-08	B cell
c1085810_g6_i1^sp|Q71TY3|RS27_RAT1	7.85267e-13	0.479559	1	0.993	7.5399e-08	B cell
c1034661_g1_i1	9.25961e-13	0.66814	0.275	0.054	8.8908e-08	B cell
c1071655_g8_i1^sp|Q91453|STXB_SYNHO^fn3	3.75696e-12	0.92746	0.333	0.082	3.60732e-07	B cell
c1080996_g6_i2^sp|P62832|RL23_RAT^Ribosomal_L141	3.7981e-12	0.360085	1	0.999	3.64682e-07	B cell
c1086928_g1_i3^Tm1	3.9174e-12	1.08511	0.471	0.155	3.76137e-07	B cell
c1092049_g1_i1^sp|P43347|TCTP_CHICK^TCTP1	5.80014e-12	0.375112	1	0.998	5.56912e-07	B cell
c1091075_g10_i1^sp|Q6DER2|RL36_XENTR1	1.15939e-11	0.467078	1	0.993	1.11321e-06	B cell
c1091092_g3_i6^sp|P17508|EF1A3_XENLA^sp|P17507|EF1A2_XENLA^GTP_EFTU1	1.71334e-11	0.320235	1	1	1.6451e-06	B cell
c1085320_g1_i1^V-set^sigP^Tm2	2.0312e-11	0.894836	0.314	0.078	1.9503e-06	B cell
c1080011_g2_i1^sp|P40429|RL13A_HUMAN^Ribosomal_L131	2.45973e-11	0.465836	1	0.995	2.36176e-06	B cell
c1092039_g1_i2^sp|P39017|RS6_XENLA^Ribosomal_S6e1	3.5403e-11	0.472587	1	0.981	3.39929e-06	B cell
c1030183_g1_i1	4.42553e-11	0.810328	0.431	0.144	4.24927e-06	B cell
c1077736_g1_i12	5.81924e-11	0.524932	1	0.92	5.58746e-06	B cell
c1081816_g2_i1^sp|P04917|SRGN_RAT^Serglycin1	7.23022e-11	0.711987	0.863	0.481	6.94224e-06	B cell
c1074198_g9_i1^sp|P62282|RS11_RAT^Ribosomal_S171	1.12507e-10	0.387323	1	0.998	1.08026e-05	B cell
c1078436_g9_i1^sp|P49393|RS13_XENLA^Ribosomal_S13_N1	1.25807e-10	0.46502	1	0.975	1.20796e-05	B cell
c1066260_g1_i3^sp|P62264|RS14_MOUSE^Ribosomal_S111	1.46213e-10	0.39597	1	0.998	1.40389e-05	B cell
c1085370_g3_i2^sp|P62752|RL23A_RAT^Ribosomal_L23eN1	1.47585e-10	0.492275	1	0.975	1.41707e-05	B cell
c1091983_g5_i1^sp|P62845|RS15_RAT^Ribosomal_S191	1.88734e-10	0.505165	0.98	0.965	1.81217e-05	B cell
c1086591_g1_i4^sp|Q06055|AT5G2_HUMAN^ATP-synt_C^Tm21	2.30616e-10	0.53924	0.98	0.836	2.2143e-05	B cell
c1080941_g1_i3^sp|A6QLK6|GRAP_BOVIN^SH3_12	2.54957e-10	0.891456	0.549	0.236	2.44802e-05	B cell
c1087896_g2_i5^sp|B8Y466|SRPK3_PIG^Pkinase1	3.46341e-10	0.459505	1	0.978	3.32547e-05	B cell
c1055250_g1_i21	4.83515e-10	0.665591	0.333	0.094	4.64257e-05	B cell
c1061629_g1_i4^sp|Q6PBF0|RL8_XENTR^Ribosomal_L21	4.84893e-10	0.406252	1	0.993	4.6558e-05	B cell
c1076146_g9_i1^sp|P68200|RS27A_ICTPU^ubiquitin1	5.23261e-10	0.351778	1	0.999	5.0242e-05	B cell
c1085791_g1_i1	5.41995e-10	0.703447	0.471	0.167	5.20407e-05	B cell
c1089004_g6_i3^sp|Q5ZL98|RPC1_CHICK^sp|P62850|RS24_RAT^RNA_pol_Rpb1_1^Ribosomal_S24e1	7.0588e-10	0.397023	1	0.992	6.77764e-05	B cell
c1071363_g1_i1^sp|P25007|PPIA_DROME^Pro_isomerase1	1.23179e-09	0.428863	1	1	0.000118273	B cell
c1086179_g2_i1^sp|Q9TU03|GDIR2_BOVIN^Rho_GDI1	1.3525e-09	0.642481	0.961	0.801	0.000129863	B cell
c1068588_g2_i1^sp|P62907|RL10A_RAT^Ribosomal_L11	2.13405e-09	0.487716	0.98	0.939	0.000204905	B cell
c1041953_g1_i1^sp|P0CG39|POTEJ_HUMAN	2.31939e-09	0.546113	1	0.844	0.000222701	B cell
c1090547_g2_i1^sp|P62250|RS16_RAT^Ribosomal_S91	2.73941e-09	0.328924	1	0.993	0.00026303	B cell
c1068588_g3_i1^sp|P62907|RL10A_RAT1	2.78782e-09	0.494801	0.961	0.869	0.000267678	B cell
c1074206_g1_i3^sp|Q6AY30|SCPDL_RAT^sp|Q8NBX0|SCPDL_HUMAN^Saccharop_dh^Tm1	3.48004e-09	0.81326	0.49	0.219	0.000334143	B cell
c1091632_g2_i1^Tm1	3.73755e-09	0.687466	0.294	0.081	0.000358868	B cell
c1082410_g2_i3^sp|Q14094|CCNI_HUMAN^Cyclin_N1	4.18596e-09	0.798819	0.745	0.513	0.000401923	B cell
c1089986_g2_i1^sp|P61368|RL15_HYDVU^sp|P0C276|RL40_SHEEP^Rad60-SLD^Ribosomal_L15e1	4.90425e-09	0.319788	0.98	0.989	0.000470891	B cell
c1072711_g1_i3^sp|P09917|LOX5_HUMAN^PLAT	5.21078e-09	1.20136	0.49	0.221	0.000500324	B cell
c1073644_g1_i1^sp|Q6DGL8|RT15_DANRE^Ribosomal_S15	1.31441e-08	0.687011	0.314	0.097	0.00126206	B cell
c1076644_g3_i2^sp|P15126|RL5B_XENLA^Ribosomal_L18p1	1.71124e-08	0.39553	1	0.992	0.00164308	B cell
c1085225_g3_i1^sp|P62890|RL30_RAT^Ribosomal_L7Ae1	1.84981e-08	0.349524	1	0.994	0.00177613	B cell
c1090959_g1_i1^sp|P18660|RLA1_CHICK^Ribosomal_60s1	2.05175e-08	0.257066	1	0.999	0.00197003	B cell
c1061788_g1_i1^sp|P12236|ADT3_HUMAN^Mito_carr^Tm21	2.33645e-08	0.752407	0.588	0.325	0.00224339	B cell
c1085718_g1_i3^sp|Q13761|RUNX3_HUMAN^Runt	3.06549e-08	0.509861	0.255	0.067	0.00294339	B cell
c1089718_g9_i1^sp|P17074|RS19_RAT1	3.11576e-08	0.403288	1	0.991	0.00299166	B cell
c1078436_g6_i1^sp|P49393|RS13_XENLA1	3.12541e-08	0.47303	1	0.944	0.00300092	B cell
c1089688_g3_i1^sp|P62902|RL31_RAT^sp|Q9IA76|RL31_PAROL^Ribosomal_L31e1	3.27802e-08	0.339658	1	0.992	0.00314746	B cell
c1077707_g2_i2^sp|Q3ZM03|RSSA_XENLA^Ribosomal_S22	3.33477e-08	0.340167	1	0.993	0.00320194	B cell
c1087321_g1_i2^sp|Q6DET9|EF1B_XENTR^sp|P30151|EF1B_XENLA^EF-1_beta_acid1	3.34241e-08	0.339442	1	0.994	0.00320928	B cell
c1088124_g1_i3^sp|P63221|RS21_PIG1	4.06134e-08	0.397589	0.98	0.958	0.00389958	B cell
c1072489_g8_i1^sp|Q56JZ9|GMFG_BOVIN^Cofilin_ADF2	4.93167e-08	0.971094	0.686	0.501	0.00473524	B cell
c1073903_g2_i11	5.58514e-08	0.64978	0.804	0.495	0.00536269	B cell
c1092550_g2_i1^LAP2alpha1	5.68026e-08	0.478393	0.275	0.076	0.00545401	B cell
c1076552_g4_i1^sp|O42148|OAZ1_CHICK^ODC_AZ1	6.40149e-08	0.516168	1	0.934	0.00614652	B cell
c1078587_g3_i2^sp|Q98TF5|RL39_CHICK1	7.14353e-08	0.387048	1	0.981	0.006859	B cell
c1086046_g1_i1^sp|P15153|RAC2_HUMAN^Ras2	7.73894e-08	0.894636	0.686	0.415	0.0074307	B cell
c1077241_g4_i4^sp|P61354|RL27_RAT^KOW1	8.49086e-08	0.406283	0.98	0.95	0.00815267	B cell
c1081108_g4_i11	8.97765e-08	0.480024	0.941	0.86	0.00862007	B cell
c998045_g2_i1^sp|Q28288|STXB2_CANFA^Sec11	9.04363e-08	0.828327	0.529	0.274	0.00868342	B cell
c1078662_g2_i4^sp|P41105|RL28_MOUSE^Ribosomal_L28e1	9.60917e-08	0.453439	1	0.98	0.00922644	B cell
c1089880_g1_i7^sp|Q9CR57|RL14_MOUSE^Ribosomal_L14e1	9.94169e-08	0.345123	1	0.99	0.00954571	B cell
c1077622_g2_i2^sp|P62243|RS8_RAT^Ribosomal_S8e1	1.1264e-07	0.334622	0.98	0.996	0.0108154	B cell
c1068703_g9_i4^sp|P13838|LEUK_RAT^sp|P15702|LEUK_MOUSE^sigP^Tm1	1.30377e-07	0.718603	0.333	0.114	0.0125184	B cell
c1035657_g1_i21	1.49698e-07	0.723907	0.804	0.719	0.0143735	B cell
c1088239_g5_i1^sp|P47830|RL27A_XENLA^Ribosomal_L18e1	1.58341e-07	0.363456	1	0.993	0.0152034	B cell
c1054413_g1_i1	1.75148e-07	0.488709	0.745	0.509	0.0168171	B cell
c1066038_g2_i3^sp|P21531|RL3_RAT^Ribosomal_L31	2.12275e-07	0.423782	1	0.97	0.020382	B cell
c1068769_g1_i1^sp|Q13151|ROA0_HUMAN^RRM_11	2.24752e-07	0.541691	0.961	0.834	0.02158	B cell
c1078290_g2_i5^sigP1	3.05469e-07	0.850045	0.49	0.249	0.0293302	B cell
c1076552_g2_i1^sp|O42148|OAZ1_CHICK1	3.5819e-07	0.434076	1	0.932	0.0343923	B cell
c1087073_g6_i11	3.64687e-07	0.60987	0.451	0.207	0.0350161	B cell
c1090835_g1_i2^sp|P29314|RS9_RAT^Ribosomal_S41	3.76805e-07	0.447943	1	0.971	0.0361797	B cell
c1077573_g4_i3^sp|P47826|RLA0_CHICK^sp|Q9DG68|RLA0_RANSY^Ribosomal_L101	4.49541e-07	0.405266	0.961	0.921	0.0431636	B cell
c1076907_g1_i32	5.43134e-07	0.733969	0.373	0.151	0.0521501	B cell
c1078202_g3_i2^sp|Q3SZQ6|RL32_BOVIN^Ribosomal_L32e1	5.4822e-07	0.28026	1	0.998	0.0526384	B cell
c1070646_g2_i2^sp|Q9NVZ3|NECP2_HUMAN^sp|Q6PBI5|RS25_DANRE^DUF1681^Ribosomal_S251	7.87174e-07	0.422525	1	0.991	0.0755821	B cell
c1078388_g2_i11	9.40715e-07	0.708228	0.373	0.155	0.0903247	B cell
c1089050_g3_i12	9.52658e-07	0.374658	0.902	0.523	0.0914713	B cell
c1085193_g3_i1^sp|Q64LC9|RBM4B_RAT^sp|Q9BDY9|RBM4_RABIT^RRM_11	1.034e-06	0.597999	0.843	0.795	0.0992812	B cell
c1087087_g1_i1^sp|Q68F90|NACA_XENTR^sp|Q9BZK3|NACP1_HUMAN^NAC1	1.06927e-06	0.490758	0.902	0.743	0.102668	B cell
c1062960_g1_i1^sp|P29694|EF1G_RABIT^GST_N1	1.0779e-06	0.25318	1	0.997	0.103497	B cell
c1091947_g2_i2^sp|P63245|GBLP_RAT^sp|O42249|GBLP_ORENI^WD401	1.08841e-06	0.391993	1	0.977	0.104506	B cell
c1072646_g1_i1^sp|P26044|RADI_PIG	1.11467e-06	0.570515	0.863	0.644	0.107028	B cell
c1084918_g1_i1^sp|Q28EB4|NP1L1_XENTR^sp|P55209|NP1L1_HUMAN^NAP2	1.24508e-06	0.497766	0.922	0.898	0.119549	B cell
c1074277_g3_i4^sp|P0C2F1|UBIM_PONAB^sp|Q8CHW1|THAP1_MOUSE^THAP1	1.51173e-06	0.480473	0.922	0.811	0.145152	B cell
c1086452_g3_i1^sp|P61928|RL37_RAT1	1.59586e-06	0.334571	0.98	0.967	0.15323	B cell
c1080225_g10_i11	2.00142e-06	0.349859	0.824	0.512	0.192171	B cell
c1077789_g1_i2^sp|O95197|RTN3_HUMAN^sp|Q6RJR6|RTN3_RAT^Reticulon^Tm21	2.13097e-06	0.616196	0.608	0.412	0.204609	B cell
c1092680_g2_i1^sp|Q7ZYS1|RL19_XENLA^sp|P84100|RL19_RAT^Ribosomal_L19e1	2.29232e-06	0.364285	0.98	0.958	0.220102	B cell
c1080225_g11_i1^sp|P51662|ANXA1_RABIT^sp|P14087|ANXA1_CAVCU^Annexin1	2.5678e-06	0.343973	0.824	0.514	0.246552	B cell
c1078658_g1_i1^sp|P46783|RS10_HUMAN^S10_plectin1	2.62645e-06	0.308254	0.98	0.99	0.252184	B cell
c1090199_g7_i3^sp|P02412|RL18B_XENLA^Ribosomal_L18e^sigP1	2.97144e-06	0.294634	1	0.992	0.285309	B cell
c1066717_g1_i2^sp|Q5H9R7|PP6R3_HUMAN^SAPS	3.33579e-06	0.579145	0.314	0.121	0.320293	B cell
c1073288_g2_i3^sp|P67985|RL22_PIG1	3.70211e-06	0.417909	0.902	0.877	0.355465	B cell
c1072515_g4_i4^sp|P26373|RL13_HUMAN^Ribosomal_L13e1	3.73791e-06	0.251635	1	0.997	0.358903	B cell
c1079027_g1_i4^sp|P99028|QCR6_MOUSE^sp|Q29S11|NUCKS_BOVIN^UCR_hinge1	3.82273e-06	0.438102	0.961	0.914	0.367047	B cell
c1072834_g4_i1^sp|Q3MHX1|COMD7_BOVIN^sp|Q9HCD5|NCOA5_HUMAN^HCaRG	4.3255e-06	0.539521	0.412	0.199	0.415322	B cell
c1092650_g1_i1^sp|Q9DED4|CIRBB_XENLA2	6.13742e-06	0.395877	0.843	0.602	0.589297	B cell
c1090726_g2_i2^Tm1	6.31242e-06	0.607391	0.51	0.282	0.606099	B cell
c1086279_g4_i6^sp|Q28C65|EIF3K_XENTR^SAC3_GANP1	8.63929e-06	0.431179	0.882	0.835	0.829519	B cell
c1072740_g5_i2^sp|Q90YP2|RS29_ICTPU1	1.06062e-05	0.38029	0.98	0.958	1	B cell
c1081878_g1_i3^sp|P30050|RL12_HUMAN^Ribosomal_L11_N1	1.10013e-05	0.278112	0.98	0.965	1	B cell
c1080985_g3_i1^sp|Q9W790|TCPA_PALPA^sp|Q9BWD1|THIC_HUMAN^Cpn60_TCP1^Thiolase_N1	1.19258e-05	0.452834	0.824	0.692	1	B cell
c1089031_g1_i5^sp|O60688|YPEL1_HUMAN^Yippee-Mis182	1.23758e-05	1.18863	0.588	0.473	1	B cell
c1079419_g1_i1^sp|Q14152|EIF3A_HUMAN^Tm41	1.28723e-05	0.581428	0.667	0.525	1	B cell
c1064219_g1_i3^sp|Q5E9E4|SSRB_BOVIN^TRAP_beta^sigP^Tm12	1.29867e-05	0.431461	0.863	0.819	1	B cell
c1080996_g5_i1^sp|P62832|RL23_RAT1	1.45774e-05	0.300378	0.98	0.88	1	B cell
c1065747_g3_i2^sp|P05122|KCRB_CHICK^ATP-gua_Ptrans2	1.6003e-05	0.490458	0.765	0.531	1	B cell
c1084511_g2_i2^sp|O57535|NDK_CHICK^sp|P52175|NDKA2_BOVIN^NDK1	1.68165e-05	0.425584	0.941	0.92	1	B cell
c1086208_g6_i1^sp|O57592|RL7A_TAKRU^Ribosomal_L7Ae1	1.89926e-05	0.409057	0.902	0.822	1	B cell
c1089283_g1_i52	1.99693e-05	0.753789	0.549	0.384	1	B cell
c1080765_g1_i1^sp|P46778|RL21_HUMAN^Ribosomal_L21e1	2.01733e-05	0.258401	1	0.998	1	B cell
c1075336_g5_i1^sp|Q5F3J5|PSME3_CHICK^PA28_alpha1	2.12628e-05	0.568138	0.627	0.45	1	B cell
c1089718_g14_i1^sp|Q5R8M9|RS19_PONAB^Ribosomal_S19e1	2.1484e-05	0.359593	0.961	0.914	1	B cell
c1078699_g9_i1^sp|P61255|RL26_MOUSE^KOW1	2.51454e-05	0.291093	0.98	0.987	1	B cell
c1065175_g2_i2^sp|A3KMT2|DAL1A_XENLA1	2.54488e-05	0.690864	0.549	0.354	1	B cell
c1090169_g1_i1^sp|Q5DU56|NLRC3_MOUSE	2.87914e-05	0.417625	1	0.994	1	B cell
c1066365_g1_i1^Tm11	3.11237e-05	0.26346	0.294	0.107	1	B cell
c1090892_g2_i4	3.14166e-05	0.591389	0.275	0.11	1	B cell
c1087751_g1_i1^sp|Q5ZIQ3|HNRPK_CHICK^ROKNT	3.2755e-05	0.292209	1	0.955	1	B cell
c1087872_g1_i4	3.53835e-05	0.460049	0.922	0.823	1	B cell
c1073603_g10_i4^sp|P07222|NPM_XENLA^Nucleoplasmin1	3.93561e-05	0.270908	0.98	0.953	1	B cell
c1090114_g3_i2^sp|Q147X3|NAA30_HUMAN^sp|Q0IHH1|NAA30_XENLA^Acetyltransf_3	4.0434e-05	0.577899	0.412	0.222	1	B cell
c1084775_g1_i2^sp|Q8R5J9|PRAF3_MOUSE^PRA1^Tm3	4.39953e-05	0.650628	0.373	0.194	1	B cell
c1079570_g7_i3^sp|P46777|RL5_HUMAN^sp|P22451|RL5_CHICK^Ribosomal_L18p	4.44872e-05	0.389896	0.941	0.892	1	B cell
c1081246_g1_i11	4.65739e-05	0.431588	0.314	0.132	1	B cell
c1074740_g3_i11	4.86476e-05	0.447544	0.255	0.093	1	B cell
c1085972_g3_i1^sp|P25886|RL29_RAT1	4.89388e-05	0.376973	0.941	0.938	1	B cell
c1084449_g1_i2^sp|P62909|RS3_RAT^sp|P79891|RS3_AMBME^KH_21	5.66458e-05	0.314707	0.922	0.928	1	B cell
c1087716_g4_i5^sp|P51410|RL9_MOUSE^sp|P32969|RL9_HUMAN^Ribosomal_L61	6.29205e-05	0.308373	1	0.989	1	B cell
c1086449_g5_i1^sp|P46782|RS5_HUMAN^Ribosomal_S71	6.3974e-05	0.299608	0.98	0.949	1	B cell
c1090798_g1_i11	7.75418e-05	0.508162	0.667	0.506	1	B cell
c1080757_g1_i2^sp|P09645|TBA8_CHICK^Tubulin_C1	0.000134534	0.351296	0.863	0.778	1	B cell
c1086541_g3_i1^sp|Q90YR7|RS7_ICTPU^Ribosomal_S7e1	0.00015625	0.278906	0.961	0.922	1	B cell
c1091803_g3_i2^sp|P63174|RL38_RAT1	0.000164184	0.326982	1	0.977	1	B cell
c1076215_g1_i1^sp|A7MBG0|PURA2_BOVIN^Adenylsucc_synt	0.000203425	0.483592	0.51	0.342	1	B cell
c1062552_g2_i2^sp|Q8JGR4|RL24_DANRE^sp|Q9DFQ7|RL24_GILMI^Ribosomal_L24e1	0.000208414	0.260946	1	0.998	1	B cell
c1084713_g2_i2^sp|A5D989|EF1D_BOVIN^sp|P29693|EF1D_XENLA^EF-1_beta_acid1	0.000219619	0.382115	1	0.972	1	B cell
c1076647_g1_i1^sp|P29350|PTN6_HUMAN^SH2	0.000238197	0.562719	0.255	0.109	1	B cell
c1084754_g1_i11	0.000252553	0.377476	0.706	0.628	1	B cell
c1092831_g1_i2^sp|P62246|RS15A_RAT^Ribosomal_S81	0.000279633	0.256091	1	0.998	1	B cell
c1092019_g1_i4^sp|Q8VIJ6|SFPQ_MOUSE2	0.000297476	0.434151	0.824	0.739	1	B cell
c1073604_g2_i3^sp|Q3SZC6|AN32B_BOVIN^LRR_41	0.000313778	0.618197	0.353	0.197	1	B cell
c1064499_g2_i1^sp|P55160|NCKPL_HUMAN^Nckap12	0.000354323	0.357206	0.49	0.279	1	B cell
c1082601_g3_i1^sp|Q5ZIQ3|HNRPK_CHICK^ROKNT1	0.000419586	0.393257	0.804	0.728	1	B cell
c1073822_g1_i11	0.000483587	0.434733	0.451	0.273	1	B cell
c1090682_g1_i12	0.000505169	0.639373	0.333	0.176	1	B cell
c1067878_g2_i2^sp|Q6P2Z0|BZW1_XENTR^W21	0.000559536	0.363353	0.882	0.869	1	B cell
c1084511_g3_i1^sp|Q05982|NDKA_RAT1	0.00056624	0.368002	0.863	0.889	1	B cell
c1062262_g1_i2^sigP	0.000571619	0.518357	0.275	0.134	1	B cell
c1019776_g1_i2^sp|Q5XGY1|TSR1_XENLA^AARP2CN	0.000667456	0.678021	0.392	0.259	1	B cell
c1089050_g1_i2^sp|Q6DK93|CNFN_XENTR^PLAC82	0.00066789	0.402895	0.49	0.294	1	B cell
c1062520_g1_i1^sp|Q5ZM33|HP1B3_CHICK^Linker_histone1	0.000891046	0.4308	0.49	0.335	1	B cell
c1073980_g2_i1^sp|P49716|CEBPD_HUMAN2	0.00089749	0.732092	0.627	0.5	1	B cell
c1086320_g3_i1^sp|Q0VCW6|PNRC2_BOVIN^Tm21	0.00091754	0.310394	0.902	0.724	1	B cell
c1076016_g2_i1^sp|O70377|SNP23_RAT	0.00102574	0.688439	0.314	0.169	1	B cell
c1087795_g2_i1^sp|P49907|SEPP1_BOVIN1	0.0010711	0.346811	0.804	0.685	1	B cell
c1071628_g4_i1^sp|Q2KJI2|STT3A_BOVIN^sp|Q5RCE2|STT3A_PONAB2	0.00115522	0.425799	0.549	0.409	1	B cell
c1079329_g3_i3^sp|Q64152|BTF3_MOUSE^NAC1	0.00119708	0.260602	0.941	0.917	1	B cell
c1082205_g1_i8^sp|P32882|TBB2_CHICK^sp|Q6P9T8|TBB4B_RAT^Misat_Tub_SegII^Tubulin1	0.00122991	0.253969	0.941	0.916	1	B cell
c1079801_g3_i1	0.00127235	0.467824	0.51	0.385	1	B cell
c1085069_g8_i1^sp|P56135|ATPK_MOUSE1	0.00144891	0.334	0.784	0.739	1	B cell
c1063513_g3_i3^sp|P53805|RCAN1_HUMAN^Calcipressin2	0.00157596	0.663279	0.431	0.274	1	B cell
c1087093_g3_i11	0.0017076	0.414167	0.706	0.496	1	B cell
c1074247_g1_i3^sp|Q92072|DNMT1_CHICK^DMAP_binding	0.00185826	0.562397	0.471	0.345	1	B cell
c1078935_g3_i3^sp|Q99MN1|SYK_MOUSE^tRNA_anti-codon	0.00195895	0.399897	0.706	0.609	1	B cell
c1090414_g1_i2^sp|P04083|ANXA1_HUMAN^Annexin1	0.00216477	0.475595	0.784	0.724	1	B cell
c1086439_g1_i3^sp|O95466|FMNL_HUMAN^sp|Q9JL26|FMNL_MOUSE^sp|P62856|RS26_RAT^Drf_GBD^Ribosomal_S26e1	0.00217088	0.251591	0.961	0.931	1	B cell
c1075583_g2_i42	0.00219253	0.587904	0.412	0.265	1	B cell
c1073837_g3_i1	0.00224778	0.486677	0.314	0.179	1	B cell
c1078873_g1_i1^sp|Q9UNL2|SSRG_HUMAN^TRAP-gamma^Tm42	0.00227348	0.328801	0.725	0.625	1	B cell
c1086404_g1_i2^sp|B0BLT0|ZN593_XENTR^zf-C2H2_jaz1	0.00241901	0.37606	0.529	0.396	1	B cell
c1077534_g3_i4^sp|Q61990|PCBP2_MOUSE^KH_2	0.00241978	0.371405	0.843	0.802	1	B cell
c1063362_g1_i1^sp|Q8C0L0|TMX4_MOUSE^Thioredoxin^Tm1	0.00242054	0.726758	0.373	0.24	1	B cell
c1075053_g1_i2	0.00316557	0.367935	0.373	0.231	1	B cell
c1082384_g1_i2^sp|P43244|MATR3_RAT^sp|P43243|MATR3_HUMAN^RRM_52	0.0032064	0.355455	0.745	0.737	1	B cell
c1089425_g3_i2^sp|Q14141|SEPT6_HUMAN^Septin1	0.00331718	0.543594	0.471	0.364	1	B cell
c1078666_g1_i12	0.00338322	0.364978	0.569	0.465	1	B cell
c1087537_g3_i2^sp|P62425|RL7A_RAT1	0.00380395	0.326072	0.863	0.874	1	B cell
c1062312_g1_i3^sp|Q9Y265|RUVB1_HUMAN^TIP49	0.00381749	0.521699	0.314	0.182	1	B cell
c1076151_g8_i2^sp|P62972|UBIQP_XENLA^sp|Q63429|UBC_RAT^ubiquitin	0.00401653	0.490564	0.588	0.501	1	B cell
c1091075_g5_i11	0.00409858	0.295022	0.667	0.626	1	B cell
c926464_g1_i2^sp|Q06185|ATP5I_MOUSE1	0.00499068	0.349117	0.627	0.544	1	B cell
c1084118_g2_i1^sp|P13196|HEM1_HUMAN^sp|P13195|HEM1_RAT^Preseq_ALAS	0.00510042	0.435685	0.294	0.171	1	B cell
c1084308_g2_i2^sp|Q66KT3|DOHH_XENLA^HEAT_2	0.00525452	0.420839	0.333	0.209	1	B cell
c1074443_g2_i1^sp|Q8K4F7|DCPS_RAT^sp|Q8MJJ7|DCPS_BOVIN^DcpS	0.00619658	0.427979	0.275	0.157	1	B cell
c1092677_g2_i1	0.00637406	0.424656	0.294	0.18	1	B cell
c1082201_g1_i2^sp|Q9QX78|SOCS1_RAT^sp|O15524|SOCS1_HUMAN^SH2^Tm11	0.0065736	0.606306	0.333	0.205	1	B cell
c1089801_g1_i4^sp|Q60HE9|MA2B1_MACFA^Glyco_hydro_38^sigP	0.00745222	0.358374	0.353	0.233	1	B cell
c1083479_g6_i1^sp|Q5R637|TCPD_PONAB^sp|P50991|TCPD_HUMAN^Cpn60_TCP1	0.00830075	0.433354	0.627	0.583	1	B cell
c1075954_g4_i1^sp|B5FZ19|EIF3I_TAEGU^sp|Q8WY98|TM234_HUMAN^UPF0546^WD40^sigP^Tm41	0.00845643	0.468983	0.608	0.57	1	B cell
c1087213_g1_i1^sp|Q9NR30|DDX21_HUMAN^DEAD1	0.00874579	0.287394	0.804	0.672	1	B cell
c1089606_g4_i6^sp|Q6QAP7|RS17_PIG^Ribosomal_S17e1	0.00887524	0.299467	1	0.953	1	B cell
c1086712_g6_i1^sp|Q28CY2|EIF3G_XENTR^RRM_11	0.00967841	0.481345	0.529	0.452	1	B cell
c1066308_g1_i2^sp|Q5R5C1|UROM_PONAB^Zona_pellucida	0	2.31333	0.896	0.09	0	Small secretory cells
c1080574_g2_i1^sp|P43002|AT1B2_BUFMA^Na_K-ATPase^Tm1	0	2.2723	0.92	0.102	0	Small secretory cells
c1083267_g1_i1	0	2.24834	0.91	0.085	0	Small secretory cells
c1083012_g1_i3^UPAR_LY6^Tm1	0	2.22467	0.91	0.095	0	Small secretory cells
c1087601_g1_i3^sp|Q8JZM8|MUC4_MOUSE^EGF_CA^Tm1	0	2.1305	0.896	0.098	0	Small secretory cells
c1087009_g7_i1^sp|Q9I927|FUCL5_ANGJA^F5_F8_type_C^sigP	0	2.09568	0.868	0.092	0	Small secretory cells
c1081347_g3_i3	0	2.04624	0.816	0.065	0	Small secretory cells
c1050337_g2_i1^Tm1	0	1.9085	0.849	0.059	0	Small secretory cells
c1081909_g2_i2	0	1.78649	0.807	0.043	0	Small secretory cells
c1077856_g3_i1^sp|P48733|UROM_BOVIN^Zona_pellucida	0	1.78605	0.788	0.045	0	Small secretory cells
c1071594_g1_i1	0	1.49694	0.693	0.038	0	Small secretory cells
c1072051_g7_i1^sp|Q9D733|GP2_MOUSE^sp|P25291|GP2_CANFA^Zona_pellucida	0	1.44437	0.788	0.033	0	Small secretory cells
c1056741_g1_i1	0	1.4384	0.726	0.027	0	Small secretory cells
c1085256_g1_i1	0	1.28139	0.67	0.033	0	Small secretory cells
c1091191_g1_i1	0	1.25794	0.637	0.024	0	Small secretory cells
c810700_g1_i1	0	1.22327	0.665	0.044	0	Small secretory cells
c1076940_g3_i4^sp|Q8C4S8|DEN2A_MOUSE^sp|P0C0T0|LITAF_RAT^uDENN^zf-LITAF-like^Tm1	0	1.21313	0.646	0.026	0	Small secretory cells
c1063685_g3_i6^sp|Q8QGW7|LITAF_CHICK^zf-LITAF-like^Tm1	0	1.15701	0.613	0.022	0	Small secretory cells
c1082293_g6_i2^sigP	0	1.15134	0.646	0.028	0	Small secretory cells
c1085801_g4_i3^sp|Q16651|PRSS8_HUMAN^sp|Q9BQR3|PRS27_HUMAN^Trypsin^sigP^Tm2	0	1.01402	0.599	0.018	0	Small secretory cells
c1089536_g3_i2^Tm1	0	0.978946	0.627	0.032	0	Small secretory cells
c1089383_g5_i1	0	0.945074	0.594	0.024	0	Small secretory cells
c1090629_g1_i1^sp|Q6WRY0|RHCG_XENTR^sp|Q5U4V1|RHCG_XENLA^Ammonium_transp^Tm12	0	0.887444	0.604	0.031	0	Small secretory cells
c1088147_g1_i4^sp|Q7ZYC4|ACBG2_XENLA^AMP-binding	0	0.860573	0.557	0.022	0	Small secretory cells
c1090059_g1_i1	0	0.835855	0.538	0.016	0	Small secretory cells
c1074797_g1_i4^sp|Q86VR7|VS10L_HUMAN^I-set^sigP^Tm1	0	0.805705	0.528	0.018	0	Small secretory cells
c1077753_g1_i1^sp|P27590|UROM_RAT^sp|Q862Z3|UROM_CANFA^Zona_pellucida^sigP	0	0.775487	0.462	0.013	0	Small secretory cells
c1076940_g7_i1	0	0.730164	0.524	0.022	0	Small secretory cells
c1075276_g8_i1	0	0.683668	0.505	0.021	0	Small secretory cells
c1044888_g1_i2	0	0.680222	0.387	0.01	0	Small secretory cells
c1052660_g1_i1	0	0.676599	0.458	0.012	0	Small secretory cells
c1069459_g1_i1^sp|Q6NRE4|FA59A_XENLA^sp|Q3UFT3|FA59A_MOUSE^SAM_2	0	0.660584	0.434	0.009	0	Small secretory cells
c1060568_g1_i1	0	0.603408	0.429	0.014	0	Small secretory cells
c1061928_g1_i1	0	0.559579	0.406	0.011	0	Small secretory cells
c1068618_g3_i1	0	0.558336	0.33	0.006	0	Small secretory cells
c1075978_g7_i1	0	0.37922	0.269	0.002	0	Small secretory cells
c1083182_g4_i1	1.07568e-306	1.37542	0.774	0.066	1.03284e-301	Small secretory cells
c1088248_g4_i2	1.32827e-306	0.371973	0.274	0.003	1.27536e-301	Small secretory cells
c1044488_g1_i1	2.67684e-302	0.413165	0.297	0.004	2.57022e-297	Small secretory cells
c1091251_g1_i2^sp|Q9D733|GP2_MOUSE^Zona_pellucida^sigP	6.79567e-295	0.446983	0.259	0.003	6.525e-290	Small secretory cells
c1077238_g1_i3	8.83538e-294	0.985179	0.637	0.041	8.48347e-289	Small secretory cells
c1063216_g1_i1	7.19099e-292	0.852451	0.599	0.036	6.90457e-287	Small secretory cells
c1091191_g3_i2	8.16092e-290	1.50522	0.646	0.046	7.83587e-285	Small secretory cells
c1062918_g1_i2^sp|Q9Y6R7|FCGBP_HUMAN^TIL^sigP	2.71006e-287	1.63311	0.778	0.074	2.60212e-282	Small secretory cells
c1022624_g2_i1^sigP^Tm1	5.61126e-287	1.07503	0.637	0.043	5.38777e-282	Small secretory cells
c1080175_g2_i1	1.42738e-285	1.75451	0.844	0.092	1.37053e-280	Small secretory cells
c1086121_g2_i2^sp|Q96HD9|ACY3_HUMAN^AstE_AspA	1.84243e-284	1.09555	0.665	0.049	1.76904e-279	Small secretory cells
c1068423_g14_i3^sp|O75631|UPK3A_HUMAN	6.28557e-280	1.12101	0.623	0.042	6.03521e-275	Small secretory cells
c1089315_g2_i1	1.40849e-277	0.602691	0.425	0.016	1.35239e-272	Small secretory cells
c1077812_g1_i3^sp|Q5XGD7|TM45B_XENTR^DUF716^sigP^Tm7	4.66576e-277	0.752673	0.519	0.027	4.47992e-272	Small secretory cells
c1083887_g2_i2	2.77702e-274	1.59205	0.689	0.057	2.66641e-269	Small secretory cells
c1075949_g2_i2^sp|Q9D132|UPK1A_MOUSE	1.36883e-272	0.968563	0.637	0.046	1.31431e-267	Small secretory cells
c1071356_g1_i1^sp|Q5R5C1|UROM_PONAB^Zona_pellucida^sigP	1.46858e-270	1.04645	0.651	0.049	1.41008e-265	Small secretory cells
c1032039_g1_i2^sp|Q9H8H3|MET7A_HUMAN^Methyltransf_23^Tm1	3.07505e-270	0.797802	0.495	0.025	2.95257e-265	Small secretory cells
c1069619_g4_i1^Zona_pellucida^sigP^Tm1	1.47505e-269	0.714482	0.458	0.02	1.4163e-264	Small secretory cells
c1073655_g3_i4^sp|Q9W6V5|PTPRJ_CHICK^fn3	1.65724e-269	0.543246	0.41	0.015	1.59124e-264	Small secretory cells
c1057067_g1_i1^sp|Q61468|MSLN_MOUSE^Mesothelin	1.76356e-269	1.7721	0.854	0.105	1.69332e-264	Small secretory cells
c1083101_g4_i1^sp|Q8TDW5|SYTL5_HUMAN^FYVE_2	5.43651e-268	0.997833	0.665	0.052	5.21997e-263	Small secretory cells
c1062981_g2_i1	1.59921e-267	1.40297	0.731	0.068	1.53552e-262	Small secretory cells
c1089291_g1_i4	9.82112e-267	1.26362	0.736	0.069	9.42995e-262	Small secretory cells
c1053246_g1_i1^sp|Q7ZYY4|FAM3C_DANRE^Tm1	1.37263e-265	0.9751	0.67	0.054	1.31796e-260	Small secretory cells
c1081160_g1_i1	1.69281e-265	0.784332	0.505	0.027	1.62539e-260	Small secretory cells
c1069338_g1_i1^sp|Q64253|LY6E_MOUSE	6.10589e-265	0.600362	0.335	0.009	5.8627e-260	Small secretory cells
c1045940_g1_i1^sp|P68512|FEL_CYPCA^sigP	2.51144e-263	1.82967	0.868	0.114	2.41141e-258	Small secretory cells
c1089303_g3_i4^sp|Q8N323|NXPE1_HUMAN^sp|Q05004|NXPE1_RABIT^sp|Q6UWF7|NXPE4_HUMAN^Neurexophilin^sigP	7.66002e-260	0.704566	0.462	0.022	7.35492e-255	Small secretory cells
c1081093_g1_i6	2.36487e-258	0.766173	0.429	0.019	2.27067e-253	Small secretory cells
c1077812_g2_i1	2.92708e-258	0.644831	0.467	0.023	2.8105e-253	Small secretory cells
c1091186_g1_i2^sp|Q6UXL0|I20RB_HUMAN^Tissue_fac^sigP^Tm1	4.75633e-258	0.878328	0.623	0.046	4.56688e-253	Small secretory cells
c1070637_g2_i1	5.81015e-258	1.5212	0.538	0.034	5.57873e-253	Small secretory cells
c1084634_g1_i1^sp|Q9Y6R7|FCGBP_HUMAN^VWD^sigP^Tm1	6.12137e-255	2.69616	0.967	0.172	5.87756e-250	Small secretory cells
c1086877_g1_i8	8.77049e-254	1.39306	0.83	0.1	8.42116e-249	Small secretory cells
c1066042_g1_i1	3.76517e-251	0.425	0.302	0.007	3.6152e-246	Small secretory cells
c1022469_g1_i2^sp|Q0II48|B2L15_BOVIN	4.53569e-248	0.3547	0.311	0.008	4.35503e-243	Small secretory cells
c1059484_g4_i1^sigP^Tm2	5.2991e-248	0.554899	0.311	0.008	5.08804e-243	Small secretory cells
c1089291_g2_i1	9.85205e-248	0.723036	0.524	0.032	9.45964e-243	Small secretory cells
c1086730_g2_i1^sp|Q862Z3|UROM_CANFA^Zona_pellucida^sigP	2.16598e-247	1.31914	0.717	0.072	2.07971e-242	Small secretory cells
c1055668_g1_i1^sp|P27463|AL1A1_CHICK^Aldedh	3.58491e-244	1.39439	0.736	0.078	3.44212e-239	Small secretory cells
c1070122_g2_i1	1.80437e-238	0.705872	0.368	0.014	1.7325e-233	Small secretory cells
c1081521_g1_i1^sp|A3KGK3|FR1L4_MOUSE^C2^Tm1	6.63558e-238	0.827418	0.604	0.047	6.37128e-233	Small secretory cells
c999456_g1_i1^sp|Q9Z1W9|STK39_MOUSE^sp|Q9UEW8|STK39_HUMAN^Pkinase	1.10638e-237	0.371953	0.283	0.007	1.06231e-232	Small secretory cells
c1071525_g2_i2^sp|O95994|AGR2_HUMAN^Thioredoxin_7^sigP	6.91105e-236	1.84036	0.868	0.13	6.63578e-231	Small secretory cells
c1076893_g2_i3^sp|A6NMY6|AXA2L_HUMAN^Annexin	3.11253e-232	1.12591	0.717	0.074	2.98855e-227	Small secretory cells
c1073267_g1_i2^sp|O15162|PLS1_HUMAN^sp|P58195|PLS1_RAT^Scramblase	8.96126e-232	0.525338	0.387	0.017	8.60434e-227	Small secretory cells
c1076536_g1_i1	3.81118e-230	0.902115	0.623	0.053	3.65938e-225	Small secretory cells
c1077869_g5_i1	5.82278e-227	0.342845	0.255	0.005	5.59086e-222	Small secretory cells
c1077869_g6_i1	1.04865e-224	1.80098	0.792	0.104	1.00688e-219	Small secretory cells
c1074434_g1_i1	4.8384e-224	1.29225	0.769	0.093	4.64569e-219	Small secretory cells
c1090708_g1_i1^sp|Q9UGM3|DMBT1_HUMAN^SRCR^sigP	2.06611e-223	0.906853	0.396	0.019	1.98382e-218	Small secretory cells
c1078088_g1_i1^sp|Q86UK0|ABCAC_HUMAN^ABC2_membrane_3^Tm11	1.9528e-222	0.876095	0.575	0.046	1.87502e-217	Small secretory cells
c1060747_g2_i1	2.16468e-221	1.71928	0.802	0.106	2.07847e-216	Small secretory cells
c1077801_g1_i2^sp|O14815|CAN9_HUMAN^Peptidase_C2	2.18651e-221	1.82432	0.925	0.169	2.09942e-216	Small secretory cells
c1041761_g1_i1^sp|Q7SY65|K118B_XENLA^sp|O57611|K1C18_SCYST^Filament	9.6387e-221	1.77476	0.863	0.138	9.25479e-216	Small secretory cells
c1080295_g9_i1	2.90123e-219	0.714058	0.472	0.03	2.78568e-214	Small secretory cells
c1090095_g1_i2	2.95565e-219	0.835245	0.514	0.036	2.83793e-214	Small secretory cells
c1082084_g3_i1	1.16821e-217	1.32818	0.792	0.103	1.12168e-212	Small secretory cells
c1084020_g2_i1^sp|Q8IU99|CAHM1_HUMAN	1.44812e-217	0.451575	0.307	0.01	1.39044e-212	Small secretory cells
c1082658_g3_i1	4.77265e-217	1.14309	0.736	0.086	4.58255e-212	Small secretory cells
c1068202_g4_i1	8.36594e-216	0.87053	0.59	0.051	8.03273e-211	Small secretory cells
c1071914_g2_i1^sp|Q8R3W7|AGR3_MOUSE^Thioredox_DsbH^sigP	7.35288e-214	0.992583	0.689	0.073	7.06001e-209	Small secretory cells
c1071058_g3_i1	1.3177e-210	0.88493	0.854	0.138	1.26522e-205	Small secretory cells
c1082288_g1_i2^sp|Q6NWF6|K2C8_DANRE^sp|Q5K2N3|K2C8_PROAT^Filament	1.60731e-209	1.63847	0.868	0.146	1.54329e-204	Small secretory cells
c1075674_g1_i1	1.13714e-207	0.421603	0.311	0.011	1.09184e-202	Small secretory cells
c1085833_g5_i1	2.15225e-207	0.693152	0.514	0.039	2.06653e-202	Small secretory cells
c1071058_g1_i1^sp|Q3YBM2|T176B_HUMAN^CD20^Tm4	8.27928e-205	1.30753	0.854	0.143	7.94952e-200	Small secretory cells
c1070123_g1_i2^DUF2477	1.15005e-203	0.639741	0.396	0.022	1.10425e-198	Small secretory cells
c1057396_g1_i1	6.99406e-203	1.18387	0.406	0.023	6.71549e-198	Small secretory cells
c1090867_g2_i1^sp|P60509|ERB1_HUMAN	1.41357e-202	0.716889	0.495	0.036	1.35727e-197	Small secretory cells
c1069469_g1_i1	6.87696e-202	0.469967	0.302	0.011	6.60305e-197	Small secretory cells
c1076642_g2_i1	4.15423e-201	1.60753	0.84	0.138	3.98877e-196	Small secretory cells
c1078088_g6_i1^Tm1	1.2759e-199	2.20441	0.882	0.17	1.22508e-194	Small secretory cells
c1038979_g1_i1^sp|Q7TN05|AP1S3_MOUSE^Clat_adaptor_s	2.49136e-199	0.742953	0.547	0.047	2.39213e-194	Small secretory cells
c1082296_g1_i2	3.96125e-199	1.06526	0.66	0.074	3.80347e-194	Small secretory cells
c1088010_g3_i3	2.65984e-197	0.723466	0.509	0.04	2.5539e-192	Small secretory cells
c1019809_g1_i1	7.93966e-197	2.53759	0.774	0.122	7.62342e-192	Small secretory cells
c1081492_g6_i1	1.64731e-196	1.11663	0.764	0.104	1.58169e-191	Small secretory cells
c1091508_g5_i1	1.72458e-194	0.595958	0.481	0.036	1.65589e-189	Small secretory cells
c1086817_g2_i12	9.4629e-194	2.462	0.995	0.29	9.08599e-189	Small secretory cells
c1071741_g1_i4^sp|P19218|GP2_RAT^Zona_pellucida^sigP	8.47232e-193	1.67257	0.741	0.104	8.13487e-188	Small secretory cells
c1090867_g1_i1	1.18395e-192	1.27274	0.759	0.111	1.13679e-187	Small secretory cells
c1083045_g4_i1	2.30846e-192	0.525729	0.373	0.02	2.21651e-187	Small secretory cells
c1090171_g3_i1^sp|Q2M385|MPEG1_HUMAN^sp|Q5RBP9|MPEG1_PONAB^MACPF^sigP	3.12599e-192	1.59592	0.75	0.108	3.00149e-187	Small secretory cells
c1090956_g1_i3^sp|Q9W596|FUTSC_DROME	3.77377e-191	0.594745	0.448	0.031	3.62346e-186	Small secretory cells
c1086817_g3_i1^sp|Q9Y6R7|FCGBP_HUMAN^TIL2	9.46872e-191	2.91144	0.995	0.298	9.09158e-186	Small secretory cells
c1084229_g1_i2	1.01678e-190	0.967512	0.599	0.061	9.76285e-186	Small secretory cells
c1080003_g2_i2^Tm1	6.34658e-190	0.761924	0.439	0.03	6.0938e-185	Small secretory cells
c1087532_g2_i1^sp|P19013|K2C4_HUMAN^Filament1	5.37687e-189	2.53723	1	0.299	5.16271e-184	Small secretory cells
c1092521_g3_i2	1.3618e-187	1.5361	0.863	0.16	1.30756e-182	Small secretory cells
c1086447_g1_i2^sp|P02640|VILI_CHICK^Gelsolin2	1.40644e-186	1.79031	0.948	0.227	1.35042e-181	Small secretory cells
c1066603_g4_i1	7.384e-186	0.436819	0.316	0.014	7.08989e-181	Small secretory cells
c1077042_g1_i1^Tm1	1.83413e-185	0.438193	0.363	0.019	1.76108e-180	Small secretory cells
c1088275_g2_i1	6.6038e-184	1.47467	0.533	0.051	6.34077e-179	Small secretory cells
c1085156_g5_i1^sp|Q08189|TGM3_MOUSE^Transglut_N	2.70256e-183	0.471097	0.363	0.02	2.59492e-178	Small secretory cells
c1074534_g1_i11	3.9317e-183	0.687403	0.491	0.04	3.7751e-178	Small secretory cells
c1087563_g10_i1^sigP	1.29437e-181	0.35604	0.274	0.01	1.24281e-176	Small secretory cells
c1086617_g3_i1	3.46546e-181	0.491156	0.401	0.025	3.32743e-176	Small secretory cells
c1086905_g2_i2	8.59138e-181	0.668019	0.514	0.045	8.24918e-176	Small secretory cells
c328895_g1_i1	8.69838e-181	0.768742	0.566	0.056	8.35192e-176	Small secretory cells
c1087839_g2_i2^sp|C6KFA3|GP126_DANRE^7tm_2^sigP^Tm4	3.30032e-180	0.808481	0.462	0.036	3.16887e-175	Small secretory cells
c1051620_g3_i1	6.56316e-180	0.377634	0.307	0.013	6.30175e-175	Small secretory cells
c989559_g1_i2^sp|Q148C8|MIEN1_BOVIN	1.23638e-179	0.993368	0.684	0.088	1.18714e-174	Small secretory cells
c1066277_g1_i1	1.17431e-178	1.44655	0.797	0.133	1.12754e-173	Small secretory cells
c1010041_g1_i2^sp|Q91X49|MALL_MOUSE^MARVEL^Tm4	2.5527e-178	1.30597	0.821	0.134	2.45103e-173	Small secretory cells
c1081413_g4_i1	2.77935e-177	0.553657	0.387	0.024	2.66865e-172	Small secretory cells
c1085726_g3_i1	1.73621e-176	0.45999	0.321	0.016	1.66705e-171	Small secretory cells
c1046905_g2_i2^sp|Q8WWA0|ITLN1_HUMAN^Fibrinogen_C^sigP1	2.47002e-176	2.97932	0.991	0.335	2.37164e-171	Small secretory cells
c1077357_g1_i1^sp|Q9D733|GP2_MOUSE^Zona_pellucida^sigP	2.77424e-176	0.354796	0.269	0.01	2.66374e-171	Small secretory cells
c1073894_g2_i1^sp|P15535|B4GT1_MOUSE^Glyco_transf_7N^Tm1	5.82994e-176	0.38817	0.302	0.013	5.59774e-171	Small secretory cells
c1082989_g1_i1^sp|Q8IUD2|RB6I2_HUMAN^Cast	2.10637e-175	0.538084	0.42	0.029	2.02247e-170	Small secretory cells
c1088308_g4_i1^sp|Q6DKK2|TTC19_HUMAN^sp|D4A6D7|TTC19_RAT^TPR_10	3.07517e-172	0.87339	0.608	0.069	2.95269e-167	Small secretory cells
c1092477_g1_i2^sp|Q69D48|RHBGA_XENLA^sp|Q6DCG4|RHBGB_XENLA^Ammonium_transp^Tm12	1.69996e-171	1.11822	0.821	0.139	1.63225e-166	Small secretory cells
c1079703_g1_i4^sp|Q8WXI7|MUC16_HUMAN^SEA^Tm1	1.24926e-170	0.543095	0.406	0.028	1.1995e-165	Small secretory cells
c1085963_g1_i1^sp|Q09666|AHNK_HUMAN	1.1962e-169	0.945512	0.651	0.084	1.14855e-164	Small secretory cells
c1071177_g6_i1^sp|P42685|FRK_HUMAN^SH3_1	1.71141e-165	0.432326	0.311	0.016	1.64325e-160	Small secretory cells
c1071932_g2_i6	2.1513e-165	2.9637	0.877	0.222	2.06562e-160	Small secretory cells
c1072861_g2_i3^sp|Q3SYY7|OCAD2_BOVIN^OCIA	9.25216e-165	0.655183	0.524	0.053	8.88365e-160	Small secretory cells
c1077476_g1_i7^sp|Q90Y05|AGR2A_XENLA^Thioredoxin_7^sigP	1.91976e-164	1.36833	0.863	0.172	1.84329e-159	Small secretory cells
c1072051_g9_i1^sp|Q9UGK3|STAP2_HUMAN^PH	3.00717e-164	0.451193	0.349	0.021	2.8874e-159	Small secretory cells
c1084623_g1_i1^sp|Q8WWI1|LMO7_HUMAN^LIM^Papo_T_antigen^Tm1	9.19714e-164	0.8474	0.608	0.073	8.83081e-159	Small secretory cells
c1087063_g1_i1^sp|P13696|PEBP1_BOVIN^PBP3	1.19755e-163	1.76222	0.934	0.251	1.14985e-158	Small secretory cells
c1075478_g4_i1^sp|Q03278|PO21_NASVI^RVT_1	4.00112e-163	0.754781	0.429	0.034	3.84176e-158	Small secretory cells
c1074701_g1_i4^sp|O75363|BCAS1_HUMAN	3.27483e-159	1.00341	0.689	0.103	3.1444e-154	Small secretory cells
c1077110_g8_i1^sp|O43653|PSCA_HUMAN	4.50265e-159	1.46195	0.538	0.06	4.32331e-154	Small secretory cells
c866821_g1_i1^sp|Q9PWI3|PLIGB_ELAQU^PLA2_inh	7.56505e-158	1.06493	0.66	0.092	7.26373e-153	Small secretory cells
c1074746_g4_i1	1.56912e-157	0.575508	0.415	0.033	1.50662e-152	Small secretory cells
c1047415_g1_i1^sp|P97792|CXAR_MOUSE^V-set^sigP^Tm1	2.69899e-157	0.66847	0.5	0.049	2.59149e-152	Small secretory cells
c1089135_g3_i1^sp|Q99N50|SYTL2_MOUSE^C2	4.06119e-157	1.3527	0.807	0.163	3.89943e-152	Small secretory cells
c1079070_g1_i1^sp|Q8N434|SVOPL_HUMAN^Sugar_tr^Tm10	1.52562e-156	0.433153	0.316	0.018	1.46486e-151	Small secretory cells
c1053391_g1_i1^sp|Q92817|EVPL_HUMAN^Plectin3	4.50763e-156	1.60167	0.92	0.252	4.3281e-151	Small secretory cells
c1081752_g1_i2^sp|Q0VCN1|NMRL1_BOVIN^NmrA	5.53062e-155	0.807411	0.561	0.064	5.31033e-150	Small secretory cells
c1079703_g7_i11	3.54656e-154	1.70535	0.901	0.235	3.40531e-149	Small secretory cells
c1057523_g1_i1	5.3807e-154	0.396312	0.321	0.019	5.16639e-149	Small secretory cells
c1073076_g1_i1^sp|Q8BJA2|S41A1_MOUSE^MgtE^Tm10	8.17038e-153	0.385037	0.316	0.018	7.84495e-148	Small secretory cells
c1081655_g2_i1^sp|Q9D309|FAM3B_MOUSE	5.40391e-152	1.00156	0.75	0.128	5.18867e-147	Small secretory cells
c1083181_g3_i2^sp|Q9NR45|SIAS_HUMAN^NeuB	2.82895e-151	1.60191	0.722	0.127	2.71628e-146	Small secretory cells
c1081367_g4_i1	2.92784e-151	0.920104	0.623	0.086	2.81122e-146	Small secretory cells
c1082329_g1_i1	4.91739e-151	0.307694	0.259	0.011	4.72153e-146	Small secretory cells
c1092127_g3_i2^sigP	2.37692e-150	1.04371	0.736	0.128	2.28225e-145	Small secretory cells
c1035202_g1_i1	5.38326e-150	0.394527	0.269	0.013	5.16885e-145	Small secretory cells
c1063568_g2_i1	5.4368e-150	0.511975	0.443	0.04	5.22025e-145	Small secretory cells
c1064763_g4_i2^sp|Q6ZWT7|MBOA2_HUMAN^sp|Q5ZKL6|MBOA2_CHICK^MBOAT^Tm6	7.50252e-150	0.845279	0.599	0.078	7.20369e-145	Small secretory cells
c1092289_g1_i4^sp|O55225|OTOG_MOUSE^VWD^Tm12	1.96488e-149	3.32603	0.995	0.502	1.88661e-144	Small secretory cells
c1091508_g2_i1^sp|P42690|SRK4_SPOLA^sp|F1RDG9|FYNB_DANRE^SH3_1	3.33663e-149	0.365718	0.283	0.015	3.20373e-144	Small secretory cells
c1086661_g1_i1^sp|Q9H720|PG2IP_HUMAN^Exo_endo_phos^Tm12	3.74144e-149	0.327534	0.292	0.016	3.59242e-144	Small secretory cells
c1087689_g2_i2	1.26508e-148	0.471156	0.368	0.027	1.21469e-143	Small secretory cells
c1062683_g1_i3^sp|Q6J9G0|STYK1_HUMAN^Pkinase^Tm1	5.0593e-148	0.497507	0.425	0.037	4.85779e-143	Small secretory cells
c1034151_g1_i3^sp|Q3T094|ETHE1_BOVIN^Lactamase_B	1.25764e-147	0.664133	0.509	0.056	1.20755e-142	Small secretory cells
c1086151_g1_i1	1.53484e-147	0.574808	0.439	0.04	1.47371e-142	Small secretory cells
c1063051_g1_i1^sp|A2VE13|MAL2_BOVIN^MARVEL^Tm5	4.36567e-147	0.992271	0.726	0.119	4.19179e-142	Small secretory cells
c1082175_g2_i1	7.13361e-145	1.28432	0.854	0.198	6.84948e-140	Small secretory cells
c1069908_g1_i1^PARP	9.60983e-145	0.77053	0.415	0.036	9.22707e-140	Small secretory cells
c1077333_g1_i1^sp|Q02318|CP27A_HUMAN^p450	8.18774e-144	0.325155	0.269	0.013	7.86162e-139	Small secretory cells
c1087158_g3_i1	7.46481e-143	0.624558	0.505	0.056	7.16748e-138	Small secretory cells
c1066750_g2_i1^sp|Q92036|AT12A_BUFMA^Cation_ATPase_N^Tm10	2.22927e-141	1.36103	0.717	0.134	2.14048e-136	Small secretory cells
c1066638_g1_i2^sp|A6QLQ8|ENDOU_BOVIN^Somatomedin_B^sigP	6.21045e-141	0.750296	0.594	0.08	5.96309e-136	Small secretory cells
c1083356_g7_i1	3.02668e-140	0.781788	0.557	0.07	2.90613e-135	Small secretory cells
c1086817_g1_i1^sp|Q9Y6R7|FCGBP_HUMAN^VWD^sigP	5.60223e-140	0.556313	0.307	0.019	5.37909e-135	Small secretory cells
c1079985_g3_i1	1.1354e-139	1.65455	0.868	0.219	1.09018e-134	Small secretory cells
c1076781_g1_i1^sp|Q9EQG3|SCEL_MOUSE1	1.54809e-139	1.72015	0.943	0.337	1.48643e-134	Small secretory cells
c1069361_g2_i1	3.17413e-139	0.572602	0.481	0.052	3.04771e-134	Small secretory cells
c1069782_g1_i1^sp|A1A5B4|ANO9_HUMAN^Anoctamin^Tm8	1.58001e-137	0.323283	0.297	0.018	1.51708e-132	Small secretory cells
c1082175_g3_i2	7.73392e-137	0.946921	0.675	0.11	7.42588e-132	Small secretory cells
c1075266_g7_i2	2.35429e-136	0.947777	0.675	0.111	2.26051e-131	Small secretory cells
c1074473_g5_i1	2.63017e-136	0.636752	0.472	0.05	2.52541e-131	Small secretory cells
c1072826_g1_i10^sp|P53396|ACLY_HUMAN^ATP-grasp_2	5.24327e-136	1.42213	0.83	0.208	5.03443e-131	Small secretory cells
c1060002_g1_i3^sp|Q8TD43|TRPM4_HUMAN^sp|Q7TN37|TRPM4_MOUSE^Ion_trans^Tm3	1.13756e-135	0.782208	0.547	0.072	1.09225e-130	Small secretory cells
c1090257_g1_i1^sp|F7BWT7|TSN15_MOUSE^Tetraspannin^Tm4	1.20123e-135	0.805422	0.618	0.091	1.15339e-130	Small secretory cells
c1074958_g3_i3^sp|Q6GL65|GRHL3_XENTR^CP2	9.32023e-135	0.590718	0.462	0.049	8.94901e-130	Small secretory cells
c1063289_g1_i1	9.82842e-135	0.476725	0.387	0.033	9.43696e-130	Small secretory cells
c1073337_g1_i2^sp|Q9R097|SPIT1_MOUSE^sp|B2BS84|IVBI_AUSLA^MANEC^sigP^Tm1	4.39868e-134	1.21849	0.825	0.195	4.22348e-129	Small secretory cells
c1090355_g4_i12	5.91341e-134	1.46678	0.896	0.268	5.67788e-129	Small secretory cells
c1068915_g1_i1	7.82294e-134	2.42745	0.646	0.118	7.51135e-129	Small secretory cells
c1027493_g2_i1	1.69797e-133	0.331166	0.274	0.016	1.63034e-128	Small secretory cells
c1089787_g1_i1	2.49717e-133	0.545726	0.415	0.039	2.39771e-128	Small secretory cells
c1076312_g1_i4^sp|P22797|ADH1_PELPE^ADH_N	4.96042e-133	0.431051	0.363	0.03	4.76285e-128	Small secretory cells
c1058491_g1_i1^sp|Q8IV56|PRR15_HUMAN	1.44939e-132	0.370725	0.297	0.019	1.39166e-127	Small secretory cells
c1067652_g1_i1^sp|O00221|IKBE_HUMAN^Ank_2	1.74424e-131	0.720525	0.566	0.076	1.67477e-126	Small secretory cells
c1066061_g2_i3^sp|Q5ZJR8|ELOV6_CHICK^ELO^Tm6	1.96502e-131	0.561094	0.476	0.054	1.88676e-126	Small secretory cells
c1072341_g4_i1	2.40716e-131	0.429679	0.358	0.029	2.31128e-126	Small secretory cells
c1089625_g3_i1	7.46083e-131	0.603272	0.481	0.055	7.16366e-126	Small secretory cells
c1053398_g2_i1	2.19686e-130	1.5371	0.623	0.107	2.10936e-125	Small secretory cells
c1074699_g2_i1	3.01078e-130	1.24846	0.849	0.218	2.89086e-125	Small secretory cells
c1081200_g3_i3	9.30604e-130	0.398125	0.259	0.014	8.93538e-125	Small secretory cells
c1087839_g1_i1	4.68887e-129	0.545948	0.448	0.048	4.50211e-124	Small secretory cells
c1080511_g1_i1^sp|Q6P9X9|PARM1_RAT^sp|Q923D3|PARM1_MOUSE^Tm1	8.87868e-129	0.441264	0.377	0.033	8.52504e-124	Small secretory cells
c1075969_g1_i2	9.95947e-128	0.841619	0.429	0.045	9.56278e-123	Small secretory cells
c1084851_g1_i1^sp|Q1HE58|RB27A_CANFA^sp|P23640|RB27A_RAT^Arf	2.37928e-127	1.07977	0.764	0.163	2.28452e-122	Small secretory cells
c1083241_g5_i1	4.37983e-127	0.464989	0.396	0.037	4.20538e-122	Small secretory cells
c1050059_g2_i1^Tm2	6.27198e-127	0.477363	0.368	0.032	6.02217e-122	Small secretory cells
c1078775_g1_i2^sp|Q3YBM2|T176B_HUMAN^CD20^Tm4	7.53165e-127	1.27639	0.783	0.19	7.23167e-122	Small secretory cells
c1091520_g1_i2^sp|A9JSM3|TM238_MOUSE^Tm2	4.76901e-126	0.404026	0.349	0.029	4.57906e-121	Small secretory cells
c1091168_g1_i2^sp|Q66S13|NATT4_THANI^DUF946^sigP1	5.43481e-126	2.27292	1	0.63	5.21834e-121	Small secretory cells
c1088322_g2_i5^sp|Q9Z2L6|MINP1_MOUSE^His_Phos_2^sigP	3.32415e-125	0.357169	0.302	0.021	3.19175e-120	Small secretory cells
c1082419_g3_i4^sp|P21158|CSGA_MYXXA^sp|Q7Z9I4|YCP6_SCHPO^adh_short	6.81065e-125	0.66942	0.571	0.085	6.53939e-120	Small secretory cells
c1086846_g10_i23	8.27217e-125	1.35331	0.929	0.307	7.94269e-120	Small secretory cells
c1075604_g1_i1^sp|P51169|SCNNB_XENLA^ASC^Tm1	1.4486e-123	0.37669	0.259	0.015	1.3909e-118	Small secretory cells
c1085313_g1_i21	2.03052e-123	2.0044	0.991	0.607	1.94965e-118	Small secretory cells
c1075014_g1_i1^sp|Q9UM54|MYO6_HUMAN^Myosin_head	2.30955e-123	0.480622	0.401	0.039	2.21756e-118	Small secretory cells
c1081900_g1_i4^sp|P25815|S100P_HUMAN1	3.95679e-123	2.1364	1	0.944	3.79919e-118	Small secretory cells
c1048830_g1_i1	1.7004e-122	0.42103	0.307	0.022	1.63267e-117	Small secretory cells
c1064114_g2_i2^sp|Q9Y624|JAM1_HUMAN^V-set^Tm1	5.61078e-120	0.642624	0.538	0.076	5.3873e-115	Small secretory cells
c1070310_g1_i2^Tm1	1.25425e-119	0.519944	0.387	0.038	1.20429e-114	Small secretory cells
c1057994_g4_i2^sp|P07091|S10A4_MOUSE1	2.83229e-119	1.86701	1	0.7	2.71948e-114	Small secretory cells
c1090355_g2_i2^sp|Q8HZQ5|EZRI_RABIT^FERM_N	3.52862e-119	1.28612	0.802	0.213	3.38807e-114	Small secretory cells
c1083833_g2_i1	2.37816e-118	0.585262	0.509	0.067	2.28344e-113	Small secretory cells
c1076922_g3_i11	4.84153e-118	1.98446	1	0.885	4.64869e-113	Small secretory cells
c1075593_g2_i3^sp|Q9NZI5|GRHL1_HUMAN^CP2	4.8558e-118	0.52864	0.415	0.045	4.6624e-113	Small secretory cells
c1082673_g1_i1	5.97649e-118	0.953328	0.703	0.138	5.73845e-113	Small secretory cells
c1085450_g1_i7^sp|P47845|LEG3_RABIT^sp|P16110|LEG3_MOUSE^Gal-bind_lectin2	9.95347e-118	1.59673	0.948	0.448	9.55702e-113	Small secretory cells
c1084526_g1_i1	1.76018e-117	0.371287	0.302	0.023	1.69007e-112	Small secretory cells
c1211973_g1_i1	2.22188e-117	0.443691	0.354	0.032	2.13338e-112	Small secretory cells
c516877_g1_i1	2.87617e-117	0.974065	0.679	0.13	2.76161e-112	Small secretory cells
c1077322_g1_i1^sp|Q13609|DNSL3_HUMAN^Exo_endo_phos	7.50762e-117	0.727477	0.486	0.063	7.20859e-112	Small secretory cells
c1065609_g1_i2^sp|Q9E6N3|DEN_GAHVM^sp|P35467|S10A1_RAT^S_1003	1.02076e-116	1.59292	0.953	0.39	9.80104e-112	Small secretory cells
c1079108_g1_i1^sp|Q8TDD2|SP7_HUMAN^zf-C2H2	1.73745e-116	0.376428	0.278	0.019	1.66825e-111	Small secretory cells
c1092861_g1_i1^sp|Q05654|RTF21_SCHPO^sp|Q86TG7|PEG10_HUMAN^sp|Q52QI2|RTL1_BOVIN^RVP_2^RVT_1^Retrotrans_gag	5.58235e-116	0.443181	0.264	0.017	5.36001e-111	Small secretory cells
c1088350_g1_i2	8.25685e-116	0.606239	0.439	0.051	7.92798e-111	Small secretory cells
c1078022_g2_i1	9.69002e-116	0.899433	0.599	0.1	9.30406e-111	Small secretory cells
c1079033_g1_i12	1.75428e-115	1.31599	0.863	0.272	1.6844e-110	Small secretory cells
c1080292_g12_i11	2.58284e-115	1.00626	0.769	0.182	2.47997e-110	Small secretory cells
c1069483_g1_i4^sp|Q9CPU4|MGST3_MOUSE2	2.97812e-115	1.45751	0.882	0.318	2.8595e-110	Small secretory cells
c585306_g1_i1	1.06342e-114	0.30745	0.509	0.07	1.02106e-109	Small secretory cells
c1088290_g5_i2	1.14576e-114	0.497267	0.34	0.03	1.10013e-109	Small secretory cells
c1084741_g3_i11	8.1349e-114	0.382162	0.325	0.028	7.81088e-109	Small secretory cells
c1079443_g5_i1	1.11484e-113	0.390718	0.302	0.024	1.07044e-108	Small secretory cells
c1086057_g3_i1	1.82919e-113	0.404718	0.325	0.028	1.75633e-108	Small secretory cells
c1071932_g4_i1^sp|Q2NKR7|F162A_BOVIN^sp|Q4QQV3|F162A_RAT^DUF1075^Tm2	5.04289e-113	0.787617	0.637	0.116	4.84203e-108	Small secretory cells
c1077550_g2_i1	1.28079e-112	0.471061	0.406	0.044	1.22978e-107	Small secretory cells
c1081583_g1_i1^sp|Q9JHX0|RGS2_RAT	3.2425e-111	0.932847	0.623	0.115	3.11335e-106	Small secretory cells
c1058399_g1_i3^sp|Q28808|IFI6_PANTR^sp|P09912|IFI6_HUMAN^Ifi-6-16^Tm3	6.60483e-111	0.850373	0.665	0.133	6.34176e-106	Small secretory cells
c1075182_g1_i1^sp|Q91XA2|GOLM1_MOUSE^Tm1	1.03885e-109	0.425712	0.283	0.022	9.97468e-105	Small secretory cells
c1086577_g1_i2^sp|Q5ZLX4|ARHG3_CHICK^RhoGEF	3.92814e-109	0.525114	0.406	0.046	3.77168e-104	Small secretory cells
c1059641_g2_i1^sp|Q6UC88|LYVE1_BOVIN^Xlink^Tm1	7.95855e-109	0.711105	0.509	0.074	7.64156e-104	Small secretory cells
c1083706_g6_i1	1.2778e-108	0.638464	0.552	0.087	1.2269e-103	Small secretory cells
c1092102_g1_i1	1.36524e-108	0.740134	0.552	0.089	1.31086e-103	Small secretory cells
c1085414_g1_i3^sp|Q96FX8|PERP_HUMAN^Claudin_2^sigP^Tm41	9.95784e-108	1.34452	0.943	0.402	9.56122e-103	Small secretory cells
c1065301_g3_i1^sp|P0CG72|UBI4P_SCHPO	1.81718e-107	1.0859	0.575	0.099	1.7448e-102	Small secretory cells
c1081476_g3_i2^sp|Q27084|TAL2_TACTR	1.90413e-107	0.402169	0.335	0.031	1.82828e-102	Small secretory cells
c1049070_g1_i1^sp|Q9Y6F1|PARP3_HUMAN^WGR	4.13651e-107	0.861907	0.703	0.153	3.97175e-102	Small secretory cells
c1077399_g1_i1^sp|Q61490|CD166_MOUSE^sp|Q13740|CD166_HUMAN^C2-set_2^Ig_2^sigP^Tm1	7.34209e-107	0.81847	0.637	0.12	7.04965e-102	Small secretory cells
c1076361_g1_i12	9.44543e-107	1.488	0.958	0.517	9.06921e-102	Small secretory cells
c1081040_g4_i3^UPAR_LY63	2.23451e-106	2.32302	0.807	0.255	2.14551e-101	Small secretory cells
c1067806_g3_i1^sp|Q5RBP7|ADH1A_PONAB^sp|Q5R1W2|ADH1B_PANTR^ADH_zinc_N	7.62671e-106	1.19502	0.708	0.164	7.32294e-101	Small secretory cells
c1080547_g8_i1	1.23811e-105	0.426914	0.354	0.036	1.1888e-100	Small secretory cells
c1026732_g1_i2	1.86561e-105	0.675315	0.448	0.059	1.7913e-100	Small secretory cells
c1091581_g4_i2^sp|P58107|EPIPL_HUMAN^Plectin^sigP2	5.20699e-105	1.35974	0.943	0.411	4.9996e-100	Small secretory cells
c1090777_g1_i7^sp|Q6RUV5|RAC1_RAT^Arf	5.44935e-105	0.672494	0.509	0.077	5.2323e-100	Small secretory cells
c1080579_g1_i15	1.08436e-104	0.692166	0.505	0.077	1.04117e-99	Small secretory cells
c1048997_g1_i1	1.85782e-104	0.443976	0.274	0.021	1.78382e-99	Small secretory cells
c1072627_g1_i1^sp|P51464|ARLY_LITCT^Lyase_1	2.04008e-104	0.567359	0.453	0.062	1.95882e-99	Small secretory cells
c1092343_g2_i1^Tm2	7.09565e-104	0.775815	0.575	0.101	6.81303e-99	Small secretory cells
c1086814_g1_i1^sp|A7E1Z1|TM215_MOUSE^Tm2	1.44221e-103	0.370135	0.259	0.019	1.38477e-98	Small secretory cells
c1080266_g2_i2^sp|Q2TBI8|NUD22_BOVIN^Tm1	3.5487e-103	0.495242	0.344	0.035	3.40736e-98	Small secretory cells
c1087573_g6_i6	9.43868e-102	0.893107	0.665	0.143	9.06274e-97	Small secretory cells
c1069553_g2_i1^sp|Q5ZID0|NMRL1_CHICK^NmrA3	1.20211e-101	1.37221	0.906	0.379	1.15423e-96	Small secretory cells
c965112_g1_i2	3.65512e-101	0.512043	0.382	0.044	3.50954e-96	Small secretory cells
c1075575_g7_i12	2.51321e-100	1.0546	0.844	0.254	2.41311e-95	Small secretory cells
c1077814_g2_i1^sp|Q5BVD1|TTMP_HUMAN^SEA^Tm1	5.38928e-100	0.483177	0.401	0.049	5.17462e-95	Small secretory cells
c1054877_g1_i1^sp|P58107|EPIPL_HUMAN^sp|Q9QXS1|PLEC_MOUSE	1.0417e-99	0.642901	0.528	0.084	1.00021e-94	Small secretory cells
c1089882_g7_i3^sp|Q8JFZ2|GSTP1_XENLA^GST_N^sigP2	2.50425e-99	1.75634	0.958	0.566	2.4045e-94	Small secretory cells
c1089660_g8_i1^sp|P08777|K1C1_XENLA^sp|Q64291|K1C12_MOUSE^Filament2	2.19154e-98	1.65471	1	0.984	2.10425e-93	Small secretory cells
c1078848_g4_i3^sp|P20810|ICAL_HUMAN^Calpain_inhib2	3.50357e-98	1.21259	0.934	0.486	3.36402e-93	Small secretory cells
c1088272_g5_i2^sp|A8K2U0|A2ML1_HUMAN^A2M_N^sigP	1.29171e-97	0.465051	0.486	0.075	1.24026e-92	Small secretory cells
c1090757_g1_i1^sp|Q9ESM6|GDPD2_MOUSE^GDPD^Tm6	1.36136e-96	0.527004	0.448	0.063	1.30714e-91	Small secretory cells
c1057879_g1_i1^sp|Q63ZQ3|GLTPA_XENLA^GLTP	2.32054e-96	0.448834	0.401	0.051	2.22811e-91	Small secretory cells
c1070891_g1_i1^sp|P27105|STOM_HUMAN^Band_7^Tm1	2.47644e-96	0.587892	0.505	0.081	2.3778e-91	Small secretory cells
c1091226_g2_i1^sp|Q91WD2|TRPV6_MOUSE^sp|Q03274|PO22_POPJA^sp|Q9NQA5|TRPV5_HUMAN^Ank_2^RVT_1^Tm7	1.0377e-95	0.553146	0.41	0.054	9.96364e-91	Small secretory cells
c1077111_g1_i1	9.1341e-95	0.796193	0.613	0.123	8.77029e-90	Small secretory cells
c1078388_g2_i12	2.72143e-94	0.84184	0.646	0.142	2.61303e-89	Small secretory cells
c1089938_g3_i11	3.6067e-94	0.66308	0.528	0.093	3.46304e-89	Small secretory cells
c1041980_g1_i1^sp|Q3KR97|BI2L1_RAT^IMD	4.13828e-94	0.484783	0.368	0.044	3.97345e-89	Small secretory cells
c1085155_g3_i1	6.00682e-94	0.877551	0.675	0.158	5.76757e-89	Small secretory cells
c1067078_g1_i5^sp|Q4KUS1|WFDC8_MOUSE^WAP^sigP	8.19777e-94	0.907657	0.736	0.178	7.87125e-89	Small secretory cells
c1067273_g2_i5^sp|Q99735|MGST2_HUMAN	1.32671e-93	0.616061	0.552	0.099	1.27387e-88	Small secretory cells
c1067512_g1_i2^sp|O46640|ST3A1_RABIT^Sulfotransfer_1	1.34019e-93	0.433825	0.33	0.036	1.28681e-88	Small secretory cells
c1092472_g1_i33	1.97471e-93	1.15468	0.868	0.302	1.89606e-88	Small secretory cells
c1091506_g1_i3^sp|Q5R5C1|UROM_PONAB^Zona_pellucida^sigP1	4.18252e-93	3.08534	0.802	0.318	4.01593e-88	Small secretory cells
c1080526_g4_i1	6.14096e-93	0.997422	0.764	0.219	5.89637e-88	Small secretory cells
c1054366_g1_i1^sp|P25815|S100P_HUMAN2	1.06957e-92	1.27391	1	0.802	1.02696e-87	Small secretory cells
c1054366_g2_i12	1.26832e-92	0.970151	0.958	0.492	1.2178e-87	Small secretory cells
c1056466_g1_i21	6.15279e-92	1.09794	0.929	0.395	5.90773e-87	Small secretory cells
c1053398_g1_i12	1.29638e-91	2.33254	0.825	0.324	1.24475e-86	Small secretory cells
c1091250_g2_i2^sp|P0CAP1|MYZAP_HUMAN^sp|A9UM82|MYZAP_XENTR	1.59895e-91	0.390579	0.34	0.039	1.53527e-86	Small secretory cells
c1071406_g1_i1^sp|P35750|CAN1_PIG^Calpain_III	4.93389e-91	0.654179	0.561	0.104	4.73737e-86	Small secretory cells
c1089091_g1_i2^sp|P33152|CADHB_XENLA^sp|P30944|CADH1_XENLA^Cadherin_pro^sigP^Tm1	1.56178e-90	0.873306	0.726	0.181	1.49958e-85	Small secretory cells
c1079985_g4_i2^sp|P47856|GFPT1_MOUSE^GATase_2	9.27338e-90	0.561657	0.41	0.057	8.90402e-85	Small secretory cells
c1072890_g6_i1^sp|Q8C6U2|PQLC3_MOUSE^PQ-loop^Tm4	1.0639e-89	0.730558	0.594	0.124	1.02152e-84	Small secretory cells
c1082574_g5_i3	1.29651e-89	0.28308	0.255	0.022	1.24487e-84	Small secretory cells
c1083902_g2_i5^sp|O08816|WASL_RAT^WH1	1.54742e-89	0.459417	0.448	0.068	1.48578e-84	Small secretory cells
c1070798_g1_i1^sp|Q90384|TDX_CYNPY^AhpC-TSA3	1.86983e-89	1.14342	1	0.852	1.79536e-84	Small secretory cells
c1078600_g5_i1	1.95105e-88	0.711886	0.59	0.12	1.87334e-83	Small secretory cells
c1066115_g1_i1^sp|Q3B7N4|CLD7_BOVIN	2.28669e-88	0.797716	0.774	0.2	2.19561e-83	Small secretory cells
c1083618_g1_i12	3.28398e-88	1.05322	0.91	0.369	3.15317e-83	Small secretory cells
c1083639_g1_i4^sp|P23220|AT2B1_PIG^sp|P11505|AT2B1_RAT^Cation_ATPase_N^Tm7	5.36083e-88	1.12593	0.731	0.223	5.14731e-83	Small secretory cells
c1071836_g4_i6^sp|O60701|UGDH_HUMAN^UDPG_MGDP_dh_N	6.44645e-88	1.26871	0.755	0.214	6.18969e-83	Small secretory cells
c1092572_g1_i1^sp|O92815|POL_WDSV	8.90508e-88	0.320632	0.283	0.027	8.55039e-83	Small secretory cells
c1087117_g4_i1^sp|Q5ZLR4|ESRP2_CHICK	3.07404e-87	0.663214	0.67	0.154	2.9516e-82	Small secretory cells
c402358_g1_i1	9.98422e-87	0.463882	0.392	0.054	9.58655e-82	Small secretory cells
c1080636_g3_i1	2.44343e-86	0.304369	0.255	0.023	2.34611e-81	Small secretory cells
c1087435_g1_i2^sp|Q8K4L4|POF1B_MOUSE	2.8445e-86	0.647393	0.58	0.116	2.73121e-81	Small secretory cells
c1091783_g1_i2	4.45186e-85	0.847033	0.665	0.168	4.27454e-80	Small secretory cells
c1079903_g1_i1^sp|Q5ZKB7|AT134_CHICK^P5-ATPase^Tm10	1.76093e-84	0.436574	0.41	0.06	1.69079e-79	Small secretory cells
c1076927_g2_i1^sp|P07341|ALDOB_CHICK^Glycolytic^Tm1	3.40607e-84	0.972437	0.797	0.268	3.27041e-79	Small secretory cells
c1085514_g4_i12	8.79405e-84	0.905873	0.91	0.323	8.44378e-79	Small secretory cells
c1090841_g2_i1	1.39624e-83	0.742735	0.59	0.126	1.34063e-78	Small secretory cells
c1083806_g13_i1^sp|Q9HDC5|JPH1_HUMAN^MORN^Tm1	2.10058e-83	0.518142	0.42	0.064	2.01691e-78	Small secretory cells
c1074991_g1_i1^sp|P10895|PLCD1_BOVIN^EF-hand_like	6.25397e-82	0.438177	0.34	0.043	6.00488e-77	Small secretory cells
c1046206_g1_i2^sp|Q90986|LY6E_CHICK^UPAR_LY6	2.09791e-81	0.826359	0.406	0.063	2.01435e-76	Small secretory cells
c1076436_g1_i1^sp|Q96HH9|GRAM3_HUMAN^GRAM^Tm1	5.35922e-81	0.386216	0.297	0.033	5.14576e-76	Small secretory cells
c1072161_g1_i2^sp|Q5RFJ6|GALT7_PONAB^Glycos_transf_2^Tm1	2.81948e-80	0.439309	0.387	0.056	2.70718e-75	Small secretory cells
c1077078_g2_i1^Tm1	3.14516e-80	0.36361	0.297	0.033	3.01989e-75	Small secretory cells
c1087964_g1_i1^sp|P55088|AQP4_MOUSE^MIP^Tm6	4.21366e-80	0.585848	0.505	0.095	4.04583e-75	Small secretory cells
c1089020_g2_i4^sp|Q96C24|SYTL4_HUMAN^FYVE_2	4.57055e-80	0.426154	0.325	0.04	4.3885e-75	Small secretory cells
c1080632_g5_i2^sp|O00534|VMA5A_HUMAN^VIT^Tm1	5.60309e-80	0.60665	0.509	0.1	5.37992e-75	Small secretory cells
c1077233_g3_i1	1.15145e-79	0.378185	0.344	0.045	1.10559e-74	Small secretory cells
c1069747_g1_i1^sp|P57735|RAB25_HUMAN^sp|P46629|RAB25_RABIT^Ras	1.28336e-79	0.440357	0.401	0.06	1.23224e-74	Small secretory cells
c1087708_g2_i2	1.61452e-79	0.755731	0.693	0.184	1.55021e-74	Small secretory cells
c1080943_g6_i1	3.02886e-79	0.330358	0.269	0.028	2.90822e-74	Small secretory cells
c1088374_g1_i1	4.70626e-79	0.921854	0.675	0.181	4.51881e-74	Small secretory cells
c1085451_g2_i2	7.08106e-79	0.540399	0.505	0.096	6.79902e-74	Small secretory cells
c1083756_g2_i2^sp|Q8NDY8|TMM52_HUMAN^sigP^Tm1	1.0682e-78	0.436201	0.349	0.047	1.02565e-73	Small secretory cells
c1078600_g1_i1	2.64385e-78	0.252323	0.278	0.03	2.53854e-73	Small secretory cells
c1071500_g4_i1^sp|Q9R1A9|TREX2_MOUSE^RNase_T	4.99033e-78	0.801711	0.613	0.142	4.79157e-73	Small secretory cells
c1084540_g1_i1	7.11907e-78	0.524487	0.505	0.095	6.83552e-73	Small secretory cells
c1072453_g1_i1^sp|Q9JMD3|PCTL_MOUSE^sp|Q9Y365|PCTL_HUMAN^START^sigP^Tm1	8.05837e-78	0.49675	0.491	0.09	7.7374e-73	Small secretory cells
c1077849_g1_i1^sp|Q12792|TWF1_HUMAN^Cofilin_ADF	1.35551e-77	0.656973	0.599	0.137	1.30152e-72	Small secretory cells
c1076889_g2_i4	1.81171e-77	0.607203	0.561	0.121	1.73955e-72	Small secretory cells
c1074781_g8_i1	2.39939e-77	0.604938	0.58	0.129	2.30382e-72	Small secretory cells
c1088933_g7_i1	7.27107e-77	0.354581	0.278	0.031	6.98146e-72	Small secretory cells
c1084952_g3_i1	3.53386e-76	0.483283	0.363	0.052	3.3931e-71	Small secretory cells
c1079023_g5_i12	3.80739e-76	1.11902	0.896	0.476	3.65575e-71	Small secretory cells
c1082221_g1_i3^sp|A6NGB9|WIPF3_HUMAN^WH2	4.16418e-76	0.304872	0.297	0.035	3.99832e-71	Small secretory cells
c1059647_g1_i2^sp|P35221|CTNA1_HUMAN^Vinculin2	4.19482e-76	0.854996	0.788	0.249	4.02774e-71	Small secretory cells
c1072888_g2_i12	5.18904e-76	0.933198	0.792	0.257	4.98236e-71	Small secretory cells
c795743_g1_i1	5.93421e-76	0.535122	0.415	0.069	5.69785e-71	Small secretory cells
c1077263_g1_i1^sp|Q99973|TEP1_HUMAN^TROVE	1.68809e-75	0.623028	0.599	0.141	1.62086e-70	Small secretory cells
c668062_g1_i1	2.21863e-75	0.310833	0.274	0.03	2.13026e-70	Small secretory cells
c1078232_g2_i1	5.59764e-75	0.589288	0.552	0.118	5.37468e-70	Small secretory cells
c1067465_g1_i2^sp|A5WW21|RASEF_DANRE^Arf	8.51796e-75	0.358198	0.311	0.039	8.17869e-70	Small secretory cells
c1077841_g1_i2^sp|Q9UDY2|ZO2_HUMAN^PDZ	1.24617e-74	0.489866	0.439	0.077	1.19654e-69	Small secretory cells
c1076113_g5_i1	5.44573e-74	0.998339	0.906	0.411	5.22882e-69	Small secretory cells
c1086627_g4_i2^sp|A7ZXS0|RIHA_ECOHS^IU_nuc_hydro1	5.81283e-74	1.02141	0.934	0.444	5.58131e-69	Small secretory cells
c1083357_g2_i2^sp|Q62656|PTPRZ_RAT^sp|P23471|PTPRZ_HUMAN^Carb_anhydrase^sigP^Tm1	6.4663e-74	0.461961	0.486	0.091	6.20875e-69	Small secretory cells
c1087875_g3_i12	2.02191e-73	1.09454	0.995	0.845	1.94137e-68	Small secretory cells
c1075472_g11_i1	2.77412e-73	0.47387	0.476	0.09	2.66363e-68	Small secretory cells
c825331_g1_i1	4.60489e-73	0.315778	0.269	0.03	4.42147e-68	Small secretory cells
c1051864_g1_i1^sp|Q14534|ERG1_HUMAN^FAD_binding_3^Tm2	5.46356e-73	0.500698	0.297	0.038	5.24595e-68	Small secretory cells
c1090179_g3_i1^sp|Q8NBJ4|GOLM1_HUMAN	1.06492e-72	0.380421	0.307	0.039	1.0225e-67	Small secretory cells
c1080024_g1_i1^sp|Q9UJ42|GP160_HUMAN^Tm7	2.10364e-72	0.486895	0.472	0.09	2.01985e-67	Small secretory cells
c1082893_g1_i1^sp|Q5RFS5|OCLN_PONAB^Occludin_ELL	5.50737e-72	0.463373	0.406	0.068	5.28801e-67	Small secretory cells
c1087612_g6_i1^sp|Q12965|MYO1E_HUMAN^Myosin_head	3.98883e-71	0.441306	0.396	0.066	3.82995e-66	Small secretory cells
c1091793_g2_i1	8.86842e-71	0.305012	0.278	0.033	8.51519e-66	Small secretory cells
c1083026_g4_i4^sp|P13135|CPNS1_BOVIN^EF-hand_81	4.02606e-70	0.974037	0.915	0.588	3.8657e-65	Small secretory cells
c1082421_g2_i1^sp|Q8N1P7|AIM1L_HUMAN^Crystall	8.10035e-70	0.368999	0.274	0.033	7.77771e-65	Small secretory cells
c1073742_g3_i1^sp|A7MBJ4|PTPRF_BOVIN^Y_phosphatase	2.11936e-69	0.583119	0.561	0.129	2.03495e-64	Small secretory cells
c1082903_g2_i2^sp|P08548|LIN1_NYCCO^sp|Q03278|PO21_NASVI^RVT_1	2.22076e-69	1.00975	0.934	0.693	2.13231e-64	Small secretory cells
c1074855_g3_i11	5.55708e-69	0.916238	0.934	0.518	5.33574e-64	Small secretory cells
c1091823_g2_i1^sp|Q05654|RTF21_SCHPO^sp|P28347|TEAD1_HUMAN^RVT_1^TEA1	7.57598e-69	0.507985	0.467	0.092	7.27423e-64	Small secretory cells
c1089604_g9_i1^sp|Q91Z58|CF132_MOUSE^sigP	9.87756e-69	0.506788	0.396	0.067	9.48414e-64	Small secretory cells
c1088794_g5_i1	1.99692e-68	0.303015	0.259	0.03	1.91738e-63	Small secretory cells
c1077304_g2_i3^sp|O43795|MYO1B_HUMAN^Myosin_head	4.47786e-68	0.474166	0.443	0.085	4.29951e-63	Small secretory cells
c1063943_g1_i23	2.14039e-67	0.851153	0.84	0.318	2.05514e-62	Small secretory cells
c1091581_g1_i1^sp|P58107|EPIPL_HUMAN^sp|Q8R0W0|EPIPL_MOUSE1	2.25903e-67	1.08969	0.92	0.505	2.16905e-62	Small secretory cells
c1057893_g1_i1^sp|P48506|GSH1_HUMAN^GCS	2.84808e-67	0.761483	0.646	0.182	2.73464e-62	Small secretory cells
c1086035_g3_i12	3.82364e-67	0.597484	0.783	0.256	3.67135e-62	Small secretory cells
c1072879_g9_i5^sp|Q3SWX7|ANXA3_BOVIN^Annexin	1.31047e-65	0.711462	0.599	0.16	1.25827e-60	Small secretory cells
c1090404_g3_i1^sp|P08548|LIN1_NYCCO	2.90278e-65	0.280187	0.259	0.031	2.78716e-60	Small secretory cells
c1085855_g1_i11	1.14361e-64	0.916589	0.769	0.29	1.09806e-59	Small secretory cells
c1078855_g1_i1^sp|Q9UP65|PA24C_HUMAN^PLA2_B	1.35915e-64	0.293838	0.292	0.04	1.30501e-59	Small secretory cells
c1077867_g2_i1^sp|Q9DGI3|THIO_ICTPU^sp|O97508|THIO_HORSE^Thioredoxin2	1.62042e-64	0.943846	0.91	0.541	1.55588e-59	Small secretory cells
c1079546_g4_i2^sp|P99029|PRDX5_MOUSE^sp|P30044|PRDX5_HUMAN^sp|Q9DCG9|TR112_MOUSE^Redoxin^Trm112p3	3.72209e-64	0.976384	0.906	0.578	3.57384e-59	Small secretory cells
c1073452_g1_i2^sp|Q6GUF4|FBP1L_XENTR^FCH	6.36704e-64	0.381871	0.363	0.061	6.11344e-59	Small secretory cells
c1064532_g2_i2^sp|Q9Y2D0|CAH5B_HUMAN^Carb_anhydrase^sigP	1.57174e-63	0.613389	0.561	0.14	1.50914e-58	Small secretory cells
c1083890_g1_i3^sp|Q9NY59|NSMA2_HUMAN^Exo_endo_phos^Tm2	2.97151e-63	0.299638	0.269	0.035	2.85316e-58	Small secretory cells
c1088600_g8_i1	3.24198e-63	0.595994	0.59	0.153	3.11285e-58	Small secretory cells
c1083806_g7_i1	1.2734e-62	0.370553	0.344	0.056	1.22268e-57	Small secretory cells
c1074935_g1_i4^sp|Q0VCY1|VAPA_BOVIN^Motile_Sperm^Tm1	1.67982e-62	0.895895	0.844	0.412	1.61292e-57	Small secretory cells
c1067488_g1_i1	3.00058e-62	0.278544	0.33	0.051	2.88107e-57	Small secretory cells
c1060088_g1_i4^sp|Q4FJU9|TMM40_MOUSE^Tm21	3.41888e-62	0.742287	0.726	0.246	3.2827e-57	Small secretory cells
c1074983_g3_i1	4.29209e-62	0.432128	0.406	0.076	4.12113e-57	Small secretory cells
c1087478_g4_i1^sp|A0JM08|K0284_XENTR^FHA	8.32771e-62	0.386405	0.316	0.049	7.99601e-57	Small secretory cells
c1082321_g6_i12	2.64653e-61	0.858215	0.877	0.411	2.54112e-56	Small secretory cells
c1082163_g1_i3^sp|Q9HAT2|SIAE_HUMAN^DUF303^sigP	5.30462e-61	0.793114	0.637	0.195	5.09334e-56	Small secretory cells
c1080973_g2_i1^sp|Q6AYI2|KLDC3_RAT^Kelch_4	7.08997e-61	0.445131	0.34	0.057	6.80758e-56	Small secretory cells
c1089835_g1_i1^Tm1	7.80381e-60	0.330378	0.316	0.05	7.49299e-55	Small secretory cells
c1066882_g1_i1^sp|P80025|PERL_BOVIN^sp|P22079|PERL_HUMAN^An_peroxidase2	1.08723e-59	0.862745	0.906	0.572	1.04392e-54	Small secretory cells
c1084257_g2_i1	8.00522e-59	0.56649	0.561	0.142	7.68637e-54	Small secretory cells
c1089185_g1_i1	9.12821e-59	0.278589	0.259	0.034	8.76463e-54	Small secretory cells
c1084443_g4_i2^sp|Q99584|S10AD_HUMAN	1.18492e-58	0.467547	0.675	0.199	1.13773e-53	Small secretory cells
c1070069_g2_i6^sp|Q90701|TEAD3_CHICK^sp|Q99594|TEAD3_HUMAN^TEA	3.98346e-58	0.383781	0.33	0.054	3.8248e-53	Small secretory cells
c1089655_g1_i1	6.29856e-58	0.35667	0.288	0.043	6.04769e-53	Small secretory cells
c1073420_g2_i1^sp|P09034|ASSY_RAT^sp|Q5M8Z6|ASSY_XENTR^Arginosuc_synth	1.13355e-57	0.496925	0.519	0.128	1.0884e-52	Small secretory cells
c1091062_g2_i1^sp|Q6P6Q2|K2C5_RAT^sp|Q08D91|K2C75_BOVIN^Filament1	1.40133e-57	0.475573	1	0.966	1.34551e-52	Small secretory cells
c1069322_g3_i3^sp|Q01237|HMDH_MOUSE^Patched^Tm5	1.53099e-57	0.897955	0.618	0.198	1.47001e-52	Small secretory cells
c1085869_g1_i1^sp|Q9P2C4|TM181_HUMAN^MIG-14_Wnt-bd^Tm8	1.56701e-57	0.401969	0.429	0.089	1.5046e-52	Small secretory cells
c1087851_g4_i12	1.67802e-57	0.819638	0.807	0.361	1.61119e-52	Small secretory cells
c1085626_g3_i1	3.52023e-57	0.348895	0.344	0.06	3.38002e-52	Small secretory cells
c1080319_g4_i7	5.10965e-57	0.331628	0.259	0.036	4.90613e-52	Small secretory cells
c1078256_g1_i5^Tm1	5.63223e-57	0.3192	0.278	0.041	5.4079e-52	Small secretory cells
c1091254_g1_i1^sp|Q99795|GPA33_HUMAN^sp|Q9JKA5|GPA33_MOUSE^V-set^Tm1	7.39511e-57	0.407596	0.41	0.083	7.10056e-52	Small secretory cells
c1084004_g1_i1^sp|P13760|2B14_HUMAN^sp|P18470|HB2D_CANFA^MHC_II_beta^Tm13	1.14909e-56	0.865611	0.92	0.561	1.10332e-51	Small secretory cells
c1049379_g1_i1^sp|P35276|RAB3D_MOUSE^Arf	1.79691e-56	0.516529	0.538	0.139	1.72534e-51	Small secretory cells
c1040482_g1_i11	6.54214e-56	1.19943	0.991	0.863	6.28156e-51	Small secretory cells
c1083412_g11_i1^sp|P21279|GNAQ_MOUSE^G-alpha^Tm1	7.50689e-56	0.594665	0.618	0.187	7.20789e-51	Small secretory cells
c1081414_g1_i5^sp|P62494|RB11A_RAT^Arf2	8.59341e-56	0.806119	0.802	0.34	8.25114e-51	Small secretory cells
c1091037_g1_i7^sp|P80217|IN35_HUMAN^NID	1.20592e-55	0.544873	0.557	0.151	1.15789e-50	Small secretory cells
c1073287_g5_i1^Ig_2^sigP^Tm1	2.41088e-55	0.688378	0.618	0.187	2.31485e-50	Small secretory cells
c1083147_g5_i3^sp|Q2NKU9|EMP2_BOVIN	2.56625e-55	0.508667	0.547	0.142	2.46404e-50	Small secretory cells
c779314_g2_i1^sp|Q9H5Y7|SLIK6_HUMAN^LRR_7^sigP^Tm1	3.53773e-55	0.305756	0.255	0.036	3.39682e-50	Small secretory cells
c1070469_g1_i21	4.38034e-55	0.524451	0.59	0.159	4.20587e-50	Small secretory cells
c1091632_g2_i1^Tm11	5.00095e-55	0.440032	0.377	0.074	4.80176e-50	Small secretory cells
c1075256_g8_i1^sp|O95857|TSN13_HUMAN^Tetraspannin^sigP^Tm4	5.23194e-55	0.345564	0.274	0.041	5.02355e-50	Small secretory cells
c1089105_g4_i1^sp|Q9D0B5|TSTD3_MOUSE^sp|Q8NFU3|TSTD1_HUMAN^Rhodanese	7.00331e-55	0.37678	0.392	0.079	6.72437e-50	Small secretory cells
c1088937_g1_i1^sp|Q12774|ARHG5_HUMAN^RhoGEF	8.3499e-55	0.299184	0.269	0.04	8.01732e-50	Small secretory cells
c1084346_g1_i1	9.48487e-55	0.365939	0.373	0.072	9.10709e-50	Small secretory cells
c1079913_g3_i4^sp|P30999|CTND1_MOUSE^Arm	1.1018e-54	0.549839	0.623	0.183	1.05792e-49	Small secretory cells
c1075744_g2_i11	1.73243e-54	0.564987	0.373	0.075	1.66343e-49	Small secretory cells
c1086964_g2_i1	3.53188e-54	0.268419	0.278	0.042	3.39121e-49	Small secretory cells
c1073442_g2_i1	1.79391e-53	0.340601	0.259	0.038	1.72246e-48	Small secretory cells
c1090394_g1_i1	2.04319e-53	0.504021	0.382	0.079	1.96181e-48	Small secretory cells
c1084101_g1_i4^sp|P58871|TB182_MOUSE^sp|Q9C0C2|TB182_HUMAN	2.35419e-53	0.449949	0.486	0.119	2.26042e-48	Small secretory cells
c1078749_g3_i1^sp|Q8NE86|MCU_HUMAN^DUF607^Tm2	3.21655e-53	0.468282	0.439	0.1	3.08844e-48	Small secretory cells
c1079594_g5_i1^sp|Q28GD5|SOX7_XENTR^sp|Q9BT81|SOX7_HUMAN^Sox_C_TAD	3.91275e-53	0.301772	0.283	0.044	3.75691e-48	Small secretory cells
c1051833_g1_i1^sp|Q02487|DSC2_HUMAN^Cadherin_C1	5.9557e-53	0.674276	0.693	0.234	5.71849e-48	Small secretory cells
c1077247_g1_i1^sp|O15020|SPTN2_HUMAN^sp|Q62261|SPTB2_MOUSE^Spectrin	6.39767e-53	0.361924	0.392	0.08	6.14285e-48	Small secretory cells
c1083972_g7_i7^sp|Q9R0S3|MMP17_MOUSE^PG_binding_1^sigP2	9.42682e-53	0.715007	0.976	0.726	9.05135e-48	Small secretory cells
c1063719_g4_i2^sp|P51644|ARF4_XENLA^Arf1	1.30221e-52	0.708592	0.708	0.259	1.25034e-47	Small secretory cells
c1074373_g1_i1	2.79234e-52	0.368946	0.42	0.092	2.68112e-47	Small secretory cells
c1081315_g2_i8^sp|Q62936|DLG3_RAT^L27_1	2.79784e-52	0.266126	0.354	0.067	2.6864e-47	Small secretory cells
c1068430_g1_i1^sp|P59645|FXYD3_RAT	3.6117e-52	0.40097	0.443	0.101	3.46785e-47	Small secretory cells
c1091395_g2_i1^sp|Q04721|NOTC2_HUMAN^EGF^Tm11	3.89058e-52	0.361064	0.396	0.082	3.73562e-47	Small secretory cells
c1090817_g2_i5	5.80928e-52	0.685161	0.505	0.139	5.57789e-47	Small secretory cells
c1092813_g3_i2^sp|A5A6M2|ANXA1_PANTR^sp|Q18PI6|SLAF5_MOUSE^Annexin^Tm22	1.29962e-51	0.678967	0.906	0.47	1.24786e-46	Small secretory cells
c1087705_g1_i1^sp|Q3UPW2|ELF3_MOUSE^SAM_PNT	9.08232e-51	0.384508	0.349	0.068	8.72057e-46	Small secretory cells
c1072332_g2_i1	1.47515e-50	0.33586	0.283	0.046	1.4164e-45	Small secretory cells
c1056132_g1_i3^sp|Q5XHI4|F115_XENLA^M60-like	1.89003e-50	0.282029	0.302	0.052	1.81475e-45	Small secretory cells
c1065769_g1_i1^sp|A7Z035|EPN4_BOVIN^ENTH	2.7593e-50	0.56811	0.585	0.179	2.6494e-45	Small secretory cells
c1092373_g1_i1^sp|Q9Y4K1|AIM1_HUMAN^Crystall	3.0661e-50	0.372694	0.396	0.086	2.94398e-45	Small secretory cells
c1091053_g3_i12	3.13689e-50	0.746064	0.83	0.407	3.01195e-45	Small secretory cells
c1090668_g2_i1	3.94173e-50	0.459106	0.509	0.135	3.78473e-45	Small secretory cells
c1048782_g1_i1^sp|Q5E9E1|PDLI1_BOVIN^PDZ	8.22064e-50	0.414782	0.491	0.124	7.89321e-45	Small secretory cells
c1089781_g2_i1^sp|Q9NUV7|SPTC3_HUMAN^Aminotran_1_2	9.366e-50	0.433446	0.439	0.105	8.99295e-45	Small secretory cells
c1087912_g1_i1^sp|O18894|CLCN3_RABIT^Voltage_CLC^Tm11	1.69327e-49	0.383133	0.42	0.096	1.62583e-44	Small secretory cells
c1089810_g7_i11	3.77897e-49	0.376162	0.392	0.084	3.62845e-44	Small secretory cells
c1082149_g2_i1	4.56445e-49	0.439136	0.448	0.109	4.38265e-44	Small secretory cells
c1070285_g1_i1^sp|Q9ULW8|PADI3_HUMAN^PAD_N	7.17803e-49	0.267039	0.321	0.059	6.89213e-44	Small secretory cells
c1083569_g2_i4^sp|Q7L273|KCTD9_HUMAN^DUF3354	1.11107e-48	0.40052	0.41	0.094	1.06682e-43	Small secretory cells
c1071774_g1_i1^sp|Q9DB16|CB39L_MOUSE^Mo25	1.78871e-48	0.500284	0.561	0.168	1.71747e-43	Small secretory cells
c1089351_g4_i2^sp|P49951|CLHC1_BOVIN^sp|Q00610|CLH1_HUMAN^Clathrin	2.03854e-48	0.769228	0.792	0.402	1.95734e-43	Small secretory cells
c1088955_g1_i2^sp|Q9GLG2|CAN1_MACFA^Peptidase_C21	3.77126e-48	0.679011	0.788	0.352	3.62105e-43	Small secretory cells
c1081812_g2_i8^sp|Q9Z206|ARHG8_MOUSE^sp|Q7Z628|ARHG8_HUMAN^RhoGEF	5.26835e-48	0.604996	0.613	0.202	5.05851e-43	Small secretory cells
c1088870_g2_i2^sp|A6H8I2|SGSM3_XENLA^RabGAP-TBC	1.55288e-47	0.406417	0.425	0.102	1.49103e-42	Small secretory cells
c787028_g1_i12	1.76949e-47	0.665256	0.953	0.697	1.69901e-42	Small secretory cells
c1052533_g1_i1	2.31556e-47	0.604718	0.321	0.064	2.22333e-42	Small secretory cells
c1072458_g11_i1	2.53895e-47	0.826299	0.561	0.183	2.43782e-42	Small secretory cells
c1090253_g2_i12	3.54466e-47	0.677962	0.976	0.951	3.40347e-42	Small secretory cells
c1074855_g6_i1	4.50242e-47	0.557652	0.623	0.208	4.32309e-42	Small secretory cells
c1094590_g1_i12	4.56097e-47	0.661156	0.953	0.74	4.3793e-42	Small secretory cells
c1088706_g1_i2^sp|O43516|WIPF1_HUMAN^sp|Q8K1I7|WIPF1_MOUSE	8.26756e-47	0.377044	0.316	0.063	7.93826e-42	Small secretory cells
c1067214_g2_i7^sp|Q3SZJ9|PMM2_BOVIN^PMM	8.44708e-47	0.427269	0.434	0.108	8.11063e-42	Small secretory cells
c1079102_g1_i2^sp|Q90965|RAB2A_CHICK^Arf	8.63384e-47	0.534685	0.684	0.246	8.28996e-42	Small secretory cells
c1062621_g1_i1^sp|A1L3X0|ELOV7_HUMAN^sp|A0JNC4|ELOV7_BOVIN^ELO^Tm7	9.3471e-47	0.288071	0.288	0.051	8.97481e-42	Small secretory cells
c1082378_g1_i1^sp|Q9UI14|PRAF1_HUMAN	1.01011e-46	0.603173	0.623	0.221	9.69881e-42	Small secretory cells
c1083791_g1_i1^sp|Q6INU7|FRRS1_XENLA^Reeler^sigP^Tm6	1.02363e-46	0.331157	0.307	0.057	9.82863e-42	Small secretory cells
c1070316_g1_i3^sp|Q6PF69|MVP_XENLA^MVP_shoulder^Vault^sigP2	1.75015e-46	0.681385	0.967	0.742	1.68044e-41	Small secretory cells
c1071222_g1_i1^sp|O08738|CASP6_MOUSE^sp|Q3T0P5|CASP6_BOVIN^Peptidase_C14	4.82425e-46	0.523558	0.514	0.148	4.6321e-41	Small secretory cells
c1073138_g1_i2^sp|Q9QXG4|ACSA_MOUSE^AMP-binding	2.88447e-45	0.357826	0.373	0.083	2.76958e-40	Small secretory cells
c1057718_g2_i1^sp|Q5PPU5|GP3LA_XENLA^GPP34	5.63867e-45	0.471715	0.486	0.135	5.41408e-40	Small secretory cells
c1074373_g2_i1^sp|Q8K3X3|GMDS_CRIGR^Epimerase	7.0478e-45	0.345096	0.354	0.076	6.76709e-40	Small secretory cells
c1088891_g1_i1^sp|P79114|MYO10_BOVIN^MyTH4^sigP	1.01988e-44	0.487988	0.533	0.159	9.79262e-40	Small secretory cells
c1085889_g8_i2^sp|Q92123|AT1A1_XENLA^Cation_ATPase_N^Tm10	1.22577e-44	0.689055	0.646	0.242	1.17695e-39	Small secretory cells
c1090920_g2_i2^sp|Q2HJ61|LPP2_BOVIN^PAP2^Tm6	1.35752e-44	0.39708	0.354	0.078	1.30345e-39	Small secretory cells
c1066349_g1_i2^sp|Q28647|2A5B_RABIT^B56	1.43948e-44	0.262089	0.269	0.047	1.38214e-39	Small secretory cells
c1078696_g3_i1	2.07259e-44	0.469068	0.363	0.081	1.99004e-39	Small secretory cells
c1081488_g2_i3^sp|O75845|SC5D_HUMAN^FA_hydroxylase^Tm4	7.22214e-44	0.299299	0.255	0.043	6.93448e-39	Small secretory cells
c1082177_g5_i2^sp|P11369|POL2_MOUSE^RVT_1	1.08277e-43	0.29334	0.514	0.148	1.03965e-38	Small secretory cells
c1446593_g1_i1	1.43262e-43	0.593441	0.66	0.254	1.37556e-38	Small secretory cells
c1081085_g1_i1^sp|Q5HYK7|SH319_HUMAN^SH3_21	1.54092e-43	0.306748	0.335	0.07	1.47955e-38	Small secretory cells
c1083434_g3_i1^sp|Q8BG73|SH3L2_MOUSE^sp|Q5REQ9|SH3L2_PONAB^SH3BGR	1.08818e-42	0.44525	0.514	0.153	1.04484e-37	Small secretory cells
c1070827_g2_i1^sp|Q9UP65|PA24C_HUMAN^sp|Q50L41|PA24F_MOUSE^PLA2_B2	1.86378e-42	0.616791	0.858	0.411	1.78954e-37	Small secretory cells
c1079546_g6_i1	3.68761e-42	0.420899	0.472	0.135	3.54073e-37	Small secretory cells
c1091171_g2_i2^sp|O70352|CD82_RAT^Tetraspannin^Tm41	3.90874e-42	0.648006	0.811	0.398	3.75306e-37	Small secretory cells
c1078740_g2_i21	4.5294e-42	0.590215	0.67	0.26	4.349e-37	Small secretory cells
c1064906_g1_i3^sp|Q5M8J5|SPB5_XENTR^Serpin1	6.98196e-42	0.486109	0.764	0.301	6.70387e-37	Small secretory cells
c1092543_g3_i1^sp|Q2HJ23|MLP3A_BOVIN^Atg8	9.23379e-42	0.423109	0.41	0.103	8.86601e-37	Small secretory cells
c1080531_g7_i5^sp|P58242|ASM3B_MOUSE^sp|Q92485|ASM3B_HUMAN	1.05729e-41	0.32893	0.335	0.075	1.01517e-36	Small secretory cells
c1059045_g2_i41	2.44242e-41	0.643995	0.825	0.465	2.34514e-36	Small secretory cells
c1088882_g1_i7^Tm41	4.25255e-41	0.472299	0.608	0.211	4.08317e-36	Small secretory cells
c1089041_g4_i1	4.57765e-41	0.294942	0.255	0.046	4.39533e-36	Small secretory cells
c1069719_g7_i2^sp|P21158|CSGA_MYXXA^adh_short	8.59701e-41	0.282911	0.264	0.049	8.25459e-36	Small secretory cells
c1079379_g5_i11	9.67001e-41	0.432521	0.472	0.135	9.28485e-36	Small secretory cells
c1085634_g3_i5^sp|P39054|DYN2_MOUSE^Dynamin_N	1.03463e-40	0.371853	0.439	0.12	9.93424e-36	Small secretory cells
c1087857_g2_i11	1.59941e-40	0.489181	0.538	0.169	1.5357e-35	Small secretory cells
c1080241_g6_i1^sp|Q99K85|SERC_MOUSE^Aminotran_5	1.66465e-40	0.421796	0.307	0.065	1.59835e-35	Small secretory cells
c1079248_g3_i3^sp|P07686|HEXB_HUMAN^Glyco_hydro_20b^sigP^Tm13	1.89979e-40	0.64038	0.66	0.262	1.82412e-35	Small secretory cells
c1090287_g3_i1	2.94632e-40	0.654395	0.448	0.134	2.82897e-35	Small secretory cells
c1083891_g5_i1^sp|Q61879|MYH10_MOUSE^sp|Q9JLT0|MYH10_RAT^sp|Q27991|MYH10_BOVIN^Myosin_head^Myosin_tail_1	4.48962e-40	0.372856	0.458	0.144	4.3108e-35	Small secretory cells
c1084466_g2_i2	9.95384e-40	0.256389	0.302	0.063	9.55738e-35	Small secretory cells
c1050745_g1_i1	1.05453e-39	0.360397	0.358	0.086	1.01252e-34	Small secretory cells
c1070178_g2_i1^sp|Q13835|PKP1_HUMAN2	1.33191e-39	0.487176	0.689	0.249	1.27886e-34	Small secretory cells
c1083469_g1_i4^sp|Q9WUF4|VAMP8_RAT^sp|Q3T0Y8|VAMP8_BOVIN^Synaptobrevin^Tm11	1.39342e-39	0.613688	0.807	0.402	1.33792e-34	Small secretory cells
c1073916_g1_i11	2.92938e-39	0.643488	0.764	0.383	2.81271e-34	Small secretory cells
c1069700_g2_i1^sp|Q9BXS4|TMM59_HUMAN^BSMAP^Tm11	3.71892e-39	0.551381	0.689	0.286	3.5708e-34	Small secretory cells
c1070313_g1_i31	3.78664e-39	0.569896	0.896	0.547	3.63581e-34	Small secretory cells
c1077837_g1_i1^sp|P15260|INGR1_HUMAN^Tissue_fac^sigP^Tm1	8.88778e-39	0.483644	0.472	0.14	8.53378e-34	Small secretory cells
c1064197_g1_i2^sp|P13797|PLST_HUMAN^EF-hand_61	1.05941e-38	0.548568	0.708	0.286	1.01721e-33	Small secretory cells
c1058810_g1_i1^sp|Q9HCN8|SDF2L_HUMAN^MIR^sigP	1.39553e-38	0.412209	0.462	0.135	1.33994e-33	Small secretory cells
c1077583_g2_i1	1.44233e-38	0.499464	0.524	0.173	1.38488e-33	Small secretory cells
c1090578_g1_i4^sp|Q91309|F26_LITCT^sp|Q9CPR8|MAGG1_MOUSE^6PF2K^MAGE	1.51908e-38	0.258279	0.344	0.08	1.45858e-33	Small secretory cells
c1090676_g6_i11	1.80544e-38	0.279221	0.354	0.084	1.73352e-33	Small secretory cells
c1064319_g1_i1^sp|A5D7D1|ACTN4_BOVIN^sp|O43707|ACTN4_HUMAN^CH^Spectrin2	2.85529e-38	0.602714	0.731	0.34	2.74156e-33	Small secretory cells
c1077497_g1_i22	6.09903e-38	0.661984	0.892	0.573	5.8561e-33	Small secretory cells
c1079594_g3_i2^sp|B7ZR65|SOX9A_XENLA^sp|Q07869|PPARA_HUMAN^sp|Q9BG91|SOX9_CALJA^Sox_N^zf-C4	1.08651e-37	0.295022	0.307	0.067	1.04323e-32	Small secretory cells
c1083382_g6_i5^sp|Q5R4U9|SORCN_PONAB^EF-hand_6	1.562e-37	0.476218	0.986	0.893	1.49978e-32	Small secretory cells
c1091435_g1_i2^sp|O43150|ASAP2_HUMAN^PH	1.65382e-37	0.328174	0.363	0.09	1.58795e-32	Small secretory cells
c1087685_g6_i1	2.07559e-37	0.606467	0.755	0.356	1.99292e-32	Small secretory cells
c1088020_g2_i1^sp|Q2HWU3|CALR_MACFU^sp|P15253|CALR_RABIT^Calreticulin^sigP^Tm11	2.64548e-37	0.753686	0.849	0.619	2.54011e-32	Small secretory cells
c1090414_g1_i2^sp|P04083|ANXA1_HUMAN^Annexin2	4.06871e-37	0.569938	0.943	0.718	3.90666e-32	Small secretory cells
c1073841_g2_i1^sp|P24723|KPCL_HUMAN^Pkinase_C	4.12367e-37	0.276358	0.292	0.062	3.95943e-32	Small secretory cells
c1077426_g4_i3^sp|O60347|TBC12_HUMAN^RabGAP-TBC	4.73045e-37	0.250869	0.278	0.058	4.54204e-32	Small secretory cells
c1080149_g1_i1^sp|Q14554|PDIA5_HUMAN^Thioredoxin^sigP	4.73206e-37	0.335033	0.373	0.095	4.54359e-32	Small secretory cells
c1075992_g2_i1^sp|Q08379|GOGA2_HUMAN	6.29407e-37	0.341432	0.363	0.092	6.04338e-32	Small secretory cells
c1092309_g1_i5^sp|P08548|LIN1_NYCCO^Exo_endo_phos	7.15826e-37	0.40953	0.476	0.146	6.87315e-32	Small secretory cells
c1079367_g1_i2^sp|Q9NZM1|MYOF_HUMAN^C2^Tm1	7.43072e-37	0.470605	0.575	0.205	7.13475e-32	Small secretory cells
c1080153_g7_i1^sp|P53770|DLX3_NOTVI^DLL_N	7.52263e-37	0.253731	0.292	0.063	7.223e-32	Small secretory cells
c1083086_g2_i1^sp|Q4QQV8|CHMP5_RAT^Snf72	1.93796e-36	0.589809	0.835	0.461	1.86078e-31	Small secretory cells
c1061539_g1_i32	1.98084e-36	0.496479	0.679	0.27	1.90194e-31	Small secretory cells
c1090445_g3_i1	3.74098e-36	0.285894	0.283	0.061	3.59197e-31	Small secretory cells
c1074967_g1_i1^sp|Q2YDM1|ARL1_BOVIN^Arf	5.37918e-36	0.568205	0.736	0.364	5.16493e-31	Small secretory cells
c1054506_g2_i1^sp|Q96PB1|CASD1_HUMAN^PC-Esterase^Tm12	5.80676e-36	0.282602	0.278	0.059	5.57547e-31	Small secretory cells
c1078015_g1_i2^sp|Q6GQ26|SRBP2_XENLA^HLH	6.72533e-36	0.385461	0.406	0.113	6.45746e-31	Small secretory cells
c1091078_g2_i11	1.02006e-35	0.577926	0.698	0.298	9.79429e-31	Small secretory cells
c1087685_g5_i2^sp|P62155|CALM_XENLA^EF-hand_1	1.23174e-35	0.413658	0.42	0.123	1.18268e-30	Small secretory cells
c1070359_g2_i1^sp|Q5ZMH1|SEPT2_CHICK^Septin2	1.25225e-35	0.506982	0.618	0.238	1.20237e-30	Small secretory cells
c1091778_g2_i3^sp|Q27971|CAN2_BOVIN^sp|P17655|CAN2_HUMAN^Peptidase_C2	1.27629e-35	0.297105	0.344	0.087	1.22545e-30	Small secretory cells
c1087877_g4_i12	1.46031e-35	0.526825	0.693	0.297	1.40215e-30	Small secretory cells
c1085815_g3_i1	1.53121e-35	0.495718	0.585	0.216	1.47023e-30	Small secretory cells
c1078446_g4_i14^sp|A0AAS4|SMS1_PIG^SAM_PNT^Tm4	2.47117e-35	0.251935	0.264	0.055	2.37275e-30	Small secretory cells
c1079879_g3_i1^sp|E9Q557|DESP_MOUSE^sp|P15924|DESP_HUMAN^Plectin2	2.48816e-35	0.555704	0.755	0.355	2.38906e-30	Small secretory cells
c1084867_g1_i1^sp|Q91W90|TXND5_MOUSE^Thioredoxin^sigP1	2.95816e-35	0.466984	0.618	0.234	2.84034e-30	Small secretory cells
c1090797_g1_i1^sp|Q9NBX4|RTXE_DROME^RVT_1	5.73204e-35	0.444301	0.542	0.19	5.50373e-30	Small secretory cells
c1077822_g2_i1^sp|Q9DB73|NB5R1_MOUSE^sp|Q9UHQ9|NB5R1_HUMAN^NAD_binding_1	6.01298e-35	0.394046	0.481	0.151	5.77348e-30	Small secretory cells
c1068515_g1_i1^sp|Q8CD10|EFHA1_MOUSE^EF-hand_8	7.2647e-35	0.41195	0.519	0.173	6.97534e-30	Small secretory cells
c1077977_g1_i2^sp|P49585|PCY1A_HUMAN^CTP_transf_2	2.38549e-34	0.256299	0.264	0.055	2.29047e-29	Small secretory cells
c1043395_g2_i1	3.17608e-34	0.36256	0.335	0.082	3.04958e-29	Small secretory cells
c1073135_g1_i23	3.61445e-34	0.673437	0.816	0.476	3.47049e-29	Small secretory cells
c1070013_g1_i1^sp|Q96A29|FUCT1_HUMAN^sp|Q8BLX4|FUCT1_MOUSE^UAA^Tm9	5.47786e-34	0.314004	0.406	0.116	5.25968e-29	Small secretory cells
c1084489_g9_i1	6.47265e-34	0.342085	0.33	0.084	6.21484e-29	Small secretory cells
c1085376_g1_i1^sp|P58195|PLS1_RAT^sp|Q3ZBG9|PLS2_BOVIN^Scramblase	1.04908e-33	0.275031	0.292	0.067	1.00729e-28	Small secretory cells
c1090425_g3_i1	1.10988e-33	0.325118	0.467	0.145	1.06567e-28	Small secretory cells
c1079650_g1_i1	1.24226e-33	0.276042	0.316	0.078	1.19278e-28	Small secretory cells
c1091925_g1_i1^sp|P11369|POL2_MOUSE^RVT_1^Tm1	1.94537e-33	0.372379	0.458	0.145	1.86788e-28	Small secretory cells
c1082085_g1_i1^sp|Q4KM73|KCY_RAT^AAA_17^sigP	1.99099e-33	0.432551	0.58	0.214	1.91169e-28	Small secretory cells
c1080749_g8_i2^sp|Q6T6T4|CYT_BITGA^Cystatin^sigP	4.22332e-33	0.408563	0.533	0.187	4.0551e-28	Small secretory cells
c1064018_g1_i1^sp|Q5RDY2|TM9S4_PONAB^sp|Q92544|TM9S4_HUMAN^EMP70^sigP^Tm9	7.61297e-33	0.362017	0.5	0.168	7.30974e-28	Small secretory cells
c1049585_g1_i3^sp|O43747|AP1G1_HUMAN^Adaptin_N	7.70393e-33	0.252332	0.344	0.09	7.39709e-28	Small secretory cells
c1056008_g1_i1^sp|Q8R0W0|EPIPL_MOUSE	9.91334e-33	0.303679	0.278	0.064	9.51849e-28	Small secretory cells
c1087722_g3_i1^sp|P62494|RB11A_RAT^sp|Q5ZJN2|RB11A_CHICK^Arf	1.03853e-32	0.404322	0.514	0.178	9.97167e-28	Small secretory cells
c1075796_g6_i4^sp|Q99JZ0|SDCB2_MOUSE^sp|O00560|SDCB1_HUMAN^PDZ1	1.56822e-32	0.596745	0.788	0.418	1.50576e-27	Small secretory cells
c1078335_g6_i1^sp|Q96G27|WBP1_HUMAN^WBP-1^sigP^Tm1	2.89703e-32	0.598798	0.778	0.427	2.78164e-27	Small secretory cells
c1050883_g2_i3^sp|Q4R4W5|IDI1_MACFA^sp|O35586|IDI1_MESAU^NUDIX^Tm1	3.17097e-32	0.348399	0.278	0.065	3.04467e-27	Small secretory cells
c1084775_g1_i2^sp|Q8R5J9|PRAF3_MOUSE^PRA1^Tm31	3.9579e-32	0.400942	0.524	0.185	3.80026e-27	Small secretory cells
c1074710_g1_i1^sp|Q2KI76|SELS_BOVIN^Selenoprotein_S^Tm1	7.0948e-32	0.531083	0.646	0.292	6.81222e-27	Small secretory cells
c1075822_g5_i1^sp|P10632|CP2C8_HUMAN^p450^Tm1	7.5171e-32	0.325014	0.316	0.08	7.21769e-27	Small secretory cells
c1084617_g8_i1^sp|P52209|6PGD_HUMAN^NAD_binding_2^sigP3	2.43604e-31	0.504767	0.943	0.634	2.33901e-26	Small secretory cells
c1088605_g6_i2^sp|P13929|ENOB_HUMAN1	3.491e-31	0.487486	0.745	0.384	3.35195e-26	Small secretory cells
c1059408_g1_i1^sp|Q6DDT1|INO1B_XENLA^NAD_binding_5	4.68268e-31	0.332911	0.401	0.121	4.49616e-26	Small secretory cells
c1092293_g2_i3^sp|P97813|PLD2_MOUSE^PLDc_21	5.19568e-31	0.267987	0.401	0.12	4.98874e-26	Small secretory cells
c1088773_g2_i1	6.85802e-31	0.288137	0.325	0.085	6.58487e-26	Small secretory cells
c1084339_g2_i1^sp|Q5R5B6|PDIA1_PONAB^sp|P09103|PDIA1_MOUSE^Thioredoxin^sigP1	1.23322e-30	0.505566	0.906	0.707	1.18411e-25	Small secretory cells
c1079834_g4_i10^sp|P41239|CSK_CHICK^SH3_1	1.26368e-30	0.288503	0.41	0.124	1.21335e-25	Small secretory cells
c1074284_g3_i1^sp|Q0IIW3|SODC_XENTR^sp|O73872|SODC_DANRE^Sod_Cu1	1.86546e-30	0.613941	0.83	0.582	1.79116e-25	Small secretory cells
c1062859_g1_i2^sp|P00428|COX5B_BOVIN^COX5B3	1.9752e-30	0.532119	0.892	0.715	1.89653e-25	Small secretory cells
c1081674_g1_i2^sp|Q96RL7|VP13A_HUMAN^Chorein_N^sigP	2.57039e-30	0.307543	0.42	0.131	2.46801e-25	Small secretory cells
c1073058_g1_i2^sp|Q9PTD7|CING_XENLA^Myosin_tail_1	2.72755e-30	0.325805	0.297	0.076	2.61892e-25	Small secretory cells
c1085670_g3_i5^Tm2	5.08285e-30	0.332936	0.392	0.119	4.8804e-25	Small secretory cells
c1092015_g2_i1^sp|P49793|NUP98_RAT^sp|P52948|NUP98_HUMAN^Nucleoporin2	6.88328e-30	0.293394	0.373	0.11	6.60912e-25	Small secretory cells
c1086804_g3_i1^sp|Q5RA77|COPD_PONAB^Clat_adaptor_s1	9.75098e-30	0.537083	0.84	0.485	9.3626e-25	Small secretory cells
c1069652_g5_i1	1.43224e-29	0.416345	0.557	0.216	1.37519e-24	Small secretory cells
c1072386_g1_i1	2.03577e-29	0.366915	0.406	0.128	1.95469e-24	Small secretory cells
c1073993_g3_i1^sp|B1H2N3|MICU1_XENTR^EF-hand_6	3.42719e-29	0.389107	0.476	0.172	3.29069e-24	Small secretory cells
c1087951_g2_i1	4.23542e-29	0.279069	0.321	0.087	4.06672e-24	Small secretory cells
c1043263_g1_i1	1.02727e-28	0.460701	0.278	0.071	9.86351e-24	Small secretory cells
c1090300_g1_i4	1.18675e-28	0.519041	0.83	0.479	1.13948e-23	Small secretory cells
c1085666_g4_i4^sp|P09215|KPCD_RAT^sp|Q5PU49|KPCD_CANFA^C1_1	2.09754e-28	0.327709	0.476	0.17	2.014e-23	Small secretory cells
c1064879_g1_i2^sp|Q9QY10|FGFP1_RAT^FGF-BP1^sigP	2.24941e-28	0.466733	0.486	0.174	2.15981e-23	Small secretory cells
c1083913_g3_i1	4.13915e-28	0.323745	0.392	0.123	3.97429e-23	Small secretory cells
c1091848_g4_i1	4.74125e-28	0.371461	0.505	0.189	4.55241e-23	Small secretory cells
c1082162_g1_i4^sp|Q7ZYC4|ACBG2_XENLA^AMP-binding	5.44458e-28	0.338465	0.373	0.115	5.22772e-23	Small secretory cells
c1076727_g7_i1	5.80999e-28	0.445011	0.524	0.207	5.57858e-23	Small secretory cells
c1075698_g4_i6^sp|Q6GNW0|LRRF2_XENLA^DUF2051	5.93288e-28	0.31357	0.42	0.142	5.69657e-23	Small secretory cells
c1082109_g1_i1^sp|Q9XT28|ATOX1_SHEEP	6.61203e-28	0.258493	0.335	0.095	6.34867e-23	Small secretory cells
c1086862_g1_i2	9.72201e-28	0.388306	0.561	0.226	9.33478e-23	Small secretory cells
c1065598_g6_i1	1.12402e-27	0.330215	0.453	0.158	1.07925e-22	Small secretory cells
c1065012_g1_i1^sp|Q9HD45|TM9S3_HUMAN^EMP70^sigP^Tm9	1.49804e-27	0.448016	0.627	0.288	1.43837e-22	Small secretory cells
c1075805_g4_i3^sp|D0EYG3|SELW_CHICK	1.51627e-27	0.268649	0.392	0.124	1.45587e-22	Small secretory cells
c1081270_g1_i11	1.96446e-27	0.504985	0.679	0.322	1.88621e-22	Small secretory cells
c1081950_g2_i1^sp|Q5NVI6|PTTG_PONAB^sp|Q8R143|PTTG_MOUSE^sigP^Tm11	2.09466e-27	0.37261	0.524	0.204	2.01123e-22	Small secretory cells
c1074583_g2_i1^sp|Q92754|AP2C_HUMAN^TF_AP-2	2.38094e-27	0.291071	0.316	0.088	2.28611e-22	Small secretory cells
c1073343_g1_i1^sp|Q28ED6|CV032_XENTR1	3.14139e-27	0.424748	0.604	0.269	3.01627e-22	Small secretory cells
c1092473_g2_i1^sp|P19320|VCAM1_HUMAN^Ig_23	5.64072e-27	0.514673	0.849	0.523	5.41605e-22	Small secretory cells
c1069225_g1_i1^sp|P19157|GSTP1_MOUSE^GST_N3	6.32007e-27	0.523834	0.948	0.776	6.06834e-22	Small secretory cells
c1076891_g2_i1	8.45742e-27	0.306113	0.34	0.102	8.12056e-22	Small secretory cells
c1075388_g2_i1^sp|P26639|SYTC_HUMAN^HGTP_anticodon	8.96783e-27	0.354429	0.458	0.164	8.61064e-22	Small secretory cells
c1082674_g9_i1^sp|Q5RCU5|CBR1_PONAB^sp|P16152|CBR1_HUMAN2	1.279e-26	0.421019	0.608	0.267	1.22806e-21	Small secretory cells
c1078729_g6_i3^sp|P55169|CCND1_CHICK^Cyclin_C	2.01224e-26	0.498117	0.566	0.257	1.9321e-21	Small secretory cells
c1082769_g1_i5^sp|A2A7S8|K1522_MOUSE^Tm2	2.10866e-26	0.292632	0.33	0.097	2.02467e-21	Small secretory cells
c1079093_g6_i1^sp|Q5F418|PSMD1_CHICK^PC_rep1	2.37701e-26	0.533555	0.83	0.603	2.28233e-21	Small secretory cells
c1083410_g1_i2^sp|Q61823|PDCD4_MOUSE^MA31	4.006e-26	0.459479	0.627	0.297	3.84644e-21	Small secretory cells
c1063986_g4_i1	5.72515e-26	0.33625	0.382	0.125	5.49712e-21	Small secretory cells
c1086943_g5_i1^sp|Q969U6|FBXW5_HUMAN^F-box-like	8.07753e-26	0.260264	0.321	0.094	7.7558e-21	Small secretory cells
c1082064_g2_i1	8.70487e-26	0.254862	0.307	0.087	8.35815e-21	Small secretory cells
c1064863_g1_i4^sp|Q9NWR8|C109B_HUMAN^DUF607^Tm2	1.01285e-25	0.290689	0.406	0.138	9.72511e-21	Small secretory cells
c1090214_g1_i1^sp|Q0UJJ7|NST1_PHANO	1.46241e-25	0.833283	0.58	0.261	1.40416e-20	Small secretory cells
c1079466_g3_i1^sp|Q27954|COPA_BOVIN^Coatomer_WDAD1	2.24769e-25	0.493409	0.67	0.329	2.15817e-20	Small secretory cells
c1084118_g2_i1^sp|P13196|HEM1_HUMAN^sp|P13195|HEM1_RAT^Preseq_ALAS1	3.01406e-25	0.325304	0.448	0.163	2.89401e-20	Small secretory cells
c967167_g1_i1	3.06947e-25	0.285371	0.321	0.095	2.94721e-20	Small secretory cells
c1073589_g1_i4^sp|Q61823|PDCD4_MOUSE^MA3	3.30401e-25	0.288162	0.387	0.13	3.17241e-20	Small secretory cells
c1079593_g2_i1^sp|Q9QX82|MUC24_RAT	4.30604e-25	0.449145	0.627	0.288	4.13453e-20	Small secretory cells
c1048959_g1_i1^sp|O15127|SCAM2_HUMAN^SCAMP^Tm41	5.3059e-25	0.407182	0.665	0.322	5.09457e-20	Small secretory cells
c1079286_g3_i1	5.64905e-25	0.307655	0.519	0.203	5.42405e-20	Small secretory cells
c1084901_g1_i1	8.55687e-25	0.308126	0.325	0.098	8.21605e-20	Small secretory cells
c1078643_g1_i1^sp|Q96EY5|F125A_HUMAN^DUF2464	1.03222e-24	0.372229	0.415	0.151	9.91107e-20	Small secretory cells
c1060890_g6_i1^sp|Q5U305|ERD22_RAT^sp|Q6P257|ERD22_XENTR^ER_lumen_recept^Tm61	1.29759e-24	0.41703	0.689	0.34	1.24591e-19	Small secretory cells
c1035484_g4_i1	1.96525e-24	0.375533	0.561	0.233	1.88698e-19	Small secretory cells
c1075498_g5_i12	2.95019e-24	0.427175	0.882	0.577	2.83269e-19	Small secretory cells
c1092046_g5_i1	3.19795e-24	0.330676	0.382	0.13	3.07057e-19	Small secretory cells
c1083652_g2_i1	3.51828e-24	0.268473	0.288	0.082	3.37815e-19	Small secretory cells
c1061512_g2_i1^sp|Q8C1B2|PARPT_MOUSE^WWE	4.38298e-24	0.269909	0.373	0.123	4.20841e-19	Small secretory cells
c1087514_g1_i6^sp|O95758|PTBP3_HUMAN^sp|Q8BHD7|PTBP3_MOUSE^RRM_61	4.52806e-24	0.465876	0.698	0.376	4.34771e-19	Small secretory cells
c1079590_g1_i2^sp|Q922R8|PDIA6_MOUSE1	4.67718e-24	0.436576	0.797	0.469	4.49089e-19	Small secretory cells
c1091078_g7_i3^sp|Q9UHB6|LIMA1_HUMAN^LIM	5.72002e-24	0.31858	0.533	0.216	5.49219e-19	Small secretory cells
c1065373_g1_i5^sp|Q3YBM2|T176B_HUMAN^CD20^Tm4	6.87228e-24	0.321963	0.406	0.143	6.59856e-19	Small secretory cells
c1089733_g1_i1	1.01644e-23	0.295486	0.34	0.109	9.75953e-19	Small secretory cells
c1072851_g8_i2^sp|Q9P289|MST4_HUMAN^Pkinase	1.30514e-23	0.406671	0.571	0.253	1.25315e-18	Small secretory cells
c1079019_g1_i1	1.48978e-23	0.267431	0.307	0.092	1.43044e-18	Small secretory cells
c1088887_g3_i1	1.61016e-23	0.298054	0.533	0.213	1.54603e-18	Small secretory cells
c1088935_g3_i2	1.95961e-23	0.306015	0.34	0.11	1.88156e-18	Small secretory cells
c1082205_g1_i8^sp|P32882|TBB2_CHICK^sp|Q6P9T8|TBB4B_RAT^Misat_Tub_SegII^Tubulin2	1.98796e-23	0.382736	0.986	0.914	1.90878e-18	Small secretory cells
c1075248_g2_i1^sp|P21573|YBOX1_XENLA^sp|Q9JKB3|DBPA_MOUSE^CSD1	2.42682e-23	0.386578	0.972	0.96	2.33016e-18	Small secretory cells
c1052908_g1_i13	2.47659e-23	0.407866	0.585	0.267	2.37795e-18	Small secretory cells
c1057036_g1_i1^Fibrinogen_BP	3.20501e-23	0.411482	0.623	0.305	3.07736e-18	Small secretory cells
c1080126_g3_i1	3.4134e-23	0.407575	0.533	0.233	3.27745e-18	Small secretory cells
c1086699_g2_i3^sp|Q9UEU0|VTI1B_HUMAN^sp|Q2KIU0|VTI1B_BOVIN^V-SNARE^Tm1	5.0998e-23	0.304779	0.344	0.115	4.89667e-18	Small secretory cells
c1081698_g1_i1^sp|Q9NZB2|F120A_HUMAN^sp|A6H7H1|F120A_BOVIN	5.37588e-23	0.445618	0.684	0.357	5.16176e-18	Small secretory cells
c1049169_g1_i1^sp|P68037|UB2L3_MOUSE^UQ_con	6.16578e-23	0.378229	0.66	0.328	5.92019e-18	Small secretory cells
c1089020_g5_i2^sp|P78417|GSTO1_HUMAN^GST_N_3	6.4117e-23	0.344907	0.415	0.155	6.15632e-18	Small secretory cells
c1086679_g1_i9^sp|Q9V3A4|CSUP_DROME^sp|Q31125|S39A7_MOUSE^sp|Q5TJF6|S39A7_CANFA^Zip^sigP^Tm41	9.74626e-23	0.37159	0.632	0.298	9.35806e-18	Small secretory cells
c1084774_g1_i1^sp|Q5R481|SEPT7_PONAB^Septin	1.03058e-22	0.322221	0.476	0.189	9.89535e-18	Small secretory cells
c1075206_g1_i1^sp|Q9H9H4|VP37B_HUMAN^Mod_r	1.17885e-22	0.289924	0.377	0.132	1.13189e-17	Small secretory cells
c1073826_g3_i1^sp|Q5R9C5|IDHC_PONAB^Iso_dh	1.19477e-22	0.260872	0.373	0.128	1.14718e-17	Small secretory cells
c1081337_g1_i2^sp|P51644|ARF4_XENLA^Arf	1.2955e-22	0.405116	0.637	0.31	1.2439e-17	Small secretory cells
c1081018_g1_i11	1.35388e-22	0.365647	0.552	0.242	1.29996e-17	Small secretory cells
c1065086_g1_i3^sp|Q07617|SPAG1_HUMAN^sp|Q80ZX8|SPAG1_MOUSE^RPAP3_C^TPR_11	1.90141e-22	0.287786	0.396	0.145	1.82568e-17	Small secretory cells
c1077703_g6_i1^sp|Q8K3K9|GIMA4_RAT^sp|Q9NUV9|GIMA4_HUMAN^DUF258^Tm1	1.92304e-22	0.469864	0.425	0.167	1.84645e-17	Small secretory cells
c1077195_g3_i1	2.17156e-22	0.427523	0.816	0.517	2.08507e-17	Small secretory cells
c1086809_g3_i3^sp|Q0V882|BI1_BOVIN^Bax1-I^Tm12	2.19116e-22	0.41072	0.929	0.801	2.10388e-17	Small secretory cells
c1009558_g1_i1^sp|Q8AWB6|S35B1_CHICK^sp|P97858|S35B1_MOUSE^UAA^Tm8	2.50523e-22	0.333738	0.58	0.258	2.40545e-17	Small secretory cells
c1043756_g1_i1^sigP^Tm1	3.48842e-22	0.265365	0.368	0.127	3.34948e-17	Small secretory cells
c1092743_g1_i1^sp|Q9CPT4|CS010_MOUSE^UPF0556^sigP	3.56686e-22	0.289174	0.443	0.171	3.42479e-17	Small secretory cells
c1068302_g3_i1^sp|Q90705|EF2_CHICK^EFG_IV1	4.54743e-22	0.312888	0.995	0.968	4.3663e-17	Small secretory cells
c1072518_g6_i22	5.57594e-22	0.468552	0.807	0.509	5.35385e-17	Small secretory cells
c1063308_g2_i1^sp|Q9DB25|ALG5_MOUSE^Glyco_tranf_2_3^Tm1	9.93038e-22	0.300449	0.42	0.159	9.53486e-17	Small secretory cells
c1082895_g1_i3^sp|Q8N4A0|GALT4_HUMAN^Glyco_tranf_2_3^Tm1	1.16085e-21	0.250579	0.321	0.104	1.11461e-16	Small secretory cells
c1078756_g1_i4^sp|Q3ZBV1|IST1_BOVIN^sp|P53990|IST1_HUMAN^Ist1^Tm2	1.21713e-21	0.262705	0.42	0.157	1.16865e-16	Small secretory cells
c1067749_g1_i1^Tm1	1.36239e-21	0.274237	0.349	0.12	1.30812e-16	Small secretory cells
c1086320_g3_i1^sp|Q0VCW6|PNRC2_BOVIN^Tm22	1.52839e-21	0.39205	0.91	0.719	1.46751e-16	Small secretory cells
c1087366_g1_i1^sp|Q5JS37|NHLC3_HUMAN^NHL^Tm1	1.56607e-21	0.275767	0.387	0.138	1.50369e-16	Small secretory cells
c1062375_g1_i2^sp|Q7ZXF5|FACR1_XENLA^Epimerase^Tm2	2.03413e-21	0.308756	0.406	0.153	1.95312e-16	Small secretory cells
c1067527_g1_i1^sp|A7E3W5|SNG2_BOVIN^MARVEL^Tm4	2.53502e-21	0.349888	0.604	0.29	2.43405e-16	Small secretory cells
c1072179_g1_i4^sp|Q49AM3|TTC31_HUMAN^TPR_11	4.50214e-21	0.355887	0.514	0.217	4.32282e-16	Small secretory cells
c1073334_g1_i12	5.02815e-21	0.427932	0.783	0.455	4.82788e-16	Small secretory cells
c1075137_g1_i1^sp|Q80X45|KISHB_MOUSE	7.96004e-21	0.298853	0.467	0.19	7.64299e-16	Small secretory cells
c1072997_g1_i2^sp|P54727|RD23B_HUMAN^Rad60-SLD	8.05868e-21	0.336355	0.623	0.298	7.7377e-16	Small secretory cells
c1091260_g3_i1^sp|Q14315|FLNC_HUMAN^CH2	2.27895e-20	0.259139	0.75	0.386	2.18818e-15	Small secretory cells
c1075995_g1_i1	2.90139e-20	0.327892	0.495	0.21	2.78583e-15	Small secretory cells
c1087662_g1_i6^sp|Q5RAV6|RAB6A_PONAB^Arf	3.80268e-20	0.259727	0.41	0.159	3.65122e-15	Small secretory cells
c1054426_g3_i1	6.38489e-20	0.54635	0.462	0.213	6.13058e-15	Small secretory cells
c1087521_g1_i1	8.19695e-20	0.455435	0.255	0.08	7.87047e-15	Small secretory cells
c1062943_g1_i1^sp|Q9GKU1|PDLI2_MACFA^sp|Q6AYD6|PDLI2_RAT^PDZ2	8.863e-20	0.408489	0.712	0.419	8.50999e-15	Small secretory cells
c1058592_g1_i3^sp|P48427|TBCA_BOVIN^TBCA	1.11521e-19	0.292581	0.495	0.211	1.07079e-14	Small secretory cells
c1060608_g1_i11	1.12468e-19	1.03901	0.797	0.64	1.07988e-14	Small secretory cells
c1087720_g2_i1^sp|P18848|ATF4_HUMAN^bZIP_11	1.55565e-19	0.381645	0.887	0.701	1.49369e-14	Small secretory cells
c1071260_g1_i1	1.72872e-19	0.251221	0.373	0.137	1.65986e-14	Small secretory cells
c1080514_g1_i1^sp|P14576|SRP54_MOUSE^SRP54_N	1.77557e-19	0.262304	0.396	0.151	1.70485e-14	Small secretory cells
c1051929_g1_i1	1.90876e-19	0.352675	0.443	0.189	1.83273e-14	Small secretory cells
c1078350_g2_i8^sp|Q5R4F4|SC31A_PONAB^WD401	3.06332e-19	0.276491	0.491	0.216	2.9413e-14	Small secretory cells
c1055781_g1_i3^sp|Q9Y6G1|TM14A_HUMAN^Tmemb_14^Tm4	3.28067e-19	0.346749	0.637	0.328	3.15e-14	Small secretory cells
c1079172_g1_i1^sp|P27124|FKBP4_RABIT^sp|P30416|FKBP4_MOUSE^FKBP_C	3.72646e-19	0.300386	0.448	0.188	3.57804e-14	Small secretory cells
c1060198_g1_i1^sp|Q9H3P7|GCP60_HUMAN^ACBP	3.76463e-19	0.34421	0.472	0.212	3.61469e-14	Small secretory cells
c1042502_g2_i3^sp|Q7ZYA5|PRKAA_XENLA^dsrm	4.64798e-19	0.267367	0.373	0.141	4.46285e-14	Small secretory cells
c1084256_g4_i1^sp|Q6ZTI6|F101A_HUMAN	4.92496e-19	0.351089	0.344	0.126	4.7288e-14	Small secretory cells
c1089327_g3_i1^sp|Q6AYZ1|TBA1C_RAT^Tubulin	5.97637e-19	0.319042	0.967	0.783	5.73833e-14	Small secretory cells
c1090167_g1_i4^sp|Q99624|S38A3_HUMAN^sp|Q9JHZ9|S38A3_RAT^Aa_trans^sigP^Tm11	9.3535e-19	0.310646	0.514	0.234	8.98095e-14	Small secretory cells
c1076329_g2_i1^sp|P62262|1433E_SHEEP3	1.33918e-18	0.4024	0.849	0.61	1.28584e-13	Small secretory cells
c1084989_g2_i1^sp|Q9NPA3|M1IP1_HUMAN^sp|Q1LUV9|M1I1B_DANRE^Spot_14	1.70117e-18	0.323723	0.439	0.186	1.63342e-13	Small secretory cells
c1083185_g1_i1	2.02627e-18	0.290893	0.354	0.134	1.94556e-13	Small secretory cells
c1082995_g5_i2^Transposase_22	3.06365e-18	0.25524	0.467	0.197	2.94163e-13	Small secretory cells
c1078436_g8_i2^sp|O14880|MGST3_HUMAN1	3.81706e-18	0.331158	0.642	0.329	3.66502e-13	Small secretory cells
c1083636_g4_i21	3.87052e-18	0.326281	0.665	0.368	3.71636e-13	Small secretory cells
c1059173_g2_i2^sp|P52875|TM165_MOUSE^sp|Q9HC07|TM165_HUMAN^UPF0016^sigP^Tm1	5.47027e-18	0.31253	0.5	0.229	5.25239e-13	Small secretory cells
c1091115_g3_i1	6.31399e-18	0.411867	0.731	0.431	6.06251e-13	Small secretory cells
c1065479_g1_i1^sp|Q802F3|SEP15_DANRE	6.70357e-18	0.342083	0.665	0.365	6.43657e-13	Small secretory cells
c1080961_g1_i11	8.28502e-18	0.396187	0.821	0.555	7.95503e-13	Small secretory cells
c1074052_g1_i1^sigP	8.62679e-18	0.303384	0.75	0.481	8.28318e-13	Small secretory cells
c1092276_g1_i2^sp|Q6INX3|MLECA_XENLA^sp|Q14165|MLEC_HUMAN^Tm1	8.92475e-18	0.307315	0.552	0.266	8.56928e-13	Small secretory cells
c1058728_g1_i1^sp|Q9D967|MGDP1_MOUSE^sp|Q86V88|MGDP1_HUMAN^Acid_PPase2	9.51328e-18	0.263304	0.557	0.268	9.13437e-13	Small secretory cells
c1089936_g8_i2^sp|Q14573|ITPR3_HUMAN^Ins145_P3_rec^Tm72	9.97452e-18	0.290466	0.538	0.248	9.57723e-13	Small secretory cells
c1085888_g5_i13	1.10734e-17	0.257794	0.613	0.295	1.06324e-12	Small secretory cells
c1071995_g1_i1^sp|P62138|PP1A_RAT^Metallophos^sigP	1.85483e-17	0.370913	0.764	0.469	1.78095e-12	Small secretory cells
c1089333_g8_i1^sp|Q6P6Z8|ODO1_XENLA	2.12384e-17	0.310554	0.439	0.19	2.03925e-12	Small secretory cells
c1074205_g7_i1^sp|Q9D115|ZN706_MOUSE	2.20353e-17	0.342586	0.882	0.744	2.11576e-12	Small secretory cells
c1078467_g4_i1^sp|O57406|CEL1A_XENLA^sp|Q28HE9|CELF1_XENTR^RRM_1	2.23923e-17	0.262667	0.467	0.202	2.15004e-12	Small secretory cells
c1035657_g1_i22	2.82103e-17	0.32697	0.896	0.714	2.70867e-12	Small secretory cells
c1078849_g2_i1^sp|A6QQ59|KTAP2_BOVIN^sp|Q8N6L1|KTAP2_HUMAN^Keratin_assoc^Tm31	3.46222e-17	0.330391	0.505	0.242	3.32432e-12	Small secretory cells
c1064187_g1_i1^sp|O57476|CDC37_CHICK^sp|Q16543|CDC37_HUMAN^CDC37_N	3.90762e-17	0.308141	0.599	0.306	3.75198e-12	Small secretory cells
c1070832_g1_i1^sp|Q8NDA8|HTR7A_HUMAN^sp|A7E2Y6|HRT7A_BOVIN^HEAT	3.95546e-17	0.272793	0.255	0.084	3.79792e-12	Small secretory cells
c1079238_g1_i1	4.8763e-17	0.299811	0.453	0.2	4.68208e-12	Small secretory cells
c1064687_g1_i3^sp|Q810F4|FAM3C_RAT^sp|B0BLS9|FAM3C_XENTR^Tm1	5.11336e-17	0.280078	0.458	0.209	4.9097e-12	Small secretory cells
c1087784_g1_i11	5.18663e-17	0.313235	0.627	0.328	4.98005e-12	Small secretory cells
c1069724_g1_i1^sp|O19069|SUCA_PIG^sp|P13086|SUCA_RAT^CoA_binding2	5.29818e-17	0.31303	0.58	0.297	5.08715e-12	Small secretory cells
c1090131_g5_i2	5.31464e-17	0.297543	0.608	0.307	5.10296e-12	Small secretory cells
c1066289_g1_i11	6.65183e-17	0.41562	0.769	0.52	6.38689e-12	Small secretory cells
c1088791_g1_i2^sp|P08110|ENPL_CHICK^sp|Q95M18|ENPL_BOVIN^HATPase_c_3^sigP	6.857e-17	0.266586	0.552	0.265	6.58388e-12	Small secretory cells
c1070831_g2_i13	6.93685e-17	1.18384	0.66	0.438	6.66055e-12	Small secretory cells
c1078238_g1_i1^sp|Q9D662|SC23B_MOUSE^sp|Q99315|YG31B_YEAST^zf-Sec23_Sec24	9.62207e-17	0.292173	0.373	0.153	9.23882e-12	Small secretory cells
c1085033_g10_i21	1.01702e-16	0.261379	0.538	0.255	9.76516e-12	Small secretory cells
c1086296_g5_i1^sp|Q5JVS0|HABP4_HUMAN^sp|Q9JKS5|HABP4_MOUSE^HABP4_PAI-RBP11	1.53699e-16	0.374574	0.783	0.503	1.47577e-11	Small secretory cells
c1080514_g5_i1	1.62196e-16	0.276339	0.575	0.282	1.55736e-11	Small secretory cells
c1080598_g6_i1^sp|P62628|DLRB1_RAT	1.65264e-16	0.275676	0.401	0.171	1.58682e-11	Small secretory cells
c1077581_g1_i2^sp|O15160|RPAC1_HUMAN^sp|Q5F384|YIPF3_CHICK^RNA_pol_L^Tm51	1.72068e-16	0.40031	0.632	0.37	1.65215e-11	Small secretory cells
c1091503_g1_i3^sp|Q9BY43|CHM4A_HUMAN^sp|P21328|RTJK_DROME^sp|Q5XGW6|CHM4B_XENLA^RVT_1^Snf72	1.73737e-16	0.363969	0.703	0.395	1.66817e-11	Small secretory cells
c1089391_g11_i1^sp|Q8MJJ2|LAMP3_MACMU^Lamp^Tm11	2.17334e-16	0.331383	0.736	0.431	2.08677e-11	Small secretory cells
c1075963_g1_i1^sp|O75340|PDCD6_HUMAN1	2.26389e-16	0.355083	0.665	0.365	2.17372e-11	Small secretory cells
c1076415_g3_i2^sp|O00534|VMA5A_HUMAN^VWA_31	2.59688e-16	0.280997	0.524	0.259	2.49344e-11	Small secretory cells
c1011949_g1_i1^sp|Q15041|AR6P1_HUMAN^sp|Q5R454|AR6P1_PONAB^Reticulon^Tm41	2.93491e-16	0.283598	0.646	0.333	2.81802e-11	Small secretory cells
c1075188_g2_i2^sp|P07814|SYEP_HUMAN^tRNA-synt_2b	3.17309e-16	0.314957	0.642	0.351	3.04671e-11	Small secretory cells
c1084520_g1_i6^sp|Q6P9X4|TP4A2_RAT^DSPc^sigP^Tm2	4.01394e-16	0.331652	0.66	0.381	3.85407e-11	Small secretory cells
c1081960_g1_i1^sp|Q5R5P4|RBM47_PONAB^sp|Q91WT8|RBM47_MOUSE^RRM_1	4.07678e-16	0.250384	0.443	0.192	3.9144e-11	Small secretory cells
c1050183_g1_i3^sp|Q6GMA4|CHM6A_XENLA^sp|Q96FZ7|CHMP6_HUMAN^Snf7^sigP	4.08221e-16	0.271801	0.542	0.267	3.91962e-11	Small secretory cells
[truncated: 7,341 more rows]
