# Supplementary material for: Transcriptomic landscape of the blastema niche in regenerating adult axolotl limbs at single-cell resolution
Source: Nat Commun. 2018 Dec 4;9:5153. doi: 10.1038/s41467-018-07604-0 (PMC6279788; doi:10.1038/s41467-018-07604-0)
Supplement: Supplementary file 6 — Supplementary Data 4 [file 41467_2018_7604_MOESM6_ESM.xlsx]

## Sheet: Sheet1
Supplementary Data 4. Population markers for cells collected at early-bud blastema.
gene	p_val1	avg_logFC2	pct.13	pct.24	p_val_adj5	population6	Footnotes:
c1053711_g2_i2^sp|Q9ERQ8|CAH7_MOUSE^Carb_anhydrase	2.24924e-136	2.28159	1	0.012	1.3309e-131	Tenocyte	1 - unadjusted P value
c1084120_g7_i1	2.83972e-111	0.590947	0.455	0.002	1.68029e-106	Tenocyte	2- log fold-change of average expression between this cluster and all other clusters
c1089296_g1_i1	5.11775e-97	1.90548	1	0.02	3.02822e-92	Tenocyte	3- Percentage of cells within this cluster that expression gene
c1059197_g1_i1	5.7173e-92	0.574806	0.364	0.001	3.38299e-87	Tenocyte	4- Percentage of all the other cells excluding this cluster that express gene
c86672_g1_i1	6.41669e-91	0.340202	0.273	0	3.79682e-86	Tenocyte	5- Adjusted P value using bonferroni correction
c1066062_g1_i1^sp|Q86YW5|TRML1_HUMAN^V-set^sigP^Tm1	1.44933e-88	1.61839	0.909	0.018	8.57584e-84	Tenocyte	6- Name of population
c1394602_g1_i1	1.71068e-80	0.386317	0.364	0.002	1.01223e-75	Tenocyte
c1089477_g5_i1	9.38163e-78	1.19467	0.818	0.016	5.5512e-73	Tenocyte
c1067326_g2_i1	5.85711e-73	0.377889	0.273	0.001	3.46571e-68	Tenocyte
c221841_g1_i1	3.22704e-72	0.920434	0.545	0.007	1.90947e-67	Tenocyte
c1073614_g1_i1^sp|Q9Z2I3|CCR3_CAVPO^sp|Q64H34|CCR3_CANFA^7TM_GPCR_Srsx^Tm7	1.51214e-67	0.84529	0.636	0.011	8.94747e-63	Tenocyte
c1083144_g1_i1	3.42123e-67	0.670913	0.455	0.005	2.02438e-62	Tenocyte
c1086121_g2_i1^sp|Q96HD9|ACY3_HUMAN^AstE_AspA	3.57257e-66	1.44498	0.727	0.015	2.11393e-61	Tenocyte
c1084503_g10_i2	3.43271e-63	0.830477	0.636	0.012	2.03117e-58	Tenocyte
c603076_g1_i1	1.43006e-62	0.66025	0.455	0.005	8.4618e-58	Tenocyte
c1084831_g2_i3^sp|Q5R6Z4|T4S4_PONAB^L6_membrane^sigP^Tm2	1.52375e-62	0.915693	0.545	0.008	9.01617e-58	Tenocyte
c1065751_g1_i1	8.90214e-60	1.02995	0.545	0.009	5.26748e-55	Tenocyte
c1077833_g2_i3	5.43166e-56	1.1365	0.545	0.01	3.21397e-51	Tenocyte
c1043665_g1_i2^sp|P07630|CAH2_CHICK^Carb_anhydrase	1.52417e-53	0.631496	0.636	0.014	9.01869e-49	Tenocyte
c1085105_g1_i2^sp|Q92154|SMP_COTJA^Ig_2^Tm1	7.22338e-53	0.550305	0.455	0.007	4.27414e-48	Tenocyte
c991019_g1_i1	2.5891e-52	0.576665	0.273	0.002	1.532e-47	Tenocyte
c876399_g1_i1^Tm1	3.02593e-52	0.412063	0.273	0.002	1.79047e-47	Tenocyte
c1000632_g2_i1	3.53609e-52	0.36262	0.273	0.002	2.09234e-47	Tenocyte
c1085936_g9_i1	5.21782e-52	0.276845	0.273	0.002	3.08743e-47	Tenocyte
c1087496_g5_i2^sp|P04218|OX2G_RAT	1.40819e-51	0.821846	0.545	0.011	8.3324e-47	Tenocyte
c1078366_g2_i1	1.73714e-48	1.12539	0.818	0.028	1.02788e-43	Tenocyte
c1086411_g5_i1	5.07441e-46	0.570485	0.455	0.008	3.00258e-41	Tenocyte
c797844_g1_i1	9.82098e-46	0.257904	0.455	0.008	5.81117e-41	Tenocyte
c1076412_g3_i2^sp|Q86XE0|SNX32_HUMAN^PX	1.11127e-45	0.447595	0.455	0.008	6.57552e-41	Tenocyte
c1091532_g4_i1^sp|Q7TNJ0|DCSTP_MOUSE^sp|Q9H295|DCSTP_HUMAN^DC_STAMP^sigP^Tm6	1.15669e-45	0.351561	0.273	0.002	6.84426e-41	Tenocyte
c1063408_g1_i1	1.32523e-45	0.303202	0.273	0.002	7.84154e-41	Tenocyte
c1065964_g1_i1^sp|P59101|SCX_CHICK^HLH	1.49878e-45	0.776719	0.636	0.018	8.86841e-41	Tenocyte
c1083836_g2_i4^sp|Q9GLE3|CATK_PIG^Inhibitor_I29^sigP	5.91636e-45	1.10712	0.636	0.018	3.50077e-40	Tenocyte
c967744_g3_i1	2.4823e-44	1.034	0.545	0.013	1.4688e-39	Tenocyte
c938846_g1_i1	2.73299e-44	1.11846	0.455	0.009	1.61714e-39	Tenocyte
c1079354_g1_i2^sp|Q8N0U2|TMM61_HUMAN^Tm2	4.08174e-44	0.857141	0.545	0.013	2.41521e-39	Tenocyte
c1075266_g8_i1	1.51762e-43	0.968085	0.727	0.025	8.9799e-39	Tenocyte
c1083703_g2_i1	2.19784e-43	0.922025	0.364	0.005	1.30048e-38	Tenocyte
c1075298_g7_i2^sp|P04920|B3A2_HUMAN^Band_3_cyto^Tm11	8.52384e-43	2.66053	0.909	0.045	5.04364e-38	Tenocyte
c1056040_g1_i2^sp|Q9Y5Y7|LYVE1_HUMAN^Xlink^sigP^Tm1	2.304e-41	1.28087	0.636	0.02	1.3633e-36	Tenocyte
c1078814_g2_i1	2.50102e-41	0.650503	0.545	0.014	1.47988e-36	Tenocyte
c1081125_g1_i1^sp|P59889|S39A1_DANRE^Zip^Tm8	7.41934e-41	0.527956	0.273	0.003	4.3901e-36	Tenocyte
c1086057_g1_i2	1.16432e-40	0.823993	0.727	0.027	6.88941e-36	Tenocyte
c1073016_g1_i2^sp|Q9H257|CARD9_HUMAN	1.81821e-40	0.62031	0.455	0.01	1.07586e-35	Tenocyte
c1039982_g2_i1	7.11458e-39	0.559758	0.455	0.01	4.20977e-34	Tenocyte
c1427090_g1_i1	1.69813e-38	0.251239	0.455	0.01	1.0048e-33	Tenocyte
c1069987_g9_i1^sp|A0MZ66|SHOT1_HUMAN^sigP	6.15205e-38	1.04256	0.727	0.03	3.64023e-33	Tenocyte
c1080047_g1_i1	1.39312e-36	0.271331	0.273	0.003	8.24324e-32	Tenocyte
c1078214_g2_i2	9.49915e-34	1.52295	0.818	0.045	5.62074e-29	Tenocyte
c1092190_g1_i1^sp|Q7ZYA0|LMBD2_XENLA^LMBR1^Tm9	9.59612e-34	2.02426	1	0.073	5.67812e-29	Tenocyte
c1085090_g1_i1^sp|P51798|CLCN7_HUMAN^sp|O70496|CLCN7_MOUSE^Voltage_CLC^Tm11	1.36955e-33	0.48163	0.455	0.012	8.10375e-29	Tenocyte
c1084790_g1_i1^sp|Q9JHZ2|ANKH_MOUSE^ANKH^Tm8	1.69318e-32	0.864057	0.636	0.026	1.00187e-27	Tenocyte
c1083367_g2_i6^sp|Q569D5|SBP1_XENTR^SBP56	2.76057e-32	0.636362	0.455	0.013	1.63346e-27	Tenocyte
c1066417_g1_i1^sp|Q9PW71|DUS4_CHICK^Rhodanese	3.10409e-32	1.10289	0.727	0.036	1.83672e-27	Tenocyte
c1082374_g4_i1^sp|P15144|AMPN_HUMAN^sp|P15541|AMPN_RABIT^Peptidase_M1	1.48386e-31	0.797536	0.727	0.036	8.78015e-27	Tenocyte
c1090811_g2_i1	6.16545e-31	0.626358	0.364	0.008	3.64816e-26	Tenocyte
c1087496_g4_i1	8.69616e-31	0.754859	0.364	0.008	5.1456e-26	Tenocyte
c1081311_g1_i2^sp|Q5RAL8|OX2G_PONAB^V-set^sigP^Tm1	9.31287e-31	0.292436	0.273	0.004	5.51052e-26	Tenocyte
c1079591_g1_i1^sp|Q13349|ITAD_HUMAN^sp|Q9QXH4|ITAX_MOUSE^VWA^sigP^Tm1	2.8107e-30	0.755847	0.636	0.028	1.66312e-25	Tenocyte
c1064379_g2_i4	3.02521e-30	1.51089	0.818	0.05	1.79005e-25	Tenocyte
c1049134_g1_i1	3.17972e-30	1.16388	0.636	0.029	1.88147e-25	Tenocyte
c1082693_g1_i1^sp|P23469|PTPRE_HUMAN^Y_phosphatase^Tm1	1.51556e-29	0.544527	0.455	0.014	8.9677e-25	Tenocyte
c1045229_g1_i1^sp|O95025|SEM3D_HUMAN^Sema	2.19539e-29	0.526277	0.455	0.014	1.29903e-24	Tenocyte
c1075630_g1_i1	2.28482e-29	0.83623	0.727	0.039	1.35195e-24	Tenocyte
c1078214_g1_i1	2.46127e-29	1.13469	0.818	0.051	1.45636e-24	Tenocyte
c1064379_g1_i1	2.85233e-29	0.400575	0.364	0.009	1.68775e-24	Tenocyte
c1088836_g1_i1^sp|Q9H7D0|DOCK5_HUMAN^DOCK-C2	5.59951e-29	1.31869	0.909	0.065	3.31329e-24	Tenocyte
c1059337_g1_i1^sp|Q8TDD5|MCLN3_HUMAN^sp|Q8R4F0|MCLN3_MOUSE^PKD_channel^sigP^Tm5	7.29225e-29	0.693779	0.455	0.015	4.3149e-24	Tenocyte
c1087369_g3_i1	1.99456e-28	0.632289	0.636	0.03	1.1802e-23	Tenocyte
c1086411_g6_i1	2.57765e-28	0.309593	0.273	0.005	1.52522e-23	Tenocyte
c1476678_g1_i1	3.26011e-28	0.487987	0.364	0.009	1.92904e-23	Tenocyte
c183827_g1_i1	3.3801e-28	0.670749	0.455	0.015	2.00004e-23	Tenocyte
c1084131_g3_i1	4.89868e-28	0.343144	0.364	0.009	2.8986e-23	Tenocyte
c1067298_g1_i1	1.63664e-27	1.33329	0.545	0.023	9.68417e-23	Tenocyte
c1045534_g1_i1^sp|P04354|CALB1_CHICK^EF-hand_6	2.50543e-27	2.33185	0.727	0.045	1.48249e-22	Tenocyte
c1033275_g2_i1^sp|Q7T385|VTC1A_DANRE^V-ATPase_C	3.57423e-27	1.46677	0.818	0.058	2.11491e-22	Tenocyte
c1069539_g1_i1^sp|Q9BR26|OCSTP_HUMAN^DC_STAMP^Tm6	3.98773e-27	0.448154	0.364	0.01	2.35958e-22	Tenocyte
c1080733_g1_i1^sp|Q9Y4C5|CHST2_HUMAN^sp|Q80WV3|CHST2_MOUSE^Sulfotransfer_3^Tm1	5.79027e-27	0.626652	0.636	0.032	3.42616e-22	Tenocyte
c1073841_g2_i1^sp|P24723|KPCL_HUMAN^Pkinase_C	7.08071e-27	1.12714	0.727	0.043	4.18973e-22	Tenocyte
c1058136_g1_i4^sp|P42679|MATK_HUMAN^SH3_2^sigP	7.71765e-27	0.274455	0.364	0.01	4.56661e-22	Tenocyte
c1681162_g1_i1	1.48615e-26	0.79397	0.636	0.033	8.79369e-22	Tenocyte
c1070665_g1_i1^sp|P22794|EVI2A_HUMAN^EVI2A^sigP^Tm2	1.54582e-26	0.878359	0.818	0.054	9.14676e-22	Tenocyte
c1087270_g2_i2^sp|B3STU3|CHAC1_RAT^sp|Q8R3J5|CHAC1_MOUSE^ChaC	1.7227e-26	0.308907	0.273	0.005	1.01934e-21	Tenocyte
c1067020_g1_i2^sp|Q9NBX4|RTXE_DROME^RVT_1	2.0119e-26	0.305311	0.273	0.005	1.19046e-21	Tenocyte
c1092070_g1_i1	2.10923e-26	0.462843	0.455	0.016	1.24805e-21	Tenocyte
c1067052_g1_i1	2.17405e-26	0.301543	0.273	0.005	1.28641e-21	Tenocyte
c1090619_g1_i3^sp|Q5RE11|TSN3_PONAB^sp|Q9QY33|TSN3_MOUSE^Tetraspannin^Tm4	2.27317e-26	0.912285	0.636	0.034	1.34506e-21	Tenocyte
c1083557_g4_i4^Tm2	4.85547e-26	0.547877	0.545	0.024	2.87303e-21	Tenocyte
c1061681_g1_i5	6.55504e-26	0.517271	0.455	0.017	3.87868e-21	Tenocyte
c1081713_g2_i1	7.11392e-26	0.396699	0.364	0.01	4.20938e-21	Tenocyte
c1049273_g1_i1^sp|Q6MG59|G6B_RAT^V-set^Tm1	1.19433e-25	0.49721	0.455	0.017	7.06697e-21	Tenocyte
c1087820_g2_i2^sp|Q7Z3D6|CN159_HUMAN^DUF1445	1.54146e-25	1.05303	0.909	0.074	9.12098e-21	Tenocyte
c1089758_g3_i3^sp|O75912|DGKI_HUMAN^Ank_4	2.27075e-25	0.549503	0.455	0.017	1.34363e-20	Tenocyte
c1085902_g4_i1	2.40591e-25	0.459198	0.545	0.025	1.4236e-20	Tenocyte
c1061931_g2_i1	1.31036e-24	0.315566	0.273	0.006	7.75354e-20	Tenocyte
c1066483_g3_i1^Tm2	2.09439e-24	0.499962	0.455	0.018	1.23927e-19	Tenocyte
c1039300_g3_i1	2.69966e-24	1.23682	0.818	0.063	1.59741e-19	Tenocyte
c1039300_g1_i1^sp|P0C7U4|C3AR_DANRE	6.82047e-24	0.37814	0.364	0.011	4.03574e-19	Tenocyte
c1080775_g3_i1	1.3427e-23	0.633231	0.545	0.027	7.94489e-19	Tenocyte
c1080743_g2_i1	1.81536e-23	0.40305	0.455	0.018	1.07417e-18	Tenocyte
c1090750_g5_i1	2.53796e-23	0.769515	0.455	0.019	1.50174e-18	Tenocyte
c1048289_g1_i1^sigP	2.75701e-23	0.350347	0.273	0.006	1.63135e-18	Tenocyte
c1052895_g2_i1	3.51782e-23	0.404309	0.364	0.012	2.08153e-18	Tenocyte
c1089602_g1_i1^sp|O92815|POL_WDSV	3.55767e-23	0.621229	0.727	0.049	2.10511e-18	Tenocyte
c1089477_g1_i2^sp|O95644|NFAC1_HUMAN^RHD	2.63292e-22	2.20127	1	0.124	1.55793e-17	Tenocyte
c1079243_g5_i1^sp|O18875|SC6A8_BOVIN	3.66756e-22	0.272682	0.364	0.012	2.17013e-17	Tenocyte
c1081596_g4_i1	4.61685e-22	1.36993	0.818	0.071	2.73184e-17	Tenocyte
c1082627_g2_i2	6.26865e-22	0.738879	0.545	0.03	3.70922e-17	Tenocyte
c1091180_g1_i1	8.72611e-22	1.77054	0.818	0.075	5.16333e-17	Tenocyte
c1065413_g1_i1^sp|P15848|ARSB_HUMAN^Sulfatase^sigP	1.01327e-21	1.53483	0.909	0.095	5.9956e-17	Tenocyte
c1043227_g2_i2	1.19937e-21	0.311484	0.273	0.007	7.09679e-17	Tenocyte
c1027595_g3_i1^sp|P52789|HXK2_HUMAN^Hexokinase_1	1.33132e-21	1.41672	0.818	0.074	7.87756e-17	Tenocyte
c1088756_g4_i1^sigP	2.27008e-21	0.432559	0.545	0.03	1.34323e-16	Tenocyte
c1078379_g3_i1^sigP	4.20012e-21	1.20101	0.545	0.032	2.48525e-16	Tenocyte
c1084856_g1_i1	7.22172e-21	0.627375	0.727	0.054	4.27317e-16	Tenocyte
c1085641_g6_i1	8.15953e-21	0.569594	0.545	0.031	4.82808e-16	Tenocyte
c1089575_g3_i1	1.56655e-20	1.56768	0.818	0.081	9.26944e-16	Tenocyte
c1077412_g4_i1	1.92542e-20	0.551968	0.364	0.014	1.13929e-15	Tenocyte
c1090086_g2_i4	6.36535e-20	2.08964	0.909	0.107	3.76644e-15	Tenocyte
c1089387_g2_i2^sp|Q99P61|FABPH_SPETR	1.06153e-19	1.6824	0.818	0.08	6.28117e-15	Tenocyte
c1091351_g1_i1	2.52654e-19	1.40863	0.909	0.104	1.49498e-14	Tenocyte
c1067144_g3_i1^sp|B1PHQ8|CML1_PIG^sp|B9VR26|CML1_BOVIN^7tm_1^Tm7	2.99657e-19	0.546604	0.727	0.057	1.7731e-14	Tenocyte
c1066967_g1_i1	3.81368e-19	0.618273	0.545	0.034	2.25659e-14	Tenocyte
c1085058_g5_i1^sp|P08567|PLEK_HUMAN^PH	1.28349e-18	0.972443	0.636	0.05	7.59454e-14	Tenocyte
c1092331_g3_i1	2.30247e-18	1.93105	0.818	0.095	1.36239e-13	Tenocyte
c1089900_g6_i1	2.37956e-18	0.755316	0.455	0.025	1.40801e-13	Tenocyte
c1089890_g5_i1^sp|O13065|MMP18_XENLA	7.80484e-18	0.764835	0.273	0.009	4.6182e-13	Tenocyte
c1066483_g2_i1	8.62682e-18	0.916133	0.545	0.038	5.10458e-13	Tenocyte
c1079493_g2_i2^sp|E7F9T0|MICA1_DANRE^DUF3585	2.28826e-17	0.555334	0.636	0.05	1.35399e-12	Tenocyte
c1076996_g1_i1^sp|Q6DD44|XPR1_XENLA^SPX^Tm6	4.05296e-17	1.0185	0.909	0.118	2.39818e-12	Tenocyte
c1067401_g1_i1	5.12498e-17	0.561659	0.364	0.017	3.0325e-12	Tenocyte
c1089318_g2_i1	6.44733e-17	0.812628	0.636	0.053	3.81495e-12	Tenocyte
c1059071_g1_i1^sp|Q9JKC0|CCL24_MOUSE^IL8^sigP	1.05865e-16	0.75104	0.455	0.027	6.26411e-12	Tenocyte
c1077266_g2_i1^sp|O13065|MMP18_XENLA^PG_binding_1^sigP	1.30007e-16	3.44101	1	0.189	7.69261e-12	Tenocyte
c1086617_g7_i1	1.30306e-16	0.611841	0.455	0.027	7.71034e-12	Tenocyte
c1076054_g3_i1	2.07098e-16	1.44738	1	0.165	1.22542e-11	Tenocyte
c1078580_g2_i1^sp|Q28D40|TT39A_XENTR^DUF3808^Tm2	4.62825e-16	0.518405	0.364	0.018	2.73858e-11	Tenocyte
c1021874_g2_i1^sp|Q5ZHL0|VA0D2_CHICK^vATP-synt_AC39	5.17526e-16	1.94645	1	0.181	3.06225e-11	Tenocyte
c1083934_g4_i3^sp|O62644|LECT2_BOVIN	5.49284e-16	3.11211	1	0.19	3.25017e-11	Tenocyte
c1065010_g1_i1^sp|P06731|CEAM5_HUMAN^sp|P40198|CEAM3_HUMAN^I-set^Tm1	6.05919e-16	0.615268	0.545	0.041	3.58528e-11	Tenocyte
c1091766_g1_i1	7.71727e-16	1.41566	0.818	0.107	4.56639e-11	Tenocyte
c1090613_g1_i1^sp|Q9D0B5|TSTD3_MOUSE^Rhodanese	1.12385e-15	0.872081	0.727	0.077	6.64992e-11	Tenocyte
c1088807_g1_i5	1.31739e-15	1.37301	0.455	0.029	7.79512e-11	Tenocyte
c1087469_g4_i1	1.45649e-15	1.36236	0.545	0.045	8.61817e-11	Tenocyte
c1080270_g2_i1	1.50916e-15	0.823526	0.818	0.095	8.92987e-11	Tenocyte
c1085565_g2_i1^Calc_CGRP_IAPP^sigP	1.69046e-15	1.72297	0.727	0.084	1.00026e-10	Tenocyte
c1128165_g1_i1	2.59509e-15	0.258911	0.273	0.01	1.53554e-10	Tenocyte
c1091778_g2_i4^sp|Q27971|CAN2_BOVIN^sp|P17655|CAN2_HUMAN^Peptidase_C2	2.94027e-15	0.605874	0.636	0.059	1.73979e-10	Tenocyte
c1087581_g2_i1	3.23167e-15	0.506033	0.455	0.03	1.91221e-10	Tenocyte
c1076321_g5_i1	4.80612e-15	1.05272	0.727	0.083	2.84383e-10	Tenocyte
c1086495_g7_i4	5.04678e-15	0.356591	0.364	0.019	2.98623e-10	Tenocyte
c1074317_g3_i1	6.82956e-15	0.595564	0.545	0.045	4.04112e-10	Tenocyte
c1080472_g1_i1	7.19403e-15	0.608769	0.455	0.031	4.25678e-10	Tenocyte
c1085122_g7_i3^sp|Q6PDH4|RNB3L_MOUSE^Ran_BP1	1.08512e-14	0.53596	0.455	0.031	6.42078e-10	Tenocyte
c1043936_g1_i1^sp|P78314|3BP2_HUMAN^sp|Q06649|3BP2_MOUSE^PH	1.27275e-14	0.584199	0.364	0.02	7.53096e-10	Tenocyte
c1091401_g1_i1	1.44821e-14	0.301777	0.364	0.02	8.56917e-10	Tenocyte
c1087240_g1_i1^sp|Q8K479|C1QT5_MOUSE^Collagen^sigP^Tm1	2.47623e-14	0.544253	0.455	0.032	1.46521e-09	Tenocyte
c1070198_g3_i4^sp|Q9H477|RBSK_HUMAN^PfkB	2.76886e-14	0.733411	0.636	0.063	1.63836e-09	Tenocyte
c1083185_g1_i1	4.81786e-14	0.673444	0.636	0.064	2.85078e-09	Tenocyte
c1088527_g2_i5^sp|P23220|AT2B1_PIG^sp|P23634|AT2B4_HUMAN^Cation_ATPase_N^Tm7	5.70389e-14	0.730812	0.727	0.085	3.37505e-09	Tenocyte
c1075435_g1_i1^sp|Q4R495|MFS11_MACFA^sp|P11369|POL2_MOUSE^UNC-93^Tm9	6.44116e-14	0.263351	0.273	0.012	3.8113e-09	Tenocyte
c1083791_g1_i1^sp|Q6INU7|FRRS1_XENLA^Reeler^sigP^Tm6	6.65996e-14	0.682402	0.455	0.033	3.94077e-09	Tenocyte
c1065918_g1_i1	7.72476e-14	0.431904	0.364	0.021	4.57082e-09	Tenocyte
c1074607_g1_i3	8.79176e-14	1.10445	0.909	0.152	5.20217e-09	Tenocyte
c1091195_g4_i2^sp|Q96PD2|DCBD2_HUMAN^sp|Q91ZV2|DCBD2_RAT^CUB^sigP^Tm1	1.66263e-13	0.730504	0.545	0.05	9.83796e-09	Tenocyte
c1072501_g4_i3^sp|Q63481|RAB7L_RAT^Arf	1.73732e-13	1.44328	0.818	0.126	1.02799e-08	Tenocyte
c1060514_g1_i6^sp|Q865R1|PAOX_BOVIN^NAD_binding_8	2.18736e-13	1.1711	0.727	0.095	1.29429e-08	Tenocyte
c1091423_g1_i1	2.24927e-13	1.50018	0.909	0.181	1.33092e-08	Tenocyte
c1081540_g4_i1^sp|Q8AVC3|SPX2_XENLA^sp|Q7SY29|SPX2_DANRE^MFS_1^Tm12	2.4658e-13	2.70902	1	0.258	1.45904e-08	Tenocyte
c1076700_g2_i1^sp|P19878|NCF2_HUMAN^sp|O77775|NCF2_BOVIN^TPR_11	2.57936e-13	0.452061	0.364	0.022	1.52624e-08	Tenocyte
c1065968_g1_i3	3.05123e-13	0.67941	0.455	0.036	1.80545e-08	Tenocyte
c1089079_g2_i2^sp|P54923|ADPRH_MOUSE^ADP_ribosyl_GH	4.66181e-13	0.834348	0.727	0.093	2.75844e-08	Tenocyte
c1061260_g1_i1^sp|Q5RCS8|VATD_PONAB^ATP-synt_D	4.69894e-13	1.83213	1	0.236	2.78041e-08	Tenocyte
c1091625_g4_i1	6.02942e-13	1.47676	1	0.232	3.56767e-08	Tenocyte
c992533_g1_i1	7.26957e-13	0.45845	0.455	0.035	4.30148e-08	Tenocyte
c1065690_g5_i1	7.64613e-13	0.59518	0.545	0.051	4.52429e-08	Tenocyte
c170702_g1_i1	8.23722e-13	0.386457	0.364	0.023	4.87404e-08	Tenocyte
c1079243_g19_i1	8.69862e-13	0.336585	0.455	0.036	5.14706e-08	Tenocyte
c1087467_g3_i1^sp|P11369|POL2_MOUSE	8.83713e-13	0.346014	0.364	0.023	5.22902e-08	Tenocyte
c1064780_g1_i1^sp|Q9CQE5|RGS10_MOUSE^RGS	8.94535e-13	1.41848	1	0.216	5.29306e-08	Tenocyte
c1075266_g4_i1^sp|Q92537|K0247_HUMAN^Sushi^Tm1	1.12559e-12	0.370621	0.364	0.023	6.66025e-08	Tenocyte
c1075310_g2_i1	1.17097e-12	0.540252	0.364	0.024	6.92876e-08	Tenocyte
c306740_g1_i1	1.25136e-12	0.41178	0.455	0.036	7.40445e-08	Tenocyte
c1091401_g5_i1	1.25157e-12	0.698279	0.636	0.076	7.40565e-08	Tenocyte
c1062026_g1_i2^sp|O95407|TNF6B_HUMAN	1.56771e-12	1.32162	0.727	0.1	9.2763e-08	Tenocyte
c1072386_g1_i1	1.60576e-12	0.710865	0.545	0.055	9.50146e-08	Tenocyte
c1065763_g1_i1	1.652e-12	1.61444	0.818	0.139	9.77503e-08	Tenocyte
c1070311_g1_i1^sp|P50408|VATF_RAT^ATP-synt_F	1.7871e-12	1.94846	1	0.256	1.05745e-07	Tenocyte
c1058861_g1_i1	2.07646e-12	0.511288	0.364	0.024	1.22866e-07	Tenocyte
c1073996_g3_i1	2.15889e-12	2.0826	1	0.295	1.27744e-07	Tenocyte
c1076229_g1_i1	2.33934e-12	0.757732	0.273	0.014	1.38421e-07	Tenocyte
c1064362_g1_i3^sp|Q863G0|COX8B_ATEBE	2.38865e-12	1.25884	1	0.188	1.41339e-07	Tenocyte
c1065368_g1_i2	2.5844e-12	0.768974	0.727	0.093	1.52922e-07	Tenocyte
c1082658_g3_i1	2.60126e-12	0.733874	0.455	0.038	1.53919e-07	Tenocyte
c1071836_g7_i1	2.77016e-12	0.671401	0.455	0.039	1.63913e-07	Tenocyte
c1074656_g1_i1^sp|Q5M8N0|CNRP1_MOUSE	3.02516e-12	0.782421	0.636	0.075	1.79002e-07	Tenocyte
c1083260_g1_i10	3.06164e-12	0.41429	0.455	0.038	1.8116e-07	Tenocyte
c1062379_g1_i2^sp|P48595|SPB10_HUMAN^Serpin	3.07116e-12	0.852049	0.727	0.095	1.81724e-07	Tenocyte
c1055122_g1_i1^sp|Q9TVC1|VATH_PIG^V-ATPase_H_N	3.36564e-12	1.46319	0.818	0.156	1.99148e-07	Tenocyte
c1065942_g1_i2^sp|Q58DL5|BCAR3_BOVIN^sigP	4.1629e-12	0.624471	0.455	0.039	2.46323e-07	Tenocyte
c1081680_g1_i1	4.55605e-12	0.46139	0.455	0.038	2.69586e-07	Tenocyte
c1091411_g5_i1^sp|O13065|MMP18_XENLA^PG_binding_1	4.7025e-12	2.4784	0.727	0.121	2.78251e-07	Tenocyte
c1076647_g1_i1^sp|P29350|PTN6_HUMAN^SH2	7.91652e-12	0.508885	0.545	0.054	4.68428e-07	Tenocyte
c1031698_g1_i1^sp|P50518|VATE1_MOUSE^sp|P11019|VATE1_BOVIN^vATP-synt_E	8.11521e-12	2.37159	1	0.301	4.80185e-07	Tenocyte
c1089675_g1_i3^sp|Q9JMD3|PCTL_MOUSE^sp|Q9Y365|PCTL_HUMAN^START	8.45085e-12	0.333044	0.364	0.025	5.00045e-07	Tenocyte
c1046917_g1_i2	9.42345e-12	0.291268	0.273	0.014	5.57595e-07	Tenocyte
c1088600_g8_i1	9.54141e-12	0.682099	0.636	0.08	5.64574e-07	Tenocyte
c1080411_g4_i1	9.72265e-12	1.5124	1	0.226	5.75299e-07	Tenocyte
c1079243_g2_i1	1.04066e-11	0.504671	0.455	0.041	6.1577e-07	Tenocyte
c1038259_g1_i1^sp|Q86VQ6|TRXR3_HUMAN^Glutaredoxin	1.19846e-11	1.76471	0.909	0.224	7.09138e-07	Tenocyte
c1087910_g2_i1	1.30267e-11	1.735	1	0.29	7.70801e-07	Tenocyte
c1091730_g1_i1^sp|Q60943|I17RA_MOUSE^sp|Q96F46|I17RA_HUMAN^SEFIR^sigP	1.31162e-11	0.684117	0.545	0.058	7.76096e-07	Tenocyte
c1089687_g1_i2	1.40415e-11	0.917536	0.636	0.082	8.3085e-07	Tenocyte
c1078744_g2_i1^sp|Q7Z5R6|AB1IP_HUMAN^sp|Q5ZL23|AB1IP_CHICK^RA	1.43056e-11	1.19524	0.818	0.151	8.46476e-07	Tenocyte
c1082106_g1_i1^sp|Q6ZUI0|TPRG1_HUMAN^hSac2	1.98127e-11	0.760223	0.909	0.151	1.17234e-06	Tenocyte
c1076276_g9_i1	2.00617e-11	0.298306	0.273	0.015	1.18707e-06	Tenocyte
c1068043_g1_i3^sp|Q9NPB0|SMDC1_HUMAN^SAYSvFN^Tm1	2.01384e-11	0.775577	0.727	0.102	1.19161e-06	Tenocyte
c1074233_g1_i1^sp|P70404|IDHG1_MOUSE^Iso_dh	2.54964e-11	0.843347	0.909	0.165	1.50865e-06	Tenocyte
c1084069_g2_i1^sp|Q8JI28|TLL1_XENLA^EGF_CA	2.63295e-11	0.401257	0.364	0.027	1.55795e-06	Tenocyte
c1049713_g1_i1^sp|A4F4L0|TYOBP_PANTR^DAP10^sigP^Tm2	2.76735e-11	1.4568	0.909	0.205	1.63747e-06	Tenocyte
c1074382_g1_i12^sp|O14639|ABLM1_HUMAN	3.16168e-11	0.340968	0.364	0.027	1.8708e-06	Tenocyte
c1073916_g1_i1	3.90038e-11	1.41246	0.909	0.19	2.30789e-06	Tenocyte
c1078994_g2_i5^sp|P43235|CATK_HUMAN^sp|P55097|CATK_MOUSE^Inhibitor_I29^Peptidase_C1^sigP	4.17577e-11	4.55952	1	0.369	2.47084e-06	Tenocyte
c1088605_g6_i2^sp|P13929|ENOB_HUMAN	4.66923e-11	1.85314	1	0.319	2.76283e-06	Tenocyte
c1061620_g1_i1^sp|Q9I8M6|SPIB_PALPA	5.01148e-11	0.63949	0.545	0.06	2.96534e-06	Tenocyte
c1089575_g2_i1	5.14305e-11	0.558224	0.455	0.043	3.0432e-06	Tenocyte
c1083159_g1_i5^sp|Q63356|MYO1E_RAT	5.54205e-11	0.523274	0.455	0.043	3.27928e-06	Tenocyte
c1063817_g1_i2	5.55498e-11	0.686644	0.364	0.028	3.28694e-06	Tenocyte
c1053448_g1_i1	5.89373e-11	0.543556	0.455	0.041	3.48738e-06	Tenocyte
c1089258_g1_i7^sp|Q86WC4|OSTM1_HUMAN^OSTMP1^sigP^Tm2	6.24742e-11	0.792682	0.818	0.135	3.69666e-06	Tenocyte
c1079607_g4_i1^sp|Q13488|VPP3_HUMAN^V_ATPase_I^Tm6	6.25654e-11	1.85321	1	0.356	3.70206e-06	Tenocyte
c1065072_g1_i1^sp|Q7Z5Q1|CPEB2_HUMAN^RRM_1	6.88834e-11	0.420499	0.364	0.028	4.0759e-06	Tenocyte
c1034802_g1_i2^sp|P81103|VA0E1_BOVIN	9.05327e-11	2.29569	1	0.35	5.35691e-06	Tenocyte
c1067032_g2_i2	9.11836e-11	0.667878	0.636	0.079	5.39542e-06	Tenocyte
c1089461_g1_i1	9.73456e-11	0.55734	0.545	0.062	5.76004e-06	Tenocyte
c1027363_g2_i1^sp|P62815|VATB2_RAT^sp|P31408|VATB2_BOVIN^ATP-synt_ab_N	1.21182e-10	2.5435	1	0.4	7.17044e-06	Tenocyte
c1090892_g2_i4	1.27686e-10	1.73468	0.818	0.192	7.55534e-06	Tenocyte
c1091423_g2_i1	1.33534e-10	1.54118	0.909	0.242	7.90134e-06	Tenocyte
c1063115_g5_i3^sp|Q2VIU1|ID2_PIG	1.46832e-10	1.75926	0.818	0.186	8.68818e-06	Tenocyte
c1083669_g1_i3^sp|P26008|ITAV_CHICK^FG-GAP^sigP^Tm2	1.47037e-10	0.697748	0.818	0.139	8.70035e-06	Tenocyte
c1083817_g2_i1	1.57686e-10	0.49445	0.636	0.081	9.33046e-06	Tenocyte
c1085989_g2_i2^sp|P07333|CSF1R_HUMAN^Ig_2^sigP^Tm1	1.62617e-10	0.840717	0.545	0.066	9.6222e-06	Tenocyte
c1084204_g8_i1	1.68706e-10	0.612402	0.455	0.045	9.98253e-06	Tenocyte
c1073196_g1_i2^sp|Q494U1|PKHN1_HUMAN^sp|P35737|DMB_MOUSE^C1-set^PH^Tm2	1.97486e-10	0.452845	0.364	0.029	1.16855e-05	Tenocyte
c1084789_g2_i3^sp|Q96PY5|FMNL2_HUMAN^sp|A2APV2|FMNL2_MOUSE^Drf_GBD	2.36407e-10	1.01453	0.727	0.127	1.39884e-05	Tenocyte
c1069028_g6_i1	2.89126e-10	1.20978	0.727	0.122	1.71079e-05	Tenocyte
c1070980_g2_i2^sp|Q9Z282|GP132_MOUSE^7tm_1^Tm7	3.03723e-10	0.585116	0.545	0.065	1.79716e-05	Tenocyte
c1000907_g2_i2^sp|O95571|ETHE1_HUMAN^Lactamase_B	3.81799e-10	1.06709	0.818	0.159	2.25914e-05	Tenocyte
c1074304_g1_i1^sp|Q9CWT3|SNX10_MOUSE^sp|Q9Y5X0|SNX10_HUMAN^PX	4.3775e-10	1.17896	0.727	0.133	2.59021e-05	Tenocyte
c1081188_g2_i1	4.62851e-10	1.18795	0.727	0.136	2.73874e-05	Tenocyte
c1022494_g1_i3^sp|P13686|PPA5_HUMAN^Metallophos^sigP^Tm1	5.57476e-10	2.83275	1	0.45	3.29864e-05	Tenocyte
c1030856_g1_i1^sp|Q9GZX3|CHST6_HUMAN^sp|Q9QUP4|CHST5_MOUSE^Sulfotransfer_1^Tm1	6.08271e-10	0.29688	0.273	0.017	3.5992e-05	Tenocyte
c1078845_g1_i1^sp|Q3ZBF3|RM38_BOVIN^PBP	6.26527e-10	0.409653	0.455	0.047	3.70722e-05	Tenocyte
c1088667_g3_i1	6.61496e-10	0.332714	0.273	0.017	3.91414e-05	Tenocyte
c994686_g1_i2^sp|Q9GL50|STEA1_PIG^Ferric_reduct^Tm6	8.48243e-10	0.455298	0.545	0.067	5.01914e-05	Tenocyte
c1064161_g1_i1^sp|P08487|PLCG1_BOVIN^EF-hand_like	1.00234e-09	1.31393	0.727	0.133	5.93094e-05	Tenocyte
c1072862_g8_i1^sp|P42338|PK3CB_HUMAN^sp|Q8BTI9|PK3CB_MOUSE^PI3K_p85B	1.00465e-09	0.519717	0.455	0.048	5.9446e-05	Tenocyte
c1075261_g1_i1^sp|Q8BWT1|THIM_MOUSE^Thiolase_N	1.02351e-09	0.894163	0.909	0.202	6.05621e-05	Tenocyte
c1082893_g1_i1^sp|Q5RFS5|OCLN_PONAB^Occludin_ELL	1.05205e-09	0.268827	0.364	0.03	6.22509e-05	Tenocyte
c1073292_g3_i1	1.05326e-09	0.739846	0.545	0.071	6.23226e-05	Tenocyte
c1078897_g2_i2^Tm1	1.06743e-09	1.93886	1	0.399	6.3161e-05	Tenocyte
c1078436_g8_i2^sp|O14880|MGST3_HUMAN	1.45613e-09	1.04131	0.909	0.216	8.61609e-05	Tenocyte
c1083349_g1_i2	1.49538e-09	1.86248	1	0.369	8.84832e-05	Tenocyte
c1065306_g2_i1^sp|Q90611|MMP2_CHICK^sp|P41246|MMP9_RABIT^PG_binding_1	1.59618e-09	4.42917	1	0.532	9.44474e-05	Tenocyte
c1054426_g3_i1	1.60996e-09	2.61189	0.818	0.204	9.52629e-05	Tenocyte
c1080397_g3_i1	1.66555e-09	0.825185	0.636	0.101	9.8552e-05	Tenocyte
c1092701_g1_i1^sp|A5PF10|NEUR1_PIG^BNR_2	1.75478e-09	1.20719	0.909	0.221	0.000103832	Tenocyte
c1079911_g1_i1^sp|Q9Y426|CU025_HUMAN^C2^Tm1	1.86428e-09	0.486983	0.545	0.071	0.000110311	Tenocyte
c1068991_g5_i1^sp|P40682|VAS1_BOVIN^sp|Q15904|VAS1_HUMAN^ATP-synt_S1^Tm1	1.87729e-09	1.61657	0.909	0.294	0.000111081	Tenocyte
c1046863_g2_i1	1.89292e-09	0.514037	0.545	0.069	0.000112006	Tenocyte
c1483764_g1_i1	1.94515e-09	0.380334	0.273	0.018	0.000115097	Tenocyte
c1065421_g1_i1^sp|Q75VT8|HIDE1_MOUSE^sp|A8MVS5|HIDE1_HUMAN^Tm1	1.9503e-09	0.85892	0.636	0.101	0.000115401	Tenocyte
c1073419_g1_i2^sp|Q5ZIW7|ATG4A_CHICK^sp|Q8WYN0|ATG4A_HUMAN^Peptidase_C54	2.07753e-09	0.408341	0.545	0.07	0.000122929	Tenocyte
c1079033_g1_i1	2.1214e-09	1.10767	1	0.276	0.000125526	Tenocyte
c1085450_g1_i7^sp|P47845|LEG3_RABIT^sp|P16110|LEG3_MOUSE^Gal-bind_lectin	2.299e-09	1.84311	1	0.444	0.000136034	Tenocyte
c1073115_g1_i3^sp|Q6P806|SAM50_XENTR^Bac_surface_Ag	2.32833e-09	0.877233	0.818	0.167	0.00013777	Tenocyte
c1081596_g2_i1^sp|Q5BIZ2|GBRL1_XENTR^Atg8	2.47709e-09	0.420524	0.364	0.033	0.000146572	Tenocyte
c1082942_g2_i1	2.7769e-09	0.333003	0.364	0.032	0.000164312	Tenocyte
c1083682_g1_i1	3.02251e-09	3.42322	0.909	0.333	0.000178845	Tenocyte
c1074746_g4_i1	3.06594e-09	0.481603	0.273	0.019	0.000181415	Tenocyte
c1086046_g1_i1^sp|P15153|RAC2_HUMAN^Ras	3.68243e-09	1.12544	1	0.283	0.000217893	Tenocyte
c1083842_g4_i1^sp|Q5REZ0|LAPM5_PONAB^sp|Q2KJA5|LAPM5_BOVIN^Mtp^Tm4	3.81193e-09	0.635821	0.727	0.121	0.000225556	Tenocyte
c1019074_g1_i1^Tm4	5.24357e-09	0.367055	0.455	0.051	0.000310267	Tenocyte
c1088807_g2_i1	5.24552e-09	0.271914	0.273	0.02	0.000310382	Tenocyte
c1065747_g3_i2^sp|P05122|KCRB_CHICK^ATP-gua_Ptrans	5.48271e-09	2.9913	1	0.651	0.000324418	Tenocyte
c1087201_g2_i1^sp|Q08DT6|RM47_BOVIN^sp|Q02380|NDUB5_BOVIN^MRP-L47^NDUF_B5^Tm1	6.16388e-09	0.711898	0.727	0.131	0.000364723	Tenocyte
c1088197_g2_i1	6.5655e-09	0.362045	0.364	0.034	0.000388487	Tenocyte
c1065591_g4_i1	7.27647e-09	3.38266	1	0.721	0.000430556	Tenocyte
c1074651_g1_i1^sp|Q80U63|MFN2_MOUSE^sp|O95140|MFN2_HUMAN^MMR_HSR1^Tm1	7.39436e-09	0.631335	0.545	0.074	0.000437531	Tenocyte
c1078485_g2_i1^sp|Q99798|ACON_HUMAN^Aconitase	8.35506e-09	1.36604	1	0.391	0.000494377	Tenocyte
c1054426_g1_i1	8.39804e-09	0.383844	0.273	0.02	0.00049692	Tenocyte
c1070967_g1_i1^sp|P35953|VLDLR_RABIT^sp|P98155|VLDLR_HUMAN^Ldl_recept_a^sigP^Tm1	8.93048e-09	0.286637	0.273	0.02	0.000528426	Tenocyte
c1088479_g4_i1^sp|Q8IYN0|ZN100_HUMAN	9.04084e-09	0.277712	0.273	0.02	0.000534956	Tenocyte
c1057133_g1_i1	9.62816e-09	0.946892	0.818	0.196	0.000569708	Tenocyte
c1084170_g2_i2^sp|Q9Y5B8|NDK7_HUMAN^sp|P08251|AT1B1_CHICK^NDK^Na_K-ATPase^Tm1	1.1373e-08	1.28291	1	0.364	0.000672953	Tenocyte
c1083928_g2_i1	1.17963e-08	0.599257	0.636	0.1	0.000698	Tenocyte
c1091592_g2_i1^sp|Q32KJ6|GALNS_RAT^Sulfatase	1.1914e-08	0.466969	0.364	0.036	0.000704962	Tenocyte
c1064319_g1_i1^sp|A5D7D1|ACTN4_BOVIN^sp|O43707|ACTN4_HUMAN^CH^Spectrin	1.25069e-08	0.956961	0.909	0.235	0.000740048	Tenocyte
c1026844_g2_i1^sp|P19367|HXK1_HUMAN^Hexokinase_1	1.3565e-08	0.548004	0.545	0.075	0.000802654	Tenocyte
c1083466_g1_i1^sp|Q99643|C560_HUMAN^sp|D0VWV4|C560_PIG^Sdh_cyt^Tm3	1.37624e-08	0.67282	0.818	0.165	0.000814334	Tenocyte
c1086045_g1_i1^sp|Q5RB02|CATC_PONAB^CathepsinC_exc^sigP	1.38016e-08	1.83981	1	0.502	0.000816654	Tenocyte
c1078459_g1_i2^sp|Q5R563|RENR_PONAB^sp|Q6AXS4|RENR_RAT^Renin_r^sigP^Tm1	1.43278e-08	1.68869	0.909	0.337	0.00084779	Tenocyte
c1076191_g2_i1^sp|Q15025|TNIP1_HUMAN^sp|Q9WUU8|TNIP1_MOUSE	1.43878e-08	1.16187	0.818	0.197	0.000851341	Tenocyte
c1092102_g1_i1	1.44325e-08	0.294401	0.364	0.035	0.000853983	Tenocyte
c1059156_g1_i1^sp|Q03113|GNA12_HUMAN^G-alpha	1.45025e-08	0.311991	0.364	0.035	0.00085813	Tenocyte
c1063366_g1_i1^sp|A0JNJ3|SPG20_BOVIN^sp|Q8N0X7|SPG20_HUMAN^MIT	1.5392e-08	0.448001	0.455	0.055	0.000910759	Tenocyte
c1092706_g1_i1^sp|Q99788|CML1_HUMAN^sp|B9VR26|CML1_BOVIN^7TM_GPCR_Srsx^Tm7	1.63268e-08	0.432081	0.455	0.055	0.000966071	Tenocyte
c1079758_g5_i1^sp|Q5ZI20|S39AD_CHICK^Zip^sigP^Tm6	1.94608e-08	0.26835	0.455	0.054	0.00115151	Tenocyte
c1081317_g1_i1	2.066e-08	1.20415	0.909	0.282	0.00122247	Tenocyte
c1089517_g1_i2	2.5639e-08	0.50917	0.455	0.059	0.00151709	Tenocyte
c1068365_g2_i1^sp|P04075|ALDOA_HUMAN^Glycolytic	2.80621e-08	1.53106	1	0.879	0.00166047	Tenocyte
c1072682_g3_i1^sp|Q6ZRR5|TM136_HUMAN^TRAM_LAG1_CLN8^Tm6	2.93425e-08	0.336197	0.273	0.021	0.00173622	Tenocyte
c1091105_g2_i1	3.21808e-08	0.340761	0.273	0.022	0.00190417	Tenocyte
c1077616_g1_i1	3.29106e-08	0.456479	0.545	0.08	0.00194736	Tenocyte
c1084952_g3_i1	3.3544e-08	0.494963	0.545	0.079	0.00198483	Tenocyte
c1069127_g2_i3^sp|Q9CZ13|QCR1_MOUSE^Peptidase_M16	3.37781e-08	1.31658	1	0.584	0.00199868	Tenocyte
c1088682_g6_i2^sp|P84157|MXRA7_HUMAN	3.96412e-08	0.771941	0.455	0.059	0.00234561	Tenocyte
c1078801_g3_i3^sp|Q9PU58|NIPS2_DANRE^NIPSNAP	4.06763e-08	0.948977	1	0.313	0.00240686	Tenocyte
c1073793_g3_i1^sp|Q99MZ8|LASP1_RAT	4.50583e-08	1.29203	1	0.507	0.00266614	Tenocyte
c1075422_g10_i1^sp|Q71S46|AT5G3_RAT	4.50892e-08	1.27608	1	0.943	0.00266797	Tenocyte
c1074455_g2_i1^sp|Q9Y2R2|PTN22_HUMAN^sp|P29352|PTN22_MOUSE^Y_phosphatase	4.90017e-08	0.408794	0.364	0.037	0.00289948	Tenocyte
c1064695_g1_i1	5.02972e-08	0.292844	0.364	0.037	0.00297613	Tenocyte
c1089914_g3_i3^sp|P11369|POL2_MOUSE^RVT_1	5.47443e-08	0.889856	0.727	0.155	0.00323928	Tenocyte
c1086662_g1_i1^sp|Q5RF24|WDR13_PONAB^WD40^sigP	5.6608e-08	0.468636	0.455	0.059	0.00334955	Tenocyte
c1072462_g3_i3^sp|Q9W7M6|LDHA_AMBME	5.79575e-08	1.56569	1	0.736	0.0034294	Tenocyte
c1089217_g1_i2^sp|Q9JK41|COPT1_RAT^sp|O15431|COPT1_HUMAN^Ctr^Tm2	5.83445e-08	0.485853	0.545	0.082	0.0034523	Tenocyte
c1029630_g1_i1^sp|Q8NFB2|T185A_HUMAN^Tmemb_185A^Tm7	5.88882e-08	0.843837	0.545	0.087	0.00348447	Tenocyte
c1083358_g1_i3^sp|Q9NZQ7|PD1L1_HUMAN^V-set^sigP^Tm1	6.71649e-08	0.702837	0.545	0.084	0.00397422	Tenocyte
c1085158_g10_i1^Tm1	7.42025e-08	0.847812	0.455	0.063	0.00439063	Tenocyte
c1073683_g1_i1^sp|P46091|GPR1_HUMAN^sp|O97664|GPR1_MACMU^7tm_1^Tm7	7.56247e-08	0.619213	0.364	0.04	0.00447479	Tenocyte
c1063968_g1_i1^sp|Q9WUC6|TIMP2_CAVPO^TIMP^sigP	8.41615e-08	1.47595	0.909	0.366	0.00497992	Tenocyte
c1084479_g3_i1	8.52455e-08	0.315035	0.727	0.124	0.00504406	Tenocyte
c1047677_g1_i1^sp|Q16891|IMMT_HUMAN^sp|Q8CAQ8|IMMT_MOUSE^Mitofilin	1.06489e-07	0.658122	0.545	0.09	0.00630109	Tenocyte
c1053367_g1_i1^sp|Q06AV4|ITM2C_PIG^BRICHOS^Tm1	1.11443e-07	0.503095	0.455	0.059	0.00659421	Tenocyte
c1074740_g7_i1	1.11539e-07	1.03903	1	0.827	0.00659986	Tenocyte
c1083133_g1_i1	1.12731e-07	0.741724	0.545	0.089	0.0066704	Tenocyte
c1085678_g1_i5^sp|P02686|MBP_HUMAN^Myelin_MBP	1.21027e-07	0.634555	0.727	0.143	0.00716127	Tenocyte
c1079391_g1_i2^sp|Q9HAV0|GBB4_HUMAN^WD40^Tm1	1.24449e-07	0.625932	0.909	0.214	0.0073638	Tenocyte
c1087788_g3_i6^sp|Q460N5|PAR14_HUMAN^Macro^PARP	1.25978e-07	0.861028	0.727	0.155	0.00745427	Tenocyte
c1069068_g5_i1^sp|Q4G019|SPTSA_RAT^DUF3317^Tm1	1.2611e-07	1.13593	1	0.486	0.00746203	Tenocyte
c1045354_g1_i1	1.35825e-07	0.43751	0.364	0.041	0.00803693	Tenocyte
c1084180_g2_i1^sp|Q3T0J1|FBX4_BOVIN^F-box-like	1.50489e-07	0.372954	0.455	0.061	0.00890461	Tenocyte
c1070434_g1_i1^sp|Q5XIU9|PGRC2_RAT^Cyt-b5^Tm1	1.5062e-07	0.938163	0.818	0.203	0.00891235	Tenocyte
c1072507_g3_i1^sp|O95563|MPC2_HUMAN	1.51695e-07	0.799675	0.636	0.129	0.00897592	Tenocyte
c1082461_g1_i1	1.54099e-07	0.564743	0.545	0.088	0.0091182	Tenocyte
c1073029_g2_i1	1.54654e-07	1.19688	1	0.533	0.00915102	Tenocyte
c1089819_g5_i2^sp|Q8N414|PGBD5_HUMAN^DDE_Tnp_1_7	1.59608e-07	0.399726	0.364	0.041	0.00944417	Tenocyte
c1078189_g4_i2^sp|A2VDM0|TIFA_BOVIN	1.61304e-07	0.377659	0.455	0.061	0.00954451	Tenocyte
c1084514_g13_i1^sp|P00346|MDHM_PIG	1.6139e-07	0.962393	1	0.415	0.00954959	Tenocyte
c1087325_g1_i3^sp|Q05063|LYOX_CHICK^Lysyl_oxidase^sigP	1.64037e-07	0.661906	0.545	0.094	0.00970621	Tenocyte
c1053749_g1_i1^sp|Q2KJI7|AFG32_BOVIN^AAA^sigP^Tm2	1.65443e-07	0.496782	0.545	0.09	0.00978944	Tenocyte
c1074613_g2_i1	1.71596e-07	0.273983	0.273	0.023	0.0101535	Tenocyte
c1078938_g2_i1^sp|Q5RAV3|AIDA_PONAB^sp|Q8C4Q6|AIDA_MOUSE^Aida_N	2.00281e-07	0.415442	0.455	0.063	0.0118508	Tenocyte
c1058238_g1_i3^sp|Q9UBS8|RNF14_HUMAN^RWD	2.08384e-07	0.317765	0.455	0.061	0.0123303	Tenocyte
c1074918_g1_i1	2.12771e-07	0.928763	1	0.33	0.0125899	Tenocyte
c1057893_g1_i1^sp|P48506|GSH1_HUMAN^GCS	2.1421e-07	0.608337	0.636	0.122	0.012675	Tenocyte
c1077306_g1_i1^sp|O43586|PPIP1_HUMAN^FCH	2.14649e-07	0.295161	0.364	0.04	0.012701	Tenocyte
c1075266_g2_i1	2.31944e-07	0.440921	0.545	0.089	0.0137243	Tenocyte
c1068842_g1_i1	2.36139e-07	0.292633	0.364	0.041	0.0139726	Tenocyte
c1060483_g1_i2^sp|P25712|NDUV3_BOVIN	2.44297e-07	0.827602	0.909	0.282	0.0144553	Tenocyte
c1089707_g6_i3^sp|Q9Z254|GIPC1_RAT^sp|O14908|GIPC1_HUMAN^PDZ^Tm1	2.45135e-07	0.560044	0.727	0.148	0.0145049	Tenocyte
c1074517_g1_i1^sp|P63081|VATL_RAT^sp|P27449|VATL_HUMAN^ATP-synt_C^Tm4	2.46098e-07	1.60793	1	0.614	0.0145619	Tenocyte
c1086083_g3_i1^sp|Q9H9B4|SFXN1_HUMAN^Mtc^sigP^Tm3	2.49107e-07	0.620806	0.364	0.044	0.0147399	Tenocyte
c1080719_g1_i1^sp|O35551|RABE1_MOUSE^Rabaptin	2.52981e-07	0.872794	0.727	0.161	0.0149691	Tenocyte
c1089808_g1_i3^sp|O13085|COX6A_ONCMY^COX6A^Tm2	2.5775e-07	1.00087	1	0.456	0.0152513	Tenocyte
c1075264_g5_i1^sp|Q9ULT0|TTC7A_HUMAN^TPR_9	2.61029e-07	0.309964	0.273	0.024	0.0154454	Tenocyte
c1086097_g1_i4^sp|P06745|G6PI_MOUSE^sp|P06576|ATPB_HUMAN^ATP-synt_ab_N^PGI	2.66095e-07	1.20991	1	0.909	0.0157451	Tenocyte
c1077510_g1_i1^sp|Q13480|GAB1_HUMAN^PH	2.73174e-07	0.593227	0.727	0.152	0.016164	Tenocyte
c1068935_g1_i7^sp|Q9PU85|PIM3_COTJA^Pkinase	2.77986e-07	0.761233	0.636	0.122	0.0164487	Tenocyte
c1070164_g2_i1	2.82492e-07	0.406212	0.636	0.112	0.0167154	Tenocyte
c1092621_g2_i1	2.8335e-07	0.603857	0.455	0.065	0.0167661	Tenocyte
c1082752_g9_i2^sp|P63031|MPC1_RAT^MPC^Tm2	2.86e-07	1.09257	1	0.446	0.0169229	Tenocyte
c1084185_g3_i1	2.87113e-07	0.593497	0.636	0.12	0.0169887	Tenocyte
c1074065_g4_i1	2.92398e-07	0.583493	0.364	0.044	0.0173015	Tenocyte
c1080397_g1_i1	3.35949e-07	0.300297	0.273	0.025	0.0198784	Tenocyte
c1082027_g3_i7^sp|Q00987|MDM2_HUMAN	3.54187e-07	0.771171	0.545	0.095	0.0209576	Tenocyte
c1067192_g2_i2^sp|A6QPN6|GILT_BOVIN^GILT^sigP	3.60135e-07	1.15984	1	0.428	0.0213096	Tenocyte
c1087251_g3_i3^sp|Q90Z16|OPTN_CHICK^NEMO	3.66464e-07	0.79535	0.818	0.22	0.021684	Tenocyte
c1083634_g1_i3^sp|P28039|AOAH_HUMAN^SapB_2^sigP	4.15477e-07	0.321864	0.364	0.042	0.0245842	Tenocyte
c1064601_g2_i1^sp|Q9GL30|PLBL1_BOVIN^Phospholip_B	4.19278e-07	0.792642	0.909	0.24	0.0248091	Tenocyte
c1078435_g1_i1^sp|Q02373|NDUBA_BOVIN^sp|Q9DCS9|NDUBA_MOUSE^NDUFB10	4.67168e-07	0.710218	0.909	0.264	0.0276428	Tenocyte
c1086835_g2_i1^sp|Q7Z3U7|MON2_HUMAN^Sec7_N	5.29407e-07	0.669301	0.545	0.091	0.0313256	Tenocyte
c1072269_g1_i1	5.41315e-07	0.354504	0.455	0.065	0.0320301	Tenocyte
c1091925_g1_i1^sp|P11369|POL2_MOUSE^RVT_1^Tm1	5.43803e-07	0.461161	0.455	0.069	0.0321774	Tenocyte
c1052751_g1_i1^sp|P40925|MDHC_HUMAN^Ldh_1_N	5.53365e-07	1.25473	0.909	0.483	0.0327432	Tenocyte
c1085868_g4_i1	5.91639e-07	0.475898	0.727	0.152	0.0350079	Tenocyte
c1073977_g1_i1	6.05158e-07	0.28536	0.364	0.044	0.0358078	Tenocyte
c1084914_g1_i9^sp|Q66H76|PAXI_RAT^sp|P49024|PAXI_CHICK^LIM^Paxillin^Tm1	6.66204e-07	0.77717	0.909	0.277	0.0394199	Tenocyte
c1068401_g2_i1	6.68301e-07	0.564319	0.636	0.125	0.0395441	Tenocyte
c1083322_g1_i1^sp|A6QQL0|S15A4_BOVIN^sp|Q68F72|S15A4_XENLA^PTR2^Tm6	7.40368e-07	0.625324	0.727	0.159	0.0438083	Tenocyte
c1086673_g2_i2^sp|P46664|PURA2_MOUSE^Adenylsucc_synt	7.99198e-07	0.278832	0.364	0.044	0.0472894	Tenocyte
c1091572_g2_i1	8.30068e-07	0.5392	0.727	0.158	0.049116	Tenocyte
c1092382_g3_i1^sp|O93510|GELS_CHICK^Gelsolin	8.94033e-07	1.29941	1	0.663	0.0529009	Tenocyte
c1091171_g2_i2^sp|O70352|CD82_RAT^Tetraspannin^Tm4	8.99773e-07	0.800315	0.909	0.294	0.0532405	Tenocyte
c1085108_g1_i2^sp|Q9CQD4|CH1B2_MOUSE^Snf7	9.01724e-07	1.20463	0.818	0.261	0.0533559	Tenocyte
c1092336_g2_i1	9.02961e-07	0.68732	0.364	0.048	0.0534291	Tenocyte
c1091028_g3_i1	9.35123e-07	0.25613	0.273	0.027	0.0553322	Tenocyte
c1084261_g1_i1	9.46247e-07	1.32355	0.909	0.436	0.0559904	Tenocyte
c1090585_g2_i2^sp|P12787|COX5A_MOUSE^sp|B0VYY0|COX5A_SAGLB^COX5A	9.47646e-07	1.06941	1	0.599	0.0560732	Tenocyte
c1079349_g1_i2^sp|Q9H3K2|GHITM_HUMAN^BaxI_1^Tm7	9.73233e-07	0.754908	0.727	0.184	0.0575872	Tenocyte
c1069215_g3_i1^sp|Q92122|KPYK_XENLA^PK	9.95939e-07	1.04157	1	0.796	0.0589307	Tenocyte
c1090287_g3_i1	1.01784e-06	0.739956	0.636	0.13	0.0602265	Tenocyte
c1074537_g2_i1^sp|Q3KQV9|UAP1L_HUMAN^sp|Q28CH3|UAP1L_XENTR^UDPGP	1.04388e-06	0.560054	0.818	0.194	0.0617676	Tenocyte
c1081620_g2_i1^Tm1	1.06831e-06	0.477356	0.455	0.069	0.0632127	Tenocyte
c1061679_g1_i1	1.09238e-06	0.509745	0.545	0.094	0.064637	Tenocyte
c1080748_g2_i3^sp|P46821|MAP1B_HUMAN	1.15097e-06	0.452112	0.455	0.072	0.0681039	Tenocyte
c1092099_g1_i5^sp|O15397|IPO8_HUMAN^sp|Q9CWU6|UQCC_MOUSE^IBN_N^RVT_1^Ubiq_cyt_C_chap	1.16939e-06	0.681121	0.818	0.232	0.0691942	Tenocyte
c1083704_g2_i2^sp|Q6P355|DHSD_XENTR^CybS^Tm1	1.1944e-06	0.84081	0.909	0.249	0.0706736	Tenocyte
c1091107_g2_i1^sp|P11369|POL2_MOUSE	1.22664e-06	0.556364	0.455	0.073	0.0725817	Tenocyte
c1074272_g4_i1^sp|Q99538|LGMN_HUMAN^Peptidase_C13	1.27028e-06	1.3269	1	0.466	0.0751639	Tenocyte
c1079367_g1_i4^sp|Q9NZM1|MYOF_HUMAN^C2^Tm1	1.35149e-06	0.628303	0.727	0.179	0.0799688	Tenocyte
c1060326_g4_i1^sp|Q9H4I8|SEHL2_HUMAN^sp|A2BGU9|SERHL_DANRE^Abhydrolase_5	1.37364e-06	0.250897	0.273	0.027	0.0812796	Tenocyte
c1081163_g10_i1	1.40817e-06	0.313132	0.364	0.046	0.0833228	Tenocyte
c1010294_g1_i1	1.45803e-06	0.261533	0.273	0.027	0.086273	Tenocyte
c1073591_g10_i1	1.55961e-06	0.429345	0.455	0.073	0.0922838	Tenocyte
c1072015_g1_i1^sp|Q7TMF3|NDUAC_MOUSE^sp|O97725|NDUAC_BOVIN^NDUFA12	1.63444e-06	0.396675	0.727	0.161	0.0967113	Tenocyte
c1059326_g2_i1^sp|Q8C0L8|COG5_MOUSE^COG5	1.69788e-06	0.262881	0.364	0.047	0.100465	Tenocyte
c1070891_g1_i1^sp|P27105|STOM_HUMAN^Band_7^Tm1	1.77174e-06	0.688343	0.636	0.13	0.104836	Tenocyte
c1083049_g2_i1	1.83273e-06	0.587161	0.545	0.099	0.108445	Tenocyte
c1049070_g1_i1^sp|Q9Y6F1|PARP3_HUMAN^WGR	1.86397e-06	0.57113	0.727	0.172	0.110293	Tenocyte
c1091690_g2_i2^sp|P14373|TRI27_HUMAN^sp|Q9ESN2|TRI39_MOUSE^zf-C3HC4	1.87389e-06	0.394671	0.273	0.028	0.11088	Tenocyte
c1086762_g2_i3^sp|O75626|PRDM1_HUMAN^SET	1.94079e-06	1.35652	0.818	0.285	0.114839	Tenocyte
c1081957_g1_i2^sp|P51903|PGK_CHICK^PGK	1.96464e-06	0.990413	1	0.689	0.11625	Tenocyte
c1087214_g4_i1^sp|P00356|G3P_CHICK^Gp_dh_N	2.06798e-06	1.42082	1	0.884	0.122364	Tenocyte
c1034901_g2_i1^sp|P35171|CX7A2_RAT^COX7a^Tm1	2.10548e-06	1.00433	1	0.579	0.124583	Tenocyte
c1048598_g1_i2^sp|Q6J212|RN114_PANTR^zf-C3HC4_3	2.12184e-06	0.441734	0.818	0.197	0.125551	Tenocyte
c1085256_g4_i1	2.18391e-06	1.44578	1	0.828	0.129224	Tenocyte
c1072034_g1_i1^sp|P56393|COX7B_MOUSE	2.25712e-06	0.931173	0.909	0.352	0.133556	Tenocyte
c1073397_g2_i1	2.3508e-06	0.638887	0.273	0.028	0.139099	Tenocyte
c1090766_g1_i1	2.35608e-06	0.518986	0.455	0.076	0.139412	Tenocyte
c1091112_g3_i1	2.36707e-06	0.800229	0.545	0.106	0.140062	Tenocyte
c1086226_g3_i1^sp|P97300|NPTN_MOUSE^Ig_2^sigP^Tm1	2.50155e-06	0.885583	0.909	0.373	0.148019	Tenocyte
c1079088_g1_i2	2.59221e-06	0.756434	0.909	0.261	0.153384	Tenocyte
c1057294_g1_i1	2.62721e-06	0.312386	0.364	0.048	0.155455	Tenocyte
c1087711_g1_i1	2.77087e-06	0.28465	0.273	0.028	0.163955	Tenocyte
c1076214_g2_i4	2.77362e-06	0.505948	0.364	0.051	0.164118	Tenocyte
c1072875_g6_i2^sp|P20072|ANXA7_BOVIN^Annexin	2.78478e-06	0.804217	0.909	0.281	0.164778	Tenocyte
c1091944_g5_i2^sp|Q920Q8|NS1BP_MOUSE	2.85938e-06	1.29383	0.909	0.551	0.169192	Tenocyte
c1051068_g1_i1	2.88772e-06	0.77042	0.636	0.156	0.170869	Tenocyte
c1070799_g3_i1^sp|P00504|AATC_CHICK^Aminotran_1_2	2.95109e-06	0.692154	0.545	0.111	0.174619	Tenocyte
c1082885_g1_i2^sp|P46460|NSF_MOUSE^sp|Q5R410|NSF_PONAB^CDC48_N	3.0156e-06	0.841755	0.636	0.157	0.178436	Tenocyte
c1083484_g4_i1^sp|Q5R4J1|SYWC_PONAB^WHEP-TRS	3.01583e-06	0.421173	0.545	0.103	0.17845	Tenocyte
c1081816_g2_i1^sp|P04917|SRGN_RAT^Serglycin	3.11883e-06	0.743366	1	0.301	0.184544	Tenocyte
c1079338_g4_i2	3.11932e-06	0.311199	0.364	0.048	0.184573	Tenocyte
c1404480_g1_i1	3.20301e-06	0.370737	0.455	0.074	0.189525	Tenocyte
c1067404_g1_i1^sp|Q1W0Y2|COX7C_PIG	3.25544e-06	0.98326	1	0.517	0.192628	Tenocyte
c1086784_g1_i1	3.44056e-06	0.450594	0.545	0.104	0.203582	Tenocyte
c1078480_g1_i2	3.45496e-06	0.363078	0.455	0.072	0.204433	Tenocyte
c1045166_g1_i1^sp|Q9CR22|TMM42_MOUSE	3.48952e-06	0.42043	0.273	0.03	0.206478	Tenocyte
c1085795_g1_i2^sp|Q9BSD7|NTPCR_HUMAN^sp|Q1LZ78|NTPCR_BOVIN^NTPase_1	3.67466e-06	0.43293	0.636	0.135	0.217434	Tenocyte
c1063513_g3_i1^sp|Q6XXM7|RCAN1_SHEEP^sp|Q5RES7|RCAN1_PONAB^Calcipressin	3.67882e-06	0.882903	0.818	0.269	0.217679	Tenocyte
c1073953_g1_i1	3.71537e-06	0.452849	0.364	0.051	0.219842	Tenocyte
c1086263_g1_i2^sp|Q8NC56|LEMD2_HUMAN^sp|Q9Y2U8|MAN1_HUMAN^LEM^Tm2	3.7274e-06	0.637665	0.727	0.169	0.220554	Tenocyte
c1080243_g4_i1	3.898e-06	0.530265	0.545	0.104	0.230649	Tenocyte
c1082610_g3_i2^sp|Q7L576|CYFP1_HUMAN^FragX_IP	4.00328e-06	0.678812	0.818	0.246	0.236878	Tenocyte
c1059193_g1_i2^sp|Q5RAU7|BRE1B_PONAB^sp|Q8CJB9|BRE1B_RAT^zf-C3HC4_3	4.37192e-06	0.349429	0.364	0.051	0.258691	Tenocyte
c1065724_g4_i2^sp|P42026|NDUS7_BOVIN^sp|Q9DC70|NDUS7_MOUSE^Oxidored_q6	4.39372e-06	0.559408	0.818	0.228	0.259981	Tenocyte
c998045_g2_i1^sp|Q28288|STXB2_CANFA^Sec1	4.42584e-06	0.463966	0.818	0.203	0.261881	Tenocyte
c1070513_g1_i3^sp|Q3SZ62|PGAM1_BOVIN^sp|Q5ZLN1|PGAM1_CHICK^His_Phos_1	4.90705e-06	0.676684	0.818	0.249	0.290355	Tenocyte
c1072507_g4_i1	5.15905e-06	0.953327	0.727	0.215	0.305266	Tenocyte
c1082381_g6_i1^sp|Q6RHW4|HYAL1_PIG^sp|Q5E985|HYAL1_BOVIN^Glyco_hydro_56^sigP	5.34732e-06	0.385429	0.455	0.077	0.316406	Tenocyte
c1070730_g1_i2^sp|P60522|GBRL2_RAT^Atg8	5.39157e-06	0.456007	0.727	0.17	0.319025	Tenocyte
c1084623_g1_i1^sp|Q8WWI1|LMO7_HUMAN^LIM^Papo_T_antigen^Tm1	5.50557e-06	0.488159	0.364	0.053	0.32577	Tenocyte
c1062859_g1_i2^sp|P00428|COX5B_BOVIN^COX5B	5.67057e-06	0.887926	1	0.72	0.335533	Tenocyte
c1063762_g1_i1	5.75618e-06	0.378813	0.455	0.077	0.340599	Tenocyte
c1076279_g7_i4^sp|Q80Z30|PPM1E_RAT^sp|Q9QY40|PLXB3_MOUSE^PP2C^Plexin_cytopl	5.8327e-06	0.959765	0.636	0.167	0.345126	Tenocyte
c1081858_g3_i1	5.85494e-06	1.09747	1	0.646	0.346443	Tenocyte
c1060371_g1_i2^sp|Q9NV92|NFIP2_HUMAN^DUF2370^Tm3	6.29532e-06	0.519199	0.545	0.112	0.3725	Tenocyte
c899650_g1_i1	6.31818e-06	0.25898	0.273	0.03	0.373853	Tenocyte
c1078182_g1_i1	7.06597e-06	0.90697	0.818	0.292	0.4181	Tenocyte
c1068966_g2_i2^sp|Q62425|NDUA4_MOUSE	7.10883e-06	0.915496	1	0.568	0.420636	Tenocyte
c1052316_g1_i2^sp|P02721|ATP5J_BOVIN^ATP-synt_F6	7.13224e-06	0.661245	1	0.366	0.422022	Tenocyte
c1072768_g3_i4^sp|Q6TEN1|RAP1B_DANRE^Arf	7.18518e-06	0.922852	0.818	0.342	0.425154	Tenocyte
c1085445_g1_i1^sp|Q0MQI7|NDUV2_PONPY^2Fe-2S_thioredx	7.27691e-06	0.543236	0.636	0.148	0.430582	Tenocyte
c1085451_g2_i2	7.27925e-06	0.253208	0.364	0.051	0.43072	Tenocyte
c1067991_g2_i2^sp|Q29307|ATIF1_PIG^IATP	7.39138e-06	0.784562	1	0.665	0.437355	Tenocyte
c1076321_g10_i1	7.52359e-06	0.262187	0.273	0.031	0.445178	Tenocyte
c1087573_g6_i6	7.52412e-06	0.276449	0.455	0.075	0.44521	Tenocyte
c1084676_g4_i2	7.97099e-06	0.48553	0.636	0.153	0.471651	Tenocyte
c1083576_g14_i2^sp|P08836|FPPS_CHICK^polyprenyl_synt	8.254e-06	0.380613	0.455	0.08	0.488398	Tenocyte
c1075084_g12_i1^sp|Q6PKG0|LARP1_HUMAN^sp|Q6ZQ58|LARP1_MOUSE^La	8.38826e-06	0.374488	0.273	0.032	0.496342	Tenocyte
c1090364_g1_i1^sp|Q9BH04|KBRS1_MACFA^Arf^PARP	8.61119e-06	0.566192	0.909	0.254	0.509533	Tenocyte
c1092008_g1_i1^sp|P11369|POL2_MOUSE^sp|P08548|LIN1_NYCCO^RVT_1	8.65399e-06	0.276281	0.273	0.032	0.512065	Tenocyte
c1063522_g2_i1^sp|Q1LZH1|MOSC2_BOVIN^sp|Q5U534|MOSC1_XENLA^MOSC_N	9.10889e-06	0.4122	0.364	0.054	0.538982	Tenocyte
c1004233_g1_i1	9.29293e-06	0.366702	0.727	0.163	0.549872	Tenocyte
c1049012_g1_i6^sp|B4F6Q9|OXR1_XENLA^LysM	9.47547e-06	0.444355	0.545	0.112	0.560673	Tenocyte
c798842_g1_i1	9.57376e-06	0.367315	0.273	0.032	0.566489	Tenocyte
c1062745_g2_i1	1.02534e-05	0.632553	0.727	0.187	0.606706	Tenocyte
c1066167_g1_i1^sigP	1.02877e-05	0.364168	0.636	0.134	0.608731	Tenocyte
c1066891_g3_i1	1.03354e-05	0.415378	0.455	0.083	0.611553	Tenocyte
c1086544_g2_i1^sp|P09467|F16P1_HUMAN^sp|P00637|F16P1_RABIT^FBPase	1.0361e-05	0.654669	0.636	0.165	0.61307	Tenocyte
c1067752_g1_i2^sp|B1WBB4|ENDUB_XENLA^XendoU	1.05253e-05	0.267394	0.455	0.078	0.622795	Tenocyte
c1079808_g10_i1^sp|Q5RAA9|NPS3A_PONAB^NIPSNAP	1.05288e-05	0.323062	0.364	0.054	0.623001	Tenocyte
c1027255_g1_i1^sp|Q96KP1|EXOC2_HUMAN^TIG	1.07042e-05	0.657445	0.455	0.081	0.633377	Tenocyte
c1092250_g1_i6	1.07981e-05	0.572493	0.545	0.11	0.638932	Tenocyte
c1089589_g3_i1^sp|P35991|BTK_MOUSE^PH	1.0887e-05	0.447566	0.545	0.109	0.644194	Tenocyte
c1066342_g1_i2	1.10891e-05	0.358098	0.273	0.032	0.656156	Tenocyte
c1067910_g2_i1^sp|Q3SZI0|MPI_BOVIN^sp|Q924M7|MPI_MOUSE^PMI_typeI	1.12116e-05	0.331675	0.818	0.203	0.663402	Tenocyte
c1027109_g1_i1^sp|Q35920|ATP6_SALSA	1.1316e-05	0.656939	1	0.997	0.66958	Tenocyte
c1086255_g1_i1^sp|Q53T59|H1BP3_HUMAN^sp|Q3TC93|H1BP3_MOUSE^PX	1.13698e-05	0.453733	0.545	0.112	0.672765	Tenocyte
c1069887_g1_i1	1.13699e-05	0.789884	0.909	0.291	0.672769	Tenocyte
c1076979_g5_i1^sp|Q9JJW3|USMG5_RAT	1.15297e-05	1.02558	0.909	0.674	0.682224	Tenocyte
c1029617_g1_i1^sp|Q3SWX0|NIPA2_BOVIN^Mg_trans_NIPA^Tm5	1.17519e-05	0.488189	0.455	0.083	0.69537	Tenocyte
c1089004_g5_i2^sp|Q05910|ADAM8_MOUSE^Pep_M12B_propep^Tm1	1.19211e-05	1.20035	0.909	0.525	0.705384	Tenocyte
c1085592_g2_i2^sp|P42285|SK2L2_HUMAN^sp|O14494|LPP1_HUMAN^PAP2^rRNA_proc-arch^Tm2	1.24016e-05	0.67046	0.727	0.218	0.733815	Tenocyte
c1086311_g1_i1^sp|P00940|TPIS_CHICK^TIM	1.25062e-05	1.00982	1	0.512	0.740006	Tenocyte
c1078250_g1_i5^sp|Q99714|HCD2_HUMAN^adh_short	1.29214e-05	0.804521	1	0.454	0.764573	Tenocyte
c1080680_g8_i1^sp|Q9GLE4|MMP14_BOVIN^sp|P50281|MMP14_HUMAN^PG_binding_1^sigP^Tm1	1.29976e-05	0.908711	0.909	0.347	0.769078	Tenocyte
c1081007_g2_i3^sp|Q1JQ99|RM14_BOVIN^Ribosomal_L14	1.3028e-05	0.377651	0.636	0.144	0.770882	Tenocyte
c1074986_g1_i1^sp|Q9Y2D1|ATF5_HUMAN^sp|Q6P788|ATF5_RAT^bZIP_1	1.31212e-05	0.687699	0.909	0.301	0.776397	Tenocyte
c1088523_g3_i1^sp|Q14344|GNA13_HUMAN^G-alpha	1.32035e-05	0.569021	0.636	0.165	0.781263	Tenocyte
c1072256_g2_i1^sp|Q02379|NDUS5_BOVIN^Ndufs5	1.33198e-05	0.565184	0.909	0.287	0.788148	Tenocyte
c1072983_g2_i1^sp|Q0MQC3|ACPM_PANTR^PP-binding	1.38354e-05	0.85224	1	0.57	0.818656	Tenocyte
c1086713_g3_i6	1.38943e-05	0.300558	0.545	0.108	0.822139	Tenocyte
c1065074_g2_i1^sp|Q68CP4|HGNAT_HUMAN^DUF1624^sigP^Tm12	1.39445e-05	0.285263	0.364	0.054	0.825112	Tenocyte
c1087053_g1_i2^sp|Q62829|PAK3_RAT^PBD	1.40287e-05	0.419022	0.364	0.056	0.83009	Tenocyte
c1067198_g5_i2^sp|Q4R5K7|RM49_MACFA	1.45967e-05	0.527382	0.636	0.161	0.863702	Tenocyte
c1079239_g8_i1^sp|Q5ZIR1|SHLB1_CHICK^BAR	1.46176e-05	0.584921	0.909	0.278	0.864938	Tenocyte
c1076729_g1_i1^sp|Q9NYA4|MTMR4_HUMAN	1.46629e-05	0.449997	0.273	0.034	0.867616	Tenocyte
c1080849_g5_i1^sp|Q5F362|CC50A_CHICK^CDC50^Tm1	1.49194e-05	0.395787	0.455	0.082	0.882793	Tenocyte
c1079385_g1_i1	1.49664e-05	0.298237	0.727	0.172	0.885579	Tenocyte
c1089290_g2_i4	1.5358e-05	0.750374	0.545	0.123	0.908749	Tenocyte
c1084799_g1_i2^sp|Q02253|MMSA_RAT^Aldedh^Tm1	1.53587e-05	0.646721	0.818	0.29	0.908787	Tenocyte
c1063174_g8_i2^sp|Q9QZS3|NUMB_MOUSE^sp|P49757|NUMB_HUMAN^PID	1.54e-05	0.448168	0.364	0.056	0.911233	Tenocyte
c1087617_g2_i2	1.54923e-05	0.51703	0.545	0.12	0.916698	Tenocyte
c1077941_g5_i1^sp|Q8N511|TM199_HUMAN^Vma12^Tm2	1.56068e-05	0.335255	0.455	0.081	0.923469	Tenocyte
c1058728_g1_i1^sp|Q9D967|MGDP1_MOUSE^sp|Q86V88|MGDP1_HUMAN^Acid_PPase	1.62136e-05	0.856474	0.818	0.276	0.959377	Tenocyte
c1090408_g1_i2	1.62519e-05	0.274558	0.273	0.033	0.961642	Tenocyte
c1077798_g4_i3^sp|Q6ZVX7|NCRP1_HUMAN^FBA	1.66213e-05	0.740442	0.818	0.251	0.983498	Tenocyte
c1060484_g1_i1^sp|Q5VYS8|TUT7_HUMAN^sp|Q5BLK4|TUT7_MOUSE^PAP_assoc	1.69953e-05	0.2985	0.364	0.056	1	Tenocyte
c1083434_g3_i1^sp|Q8BG73|SH3L2_MOUSE^sp|Q5REQ9|SH3L2_PONAB^SH3BGR	1.7039e-05	0.636334	0.455	0.086	1	Tenocyte
c1067003_g1_i4^sp|P06454|PTMA_HUMAN^Prothymosin	1.72596e-05	0.868612	1	0.912	1	Tenocyte
c1085099_g1_i3^Tm1	1.73947e-05	0.36885	0.364	0.056	1	Tenocyte
c1080621_g5_i1^sp|P15651|ACADS_RAT^Acyl-CoA_dh_N	1.74629e-05	0.616888	0.455	0.085	1	Tenocyte
c1089333_g8_i1^sp|Q6P6Z8|ODO1_XENLA	1.831e-05	0.844508	0.727	0.239	1	Tenocyte
c1088779_g3_i1^sp|Q148E7|SNX15_BOVIN^PX^SCAN	1.84083e-05	0.293129	0.455	0.082	1	Tenocyte
c1073903_g2_i1	1.98082e-05	0.724053	0.909	0.284	1	Tenocyte
c1047248_g1_i1	1.98156e-05	0.309233	0.273	0.034	1	Tenocyte
c1089688_g2_i1^sp|Q62651|ECH1_RAT^sp|O35459|ECH1_MOUSE^ECH	2.09433e-05	0.704923	0.455	0.087	1	Tenocyte
c1084204_g3_i1^sigP	2.10106e-05	0.535168	0.364	0.059	1	Tenocyte
c1077484_g4_i1^sp|Q6NX30|CITE2_XENTR^CITED	2.15699e-05	0.376174	0.273	0.034	1	Tenocyte
c1074930_g3_i2^sp|P08548|LIN1_NYCCO^sp|P11369|POL2_MOUSE	2.17444e-05	0.560899	0.455	0.087	1	Tenocyte
c1066468_g10_i1^sp|Q8NCU8|YB039_HUMAN	2.2194e-05	0.542567	0.636	0.171	1	Tenocyte
c813921_g1_i1^sp|Q96QK1|VPS35_HUMAN^Vps35	2.24184e-05	0.680961	0.909	0.311	1	Tenocyte
c1079248_g3_i3^sp|P07686|HEXB_HUMAN^Glyco_hydro_20b^sigP^Tm1	2.33332e-05	0.671095	0.818	0.26	1	Tenocyte
c1086977_g7_i2^sp|Q3T0J3|RM16_BOVIN^Ribosomal_L16	2.35754e-05	0.342942	0.364	0.058	1	Tenocyte
c1070831_g4_i1	2.38942e-05	0.665621	0.727	0.207	1	Tenocyte
c1078751_g1_i1^sp|Q6PA58|DHSAA_XENLA^Succ_DH_flav_C	2.39781e-05	0.898793	0.909	0.363	1	Tenocyte
c1069659_g1_i2^sp|Q6P791|LTOR1_RAT	2.41248e-05	0.585305	0.909	0.307	1	Tenocyte
c1069365_g2_i3	2.42372e-05	0.600772	0.636	0.167	1	Tenocyte
c1067895_g1_i2^sp|O77784|IDH3B_BOVIN^Iso_dh	2.47869e-05	0.375529	0.364	0.059	1	Tenocyte
c1090861_g4_i1^sp|O95178|NDUB2_HUMAN	2.50545e-05	0.403134	0.545	0.119	1	Tenocyte
c1068569_g2_i2^sp|P17694|NDUS2_BOVIN^Complex1_49kDa	2.60046e-05	0.379533	0.818	0.225	1	Tenocyte
c1087093_g3_i1	2.63465e-05	0.764047	1	0.414	1	Tenocyte
c1059090_g1_i1^sp|Q28GR4|VMA21_XENTR^VMA21^Tm2	2.63469e-05	0.762402	0.818	0.327	1	Tenocyte
c1067404_g2_i1	2.6547e-05	0.392421	0.727	0.227	1	Tenocyte
c1071836_g3_i1	2.69226e-05	0.618183	0.455	0.09	1	Tenocyte
c1062451_g1_i1^sp|Q5RE11|TSN3_PONAB^Tetraspannin^Tm4	2.75651e-05	0.676345	0.727	0.191	1	Tenocyte
c1053558_g1_i1^sp|P30201|LYSC_MACMU^Lys^sigP	2.83592e-05	1.09831	1	0.594	1	Tenocyte
c1085808_g1_i3^sp|Q28BT4|CALU_XENTR^sp|Q3T0K1|CALU_BOVIN^EF-hand_7^sigP	2.8747e-05	0.266233	0.364	0.058	1	Tenocyte
c1073873_g2_i1^sp|Q09666|AHNK_HUMAN	2.96978e-05	0.903888	1	0.478	1	Tenocyte
c1081474_g4_i1	3.06848e-05	0.809405	0.545	0.135	1	Tenocyte
c1083919_g2_i1^sp|P42028|NDUS8_BOVIN^sp|Q60HE3|NDUS8_MACFA^Fer4	3.13097e-05	0.397913	0.636	0.157	1	Tenocyte
c1081939_g8_i1	3.13777e-05	0.680253	0.727	0.218	1	Tenocyte
c1088824_g4_i1	3.19822e-05	0.308302	0.364	0.059	1	Tenocyte
c1085345_g2_i1^sp|Q6ZV73|FGD6_HUMAN^RhoGEF	3.2376e-05	0.449196	0.545	0.12	1	Tenocyte
c1060167_g3_i2^sp|Q6Y4Q5|MMP3_CANFA^Peptidase_M10	3.24484e-05	0.809557	0.727	0.223	1	Tenocyte
c1087651_g1_i1	3.25043e-05	0.424206	0.455	0.089	1	Tenocyte
c1085161_g2_i1^sp|P68106|FKB1B_HUMAN^FKBP_C	3.31615e-05	0.83123	0.727	0.248	1	Tenocyte
c1083798_g2_i3^sp|Q3UQS2|CG053_MOUSE^sp|Q8N8F7|CG053_HUMAN^Tm1	3.35729e-05	1.01213	1	0.585	1	Tenocyte
c1078230_g4_i1	3.35983e-05	0.448294	0.455	0.091	1	Tenocyte
c1078082_g1_i3^sp|Q9NZ09|UBAP1_HUMAN^UBA	3.38104e-05	0.347918	0.364	0.061	1	Tenocyte
c1072326_g1_i1	3.39814e-05	0.4341	0.636	0.164	1	Tenocyte
c1064591_g1_i2^sp|P35754|GLRX1_HUMAN^Glutaredoxin	3.47308e-05	0.790548	0.909	0.351	1	Tenocyte
c1088438_g6_i1^sp|Q8NFT6|DBF4B_HUMAN^BRCT	3.49715e-05	0.646364	0.727	0.198	1	Tenocyte
c1073542_g1_i7^sp|O95801|TTC4_HUMAN^sp|A1L2F6|TM205_DANRE^TPR_11	3.49744e-05	0.530664	0.364	0.063	1	Tenocyte
c1083025_g3_i1	3.64597e-05	0.32895	0.273	0.036	1	Tenocyte
c1066349_g1_i2^sp|Q28647|2A5B_RABIT^B56	3.75445e-05	0.384365	0.273	0.035	1	Tenocyte
c1077799_g4_i1	3.77816e-05	0.293159	0.636	0.14	1	Tenocyte
c1080218_g1_i3^sp|Q9DCB8|ISCA2_MOUSE^Fe-S_biosyn	3.82466e-05	0.972709	1	0.681	1	Tenocyte
c1067749_g1_i1^Tm1	3.87076e-05	0.440916	0.364	0.061	1	Tenocyte
c1082807_g1_i1	3.92216e-05	0.499225	0.455	0.088	1	Tenocyte
c1066922_g4_i1^sp|P42126|ECI1_HUMAN	3.93454e-05	0.506929	0.818	0.255	1	Tenocyte
c1069371_g1_i3^sp|Q0P5A1|DCTN3_BOVIN^Dynactin_p22	4.03734e-05	0.30388	0.545	0.118	1	Tenocyte
c1085485_g1_i2^sp|Q9R1S8|CAN7_MOUSE^MIT^sigP	4.04052e-05	0.359324	0.364	0.061	1	Tenocyte
c1052793_g1_i1^sp|O00254|PAR3_HUMAN^sp|Q58D85|PAR3_BOVIN^7tm_1^sigP^Tm8	4.05524e-05	0.372245	0.455	0.087	1	Tenocyte
c1060999_g2_i1	4.06553e-05	0.371152	0.364	0.062	1	Tenocyte
c1084574_g2_i1^sp|Q9Y5Z0|BACE2_HUMAN^Asp^sigP^Tm3	4.17477e-05	0.683628	0.636	0.17	1	Tenocyte
c1085016_g4_i1^sp|Q8QGX4|PRKDC_CHICK^NUC194	4.23746e-05	0.391081	0.273	0.037	1	Tenocyte
c1068515_g1_i1^sp|Q8CD10|EFHA1_MOUSE^EF-hand_8	4.29483e-05	0.416913	0.727	0.194	1	Tenocyte
c1082886_g1_i1^sp|Q9UL01|DSE_HUMAN^sp|Q8BLI4|DSE_MOUSE^sigP^Tm2	4.37761e-05	0.391313	0.455	0.092	1	Tenocyte
c1072691_g1_i1	4.38762e-05	0.762746	0.727	0.196	1	Tenocyte
c1081847_g1_i1^sp|Q5REZ0|LAPM5_PONAB^Mtp^Tm4	4.43436e-05	0.80436	1	0.744	1	Tenocyte
c1031984_g1_i2^sp|Q9D074|MGRN1_MOUSE^zf-C3HC4_3^Tm2	4.55692e-05	0.50418	0.636	0.16	1	Tenocyte
c1068763_g2_i1^sp|Q5ZHV7|SPRY7_CHICK^SPRY	4.64641e-05	0.301131	0.545	0.119	1	Tenocyte
c1092418_g2_i4^sp|Q8BMQ8|MON1B_MOUSE^Mon1	4.75804e-05	0.386265	0.545	0.126	1	Tenocyte
c1062577_g1_i4^sp|Q6DBW9|C99L2_DANRE^CD99L2^Tm1	4.79236e-05	0.710989	0.545	0.141	1	Tenocyte
c1055612_g1_i2^sp|Q8TB52|FBX30_HUMAN^F-box	4.94666e-05	0.324777	0.273	0.037	1	Tenocyte
c1079647_g1_i1^sp|Q3YBR2|TBRG1_HUMAN^sp|Q66IH2|TBRG1_XENTR^FYRN	4.94666e-05	0.277816	0.273	0.037	1	Tenocyte
c1071544_g1_i3^sp|B1AT66|MOT7_MOUSE^Sugar_tr^Tm12	4.9568e-05	0.378454	0.455	0.093	1	Tenocyte
c1092675_g2_i2	5.06516e-05	0.495607	0.909	0.298	1	Tenocyte
c1088113_g1_i1	5.17317e-05	0.426481	0.455	0.095	1	Tenocyte
c1080241_g6_i1^sp|Q99K85|SERC_MOUSE^Aminotran_5	5.23772e-05	0.51993	0.364	0.064	1	Tenocyte
c1080684_g2_i2	5.29089e-05	0.616794	0.636	0.181	1	Tenocyte
c1086125_g1_i5^sp|Q04841|3MG_MOUSE^sp|P23935|NDUA5_BOVIN^ETC_C1_NDUFA5^Pur_DNA_glyco	5.78688e-05	0.539228	0.818	0.276	1	Tenocyte
c1085853_g6_i1^sp|Q9GZQ3|COMD5_HUMAN^HCaRG	6.25998e-05	0.385229	0.455	0.09	1	Tenocyte
c1059355_g2_i1^sp|Q02372|NDUB8_BOVIN^NDUF_B8^Tm1	6.46329e-05	0.327537	0.818	0.254	1	Tenocyte
c1065965_g2_i1^Tm1	6.65342e-05	0.312032	0.273	0.038	1	Tenocyte
c1059052_g2_i4^sp|Q9PVK2|ENOA_ALLMI^Enolase_N	6.65897e-05	0.843507	1	0.846	1	Tenocyte
c1072646_g1_i1^sp|P26044|RADI_PIG	6.70763e-05	0.711677	1	0.6	1	Tenocyte
c1082609_g7_i1	6.98979e-05	0.27514	0.364	0.062	1	Tenocyte
c1059355_g1_i1^sp|Q02372|NDUB8_BOVIN	7.01408e-05	0.291177	0.636	0.167	1	Tenocyte
c1080404_g1_i1^sp|Q5RBC8|CMC1_PONAB^Mito_carr	7.2189e-05	0.281618	0.273	0.038	1	Tenocyte
c1073104_g2_i1	7.25876e-05	0.448764	0.455	0.094	1	Tenocyte
c1078756_g1_i1^sp|Q3ZBV1|IST1_BOVIN^Tm2	7.31878e-05	0.363616	0.636	0.17	1	Tenocyte
c836441_g1_i1	7.59428e-05	0.457166	0.455	0.1	1	Tenocyte
c1084834_g3_i1	7.61477e-05	0.884501	0.909	0.465	1	Tenocyte
c1078781_g4_i2^sp|Q01813|K6PP_HUMAN^PFK	7.6766e-05	0.586678	0.455	0.102	1	Tenocyte
c1089434_g2_i3^sp|Q14681|KCTD2_HUMAN^sp|O75947|ATP5H_HUMAN^BTB_2^Mt_ATP-synt_D	7.74839e-05	0.803705	1	0.543	1	Tenocyte
c1084965_g1_i1	7.77813e-05	0.538722	0.636	0.167	1	Tenocyte
c1076848_g1_i1^sp|Q2KJE4|ETFA_BOVIN	7.95345e-05	0.810254	0.909	0.351	1	Tenocyte
c1060815_g1_i1^sp|P33198|IDHP_PIG^sp|Q04467|IDHP_BOVIN^Iso_dh	8.04712e-05	0.789895	1	0.683	1	Tenocyte
c1060281_g1_i1^sp|P30040|ERP29_HUMAN^ERp29_N	8.12282e-05	0.486264	0.455	0.097	1	Tenocyte
c1085267_g9_i3^sp|Q9CQ86|MIEN1_MOUSE^Rdx	8.32383e-05	0.338032	0.545	0.126	1	Tenocyte
c1084211_g1_i1^sp|Q7TNS2|MOS1_MOUSE	8.42433e-05	0.796267	0.909	0.401	1	Tenocyte
c1086983_g2_i1^sp|O75964|ATP5L_HUMAN^ATP-synt_G	8.53395e-05	0.702639	0.909	0.432	1	Tenocyte
c1089159_g3_i4	8.65461e-05	0.394485	0.273	0.039	1	Tenocyte
c1075683_g1_i1^sp|Q9CPU0|LGUL_MOUSE^Glyoxalase	8.72382e-05	0.901941	0.909	0.461	1	Tenocyte
c1035626_g1_i1^sp|Q0P5L5|SUMF1_BOVIN^FGE-sulfatase^sigP^Tm1	8.78878e-05	0.308121	0.545	0.127	1	Tenocyte
c1086607_g2_i2^sp|Q7L0Q8|RHOU_HUMAN^sp|A5D7J5|RHOU_BOVIN^Arf	8.86348e-05	0.661835	0.545	0.143	1	Tenocyte
c1073480_g4_i1^sp|Q9CQJ8|NDUB9_MOUSE^Complex1_LYR	9.04274e-05	0.75853	0.909	0.357	1	Tenocyte
c1076568_g2_i1^sp|O95271|TNKS1_HUMAN^Ank_2	9.17137e-05	0.388796	0.545	0.131	1	Tenocyte
c1064943_g2_i1	9.29166e-05	0.66055	0.909	0.34	1	Tenocyte
c869368_g1_i1	9.34263e-05	0.450434	0.273	0.04	1	Tenocyte
c1060708_g1_i2^sp|O15118|NPC1_HUMAN^Patched^sigP^Tm12	9.4907e-05	0.505162	0.636	0.178	1	Tenocyte
c1091145_g1_i2	9.98935e-05	1.06877	0.636	0.22	1	Tenocyte
c1035657_g1_i2	0.000101541	0.658822	1	0.672	1	Tenocyte
c1091358_g3_i1^sp|Q9H082|RB33B_HUMAN^sp|Q5ZHV1|RB33B_CHICK^Arf^sigP	0.000102765	0.581766	0.727	0.22	1	Tenocyte
c1086426_g4_i2^sp|O15530|PDPK1_HUMAN^sp|O55173|PDPK1_RAT^Pkinase	0.000102793	0.500164	0.727	0.212	1	Tenocyte
c1066587_g2_i3^sp|Q7YRK6|CX6B1_TARSY	0.000102801	0.692644	1	0.727	1	Tenocyte
c1073483_g1_i3^sp|Q8BP56|ATHL1_MOUSE^DUF2152	0.000103696	0.384238	0.364	0.066	1	Tenocyte
c1089592_g2_i1^sp|Q148D5|SUCB1_BOVIN^ATP-grasp_5	0.000104978	0.671954	0.727	0.23	1	Tenocyte
c1085728_g2_i1^sp|Q9UHJ6|SHPK_HUMAN^sp|O60931|CTNS_HUMAN^sp|Q9D5J6|SHPK_MOUSE^FGGY_N^PQ-loop^sigP^Tm7	0.00010511	0.569188	0.545	0.133	1	Tenocyte
c1058096_g2_i1^sp|Q8TEL6|TP4AP_HUMAN^DUF3689	0.000106263	0.462984	0.364	0.067	1	Tenocyte
c1073585_g8_i3^sp|Q86WB0|NIPA_HUMAN^zf-C3HC	0.000106691	0.257858	0.364	0.065	1	Tenocyte
c1088958_g3_i1	0.000107134	0.415133	0.273	0.04	1	Tenocyte
c1083304_g1_i2^sp|Q7TMI3|UHRF2_MOUSE^ubiquitin	0.000107927	0.392862	0.364	0.065	1	Tenocyte
c1082360_g4_i1	0.000108278	1.06369	0.909	0.449	1	Tenocyte
c1055288_g4_i1^sp|Q91VH1|ADR1_MOUSE^HlyIII^Tm7	0.000108316	0.569782	0.636	0.188	1	Tenocyte
c1075250_g6_i1	0.000108533	0.854229	0.818	0.384	1	Tenocyte
c1075891_g2_i2^sp|Q9R1Q6|T176B_MOUSE^sp|Q3YBM2|T176B_HUMAN^CD20^Tm4	0.000109441	0.65541	0.636	0.191	1	Tenocyte
c1074408_g1_i4^sp|Q01H83|SELK_XENTR	0.000109702	0.437634	0.818	0.257	1	Tenocyte
c1078760_g6_i3^sp|Q8CFG0|SULF2_MOUSE	0.000110507	0.889412	0.727	0.292	1	Tenocyte
c1061464_g1_i1^sp|Q6DJ55|TBRG4_XENTR^sp|Q6PA48|TBRG4_XENLA^FAST_1^sigP	0.000111031	0.527952	0.364	0.069	1	Tenocyte
c1079831_g1_i1^sp|Q8N1I0|DOCK4_HUMAN^DOCK-C2	0.000113177	0.3717	0.364	0.065	1	Tenocyte
c1082670_g1_i2	0.000114284	0.556964	0.818	0.269	1	Tenocyte
c1062193_g1_i1^sigP	0.000115597	0.452265	0.364	0.07	1	Tenocyte
c1083154_g8_i2^sp|Q5I0X7|TTC32_HUMAN^TPR_1	0.000115869	0.806901	0.727	0.259	1	Tenocyte
c1063657_g5_i2^sp|Q3T0T5|HN1_BOVIN	0.000119634	0.674403	1	0.656	1	Tenocyte
c1087877_g4_i1	0.000120894	0.263405	0.545	0.126	1	Tenocyte
c1092322_g2_i1^sp|Q8VEM8|MPCP_MOUSE^Mito_carr^Tm2	0.000122633	0.523424	1	0.902	1	Tenocyte
c1091282_g1_i3	0.000127823	0.315255	0.727	0.193	1	Tenocyte
c1086492_g2_i2^sp|Q8HXQ9|NDUV1_MACFA^Complex1_51K	0.000129773	0.583123	0.818	0.339	1	Tenocyte
c1085914_g4_i2^sp|P28497|CAZA2_CHICK^F-actin_cap_A	0.000133258	0.686191	1	0.755	1	Tenocyte
c1078945_g2_i2^sp|P11369|POL2_MOUSE	0.000134359	0.380049	0.727	0.207	1	Tenocyte
c1076016_g2_i1^sp|O70377|SNP23_RAT	0.000136598	0.533996	0.636	0.196	1	Tenocyte
c1070803_g1_i4^sp|Q12884|SEPR_HUMAN^DPPIV_N^Tm1	0.000137212	0.840994	0.364	0.073	1	Tenocyte
c1078975_g1_i3^sp|O60664|PLIN3_HUMAN^sp|Q5BLZ2|PLIN3_PIG^Perilipin	0.000137399	0.652748	0.727	0.24	1	Tenocyte
c1080545_g1_i2^sp|P11966|ODPB_BOVIN^sp|Q8NC69|KCTD6_HUMAN^BTB_2^Transket_pyr	0.000138599	0.499915	0.818	0.293	1	Tenocyte
c1088350_g2_i1^sp|Q9I8K7|CITE3_CHICK^CITED	0.000139219	0.250103	0.364	0.066	1	Tenocyte
c1080554_g1_i1	0.000140388	0.848471	0.909	0.461	1	Tenocyte
c1073452_g1_i2^sp|Q6GUF4|FBP1L_XENTR^FCH	0.000147257	0.452183	0.455	0.103	1	Tenocyte
c1090157_g2_i1^sp|O60861|GAS7_HUMAN^SH3_1	0.00015179	0.30772	0.273	0.041	1	Tenocyte
c1084101_g1_i4^sp|P58871|TB182_MOUSE^sp|Q9C0C2|TB182_HUMAN	0.000153727	0.278198	0.455	0.096	1	Tenocyte
c1088438_g4_i1^Tm1	0.000158779	0.458255	0.455	0.103	1	Tenocyte
c1091260_g3_i1^sp|Q14315|FLNC_HUMAN^CH	0.000161206	0.663251	1	0.485	1	Tenocyte
c1066640_g1_i1^sp|O43151|TET3_HUMAN^zf-CXXC	0.000161389	0.259871	0.455	0.097	1	Tenocyte
c1088013_g8_i1	0.000161579	0.32959	0.364	0.069	1	Tenocyte
c1072826_g1_i10^sp|P53396|ACLY_HUMAN^ATP-grasp_2	0.000162227	0.618209	0.545	0.153	1	Tenocyte
c942501_g2_i1	0.000162922	0.25617	0.364	0.067	1	Tenocyte
c1079377_g1_i1^sp|Q9TRY9|BGAL_CANFA^Glyco_hydro_35^sigP	0.000165537	0.415814	0.636	0.175	1	Tenocyte
c1092222_g2_i1	0.000166862	0.271251	0.545	0.127	1	Tenocyte
c943189_g1_i1	0.00016698	0.477856	0.364	0.069	1	Tenocyte
c926464_g1_i2^sp|Q06185|ATP5I_MOUSE	0.000168342	0.619873	1	0.482	1	Tenocyte
c1084121_g7_i1	0.000169144	0.532775	0.455	0.105	1	Tenocyte
c1092481_g1_i1	0.000178118	0.498146	0.636	0.18	1	Tenocyte
c1082064_g2_i1	0.00017812	0.274274	0.455	0.096	1	Tenocyte
c1091232_g2_i2	0.000179523	0.267906	0.273	0.042	1	Tenocyte
c1071549_g1_i1^sp|Q60967|PAPS1_MOUSE^APS_kinase	0.000181625	0.698397	0.636	0.196	1	Tenocyte
c1078965_g2_i3^sp|A4IHH4|SURF1_XENTR^sp|Q800L1|SURF1_CHICK^sp|Q15527|SURF2_HUMAN^SURF1^SURF2	0.000181993	0.279524	0.455	0.1	1	Tenocyte
c1065292_g1_i4^sp|P29219|IMPA1_XENLA^Inositol_P	0.000191693	0.512731	0.545	0.146	1	Tenocyte
c1071634_g1_i1^sp|Q5RC24|QCR7_PONAB^UCR_14kD	0.000194771	0.715347	0.636	0.207	1	Tenocyte
c1090841_g2_i1	0.000194893	0.270518	0.273	0.042	1	Tenocyte
c1011949_g1_i1^sp|Q15041|AR6P1_HUMAN^sp|Q5R454|AR6P1_PONAB^Reticulon^Tm4	0.0002065	0.802603	0.818	0.378	1	Tenocyte
c1087535_g1_i1^sp|Q00765|REEP5_HUMAN^TB2_DP1_HVA22^Tm2	0.000211995	0.810218	0.909	0.6	1	Tenocyte
c1090706_g9_i1	0.000215984	0.413224	0.545	0.131	1	Tenocyte
c1066064_g5_i2^sp|O95336|6PGL_HUMAN^Glucosamine_iso	0.000216313	0.806366	0.909	0.585	1	Tenocyte
c1073822_g1_i1	0.00023126	0.284618	0.636	0.173	1	Tenocyte
c1054207_g1_i2^sp|D3Z9R8|68MP_RAT	0.000232945	0.665267	0.909	0.425	1	Tenocyte
c1086403_g1_i2^sp|Q9BUL8|PDC10_HUMAN^DUF1241	0.000241793	0.306906	0.636	0.175	1	Tenocyte
c1072005_g6_i6^sp|Q5F352|RASN_CHICK^Arf	0.000247266	0.699555	0.636	0.216	1	Tenocyte
c1078081_g1_i1^sp|P21839|ODBB_BOVIN^Transket_pyr	0.000253761	0.397599	0.273	0.043	1	Tenocyte
c1087463_g2_i10^sp|Q75NR7|RECQ4_MOUSE^sp|Q9UK41|VPS28_HUMAN^sp|O94761|RECQ4_HUMAN^Drc1-Sld2^VPS28	0.000266142	0.493351	0.727	0.237	1	Tenocyte
c1088155_g8_i3	0.000267209	0.553798	0.455	0.111	1	Tenocyte
c1083723_g1_i3^sp|Q8QFQ8|IL18_CHICK^IL1	0.000273492	0.320564	0.273	0.044	1	Tenocyte
c1090871_g3_i3	0.000282526	0.280874	0.364	0.072	1	Tenocyte
c1059705_g2_i3^sp|Q0MQF6|NDUC1_PANTR	0.000285	0.388424	0.636	0.179	1	Tenocyte
c1084242_g2_i15	0.000285787	0.448413	0.818	0.268	1	Tenocyte
c1080600_g10_i2^sp|P27006|ANX2A_XENLA^Annexin	0.000288948	0.634551	1	0.758	1	Tenocyte
c1083972_g7_i5^sp|Q9R0S3|MMP17_MOUSE^PG_binding_1^sigP	0.000289512	0.720324	0.909	0.558	1	Tenocyte
c1037149_g1_i1^sp|O14463|TRX1_SCHPO^Thioredoxin^sigP	0.0002983	0.820861	0.909	0.574	1	Tenocyte
c1076979_g3_i1^sp|Q9JJW3|USMG5_RAT	0.000300425	0.294011	0.636	0.196	1	Tenocyte
c1086547_g1_i1^sp|Q96RT1|LAP2_HUMAN^LRR_7	0.000300526	0.54458	0.545	0.157	1	Tenocyte
c1065319_g2_i5^sp|P15336|ATF2_HUMAN^sp|P16951|ATF2_MOUSE^bZIP_2	0.000312529	0.296423	0.273	0.043	1	Tenocyte
c1084860_g4_i3	0.000317997	0.343623	0.273	0.044	1	Tenocyte
c1075530_g1_i1^sp|Q2KJD2|VAMP3_BOVIN^sp|Q4R8T0|VAMP3_MACFA^Synaptobrevin^Tm1	0.000318828	0.575536	0.455	0.117	1	Tenocyte
c1072704_g8_i1^sp|P13619|AT5F1_BOVIN^Mt_ATP-synt_B	0.0003192	0.543288	0.909	0.452	1	Tenocyte
c1091758_g1_i1	0.000319667	0.307094	0.455	0.106	1	Tenocyte
c1086457_g1_i1^sp|Q60HF9|FUMH_MACFA^sp|Q7SX99|FUMH_DANRE^sp|P07954|FUMH_HUMAN^Lyase_1	0.000324585	0.531184	0.545	0.163	1	Tenocyte
c1049036_g1_i1^Tm1	0.000330047	0.376992	0.636	0.195	1	Tenocyte
c1089814_g5_i3^sp|Q4R5P1|RAB8A_MACFA^Arf	0.000335687	0.614719	0.727	0.259	1	Tenocyte
c1088326_g3_i2^Exo_endo_phos^Tm1	0.000341193	0.294243	0.364	0.074	1	Tenocyte
c1087184_g1_i1^sp|Q5SNZ0|GRDN_MOUSE^sp|Q3V6T2|GRDN_HUMAN^HOOK	0.000351615	0.309581	0.364	0.073	1	Tenocyte
c1090061_g1_i1	0.00035729	0.389996	0.455	0.108	1	Tenocyte
c1091107_g3_i2^sp|Q6NUT3|MFS12_HUMAN^MFS_2^Tm9	0.000366301	0.54623	0.455	0.114	1	Tenocyte
c1058407_g11_i1^sp|P62155|CALM_XENLA	0.000376656	0.618276	1	0.561	1	Tenocyte
c1061773_g1_i3^sp|Q9NUN5|LMBD1_HUMAN^sp|Q7SYR6|LMBD1_XENLA^LMBR1^Tm9	0.000383414	0.285389	0.364	0.073	1	Tenocyte
c1072960_g2_i1^sp|Q6DIF4|WDR1_XENTR	0.000396276	0.463532	0.636	0.207	1	Tenocyte
c1055997_g1_i1^sp|Q08DZ5|SDC1_BOVIN^sp|P34740|SDC1_MESAU^Syndecan^sigP^Tm1	0.000407828	0.80649	0.909	0.369	1	Tenocyte
c1091525_g2_i1^sp|Q3MHE8|SRPR_BOVIN^sp|Q9DBG7|SRPR_MOUSE^sp|Q9BV90|SNR25_HUMAN^SRP-alpha_N	0.000407982	0.509147	0.636	0.202	1	Tenocyte
c1088758_g4_i1	0.000415412	0.624699	0.909	0.353	1	Tenocyte
c1080787_g1_i1^sp|P43155|CACP_HUMAN^Carn_acyltransf^sigP	0.000419079	0.295063	0.364	0.075	1	Tenocyte
c1084653_g1_i1^sp|Q1L9A2|OPA3_DANRE^OPA3	0.000421172	0.254375	0.273	0.045	1	Tenocyte
c1086617_g2_i1^sp|Q5ZL72|CH60_CHICK^Cpn60_TCP1	0.000428883	0.636146	0.818	0.421	1	Tenocyte
c1069724_g1_i1^sp|O19069|SUCA_PIG^sp|P13086|SUCA_RAT^CoA_binding	0.000445585	0.775639	0.818	0.342	1	Tenocyte
c989809_g1_i2	0.000449009	0.362805	0.455	0.109	1	Tenocyte
c1083186_g1_i1^sp|Q0P4Z1|F134C_XENTR^sp|Q86VR2|F134C_HUMAN^Reticulon^Tm3	0.000451205	0.284696	0.455	0.107	1	Tenocyte
c1084185_g1_i1^sp|P00491|PNPH_HUMAN^PNP_UDP_1	0.00045859	0.434663	0.545	0.157	1	Tenocyte
c1087722_g3_i1^sp|P62494|RB11A_RAT^sp|Q5ZJN2|RB11A_CHICK^Arf	0.000462395	0.371751	0.636	0.194	1	Tenocyte
c1078643_g1_i1^sp|Q96EY5|F125A_HUMAN^DUF2464	0.000463191	0.437625	0.636	0.196	1	Tenocyte
c1065175_g2_i2^sp|A3KMT2|DAL1A_XENLA	0.000467471	0.796775	0.727	0.267	1	Tenocyte
c1086261_g1_i1^sp|P50398|GDIA_RAT^GDI	0.000472328	0.678193	0.727	0.277	1	Tenocyte
c1059651_g1_i1^sp|O15254|ACOX3_HUMAN^Acyl-CoA_dh_M	0.000473655	0.373732	0.455	0.112	1	Tenocyte
c1086089_g3_i1	0.000477973	0.68134	0.364	0.081	1	Tenocyte
c1086487_g5_i3^Lipase_GDSL_2	0.000487057	0.421436	0.364	0.077	1	Tenocyte
c1067527_g1_i1^sp|A7E3W5|SNG2_BOVIN^MARVEL^Tm4	0.000500912	0.696768	0.818	0.317	1	Tenocyte
c1080741_g1_i2^sp|O97524|BGLR_FELCA^Glyco_hydro_2_N	0.000512204	0.598629	0.727	0.272	1	Tenocyte
c1033977_g1_i2^sp|P35282|RAB21_MOUSE^Ras	0.000527812	0.314421	0.636	0.189	1	Tenocyte
c1059127_g1_i1^sp|Q28IC1|AROS_XENTR	0.000528985	0.452653	0.636	0.196	1	Tenocyte
c1066309_g1_i1	0.000543317	0.262033	0.545	0.168	1	Tenocyte
c1068681_g4_i1^sp|Q9ZZM3|NU5M_SALSA^sp|P82013|VDAC2_MELGA^Porin_3	0.000547914	0.473022	1	1	1	Tenocyte
c1073916_g4_i1^sp|Q6P4J6|DDIT4_XENTR^RTP801_C	0.000564642	0.380509	0.455	0.112	1	Tenocyte
c1074967_g1_i1^sp|Q2YDM1|ARL1_BOVIN^Arf	0.000575914	0.532662	0.909	0.412	1	Tenocyte
c1079696_g1_i1^sp|Q14C86|GAPD1_HUMAN^RasGAP	0.000578899	0.430676	0.364	0.083	1	Tenocyte
c1076501_g8_i1^sp|P41563|IDH3A_BOVIN^Iso_dh	0.000583985	0.402341	0.636	0.189	1	Tenocyte
c1087839_g1_i1	0.000588319	0.33502	0.273	0.049	1	Tenocyte
c1080600_g8_i2^Tm3	0.000599182	0.649882	1	0.744	1	Tenocyte
c1061705_g1_i1^sp|Q6GLN5|NFIP1_XENLA^DUF2370^Tm3	0.000620739	0.732657	0.909	0.548	1	Tenocyte
c1092610_g2_i3^sp|Q7ZYG4|OSTF1_XENLA^sp|Q8MJ50|OSTF1_BOVIN^SH3_2	0.000622552	0.52066	0.909	0.374	1	Tenocyte
c1056132_g1_i3^sp|Q5XHI4|F115_XENLA^M60-like	0.000638923	0.347599	0.273	0.048	1	Tenocyte
c1084679_g1_i2^sp|Q4KLB0|GLOD5_XENLA^Glyoxalase^RVT_1	0.00065077	0.359162	0.364	0.08	1	Tenocyte
c1088167_g1_i1^DUF1446	0.000661323	0.398897	0.273	0.05	1	Tenocyte
c1045985_g1_i1^sp|Q96CP7|TLCD1_HUMAN^TRAM_LAG1_CLN8^sigP^Tm3	0.000664208	0.256681	0.273	0.049	1	Tenocyte
c1078647_g6_i1	0.000667237	0.345193	0.455	0.11	1	Tenocyte
c1081981_g3_i4^sp|Q5ZL00|EMC1_CHICK^PQQ_2^Tm1	0.000672866	0.731095	0.727	0.265	1	Tenocyte
c1090300_g1_i4	0.00067489	0.629877	0.909	0.501	1	Tenocyte
c1088879_g2_i1^sp|Q2KI49|RM50_BOVIN^Ribosomal_L50	0.000688099	0.447816	0.545	0.162	1	Tenocyte
c1058902_g1_i1^sp|Q9Z255|UBE2A_MOUSE^UQ_con^Tm1	0.000693736	0.520251	0.636	0.232	1	Tenocyte
c1091590_g1_i1^sp|Q5XGG3|PIHD2_XENTR^sp|Q6ZUT1|CK057_HUMAN^PIH1	0.000713839	0.307733	0.545	0.153	1	Tenocyte
c1076737_g3_i1^sp|Q0P5B1|PEX13_BOVIN^sp|Q92968|PEX13_HUMAN^Peroxin-13_N	0.000714	0.367058	0.364	0.083	1	Tenocyte
c1083570_g4_i1^sp|Q9Y580|RBM7_HUMAN^sp|Q9CQT2|RBM7_MOUSE^RRM_1	0.000744338	0.321481	0.545	0.154	1	Tenocyte
c1084374_g2_i1^sp|Q96P48|ARAP1_HUMAN^PH	0.000770135	0.256851	0.636	0.188	1	Tenocyte
c1072938_g2_i1^sp|Q5T2R2|DPS1_HUMAN^sp|Q8PJY5|Y2392_XANAC^UPF0061^polyprenyl_synt^sigP	0.000794609	0.29855	0.364	0.081	1	Tenocyte
c1091041_g2_i2	0.000797127	0.534287	0.455	0.126	1	Tenocyte
c1082063_g5_i6^sp|Q96FX7|TRM61_HUMAN^GCD14	0.000798391	0.624324	0.455	0.132	1	Tenocyte
c1080937_g2_i4^sp|P07688|CATB_BOVIN^sp|P43233|CATB_CHICK^Propeptide_C1^sigP	0.000798413	0.314423	0.909	0.387	1	Tenocyte
c1080587_g1_i1	0.000814185	0.290471	0.545	0.148	1	Tenocyte
c1075891_g1_i1^sigP	0.000838884	0.678387	0.727	0.345	1	Tenocyte
c1069245_g1_i1^sp|P16125|LDHB_MOUSE^Ldh_1_N	0.000850229	0.414882	0.818	0.304	1	Tenocyte
c1077391_g8_i1	0.000855381	0.364677	0.818	0.299	1	Tenocyte
c1077756_g2_i2^sp|Q9Z1E3|IKBA_MOUSE^Ank_2	0.000858715	0.526299	0.636	0.192	1	Tenocyte
c1084479_g2_i3	0.000883979	0.490653	0.727	0.256	1	Tenocyte
c1074678_g1_i3^sp|Q6NYB7|RAB1A_RAT^Arf	0.000893383	0.602334	0.909	0.667	1	Tenocyte
c1058884_g1_i1^sp|Q9CS00|CATIN_MOUSE^sp|Q8WUQ7|CATIN_HUMAN^Cactin_mid	0.000895252	0.291049	0.545	0.153	1	Tenocyte
c1084681_g2_i1^sp|Q9R1T3|CATZ_RAT^Peptidase_C1^sigP^Tm1	0.000902597	0.4363	0.909	0.498	1	Tenocyte
c1067873_g3_i2^sp|O75563|SKAP2_HUMAN^PH	0.000925141	0.422318	0.727	0.247	1	Tenocyte
c1080264_g6_i1^sp|A9X1C8|EXT1_PAPAN^Exostosin^Tm1	0.000936181	0.399355	0.455	0.128	1	Tenocyte
c1075803_g2_i2^sp|O73630|NFKB2_XENLA^Ank^Death	0.000942167	0.537733	0.545	0.17	1	Tenocyte
c1077025_g3_i5^sp|B2GUZ5|CAZA1_RAT^F-actin_cap_A^Tm1	0.000942212	0.765227	0.909	0.54	1	Tenocyte
c1045526_g1_i1^sp|P10619|PPGB_HUMAN^Peptidase_S10^sigP	0.000968796	0.538776	0.636	0.213	1	Tenocyte
c1083026_g4_i4^sp|P13135|CPNS1_BOVIN^EF-hand_8	0.000971296	0.648269	0.909	0.532	1	Tenocyte
c1080680_g5_i1	0.00103894	0.606406	0.909	0.443	1	Tenocyte
c1079113_g4_i1^Tm1	0.00104504	0.371261	0.727	0.245	1	Tenocyte
c1086453_g2_i4	0.0010467	0.263109	0.545	0.153	1	Tenocyte
c1074855_g16_i1	0.00106175	0.37086	0.273	0.052	1	Tenocyte
c1067918_g1_i3^sp|O35683|NDUA1_MOUSE	0.00108223	0.615413	0.818	0.351	1	Tenocyte
c1076168_g1_i5^sp|Q96PE7|MCEE_HUMAN^Glyoxalase	0.00110454	0.488112	0.636	0.224	1	Tenocyte
c1072814_g2_i1	0.00113741	0.354351	0.364	0.088	1	Tenocyte
c1091346_g1_i2^sp|P11369|POL2_MOUSE^RVT_1	0.0011444	0.410066	0.636	0.212	1	Tenocyte
c1076415_g3_i2^sp|O00534|VMA5A_HUMAN^VWA_3	0.00114733	0.541002	0.636	0.244	1	Tenocyte
c1091199_g2_i1^sp|P05997|CO5A2_HUMAN^COLFI^sigP	0.00115104	0.890298	0.818	0.507	1	Tenocyte
c1059170_g1_i2^sp|Q4V7C7|ARP3_RAT^Actin	0.00117045	0.548907	0.909	0.629	1	Tenocyte
c1087951_g2_i1	0.00117118	0.317927	0.455	0.121	1	Tenocyte
c1088773_g1_i3^sp|P54313|GBB2_RAT^WD40	0.00118724	0.596186	0.636	0.226	1	Tenocyte
c1074763_g1_i1^sp|Q9CX34|SUGT1_MOUSE^CS	0.00119233	0.592095	0.818	0.371	1	Tenocyte
c1074225_g1_i5^sp|Q9R1Z7|PTPS_MOUSE^RVT_1	0.00119406	0.603929	0.455	0.136	1	Tenocyte
c1083321_g2_i1	0.00119882	0.26196	0.364	0.082	1	Tenocyte
c1054851_g1_i1^sp|O60524|NEMF_HUMAN^FbpA	0.00120629	0.301404	0.364	0.084	1	Tenocyte
c796497_g1_i1^sp|P57088|TMM33_HUMAN^UPF0121^Tm3	0.00122395	0.471733	0.545	0.174	1	Tenocyte
c1075176_g1_i2^sp|Q9P2D3|HTR5B_HUMAN^sp|Q8C547|HTR5B_MOUSE	0.00123799	0.293831	0.364	0.085	1	Tenocyte
c1070859_g1_i1^sp|Q6DC58|TM223_DANRE^Tm2	0.00126416	0.44155	0.273	0.055	1	Tenocyte
c1061972_g1_i1^sp|P85515|ACTZ_RAT^Actin	0.00128952	0.353625	0.636	0.199	1	Tenocyte
c1088409_g2_i1^sp|A7Z050|VIP1_BOVIN^sp|Q6PFW1|VIP1_HUMAN^His_Phos_2	0.00128958	0.269915	0.273	0.053	1	Tenocyte
c1060048_g1_i1^sp|O75436|VP26A_HUMAN^Vps26	0.00131241	0.419491	0.818	0.324	1	Tenocyte
c1069217_g1_i1	0.00131265	0.384466	0.545	0.171	1	Tenocyte
c1071179_g1_i1^sp|P51150|RAB7A_MOUSE^Arf	0.0013282	0.524641	0.909	0.453	1	Tenocyte
c1075498_g2_i2^sp|Q8IX01|SUGP2_HUMAN	0.00133333	0.419041	0.455	0.13	1	Tenocyte
c1061905_g1_i1^sp|Q969T9|WBP2_HUMAN^sp|Q6PJ69|TRI65_HUMAN^GRAM^zf-Nse	0.00137045	0.257457	0.455	0.12	1	Tenocyte
c1074000_g2_i1^sp|Q6NYB7|RAB1A_RAT^Arf^Tm2	0.00138127	0.476153	0.909	0.417	1	Tenocyte
c1077442_g1_i7^sp|Q99698|LYST_HUMAN^sp|Q9TTK4|LYST_BOVIN^Beach	0.00139374	0.265394	0.364	0.086	1	Tenocyte
c1064863_g1_i4^sp|Q9NWR8|C109B_HUMAN^DUF607^Tm2	0.0013989	0.300942	0.545	0.172	1	Tenocyte
c1091675_g2_i2^sp|Q9CQR5|ZMAT5_MOUSE^zf-U1	0.00141692	0.490155	0.818	0.395	1	Tenocyte
c1079295_g1_i1^sp|Q2HJ97|PHB2_BOVIN^Band_7	0.00142359	0.517029	0.727	0.276	1	Tenocyte
c1080028_g4_i1^sp|Q9ULT8|HECD1_HUMAN^HECT	0.00142419	0.408635	0.818	0.347	1	Tenocyte
c1079990_g1_i1	0.00153451	0.317143	0.364	0.087	1	Tenocyte
c1072777_g2_i1^sp|Q7M6Y3|PICA_MOUSE	0.00153685	0.512472	0.364	0.094	1	Tenocyte
c1080686_g3_i2	0.00154204	0.487887	0.636	0.239	1	Tenocyte
c1079120_g1_i1^sp|P70075|ANXA5_CYNPY^Annexin	0.00154279	0.531197	1	0.63	1	Tenocyte
c1068090_g1_i2^sp|Q0IJ05|OSBL9_XENTR^PH^sigP	0.00157003	0.382744	0.727	0.266	1	Tenocyte
c1078650_g2_i3	0.00157486	0.754686	0.909	0.651	1	Tenocyte
c1089216_g1_i1	0.00157868	0.291017	0.545	0.158	1	Tenocyte
c204330_g1_i1^sp|Q875L3|TBB1_HYPVI	0.00159651	0.63937	0.636	0.259	1	Tenocyte
c1061180_g1_i3^sp|Q24K02|IDE_BOVIN^Peptidase_M16	0.00163275	0.283462	0.455	0.124	1	Tenocyte
c1068995_g1_i1^sp|P0CB93|NDUB6_PONAB^NDUF_B6	0.00166147	0.433746	0.455	0.133	1	Tenocyte
c1078911_g2_i2^sp|Q99JY4|TRABD_MOUSE^TraB	0.00168314	0.315885	0.455	0.125	1	Tenocyte
c1079027_g1_i4^sp|P99028|QCR6_MOUSE^sp|Q29S11|NUCKS_BOVIN^UCR_hinge	0.001703	0.544583	1	0.893	1	Tenocyte
c1080694_g5_i2^sp|Q9QY24|ZBP1_MOUSE^z-alpha	0.00176619	0.354418	0.364	0.088	1	Tenocyte
c1079364_g6_i6^sp|Q5ZKG2|BRD7_CHICK^sp|Q9NPI1|BRD7_HUMAN^sp|Q9UJX0|OSGI1_HUMAN^Bromodomain^Pyr_redox_3^Tm1	0.00185306	0.351735	0.636	0.218	1	Tenocyte
c1072299_g1_i4^sp|Q63HQ0|AP1AR_HUMAN	0.00187523	0.286058	0.455	0.129	1	Tenocyte
c1068939_g4_i1^sp|P56812|PDCD5_MOUSE^dsDNA_bind	0.00187791	0.653913	0.818	0.396	1	Tenocyte
c1088502_g1_i5^sp|Q8TEW8|PAR3L_HUMAN^DUF3534	0.00188996	0.289351	0.364	0.088	1	Tenocyte
c1043860_g1_i1^sp|P82650|RT22_HUMAN^MRP-S22	0.00190265	0.646863	0.364	0.093	1	Tenocyte
c1068314_g3_i1	0.00191073	0.312614	0.818	0.344	1	Tenocyte
c1070865_g1_i1^sp|P27361|MK03_HUMAN^Pkinase	0.00195745	0.337657	0.727	0.264	1	Tenocyte
c1086286_g1_i3^sp|Q8R4B8|NALP3_MOUSE^PYRIN	0.0020169	0.363359	0.455	0.127	1	Tenocyte
c1055191_g3_i1^sp|Q5I0B5|EIF3J_XENTR	0.00204245	0.291917	0.273	0.056	1	Tenocyte
c1082206_g1_i2^sp|P10515|ODP2_HUMAN^Biotin_lipoyl	0.0020576	0.436486	0.636	0.237	1	Tenocyte
c1049184_g2_i1	0.00206529	0.415749	0.909	0.401	1	Tenocyte
c1059415_g1_i1^sp|Q5ZJU3|ASNS_CHICK^GATase_6	0.00207755	0.29721	0.364	0.089	1	Tenocyte
c1088652_g8_i1^sp|Q6PB26|S20AB_XENLA^sp|Q68F35|S20AA_XENLA^PHO4^sigP^Tm2	0.00210338	0.482797	0.727	0.293	1	Tenocyte
c1073467_g6_i2^sp|O70305|ATX2_MOUSE^sp|Q99700|ATX2_HUMAN^SM-ATX	0.00210397	0.268595	0.364	0.09	1	Tenocyte
c1073343_g1_i1^sp|Q28ED6|CV032_XENTR	0.00212787	0.502734	0.727	0.266	1	Tenocyte
c1089100_g6_i2^sp|Q8K3X2|FCL_CRIGR^RmlD_sub_bind	0.00213168	0.269132	0.364	0.09	1	Tenocyte
c1081806_g3_i1^sp|Q9HB19|PKHA2_HUMAN^sp|Q9ERS5|PKHA2_MOUSE^PH	0.00214871	0.303157	0.364	0.086	1	Tenocyte
c1069123_g2_i1^sp|P68511|1433F_RAT^14-3-3	0.00215049	0.575511	0.909	0.588	1	Tenocyte
c1042012_g1_i1^sp|P61589|RHOA_RAT^Ras	0.00215655	0.718404	0.909	0.535	1	Tenocyte
c1033673_g2_i1^sp|Q5ZJQ7|SSU72_CHICK^Ssu72	0.00217087	0.457459	0.818	0.381	1	Tenocyte
c1081360_g4_i1	0.00221912	0.465183	0.545	0.185	1	Tenocyte
c1058148_g1_i2^sp|Q15223|PVRL1_HUMAN^V-set^Tm1	0.00228887	0.455605	0.273	0.059	1	Tenocyte
c1075698_g4_i1^sp|Q6GNW0|LRRF2_XENLA^sp|Q9Y608|LRRF2_HUMAN^DUF2051	0.00229224	0.322752	0.364	0.092	1	Tenocyte
c1080638_g1_i4^sp|B0BM36|DHSB_XENTR^Fer2_3	0.00229276	0.549484	0.636	0.245	1	Tenocyte
c1079240_g3_i1^sp|Q90240|CBPD_ANAPL^sp|O75976|CBPD_HUMAN^Peptidase_M14^sigP^Tm1	0.00230082	0.31111	0.545	0.179	1	Tenocyte
c1078015_g1_i2^sp|Q6GQ26|SRBP2_XENLA^HLH	0.00230249	0.386785	0.455	0.137	1	Tenocyte
c1073681_g4_i3^sp|Q64514|TPP2_MOUSE^sp|P29144|TPP2_HUMAN^Peptidase_S8	0.00231103	0.276491	0.364	0.091	1	Tenocyte
c1086432_g3_i1^sp|Q5XIS8|MID51_RAT^sp|Q8BGV8|MID51_MOUSE^Mab-21^Tm1	0.00231982	0.384835	0.273	0.057	1	Tenocyte
c1062965_g1_i1^sp|Q12983|BNIP3_HUMAN^BNIP3^Tm1	0.00235467	0.252967	0.455	0.123	1	Tenocyte
c1080595_g2_i2^sp|Q05209|PTN12_HUMAN^Y_phosphatase	0.00236013	0.327432	0.455	0.133	1	Tenocyte
c1076622_g1_i1^sp|Q58DA0|PSMD4_BOVIN^VWA_2	0.00236096	0.678156	1	0.508	1	Tenocyte
c976495_g1_i1	0.00239378	0.33601	0.455	0.13	1	Tenocyte
c1084658_g2_i1^sp|Q15399|TLR1_HUMAN^sp|Q9D281|NXP20_MOUSE^DUF719^LRR_7^sigP^Tm1	0.00240517	0.305113	0.545	0.173	1	Tenocyte
c965752_g1_i2^sp|Q5U316|RAB35_RAT^Arf	0.00242954	0.282105	0.364	0.092	1	Tenocyte
c1073251_g9_i3^sp|Q91VW3|SH3L3_MOUSE	0.0024373	0.467669	1	0.578	1	Tenocyte
c1092516_g1_i1	0.00244019	0.500632	1	0.667	1	Tenocyte
c1091132_g1_i1	0.00244898	0.34547	0.636	0.223	1	Tenocyte
c1090434_g2_i2^sp|Q96HI0|SENP5_HUMAN^sp|Q8WP32|SENP5_MACFA^Peptidase_C48	0.00245791	0.297664	0.273	0.059	1	Tenocyte
c1087429_g4_i2^sp|O35375|NRP2_MOUSE^CUB^sigP^Tm1	0.00247144	0.532529	0.455	0.145	1	Tenocyte
c1041513_g2_i1^sp|O15060|ZBT39_HUMAN^BTB	0.00252475	0.315795	0.364	0.089	1	Tenocyte
c1076767_g1_i1	0.00266121	0.469687	0.727	0.32	1	Tenocyte
c1060165_g7_i1	0.00273177	0.42361	0.727	0.293	1	Tenocyte
c1084683_g4_i1^sp|P11369|POL2_MOUSE^sp|P08548|LIN1_NYCCO^RVT_1	0.00275491	0.514233	0.273	0.061	1	Tenocyte
c1090123_g1_i1^sp|P61645|SIA8D_PANTR^Glyco_transf_29^sigP	0.00277083	0.31971	0.364	0.094	1	Tenocyte
c1072025_g1_i2^sp|Q92844|TANK_HUMAN^TBD	0.00277894	0.331143	0.273	0.058	1	Tenocyte
c1064499_g2_i1^sp|P55160|NCKPL_HUMAN^Nckap1	0.00279897	0.34938	0.636	0.218	1	Tenocyte
c1088835_g1_i1	0.00279942	0.750319	0.545	0.234	1	Tenocyte
c1082349_g1_i2	0.00282267	0.439923	0.818	0.415	1	Tenocyte
c1065391_g1_i4^sp|Q6PCT3|TPD54_RAT	0.00282279	0.410816	0.636	0.231	1	Tenocyte
c1082435_g1_i2^sp|P02584|PROF1_BOVIN^Profilin^sigP	0.0028878	0.466002	1	0.945	1	Tenocyte
c1091049_g5_i1^sp|P61107|RAB14_RAT	0.00291169	0.499508	0.818	0.422	1	Tenocyte
c1086656_g2_i2^sp|Q9ULX5|RN112_HUMAN^zf-RING_2^Tm1	0.00294588	0.325578	0.545	0.177	1	Tenocyte
c1070986_g2_i1^sp|P33176|KINH_HUMAN^Kinesin	0.00294657	0.595468	0.727	0.356	1	Tenocyte
c1083469_g1_i4^sp|Q9WUF4|VAMP8_RAT^sp|Q3T0Y8|VAMP8_BOVIN^Synaptobrevin^Tm1	0.00296114	0.473848	0.636	0.249	1	Tenocyte
c1067279_g4_i2^sp|P28799|GRN_HUMAN^Granulin	0.00301564	0.41186	0.909	0.466	1	Tenocyte
c1059543_g3_i2^sp|Q9BQ61|CS043_HUMAN	0.00301779	0.447185	0.727	0.304	1	Tenocyte
c1062764_g1_i1^sp|Q69BJ9|UCRI_AOTAZ^UCR_TM	0.0030567	0.699693	0.818	0.535	1	Tenocyte
c1081324_g1_i2^sp|Q8IWT3|CUL9_HUMAN^Cul7	0.00317776	0.312704	0.545	0.184	1	Tenocyte
c1064591_g2_i1	0.00319955	0.285009	0.545	0.208	1	Tenocyte
c1043248_g1_i1^sp|Q16236|NF2L2_HUMAN^bZIP_Maf	0.003228	0.469205	0.636	0.256	1	Tenocyte
c1082726_g5_i2^sp|O60488|ACSL4_HUMAN^AMP-binding^Tm1	0.0032573	0.340286	0.273	0.062	1	Tenocyte
c1077391_g7_i1	0.00326616	0.45274	0.818	0.369	1	Tenocyte
c1077263_g3_i1	0.00329774	0.445237	0.364	0.1	1	Tenocyte
c1085830_g7_i1^sp|Q99MR8|MCCA_MOUSE^sp|Q96RQ3|MCCA_HUMAN^sp|Q5I0C3|MCCA_RAT^CPSase_L_D2^CPSase_L_chain	0.00331827	0.362462	0.455	0.141	1	Tenocyte
c1069322_g3_i3^sp|Q01237|HMDH_MOUSE^Patched^Tm5	0.00333687	0.433486	0.545	0.207	1	Tenocyte
c1084774_g1_i1^sp|Q5R481|SEPT7_PONAB^Septin	0.0033668	0.350634	0.636	0.245	1	Tenocyte
c1077387_g1_i1	0.00340665	0.582809	0.364	0.106	1	Tenocyte
c1091036_g1_i1^sp|Q01804|OTUD4_HUMAN^OTU	0.00343083	0.620783	0.364	0.105	1	Tenocyte
c1061528_g1_i3^sp|B2B9A1|ATPO_RHIFE^OSCP	0.00353165	0.671454	0.909	0.521	1	Tenocyte
c1084767_g1_i1^sp|P56381|ATP5E_HUMAN	0.00356196	0.4539	0.909	0.556	1	Tenocyte
c1086935_g3_i1	0.00356349	0.426602	0.364	0.103	1	Tenocyte
c1087017_g4_i2^sp|A8KB59|CC153_DANRE	0.00361473	0.305147	0.273	0.062	1	Tenocyte
c1080751_g1_i5^sp|P0CB74|NDUB1_PONPY^NADH_oxidored	0.00362053	0.535006	0.636	0.259	1	Tenocyte
c1075577_g2_i4^sp|Q66KJ5|CG041_XENTR	0.0036921	0.416153	0.818	0.397	1	Tenocyte
c1080185_g1_i1^sp|P55055|NR1H2_HUMAN^zf-C4	0.00372065	0.332832	0.273	0.061	1	Tenocyte
c1061753_g1_i1^sp|O70439|STX7_MOUSE^Syntaxin^Tm1	0.00372195	0.362025	0.545	0.189	1	Tenocyte
c1068532_g1_i1	0.00380251	0.320827	0.364	0.094	1	Tenocyte
c1078238_g1_i1^sp|Q9D662|SC23B_MOUSE^sp|Q99315|YG31B_YEAST^zf-Sec23_Sec24	0.0038648	0.265254	0.455	0.138	1	Tenocyte
c1081788_g2_i3^sp|Q10472|GALT1_HUMAN^Glycos_transf_2^Tm1	0.00386615	0.289668	0.636	0.231	1	Tenocyte
c1092164_g2_i1^sp|Q96E22|NGBR_HUMAN^Prenyltransf	0.00388846	0.409725	0.455	0.142	1	Tenocyte
c1080925_g2_i1^sp|P04041|GPX1_RAT^GSHPx	0.00397457	0.416163	1	0.622	1	Tenocyte
c1084042_g2_i3^sp|P16580|GLNA_CHICK^Gln-synt_N	0.00397605	0.502154	0.364	0.1	1	Tenocyte
c1085770_g3_i2^sp|Q02365|NDUB3_BOVIN^NDUF_B12	0.00398601	0.728553	0.636	0.297	1	Tenocyte
c1081568_g2_i1^sp|Q8HXG6|NDUAB_BOVIN^Tim17^Tm3	0.00404737	0.257397	0.727	0.269	1	Tenocyte
c1076988_g1_i4^sp|O35864|CSN5_MOUSE^sp|Q6P635|CSN5_XENTR^sp|Q1MSJ5|CSPP1_HUMAN^JAB	0.00407912	0.414819	0.818	0.349	1	Tenocyte
c1081219_g3_i6^sp|Q0V9J5|EIF1A_XENTR^sp|Q5HZM1|EIF1A_XENLA^eIF-1a	0.00414876	0.553379	0.909	0.487	1	Tenocyte
c1091688_g5_i1	0.00425091	0.353434	0.909	0.561	1	Tenocyte
c1075409_g2_i1^sp|Q8AXL1|SAT1_CHICK^Acetyltransf_1	0.0042628	0.754381	0.727	0.425	1	Tenocyte
c1085826_g1_i3^sp|Q9Y6H1|CHCH2_HUMAN^sp|Q9D1L0|CHCH2_MOUSE^CHCH	0.00426801	0.487023	0.818	0.458	1	Tenocyte
c1078453_g2_i1	0.00431997	0.46403	0.364	0.107	1	Tenocyte
c1092522_g3_i1	0.00437943	0.351765	0.273	0.064	1	Tenocyte
c1080034_g3_i3^sp|Q2NL34|COQ9_BOVIN^sp|O75208|COQ9_HUMAN^sp|Q6FI81|CPIN1_HUMAN^COQ9^Methyltransf_11	0.0043795	0.377973	0.727	0.305	1	Tenocyte
c1080937_g4_i1	0.00440037	0.419109	0.818	0.378	1	Tenocyte
c1068314_g2_i1^sp|P60901|PSA6_RAT^Proteasome_A_N	0.00445779	0.329756	0.818	0.38	1	Tenocyte
c1091334_g5_i2	0.00454029	0.292437	0.727	0.288	1	Tenocyte
c1092292_g5_i1	0.00456229	0.449911	1	0.608	1	Tenocyte
c1082818_g1_i1^sp|Q5E9R3|EHD1_BOVIN^Dynamin_N	0.00460449	0.265376	0.364	0.1	1	Tenocyte
c1077344_g11_i1^sp|P11369|POL2_MOUSE^Transposase_22	0.00467071	0.303238	0.364	0.104	1	Tenocyte
c1072184_g5_i1	0.00476112	0.66613	0.545	0.21	1	Tenocyte
c1052523_g1_i1^sp|Q3U487|HECD3_MOUSE^APC10	0.0048382	0.355301	0.455	0.149	1	Tenocyte
c1082378_g1_i1^sp|Q9UI14|PRAF1_HUMAN	0.00486504	0.295051	0.636	0.238	1	Tenocyte
c1079664_g3_i4^sp|Q9P2E3|ZNFX1_HUMAN^sp|Q8R151|ZNFX1_MOUSE^AAA_11^AAA_12^Tm1	0.0048681	0.342978	0.818	0.333	1	Tenocyte
c1077867_g2_i1^sp|Q9DGI3|THIO_ICTPU^sp|O97508|THIO_HORSE^Thioredoxin	0.00490006	0.649348	0.818	0.423	1	Tenocyte
c1079497_g2_i1^sp|Q5R511|GRP75_PONAB^HSP70	0.00491345	0.700071	0.727	0.411	1	Tenocyte
c1074340_g2_i5^sp|Q62703|RCN2_RAT^EF-hand_6	0.00491782	0.291584	0.364	0.1	1	Tenocyte
c1060949_g2_i1^sp|Q5D1D6|GBP1_CHLAE^GBP	0.00492531	0.30855	0.455	0.141	1	Tenocyte
c1089086_g1_i3^sigP	0.00505563	0.360071	0.545	0.188	1	Tenocyte
c1092473_g2_i1^sp|P19320|VCAM1_HUMAN^Ig_2	0.00512444	0.472898	0.909	0.56	1	Tenocyte
c1058900_g2_i1	0.00513239	0.358754	0.455	0.145	1	Tenocyte
c1079961_g4_i1	0.00524983	0.42288	0.727	0.275	1	Tenocyte
c1081110_g3_i7^sp|O08584|KLF6_MOUSE^zf-C2H2	0.00535195	0.342363	0.455	0.149	1	Tenocyte
c1087294_g2_i1	0.00560778	0.333859	0.545	0.192	1	Tenocyte
c1074029_g4_i5^sp|Q0IHV9|DDX6_XENTR^sp|Q5ZKB9|DDX6_CHICK^DEAD	0.00565251	0.276788	0.545	0.189	1	Tenocyte
c1057759_g1_i2^sp|Q9UHA4|LTOR3_HUMAN^MAPKK1_Int	0.00568917	0.302493	0.455	0.153	1	Tenocyte
c1085256_g3_i2^sp|Q8I030|CYTB_PANTR	0.00570512	0.507219	0.545	0.214	1	Tenocyte
c1086495_g9_i1	0.00572758	0.402407	0.545	0.209	1	Tenocyte
c1087662_g1_i3^sp|P61294|RAB6B_MOUSE^sp|Q1KME6|RAB6A_CHICK^Arf	0.00585824	0.562079	0.364	0.117	1	Tenocyte
c1090394_g1_i1	0.00594229	0.32093	0.273	0.068	1	Tenocyte
c1084392_g2_i3^sp|Q3KPR1|C1D_XENLA^Sas10_Utp3	0.00595957	0.425568	0.545	0.218	1	Tenocyte
c1066656_g1_i1^sp|Q0MQ96|NDUA3_PANTR	0.00597681	0.424623	0.909	0.523	1	Tenocyte
c1091503_g1_i2^sp|Q9BY43|CHM4A_HUMAN^sp|Q5XGW6|CHM4B_XENLA^Snf7	0.00600928	0.440929	0.727	0.318	1	Tenocyte
c1044650_g1_i1^sp|Q5ZIJ2|RT06_CHICK^Ribosomal_S6	0.00607388	0.526748	0.545	0.197	1	Tenocyte
c1090355_g2_i1^sp|Q8HZQ5|EZRI_RABIT^FERM_N	0.00626666	0.342433	0.364	0.105	1	Tenocyte
c1066309_g2_i4^sp|Q93008|USP9X_HUMAN^UCH	0.00632303	0.447753	0.545	0.237	1	Tenocyte
c1082628_g1_i1^sp|P36871|PGM1_HUMAN^PGM_PMM_I	0.00632986	0.482145	0.545	0.233	1	Tenocyte
c1077569_g2_i9^sp|Q96KQ4|ASPP1_HUMAN^sp|O43542|XRCC3_HUMAN^sp|Q9BQ24|ZFY21_HUMAN^AAA_25^Ank_2^FYVE	0.0063421	0.321156	0.455	0.149	1	Tenocyte
c1087665_g2_i1^sp|Q9CQR4|ACO13_MOUSE^4HBT	0.00636058	0.280219	0.273	0.066	1	Tenocyte
c1057085_g1_i1	0.00636722	0.67808	0.636	0.343	1	Tenocyte
c1069416_g2_i2^sp|P53367|ARFP1_HUMAN^Arfaptin^sigP	0.00643222	0.458956	0.364	0.108	1	Tenocyte
c1076235_g9_i1^Tm1	0.00646709	0.420568	0.364	0.111	1	Tenocyte
c1067288_g1_i1^sp|Q3UKJ7|SMU1_MOUSE^WD40	0.00647949	0.543243	0.364	0.1	1	Tenocyte
c1085830_g8_i2	0.00657142	0.407872	0.636	0.272	1	Tenocyte
c1081937_g3_i1^sp|Q5ZIA5|COPB_CHICK^Adaptin_N	0.00660772	0.334216	0.818	0.343	1	Tenocyte
c1066632_g1_i2^sp|P59895|NEK6_RAT^sp|A2BD05|NEK6_PIG^Pkinase^Tm1	0.00667965	0.384116	0.455	0.149	1	Tenocyte
c1070178_g2_i1^sp|Q13835|PKP1_HUMAN	0.00670292	0.284748	0.364	0.102	1	Tenocyte
c1063675_g1_i1^sp|P00125|CY1_BOVIN^Cytochrom_C1^sigP	0.00674494	0.464741	0.727	0.324	1	Tenocyte
c1037947_g1_i1^sp|Q8BI36|JKAMP_MOUSE^DUF766^Tm7	0.00675261	0.442599	0.364	0.114	1	Tenocyte
c1089931_g5_i1^sp|P62335|PRS10_SPETR^RuvB_N	0.00688348	0.309109	0.818	0.349	1	Tenocyte
c1059681_g1_i1^sp|Q99436|PSB7_HUMAN^Proteasome	0.00689213	0.305226	0.909	0.405	1	Tenocyte
c1086073_g3_i1^sp|Q13427|PPIG_HUMAN	0.00704123	0.371968	0.273	0.067	1	Tenocyte
c1060304_g2_i1^sp|P42669|PURA_MOUSE^PurA	0.0071214	0.461036	0.545	0.231	1	Tenocyte
c1092087_g1_i1^sp|Q8MIK9|PP14B_PIG^sp|Q8K3F3|PP14B_RAT^PP1_inhibitor	0.00717798	0.409045	0.364	0.108	1	Tenocyte
c1034177_g1_i1^sp|Q63486|RRAGA_RAT^Arf	0.00723069	0.252067	0.455	0.148	1	Tenocyte
c1088323_g1_i2^sp|Q90ZM2|S61A1_DANRE^sp|P61621|S61A1_RAT^SecY^Tm4	0.00726784	0.705409	1	0.767	1	Tenocyte
c1077583_g2_i1	0.00740453	0.375873	0.455	0.158	1	Tenocyte
c1063956_g1_i1^sp|P30048|PRDX3_HUMAN^AhpC-TSA	0.00740731	0.373527	0.818	0.393	1	Tenocyte
c399646_g1_i1	0.00743412	0.455839	0.545	0.203	1	Tenocyte
c1061613_g1_i1	0.00744023	0.333953	0.455	0.152	1	Tenocyte
c1062758_g1_i2^sp|Q12849|GRSF1_HUMAN^RRM_6	0.00766494	0.384763	0.455	0.153	1	Tenocyte
c1078350_g2_i6^sp|Q5F3X8|SC31A_CHICK^sp|O94979|SC31A_HUMAN	0.00766689	0.283825	0.818	0.353	1	Tenocyte
c1088666_g1_i1	0.00773204	0.331504	0.364	0.108	1	Tenocyte
c1058374_g1_i1^sp|Q7Z5G4|GOGA7_HUMAN^Erf4	0.00774751	0.258701	0.545	0.191	1	Tenocyte
c1065631_g2_i1	0.00778935	0.339337	0.364	0.106	1	Tenocyte
c1087940_g6_i1	0.00796062	0.402131	0.364	0.115	1	Tenocyte
c1072721_g1_i1^sp|Q1H5H1|SELT_RAT^sp|P62341|SELT_HUMAN^Rdx^Tm2	0.00796571	0.413876	0.909	0.47	1	Tenocyte
c1086862_g1_i2	0.00802777	0.346939	0.455	0.155	1	Tenocyte
c1047346_g1_i1	0.0080747	0.515612	0.545	0.232	1	Tenocyte
c1053685_g1_i1	0.00826776	0.395682	0.455	0.17	1	Tenocyte
c1077005_g1_i9^sp|P22695|QCR2_HUMAN^Peptidase_M16_C	0.00837743	0.535888	0.818	0.458	1	Tenocyte
c1081943_g1_i1	0.00841408	0.440681	0.364	0.117	1	Tenocyte
c1083492_g1_i1^sp|Q7YRK7|COX6C_TARSY	0.00847567	0.591925	0.818	0.622	1	Tenocyte
c1079862_g1_i3	0.00850324	0.321886	0.545	0.214	1	Tenocyte
c1070355_g3_i4^sp|Q99PG2|OGFR_MOUSE^sp|Q9NZT2|OGFR_HUMAN^OGFr_N	0.00865989	0.343544	0.455	0.175	1	Tenocyte
c1055298_g1_i1^sp|A2VDC5|KISHA_XENLA	0.00870149	0.399707	0.727	0.326	1	Tenocyte
c1092317_g1_i1	0.00885034	0.464692	0.455	0.173	1	Tenocyte
c1080999_g8_i2^sp|P25326|CATS_BOVIN^Inhibitor_I29^sigP	0.00885525	0.280108	0.545	0.191	1	Tenocyte
c1084775_g1_i2^sp|Q8R5J9|PRAF3_MOUSE^PRA1^Tm3	0.00887452	0.523705	0.545	0.253	1	Tenocyte
c1078405_g1_i1^sp|P49257|LMAN1_HUMAN	0.00889821	0.307068	0.636	0.249	1	Tenocyte
c1084186_g1_i2^sp|O60356|NUPR1_HUMAN	0.00892242	0.513967	0.545	0.211	1	Tenocyte
c1085949_g1_i1	0.00892663	0.332986	0.273	0.068	1	Tenocyte
c1080565_g1_i1^sp|Q3T061|COX7R_BOVIN^COX7a^Tm1	0.00901941	0.420358	0.909	0.522	1	Tenocyte
c1085561_g2_i2^sp|Q8IXQ6|PARP9_HUMAN^sp|P08548|LIN1_NYCCO^sp|Q3UIR3|DTX3L_MOUSE^Macro^RVT_1^zf-RING_2	0.00920204	0.594182	0.364	0.11	1	Tenocyte
c1087062_g3_i1^sp|Q5RA81|GRPE1_PONAB^GrpE^sigP	0.00927816	0.469403	0.455	0.184	1	Tenocyte
c1084392_g3_i2^sp|O43293|DAPK3_HUMAN^Pkinase	0.00927835	0.30314	0.545	0.212	1	Tenocyte
c1061601_g1_i2^sp|O08915|AIP_MOUSE^FKBP_C	0.00930079	0.270365	0.636	0.239	1	Tenocyte
c1077358_g5_i1	0.00932303	0.259421	0.364	0.111	1	Tenocyte
c1072541_g2_i2^sp|Q5VYK3|ECM29_HUMAN^Ecm29	0.00943442	0.256012	0.364	0.11	1	Tenocyte
c1089425_g6_i1	0.00948677	0.441989	0.364	0.11	1	Tenocyte
c1069693_g3_i2^sp|Q96NU1|SAM11_HUMAN^SAND	0.00971746	0.340044	0.455	0.16	1	Tenocyte
c1080998_g3_i1	0.00977094	0.27181	0.909	0.569	1	Tenocyte
c1082139_g5_i1	0.00977858	0.350178	0.545	0.211	1	Tenocyte
c1069215_g2_i1^sp|P30613|KPYR_HUMAN^PK	0.00980109	0.357984	0.727	0.328	1	Tenocyte
c1047859_g1_i1	0.0098353	0.256619	0.909	0.392	1	Tenocyte
c1075450_g1_i5^sp|Q5RAU5|CHMP3_PONAB^sp|Q8CGS4|CHMP3_RAT^Snf7	0.00985822	0.321063	0.455	0.163	1	Tenocyte
c1087246_g1_i8^sp|Q3ZC21|MI4GD_BOVIN^sp|O92815|POL_WDSV^sp|Q6DDY9|RT07_XENLA^MIF4G^Ribosomal_S7^sigP	0.00987697	0.376646	0.455	0.166	1	Tenocyte
c1059607_g1_i1^sp|P55009|AIF1_RAT	0.00988501	0.441206	0.636	0.253	1	Tenocyte
c1086055_g1_i9^sp|P00367|DHE3_HUMAN^sp|Q5RCM2|FA35A_PONAB^ELFV_dehydrog_N^Tm1	0.00993292	0.552239	0.818	0.472	1	Tenocyte
c1082990_g2_i2^sp|O14925|TIM23_HUMAN^Tim17^Tm3	0.00993357	0.340042	0.545	0.227	1	Tenocyte
c1066115_g1_i1^sp|Q3B7N4|CLD7_BOVIN	7.08341e-223	1.73621	0.914	0.031	4.19133e-218	Basal wound epidermis
c1087117_g4_i3^sp|Q5ZLR4|ESRP2_CHICK^RRM_6	2.0346e-205	1.13574	0.79	0.021	1.20389e-200	Basal wound epidermis
c1066638_g1_i2^sp|A6QLQ8|ENDOU_BOVIN^Somatomedin_B^sigP	3.71065e-205	0.888567	0.667	0.011	2.19563e-200	Basal wound epidermis
c1090721_g1_i3^sp|Q95KM5|CLD3_CANFA^sp|Q765N9|CLD3_BOVIN^PMP22_Claudin^Tm3	1.37499e-204	1.51414	0.654	0.01	8.13598e-200	Basal wound epidermis
c1070469_g1_i2	6.39121e-194	1.28082	0.802	0.026	3.78174e-189	Basal wound epidermis
c1084443_g7_i1	1.3615e-191	0.312156	0.741	0.021	8.05613e-187	Basal wound epidermis
c825331_g1_i1	2.08236e-188	0.663284	0.593	0.008	1.23215e-183	Basal wound epidermis
c1084443_g6_i1	1.16749e-186	0.391855	0.765	0.025	6.90813e-182	Basal wound epidermis
c1063051_g1_i1^sp|A2VE13|MAL2_BOVIN^MARVEL^Tm5	6.00255e-182	0.683898	0.543	0.006	3.55177e-177	Basal wound epidermis
c1084443_g4_i2^sp|Q99584|S10AD_HUMAN	8.47193e-182	1.50538	0.802	0.032	5.01293e-177	Basal wound epidermis
c1083357_g2_i2^sp|Q62656|PTPRZ_RAT^sp|P23471|PTPRZ_HUMAN^Carb_anhydrase^sigP^Tm1	4.94678e-179	0.7211	0.568	0.008	2.92706e-174	Basal wound epidermis
c1074183_g1_i3^sp|A9RA96|SPB10_PAPAN^Serpin	6.18433e-179	1.22341	0.704	0.02	3.65933e-174	Basal wound epidermis
c1091561_g1_i3^Tm1	1.35149e-178	1.25101	0.679	0.018	7.99691e-174	Basal wound epidermis
c1083618_g1_i1	3.9932e-178	1.81996	0.951	0.056	2.36282e-173	Basal wound epidermis
c1031682_g1_i2	6.21611e-178	0.784929	0.556	0.008	3.67814e-173	Basal wound epidermis
c1061563_g2_i2^sp|Q98TX1|THIO_OPHHA^Thioredoxin	6.26487e-178	1.73468	0.827	0.036	3.70698e-173	Basal wound epidermis
c1089091_g1_i2^sp|P33152|CADHB_XENLA^sp|P30944|CADH1_XENLA^Cadherin_pro^sigP^Tm1	8.84222e-177	1.48584	0.84	0.037	5.23203e-172	Basal wound epidermis
c1056466_g1_i2	9.82734e-174	1.58297	0.877	0.044	5.81494e-169	Basal wound epidermis
c1054366_g2_i1	9.21258e-173	1.15686	0.914	0.052	5.45117e-168	Basal wound epidermis
c1074958_g3_i3^sp|Q6GL65|GRHL3_XENTR^CP2	4.37543e-172	0.834277	0.605	0.012	2.58898e-167	Basal wound epidermis
c1068430_g1_i1^sp|P59645|FXYD3_RAT	2.10592e-169	0.574074	0.531	0.007	1.24609e-164	Basal wound epidermis
c1064114_g2_i2^sp|Q9Y624|JAM1_HUMAN^V-set^Tm1	4.72402e-169	0.846906	0.642	0.016	2.79525e-164	Basal wound epidermis
c1076312_g5_i1	4.20461e-167	0.679944	0.506	0.006	2.48791e-162	Basal wound epidermis
c1086035_g3_i1	6.57541e-166	1.49967	0.864	0.046	3.89074e-161	Basal wound epidermis
c1064906_g1_i3^sp|Q5M8J5|SPB5_XENTR^Serpin	1.08615e-165	2.14338	0.951	0.065	6.42683e-161	Basal wound epidermis
c1073495_g1_i2^sp|Q6L708|CLD1_BOVIN^sp|O88551|CLD1_MOUSE^PMP22_Claudin^Tm4	1.1851e-164	1.04995	0.617	0.015	7.01236e-160	Basal wound epidermis
c807349_g1_i1	2.98779e-162	0.994038	0.494	0.006	1.76791e-157	Basal wound epidermis
c1071406_g1_i1^sp|P35750|CAN1_PIG^Calpain_III	1.35885e-161	0.62511	0.469	0.005	8.04048e-157	Basal wound epidermis
c1076781_g1_i1^sp|Q9EQG3|SCEL_MOUSE	2.87428e-160	1.74274	0.815	0.041	1.70074e-155	Basal wound epidermis
c1070178_g2_i1^sp|Q13835|PKP1_HUMAN1	4.548e-158	1.74304	0.951	0.068	2.6911e-153	Basal wound epidermis
c1084540_g1_i1	1.18318e-157	0.728052	0.494	0.007	7.00098e-153	Basal wound epidermis
c1069932_g1_i1^sp|Q7Z5L3|C1QL2_HUMAN^Collagen^sigP	8.70996e-157	0.828458	0.568	0.012	5.15377e-152	Basal wound epidermis
c478490_g1_i1	3.45166e-155	0.84973	0.605	0.016	2.04238e-150	Basal wound epidermis
c1087711_g1_i11	3.61512e-154	0.925425	0.519	0.009	2.1391e-149	Basal wound epidermis
c1063777_g1_i1^sp|Q13887|KLF5_HUMAN^zf-C2H2_4	5.51603e-153	0.746214	0.531	0.01	3.26389e-148	Basal wound epidermis
c900429_g1_i1	2.08579e-152	0.326656	0.531	0.01	1.23418e-147	Basal wound epidermis
c1054861_g1_i1	4.8944e-151	0.77348	0.593	0.016	2.89607e-146	Basal wound epidermis
c1063468_g2_i1	3.24256e-150	1.26514	0.605	0.018	1.91866e-145	Basal wound epidermis
c196670_g1_i1	2.68018e-148	1.2925	0.704	0.03	1.58589e-143	Basal wound epidermis
c1082673_g1_i1	2.30457e-147	1.02558	0.63	0.021	1.36364e-142	Basal wound epidermis
c1075822_g5_i1^sp|P10632|CP2C8_HUMAN^p450^Tm1	5.25509e-147	0.618616	0.481	0.008	3.10949e-142	Basal wound epidermis
c1051833_g1_i1^sp|Q02487|DSC2_HUMAN^Cadherin_C	8.85778e-147	1.52363	0.852	0.054	5.24123e-142	Basal wound epidermis
c1087705_g1_i1^sp|Q3UPW2|ELF3_MOUSE^SAM_PNT	2.21407e-146	1.03368	0.556	0.014	1.31009e-141	Basal wound epidermis
c1080943_g6_i1	4.26271e-146	0.607258	0.457	0.006	2.52229e-141	Basal wound epidermis
c1082321_g6_i1	1.32131e-145	2.37247	0.901	0.069	7.81829e-141	Basal wound epidermis
c1063943_g1_i3^sp|Q92040|ANX12_COLLI	3.83439e-145	2.2932	0.975	0.088	2.26884e-140	Basal wound epidermis
c1073420_g2_i2^sp|P09034|ASSY_RAT^sp|Q5M8Z6|ASSY_XENTR^Arginosuc_synth	4.21574e-144	1.43009	0.951	0.073	2.4945e-139	Basal wound epidermis
c1091633_g2_i1^sp|Q7RTW8|OTOAN_HUMAN	1.45081e-143	1.15106	0.593	0.019	8.58458e-139	Basal wound epidermis
c1081247_g2_i1	1.38142e-142	1.00549	0.63	0.023	8.17403e-138	Basal wound epidermis
c1090918_g3_i1^sp|O14944|EREG_HUMAN^sigP^Tm1	3.60441e-142	1.17843	0.543	0.014	2.13276e-137	Basal wound epidermis
c1074396_g6_i1^sp|D4A5U3|TGM3_RAT^Transglut_N	3.69259e-141	1.73586	0.778	0.045	2.18494e-136	Basal wound epidermis
c1064879_g1_i2^sp|Q9QY10|FGFP1_RAT^FGF-BP1^sigP	4.82825e-141	0.926876	0.519	0.012	2.85692e-136	Basal wound epidermis
c1074701_g1_i4^sp|O75363|BCAS1_HUMAN	3.37888e-140	0.737469	0.469	0.008	1.99932e-135	Basal wound epidermis
c1092309_g1_i2	3.34029e-136	1.52604	0.802	0.051	1.97648e-131	Basal wound epidermis
c1075052_g1_i1^sp|Q95L14|PTGES_BOVIN^MAPEG^Tm3	1.29823e-135	1.09781	0.506	0.012	7.68174e-131	Basal wound epidermis
c1089020_g2_i4^sp|Q96C24|SYTL4_HUMAN^FYVE_2	1.41703e-135	0.413559	0.407	0.005	8.38474e-131	Basal wound epidermis
c1066141_g2_i1	2.47744e-135	0.467651	0.37	0.003	1.46592e-130	Basal wound epidermis
c1092290_g3_i4	5.87696e-135	1.13868	0.593	0.021	3.47746e-130	Basal wound epidermis
c1035484_g4_i1	2.63222e-134	0.739472	0.469	0.009	1.55751e-129	Basal wound epidermis
c1070827_g2_i1^sp|Q9UP65|PA24C_HUMAN^sp|Q50L41|PA24F_MOUSE^PLA2_B	3.21067e-134	2.04789	0.84	0.062	1.89979e-129	Basal wound epidermis
c1077111_g1_i2	1.02395e-133	0.927098	0.593	0.021	6.05882e-129	Basal wound epidermis
c1076312_g4_i2^sp|P15514|AREG_HUMAN^sigP^Tm2	1.96827e-132	0.889157	0.506	0.013	1.16464e-127	Basal wound epidermis
c1081492_g6_i1	4.95348e-132	0.751546	0.519	0.014	2.93102e-127	Basal wound epidermis
c1081655_g2_i1^sp|Q9D309|FAM3B_MOUSE	2.23517e-131	0.723972	0.531	0.015	1.32257e-126	Basal wound epidermis
c1080534_g3_i4^sp|P02691|MYP2_RABIT	6.08573e-130	0.681741	0.531	0.016	3.60099e-125	Basal wound epidermis
c1078991_g11_i1	7.88489e-128	0.423607	0.37	0.004	4.66557e-123	Basal wound epidermis
c1079703_g7_i1	1.06296e-127	1.31737	0.58	0.022	6.28964e-123	Basal wound epidermis
c1085199_g2_i3^sp|P83510|TNIK_MOUSE^CNH	5.07391e-127	0.673005	0.531	0.017	3.00228e-122	Basal wound epidermis
c1049915_g1_i1	7.96467e-127	1.06039	0.407	0.006	4.71278e-122	Basal wound epidermis
c1073742_g3_i1^sp|A7MBJ4|PTPRF_BOVIN^Y_phosphatase	2.21406e-126	1.14001	0.802	0.057	1.31008e-121	Basal wound epidermis
c1064180_g12_i1^sp|O43548|TGM5_HUMAN^Transglut_N	8.17467e-125	0.70433	0.469	0.011	4.83703e-120	Basal wound epidermis
c1091892_g2_i3^sp|O15296|LX15B_HUMAN^sp|Q9BYJ1|LOXE3_HUMAN^PLAT	2.27599e-124	0.685031	0.469	0.011	1.34672e-119	Basal wound epidermis
c1086964_g2_i1	2.75521e-124	0.513955	0.395	0.006	1.63029e-119	Basal wound epidermis
c1086447_g1_i1^sp|P02640|VILI_CHICK^Gelsolin	4.21825e-124	1.3821	0.667	0.035	2.49598e-119	Basal wound epidermis
c1086948_g5_i1^sp|Q28706|K1C12_RABIT^Filament	2.51985e-123	0.890008	0.556	0.02	1.49102e-118	Basal wound epidermis
c1056658_g1_i1	9.37564e-121	0.485459	0.395	0.006	5.54766e-116	Basal wound epidermis
c1042791_g2_i1^sp|Q3SZA1|RHOF_BOVIN^Arf	1.84382e-120	0.661101	0.469	0.012	1.09101e-115	Basal wound epidermis
c1087527_g1_i1	2.99445e-120	0.387612	0.333	0.003	1.77184e-115	Basal wound epidermis
c1092472_g1_i2	6.08546e-120	1.97341	0.877	0.085	3.60083e-115	Basal wound epidermis
c1087311_g3_i1^Tm1	7.31254e-120	1.31354	0.605	0.028	4.3269e-115	Basal wound epidermis
c1083706_g6_i1	1.08643e-119	0.661164	0.481	0.013	6.42854e-115	Basal wound epidermis
c1068399_g1_i1^sp|Q13751|LAMB3_HUMAN^Laminin_N^sigP	1.49721e-119	0.527938	0.444	0.01	8.85912e-115	Basal wound epidermis
c1082175_g2_i1	3.46554e-119	0.924599	0.506	0.017	2.05059e-114	Basal wound epidermis
c1069077_g1_i2^sp|Q0VE29|SAM12_MOUSE	4.47736e-119	0.431145	0.358	0.004	2.6493e-114	Basal wound epidermis
c997285_g1_i1^sp|P27918|PROP_HUMAN^sp|P11680|PROP_MOUSE^TSP_1^sigP	6.30708e-119	0.705126	0.481	0.014	3.73196e-114	Basal wound epidermis
c1073337_g1_i2^sp|Q9R097|SPIT1_MOUSE^sp|B2BS84|IVBI_AUSLA^MANEC^sigP^Tm1	4.69143e-118	1.42911	0.926	0.094	2.77596e-113	Basal wound epidermis
c1087964_g1_i1^sp|P55088|AQP4_MOUSE^MIP^Tm6	5.36512e-118	0.65651	0.481	0.014	3.1746e-113	Basal wound epidermis
c1086846_g10_i1	6.3299e-118	1.85918	0.741	0.053	3.74547e-113	Basal wound epidermis
c1083833_g2_i1	3.72913e-116	0.653544	0.494	0.016	2.20656e-111	Basal wound epidermis
c1063943_g2_i1^sp|P04083|ANXA1_HUMAN^Annexin	7.39542e-115	0.833563	0.506	0.018	4.37594e-110	Basal wound epidermis
c1074222_g2_i1^sp|Q9GKQ8|DSG1_CANFA^Cadherin_C	8.80409e-115	0.415864	0.321	0.003	5.20947e-110	Basal wound epidermis
c1071932_g4_i1^sp|Q2NKR7|F162A_BOVIN^sp|Q4QQV3|F162A_RAT^DUF1075^Tm2	1.09636e-114	0.747992	0.568	0.024	6.48725e-110	Basal wound epidermis
c1087960_g1_i2^sp|Q5VV41|ARHGG_HUMAN^sp|Q3U5C8|ARHGG_MOUSE^RhoGEF	2.77101e-114	0.410842	0.37	0.006	1.63963e-109	Basal wound epidermis
c1075575_g7_i1	5.34599e-114	1.08192	0.691	0.045	3.16328e-109	Basal wound epidermis
c1010041_g1_i1^sp|Q91X49|MALL_MOUSE^MARVEL^Tm4	1.14763e-113	0.816831	0.395	0.008	6.79062e-109	Basal wound epidermis
c1058540_g2_i1	3.30381e-113	1.16303	0.494	0.017	1.9549e-108	Basal wound epidermis
c1088376_g6_i1^sp|A5D7J5|RHOU_BOVIN^Arf	3.46296e-113	0.843731	0.593	0.03	2.04907e-108	Basal wound epidermis
c1086627_g4_i2^sp|A7ZXS0|RIHA_ECOHS^IU_nuc_hydro	1.61383e-111	2.34086	0.938	0.116	9.54917e-107	Basal wound epidermis
c1075266_g7_i2	2.90969e-111	1.32123	0.531	0.022	1.72169e-106	Basal wound epidermis
c1087612_g6_i1^sp|Q12965|MYO1E_HUMAN^Myosin_head	4.10473e-111	0.396846	0.321	0.003	2.42881e-106	Basal wound epidermis
c1071525_g2_i2^sp|O95994|AGR2_HUMAN^Thioredoxin_7^sigP	4.32566e-111	1.17878	0.494	0.018	2.55954e-106	Basal wound epidermis
c1073196_g1_i2^sp|Q494U1|PKHN1_HUMAN^sp|P35737|DMB_MOUSE^C1-set^PH^Tm21	6.94932e-111	0.514586	0.457	0.013	4.11198e-106	Basal wound epidermis
c1072453_g1_i2^sp|Q9JMD3|PCTL_MOUSE^sp|Q9Y365|PCTL_HUMAN^START^Tm1	1.3055e-110	0.583927	0.469	0.015	7.72476e-106	Basal wound epidermis
c1079879_g3_i1^sp|E9Q557|DESP_MOUSE^sp|P15924|DESP_HUMAN^Plectin	3.72892e-110	1.99945	0.963	0.128	2.20644e-105	Basal wound epidermis
c1077399_g1_i1^sp|Q61490|CD166_MOUSE^sp|Q13740|CD166_HUMAN^C2-set_2^Ig_2^sigP^Tm1	5.78452e-109	1.21818	0.716	0.052	3.42276e-104	Basal wound epidermis
c1067078_g1_i5^sp|Q4KUS1|WFDC8_MOUSE^WAP^sigP	6.75268e-109	0.835963	0.395	0.009	3.99563e-104	Basal wound epidermis
c1089135_g3_i1^sp|Q99N50|SYTL2_MOUSE^C2	1.28308e-108	0.967153	0.667	0.041	7.59209e-104	Basal wound epidermis
c1057067_g1_i1^sp|Q61468|MSLN_MOUSE^Mesothelin	1.76462e-108	1.56173	0.556	0.026	1.04415e-103	Basal wound epidermis
c1083101_g4_i1^sp|Q8TDW5|SYTL5_HUMAN^FYVE_2	2.21293e-108	0.446925	0.346	0.005	1.30941e-103	Basal wound epidermis
c1075722_g3_i1^sp|Q9JJP6|P63_RAT^sp|O88898|P63_MOUSE^P53	1.44281e-107	0.56225	0.407	0.01	8.53726e-103	Basal wound epidermis
c1071400_g2_i1^sp|P21709|EPHA1_HUMAN^Ephrin_lbd^sigP^Tm1	1.45157e-107	0.387782	0.321	0.004	8.58911e-103	Basal wound epidermis
c989559_g1_i2^sp|Q148C8|MIEN1_BOVIN	2.82896e-106	0.403855	0.358	0.006	1.67392e-101	Basal wound epidermis
c1090817_g2_i5	2.845e-106	1.61006	0.914	0.108	1.68341e-101	Basal wound epidermis
c1080610_g2_i1	4.05595e-106	2.23753	0.877	0.1	2.39994e-101	Basal wound epidermis
c1075593_g1_i1^sp|Q6ISB3|GRHL2_HUMAN^CP2	6.27468e-106	0.374677	0.309	0.003	3.71279e-101	Basal wound epidermis
c1090177_g3_i1^sigP	4.0528e-104	0.829584	0.407	0.011	2.39808e-99	Basal wound epidermis
c1074434_g1_i1	1.63483e-103	0.56468	0.37	0.008	9.67343e-99	Basal wound epidermis
c1069923_g1_i1	2.64131e-103	0.349338	0.284	0.002	1.56289e-98	Basal wound epidermis
c1072332_g2_i1	6.20841e-103	0.371302	0.37	0.008	3.67358e-98	Basal wound epidermis
c1043263_g1_i1	7.69926e-103	0.76701	0.333	0.005	4.55573e-98	Basal wound epidermis
c1080320_g1_i1^sp|O95833|CLIC3_HUMAN^Glutaredoxin	1.47636e-102	0.47842	0.333	0.005	8.73576e-98	Basal wound epidermis
c1084256_g4_i2^sp|Q6ZTI6|F101A_HUMAN	1.71191e-102	1.43905	0.79	0.075	1.01296e-97	Basal wound epidermis
c1075472_g11_i1	2.43448e-102	0.620026	0.457	0.016	1.4405e-97	Basal wound epidermis
c1077841_g1_i2^sp|Q9UDY2|ZO2_HUMAN^PDZ	3.64064e-102	0.471188	0.457	0.016	2.1542e-97	Basal wound epidermis
c1085022_g1_i1	1.00476e-101	0.66043	0.407	0.011	5.94529e-97	Basal wound epidermis
c1092127_g3_i2^sigP	1.28916e-101	0.518211	0.358	0.007	7.62809e-97	Basal wound epidermis
c1090757_g1_i1^sp|Q9ESM6|GDPD2_MOUSE^GDPD^Tm6	2.10637e-101	0.589233	0.395	0.01	1.24636e-96	Basal wound epidermis
c1083975_g2_i1	3.64362e-101	0.558799	0.407	0.011	2.15597e-96	Basal wound epidermis
c1019616_g1_i2	6.59028e-101	0.454635	0.321	0.005	3.89953e-96	Basal wound epidermis
c1050745_g1_i1	2.49678e-100	0.628059	0.469	0.018	1.47737e-95	Basal wound epidermis
c1078505_g1_i1	3.84919e-100	0.426912	0.321	0.005	2.2776e-95	Basal wound epidermis
c1074699_g2_i1	7.52162e-100	0.69067	0.469	0.018	4.45062e-95	Basal wound epidermis
c1085514_g4_i1	1.25972e-99	2.30558	0.988	0.169	7.45392e-95	Basal wound epidermis
c1070285_g1_i1^sp|Q9ULW8|PADI3_HUMAN^PAD_N	7.12575e-99	0.620637	0.556	0.029	4.21638e-94	Basal wound epidermis
c1076889_g2_i4	2.89586e-98	0.820359	0.63	0.041	1.71351e-93	Basal wound epidermis
c1053391_g1_i2^sp|Q92817|EVPL_HUMAN^Plectin	4.30819e-98	1.40522	0.568	0.033	2.5492e-93	Basal wound epidermis
c1085626_g3_i1	1.91916e-97	0.584985	0.469	0.019	1.13559e-92	Basal wound epidermis
c1042578_g1_i1	4.03751e-97	0.652176	0.333	0.006	2.38904e-92	Basal wound epidermis
c1074473_g5_i1	4.28565e-97	0.405385	0.296	0.004	2.53586e-92	Basal wound epidermis
c1086964_g3_i2^sp|P47792|SX19A_DANRE^HMG_box_2	6.41038e-97	0.364873	0.333	0.006	3.79308e-92	Basal wound epidermis
c1046269_g1_i1^sp|P17251|PTHR_CHICK^Parathyroid	4.25539e-96	0.68298	0.469	0.02	2.51796e-91	Basal wound epidermis
c359731_g1_i1	1.45319e-95	0.867213	0.383	0.011	8.59869e-91	Basal wound epidermis
c1084257_g2_i1	6.65643e-95	0.838749	0.728	0.062	3.93868e-90	Basal wound epidermis
c1088272_g5_i3^sp|A8K2U0|A2ML1_HUMAN^A2M_N	3.45009e-93	0.363793	0.407	0.014	2.04145e-88	Basal wound epidermis
c1067541_g5_i1^sp|Q9Y6J0|CABIN_HUMAN^TPR_11	3.46396e-93	0.358198	0.259	0.002	2.04966e-88	Basal wound epidermis
c1089604_g9_i1^sp|Q91Z58|CF132_MOUSE^sigP	5.28063e-93	0.419263	0.309	0.005	3.1246e-88	Basal wound epidermis
c1065175_g3_i1^sp|Q9R186|TRPV6_RAT^Ank^Tm7	1.64734e-92	0.494971	0.284	0.004	9.74746e-88	Basal wound epidermis
c1086767_g2_i1	3.42227e-92	0.421376	0.333	0.007	2.02499e-87	Basal wound epidermis
c1069747_g1_i1^sp|P57735|RAB25_HUMAN^sp|P46629|RAB25_RABIT^Ras	4.29803e-92	0.454394	0.333	0.007	2.54319e-87	Basal wound epidermis
c1052288_g2_i1^Tm1	8.35547e-91	0.281419	0.272	0.003	4.94402e-86	Basal wound epidermis
c1046206_g1_i2^sp|Q90986|LY6E_CHICK^UPAR_LY6	2.16332e-90	1.09242	0.457	0.021	1.28006e-85	Basal wound epidermis
c1038979_g1_i1^sp|Q7TN05|AP1S3_MOUSE^Clat_adaptor_s	4.32855e-90	0.530013	0.395	0.013	2.56125e-85	Basal wound epidermis
c1087992_g3_i1	6.92863e-90	0.735704	0.568	0.037	4.09974e-85	Basal wound epidermis
c1076893_g2_i3^sp|A6NMY6|AXA2L_HUMAN^Annexin	1.02807e-89	0.639271	0.321	0.007	6.08321e-85	Basal wound epidermis
c1073442_g2_i1	1.82791e-89	0.426206	0.321	0.007	1.08159e-84	Basal wound epidermis
c1083198_g1_i1^sp|Q63ZW7|INADL_MOUSE^sp|Q8NI35|INADL_HUMAN^L27_2	2.24693e-88	0.317845	0.296	0.005	1.32953e-83	Basal wound epidermis
c1092343_g2_i1^Tm2	2.94495e-88	0.678509	0.432	0.018	1.74256e-83	Basal wound epidermis
c1081451_g3_i1	8.44172e-88	0.604318	0.407	0.016	4.99505e-83	Basal wound epidermis
c1062918_g1_i2^sp|Q9Y6R7|FCGBP_HUMAN^TIL^sigP	9.98257e-88	0.878794	0.346	0.009	5.90679e-83	Basal wound epidermis
c1088937_g1_i1^sp|Q12774|ARHG5_HUMAN^RhoGEF	1.62142e-87	0.290247	0.272	0.004	9.59412e-83	Basal wound epidermis
c1065301_g3_i1^sp|P0CG72|UBI4P_SCHPO	9.63844e-87	1.12634	0.444	0.021	5.70316e-82	Basal wound epidermis
c1079983_g4_i1	1.88027e-85	0.524692	0.444	0.021	1.11258e-80	Basal wound epidermis
c1085877_g2_i3	3.93352e-85	0.756347	0.679	0.061	2.3275e-80	Basal wound epidermis
c1059641_g2_i1^sp|Q6UC88|LYVE1_BOVIN^Xlink^Tm1	5.04434e-85	0.456313	0.346	0.01	2.98478e-80	Basal wound epidermis
c1084901_g1_i1	6.30936e-85	0.850905	0.469	0.024	3.73331e-80	Basal wound epidermis
c1092813_g3_i2^sp|A5A6M2|ANXA1_PANTR^sp|Q18PI6|SLAF5_MOUSE^Annexin^Tm2	6.89728e-85	2.46054	0.901	0.158	4.08119e-80	Basal wound epidermis
c1081686_g1_i4^sp|O88799|ZAN_MOUSE^sp|P22105|TENX_HUMAN^TIL	7.41563e-85	1.11025	0.457	0.023	4.3879e-80	Basal wound epidermis
c1053581_g1_i1^sp|P56734|AVR4_CHICK^Avidin^sigP	8.269e-85	0.542018	0.309	0.007	4.89285e-80	Basal wound epidermis
c1070510_g1_i1^sp|O19005|CLD4_CHLAE^sp|Q6BBL6|CLD4_BOVIN^PMP22_Claudin^Tm3	1.086e-84	0.929627	0.346	0.01	6.42597e-80	Basal wound epidermis
c1090171_g3_i1^sp|Q2M385|MPEG1_HUMAN^sp|Q5RBP9|MPEG1_PONAB^MACPF^sigP	1.77132e-84	2.30266	0.691	0.07	1.04811e-79	Basal wound epidermis
c1054366_g1_i1^sp|P25815|S100P_HUMAN	2.64761e-84	2.89227	1	0.229	1.56662e-79	Basal wound epidermis
c1074983_g3_i1	9.03106e-84	0.438469	0.407	0.017	5.34377e-79	Basal wound epidermis
c1092477_g1_i1^sp|Q69D48|RHBGA_XENLA^sp|Q6DCG4|RHBGB_XENLA^Ammonium_transp^Tm12	2.08884e-83	0.892779	0.444	0.022	1.23599e-78	Basal wound epidermis
c1057240_g1_i1	2.31302e-83	0.368805	0.284	0.005	1.36864e-78	Basal wound epidermis
c1071611_g1_i1	9.27534e-83	0.555533	0.321	0.008	5.48831e-78	Basal wound epidermis
c1083935_g4_i5^sp|Q96T17|MA7D2_HUMAN^sp|A2AG50|MA7D2_MOUSE^sp|Q5R7F9|MA7D2_PONAB^MAP7	1.31682e-82	0.41008	0.309	0.007	7.79174e-78	Basal wound epidermis
c1077801_g1_i2^sp|O14815|CAN9_HUMAN^Peptidase_C2	2.36189e-82	1.31144	0.469	0.026	1.39755e-77	Basal wound epidermis
c1081526_g2_i3^sp|Q8WZ64|ARAP2_HUMAN	2.64403e-82	0.517857	0.395	0.016	1.5645e-77	Basal wound epidermis
c1086999_g4_i5	2.8026e-82	0.432963	0.358	0.012	1.65833e-77	Basal wound epidermis
c1076113_g5_i1	3.11634e-82	1.96484	0.963	0.2	1.84397e-77	Basal wound epidermis
c1084658_g1_i1	3.23065e-82	0.890125	0.617	0.051	1.91161e-77	Basal wound epidermis
c1066882_g1_i1^sp|P80025|PERL_BOVIN^sp|P22079|PERL_HUMAN^An_peroxidase	1.26651e-81	2.35041	0.852	0.139	7.49406e-77	Basal wound epidermis
c1070356_g2_i2	2.69438e-81	0.926244	0.333	0.01	1.59429e-76	Basal wound epidermis
c1079594_g5_i1^sp|Q28GD5|SOX7_XENTR^sp|Q9BT81|SOX7_HUMAN^Sox_C_TAD	8.10199e-81	0.438788	0.321	0.009	4.79403e-76	Basal wound epidermis
c1090400_g1_i1	4.5858e-80	0.269057	0.284	0.006	2.71346e-75	Basal wound epidermis
c1069619_g4_i1^Zona_pellucida^sigP^Tm1	1.82727e-79	0.536334	0.346	0.011	1.08121e-74	Basal wound epidermis
c1075276_g8_i2	1.56666e-78	0.658619	0.272	0.005	9.27008e-74	Basal wound epidermis
c1045972_g2_i1	2.32053e-78	0.45792	0.284	0.006	1.37308e-73	Basal wound epidermis
c1074791_g1_i1^sp|Q642A6|VWA1_RAT^sp|A6QLN9|VWA1_BOVIN^VWA^sigP	3.63678e-78	0.541368	0.37	0.014	2.15192e-73	Basal wound epidermis
c1080295_g9_i1	6.6395e-78	0.325936	0.284	0.006	3.92866e-73	Basal wound epidermis
c1048952_g1_i1	4.57603e-77	0.980126	0.741	0.085	2.70768e-72	Basal wound epidermis
c1064138_g2_i1	5.20225e-77	0.56289	0.432	0.023	3.07822e-72	Basal wound epidermis
c1085538_g1_i1	5.61181e-77	0.279815	0.259	0.005	3.32056e-72	Basal wound epidermis
c1033123_g1_i1^sp|Q4QRD7|F110B_DANRE^sp|Q8C739|F110B_MOUSE^FAM110_N	9.04495e-77	0.652105	0.494	0.032	5.35199e-72	Basal wound epidermis
c1083356_g7_i1	1.40795e-76	0.424494	0.321	0.01	8.33095e-72	Basal wound epidermis
c1090355_g4_i1	1.52872e-76	1.3736	0.741	0.093	9.04561e-72	Basal wound epidermis
c1041980_g1_i1^sp|Q3KR97|BI2L1_RAT^IMD	1.66767e-76	0.294381	0.259	0.005	9.86775e-72	Basal wound epidermis
c1053400_g1_i1^sp|Q9CQD7|PINLY_MOUSE^UPAR_LY6	5.50184e-76	2.83354	0.938	0.209	3.25549e-71	Basal wound epidermis
c1080175_g2_i1	6.33111e-76	0.746267	0.284	0.007	3.74618e-71	Basal wound epidermis
c1088895_g2_i1^sp|O75689|ADAP1_HUMAN^Tm2	9.6026e-76	0.355982	0.395	0.018	5.68195e-71	Basal wound epidermis
c1091005_g1_i2	1.0789e-75	0.35326	0.272	0.006	6.38393e-71	Basal wound epidermis
c1085172_g1_i2^sp|Q8CIY2|DUOX1_RAT^sp|Q0P4G7|DOXA1_XENTR^An_peroxidase^DuoxA^sigP^Tm7	1.09706e-75	0.37739	0.284	0.007	6.49138e-71	Basal wound epidermis
c1041761_g1_i1^sp|Q7SY65|K118B_XENLA^sp|O57611|K1C18_SCYST^Filament	8.6063e-75	0.809738	0.383	0.018	5.09243e-70	Basal wound epidermis
c1082893_g1_i1^sp|Q5RFS5|OCLN_PONAB^Occludin_ELL1	5.24665e-74	0.509255	0.383	0.018	3.10449e-69	Basal wound epidermis
c1063894_g1_i1	5.88237e-74	0.527768	0.296	0.008	3.48066e-69	Basal wound epidermis
c1082421_g2_i1^sp|Q8N1P7|AIM1L_HUMAN^Crystall	8.11132e-74	0.3149	0.272	0.006	4.79955e-69	Basal wound epidermis
c1064049_g1_i1^sp|P23228|HMCS1_CHICK^HMG_CoA_synt_N	1.3617e-73	0.90417	0.358	0.015	8.0573e-69	Basal wound epidermis
c1034015_g2_i1^sp|Q04744|EMX2_MOUSE	1.67114e-73	0.320413	0.296	0.008	9.88832e-69	Basal wound epidermis
c1063590_g1_i1	4.78033e-73	0.672393	0.321	0.011	2.82857e-68	Basal wound epidermis
c1062632_g1_i1	1.09923e-72	0.849511	0.519	0.039	6.50426e-68	Basal wound epidermis
c1588046_g1_i1	2.48791e-72	0.418485	0.296	0.009	1.47212e-67	Basal wound epidermis
c1085580_g2_i5^sp|Q2UY09|COSA1_HUMAN^Collagen	1.35863e-71	0.58838	0.284	0.008	8.03913e-67	Basal wound epidermis
c1060608_g1_i1	2.17152e-71	3.26619	0.988	0.266	1.28491e-66	Basal wound epidermis
c1084466_g2_i1	3.10809e-71	0.354096	0.321	0.011	1.83909e-66	Basal wound epidermis
c965112_g1_i2	3.5548e-71	0.40498	0.272	0.007	2.10341e-66	Basal wound epidermis
c1082350_g1_i2^sp|Q8BX65|MDFIC_MOUSE^sp|Q9P1T7|MDFIC_HUMAN	4.21182e-71	0.281699	0.272	0.007	2.49218e-66	Basal wound epidermis
c1086905_g2_i2	1.21941e-70	0.493303	0.333	0.013	7.21538e-66	Basal wound epidermis
c1080153_g7_i1^sp|P53770|DLX3_NOTVI^DLL_N	1.7168e-70	0.794142	0.58	0.054	1.01585e-65	Basal wound epidermis
c1077476_g1_i4^sp|Q90Y05|AGR2A_XENLA^Thioredoxin_7^sigP	2.41353e-70	1.33905	0.37	0.018	1.42811e-65	Basal wound epidermis
c1073308_g6_i1	3.51345e-70	0.715064	0.432	0.026	2.07894e-65	Basal wound epidermis
c1083241_g5_i1	8.35749e-70	0.435352	0.321	0.012	4.94521e-65	Basal wound epidermis
c1079238_g1_i1	3.10719e-69	0.902666	0.432	0.027	1.83856e-64	Basal wound epidermis
c1045940_g1_i1^sp|P68512|FEL_CYPCA^sigP	3.34217e-69	0.611802	0.272	0.007	1.97759e-64	Basal wound epidermis
c1090139_g3_i1^sp|P33152|CADHB_XENLA^Cadherin_pro^sigP^Tm1	4.11409e-69	0.455984	0.333	0.013	2.43435e-64	Basal wound epidermis
c1090841_g2_i11	1.58197e-68	0.567046	0.432	0.027	9.36066e-64	Basal wound epidermis
c1085414_g1_i3^sp|Q96FX8|PERP_HUMAN^Claudin_2^sigP^Tm4	5.35233e-68	1.78661	0.963	0.259	3.16703e-63	Basal wound epidermis
c1072995_g1_i2^sp|Q2VPM9|TPPP3_XENLA^p25-alpha	7.11398e-68	0.663867	0.469	0.034	4.20941e-63	Basal wound epidermis
c1075027_g7_i3^sp|P97431|IRF6_MOUSE^IRF	1.29427e-67	0.434245	0.333	0.014	7.65834e-63	Basal wound epidermis
c1078775_g1_i2^sp|Q3YBM2|T176B_HUMAN^CD20^Tm4	2.5378e-67	0.917727	0.63	0.068	1.50164e-62	Basal wound epidermis
c1064900_g1_i2^sp|A2VDR9|ZN750_BOVIN^sp|Q32MQ0|ZN750_HUMAN	3.3164e-67	0.450006	0.309	0.011	1.96235e-62	Basal wound epidermis
c1074583_g2_i1^sp|Q92754|AP2C_HUMAN^TF_AP-2	3.91295e-67	0.944546	0.741	0.102	2.31533e-62	Basal wound epidermis
c1075593_g2_i1^sp|Q9NZI5|GRHL1_HUMAN^CP2	5.47961e-67	0.41597	0.272	0.008	3.24234e-62	Basal wound epidermis
c1084042_g2_i3^sp|P16580|GLNA_CHICK^Gln-synt_N1	6.07781e-67	0.800009	0.667	0.078	3.5963e-62	Basal wound epidermis
c1094590_g1_i1	9.22853e-67	2.9766	0.84	0.175	5.46061e-62	Basal wound epidermis
c1075782_g1_i1	1.00837e-66	0.863982	0.309	0.012	5.96664e-62	Basal wound epidermis
c1071724_g2_i1	2.3364e-66	1.31878	0.432	0.03	1.38247e-61	Basal wound epidermis
c1074810_g1_i1^sp|P08833|IBP1_HUMAN	3.36646e-66	0.457577	0.37	0.019	1.99197e-61	Basal wound epidermis
c1072022_g3_i1^sp|P01023|A2MG_HUMAN^A2M_N^sigP^Tm1	7.09053e-66	1.12315	0.716	0.109	4.19554e-61	Basal wound epidermis
c1083200_g2_i3^sp|A1L595|K1C17_BOVIN^Filament	8.05157e-66	3.40785	1	0.366	4.76419e-61	Basal wound epidermis
c1073143_g1_i2^sp|P29596|ATF3_RAT^sp|Q2KII1|ATF3_BOVIN^sp|P79702|FOS_CYPCA^bZIP_2	2.25682e-65	0.799652	0.63	0.07	1.33539e-60	Basal wound epidermis
c1082288_g1_i2^sp|Q6NWF6|K2C8_DANRE^sp|Q5K2N3|K2C8_PROAT^Filament	8.47142e-65	0.904734	0.383	0.022	5.01263e-60	Basal wound epidermis
c1069908_g1_i1^PARP	1.67149e-64	1.18338	0.407	0.026	9.89038e-60	Basal wound epidermis
c1080680_g11_i1	1.89366e-64	0.28795	0.296	0.011	1.1205e-59	Basal wound epidermis
c1077575_g1_i1	2.99862e-64	0.566774	0.284	0.01	1.77431e-59	Basal wound epidermis
c1086497_g2_i2	6.091e-64	0.601457	0.494	0.041	3.60411e-59	Basal wound epidermis
c1083147_g5_i3^sp|Q2NKU9|EMP2_BOVIN	8.4091e-64	0.885086	0.691	0.093	4.97575e-59	Basal wound epidermis
c1082084_g3_i1	9.60086e-64	0.40589	0.309	0.012	5.68093e-59	Basal wound epidermis
c1090355_g2_i1^sp|Q8HZQ5|EZRI_RABIT^FERM_N1	1.78839e-63	0.839562	0.667	0.083	1.05821e-58	Basal wound epidermis
c1068087_g1_i1	2.20434e-63	0.369548	0.333	0.016	1.30433e-58	Basal wound epidermis
c1086877_g1_i8	2.8932e-63	0.768734	0.309	0.013	1.71193e-58	Basal wound epidermis
c1080386_g2_i1	6.40503e-63	0.46095	0.358	0.019	3.78992e-58	Basal wound epidermis
c1047248_g1_i11	2.66731e-62	0.419241	0.37	0.021	1.57827e-57	Basal wound epidermis
c1090257_g1_i4^sp|F7BWT7|TSN15_MOUSE^Tetraspannin^Tm4	3.28221e-62	0.457217	0.395	0.025	1.94212e-57	Basal wound epidermis
c1091805_g1_i1	1.35851e-61	0.33009	0.272	0.009	8.03846e-57	Basal wound epidermis
c1043756_g1_i1^sigP^Tm1	4.40587e-61	0.601634	0.58	0.062	2.607e-56	Basal wound epidermis
c1084229_g1_i1	5.49223e-61	0.588103	0.259	0.008	3.24981e-56	Basal wound epidermis
c1090920_g2_i2^sp|Q2HJ61|LPP2_BOVIN^PAP2^Tm6	6.15687e-61	0.448849	0.457	0.037	3.64308e-56	Basal wound epidermis
c1046905_g2_i2^sp|Q8WWA0|ITLN1_HUMAN^Fibrinogen_C^sigP	6.78833e-61	0.927941	0.346	0.019	4.01672e-56	Basal wound epidermis
c1082509_g3_i1^sp|Q96KN4|FA84A_HUMAN^sp|Q9D650|FA84A_MOUSE^LRAT	1.02364e-60	0.413101	0.383	0.024	6.05696e-56	Basal wound epidermis
c1079367_g1_i4^sp|Q9NZM1|MYOF_HUMAN^C2^Tm11	1.36998e-60	1.02907	0.827	0.155	8.10633e-56	Basal wound epidermis
c1050059_g2_i1^Tm2	2.00722e-60	0.405107	0.321	0.016	1.18769e-55	Basal wound epidermis
c1089890_g4_i2^sp|O13065|MMP18_XENLA^PG_binding_1^sigP	3.44365e-60	2.33868	0.642	0.091	2.03764e-55	Basal wound epidermis
c1072888_g2_i1	3.49834e-60	1.35045	0.716	0.112	2.07e-55	Basal wound epidermis
c1079233_g2_i2^sp|Q9UDY2|ZO2_HUMAN^PDZ	3.62899e-60	0.541779	0.58	0.063	2.14731e-55	Basal wound epidermis
c1082658_g3_i11	5.6473e-60	0.567983	0.395	0.026	3.34156e-55	Basal wound epidermis
c1074612_g1_i2	9.06789e-60	0.328702	0.284	0.011	5.36556e-55	Basal wound epidermis
c1088830_g6_i1	1.02902e-59	0.492242	0.407	0.028	6.08879e-55	Basal wound epidermis
c1070265_g2_i2^sp|Q3T0N5|MK13_BOVIN^sp|O15264|MK13_HUMAN^Pkinase	1.89063e-59	0.333089	0.284	0.011	1.11871e-54	Basal wound epidermis
c1074855_g6_i1	6.74622e-59	0.741362	0.691	0.097	3.99181e-54	Basal wound epidermis
c1077233_g3_i1	7.38017e-59	0.320501	0.296	0.013	4.36692e-54	Basal wound epidermis
c1078696_g3_i1	2.29747e-58	0.874213	0.42	0.032	1.35944e-53	Basal wound epidermis
c1051795_g3_i1^sp|Q16690|DUS5_HUMAN^Rhodanese	6.88351e-58	1.10657	0.753	0.129	4.07304e-53	Basal wound epidermis
c1057994_g4_i2^sp|P07091|S10A4_MOUSE	1.19553e-57	2.79396	0.716	0.126	7.07405e-53	Basal wound epidermis
c1088374_g1_i1	1.23474e-56	0.827254	0.531	0.058	7.30609e-52	Basal wound epidermis
c1083887_g2_i2	1.44837e-56	1.57534	0.407	0.032	8.57015e-52	Basal wound epidermis
c1083142_g4_i1	2.04532e-56	1.41972	0.778	0.148	1.21024e-51	Basal wound epidermis
c1079903_g1_i1^sp|Q5ZKB7|AT134_CHICK^P5-ATPase^Tm10	2.51996e-56	0.384025	0.284	0.012	1.49108e-51	Basal wound epidermis
c1083917_g3_i2	5.76547e-56	0.334103	0.284	0.012	3.41149e-51	Basal wound epidermis
c1078088_g6_i1^Tm1	5.99809e-56	1.4862	0.383	0.028	3.54913e-51	Basal wound epidermis
c1074373_g1_i1	1.20799e-55	0.528527	0.444	0.038	7.14778e-51	Basal wound epidermis
c1089493_g4_i2^sp|Q17R13|ACK1_BOVIN^Pkinase_Tyr	1.23657e-55	0.608951	0.543	0.058	7.3169e-51	Basal wound epidermis
c1064532_g2_i2^sp|Q9Y2D0|CAH5B_HUMAN^Carb_anhydrase^sigP	1.28236e-55	0.984113	0.716	0.117	7.58786e-51	Basal wound epidermis
c1076642_g2_i1	1.37326e-55	1.15643	0.432	0.037	8.12571e-51	Basal wound epidermis
c1092521_g3_i2	1.04784e-54	1.15579	0.432	0.038	6.20017e-50	Basal wound epidermis
c1080578_g6_i1^sp|O75881|CP7B1_HUMAN^p450^Tm2	1.15685e-54	0.481248	0.383	0.028	6.84519e-50	Basal wound epidermis
c1080319_g4_i7	2.40857e-54	0.298413	0.259	0.01	1.42517e-49	Basal wound epidermis
c1077869_g6_i1	3.90565e-54	0.936842	0.309	0.017	2.31101e-49	Basal wound epidermis
c1085313_g1_i2	4.17464e-54	2.33257	0.667	0.107	2.47018e-49	Basal wound epidermis
c1091781_g1_i1	8.22471e-54	0.682871	0.642	0.089	4.86664e-49	Basal wound epidermis
c1086082_g1_i1^sp|Q62920|PDLI5_RAT^sp|Q8CI51|PDLI5_MOUSE^LIM	7.98924e-53	0.375934	0.333	0.021	4.72732e-48	Basal wound epidermis
c1063912_g1_i1	9.34079e-53	0.299466	0.259	0.011	5.52704e-48	Basal wound epidermis
c1074150_g2_i1^sp|P28290|SSFA2_HUMAN	1.50398e-52	0.372438	0.395	0.031	8.89922e-48	Basal wound epidermis
c1083890_g1_i2^sp|Q9NY59|NSMA2_HUMAN^Exo_endo_phos^Tm2	4.11391e-52	0.259633	0.309	0.018	2.43424e-47	Basal wound epidermis
c1087951_g3_i2^sp|Q05816|FABP5_MOUSE	9.49975e-52	2.04693	0.815	0.221	5.6211e-47	Basal wound epidermis
c1062981_g2_i1	1.04141e-51	0.655773	0.259	0.011	6.16212e-47	Basal wound epidermis
c1083982_g2_i1^sp|O00254|PAR3_HUMAN^7tm_1^sigP^Tm8	1.48653e-51	0.408994	0.321	0.02	8.79595e-47	Basal wound epidermis
c1084101_g1_i4^sp|P58871|TB182_MOUSE^sp|Q9C0C2|TB182_HUMAN1	4.70386e-51	0.606465	0.58	0.078	2.78332e-46	Basal wound epidermis
c1211569_g1_i1	1.05666e-50	0.323235	0.296	0.017	6.25235e-46	Basal wound epidermis
c1091062_g2_i1^sp|Q6P6Q2|K2C5_RAT^sp|Q08D91|K2C75_BOVIN^Filament	1.1998e-50	3.62815	0.975	0.579	7.09932e-46	Basal wound epidermis
c1091581_g4_i2^sp|P58107|EPIPL_HUMAN^Plectin^sigP	1.5207e-50	1.19769	0.679	0.12	8.99812e-46	Basal wound epidermis
c1087877_g4_i11	1.86376e-50	0.655094	0.679	0.105	1.1028e-45	Basal wound epidermis
c1091174_g2_i1	6.11954e-50	2.33962	0.58	0.086	3.62099e-45	Basal wound epidermis
c1091925_g1_i1^sp|P11369|POL2_MOUSE^RVT_1^Tm11	1.47131e-49	0.40555	0.494	0.054	8.7059e-45	Basal wound epidermis
c1067273_g2_i5^sp|Q99735|MGST2_HUMAN	1.87542e-49	0.465011	0.42	0.039	1.1097e-44	Basal wound epidermis
c1085880_g6_i1^sp|P08776|K2C8_XENLA^Filament	3.0439e-49	3.71486	1	0.667	1.8011e-44	Basal wound epidermis
c1070517_g3_i1	5.14092e-49	0.313628	0.284	0.016	3.04194e-44	Basal wound epidermis
c1091078_g7_i3^sp|Q9UHB6|LIMA1_HUMAN^LIM	5.29604e-49	1.01384	0.741	0.15	3.13372e-44	Basal wound epidermis
c1090287_g3_i11	5.52336e-49	1.28977	0.654	0.111	3.26823e-44	Basal wound epidermis
c1083182_g4_i1	1.16589e-48	0.810182	0.272	0.014	6.89866e-44	Basal wound epidermis
c1086859_g3_i1^sp|Q03145|EPHA2_MOUSE^Pkinase_Tyr	1.28675e-48	0.848624	0.741	0.139	7.61386e-44	Basal wound epidermis
c1079939_g7_i3^sp|Q8HZP6|FOS_FELCA^sp|O97930|FOS_PIG	1.33914e-48	0.901292	0.79	0.156	7.92383e-44	Basal wound epidermis
c1081414_g1_i2^sp|P62494|RB11A_RAT^Arf	2.51152e-48	0.917464	0.79	0.173	1.48609e-43	Basal wound epidermis
c1091078_g2_i1	3.26009e-48	1.00965	0.827	0.199	1.92903e-43	Basal wound epidermis
c1087435_g1_i2^sp|Q8K4L4|POF1B_MOUSE	3.89335e-48	0.599726	0.333	0.024	2.30373e-43	Basal wound epidermis
c1078600_g5_i1	3.97915e-48	0.590812	0.481	0.053	2.3545e-43	Basal wound epidermis
c1085450_g1_i7^sp|P47845|LEG3_RABIT^sp|P16110|LEG3_MOUSE^Gal-bind_lectin1	5.90179e-48	1.292	0.988	0.424	3.49215e-43	Basal wound epidermis
c1026897_g3_i1	6.27089e-48	0.659343	0.58	0.081	3.71055e-43	Basal wound epidermis
c1074855_g3_i1	9.36411e-48	1.46866	0.963	0.304	5.54084e-43	Basal wound epidermis
c1086730_g2_i1^sp|Q862Z3|UROM_CANFA^Zona_pellucida^sigP	2.16404e-47	0.637628	0.284	0.017	1.28049e-42	Basal wound epidermis
c1077526_g1_i1	3.09236e-47	0.688657	0.568	0.081	1.82978e-42	Basal wound epidermis
c1055997_g1_i1^sp|Q08DZ5|SDC1_BOVIN^sp|P34740|SDC1_MESAU^Syndecan^sigP^Tm11	1.83169e-46	1.65948	0.938	0.348	1.08383e-41	Basal wound epidermis
c1068064_g1_i1^sp|P13255|GNMT_RAT^Methyltransf_23	2.01501e-46	0.767586	0.481	0.056	1.1923e-41	Basal wound epidermis
c1082840_g5_i1^sp|Q9UQQ2|SH2B3_HUMAN^Phe_ZIP^Tm1	3.6047e-46	0.786109	0.556	0.078	2.13294e-41	Basal wound epidermis
c1069464_g2_i2^sp|Q6P9S0|MTSSL_MOUSE^sp|O43312|MTSS1_HUMAN^IMD^sigP	4.902e-46	0.821683	0.753	0.153	2.90056e-41	Basal wound epidermis
c1060002_g1_i3^sp|Q8TD43|TRPM4_HUMAN^sp|Q7TN37|TRPM4_MOUSE^Ion_trans^Tm3	4.95011e-46	0.327957	0.296	0.019	2.92903e-41	Basal wound epidermis
c1076922_g3_i1	5.81229e-46	3.35392	0.901	0.342	3.43919e-41	Basal wound epidermis
c1071864_g2_i2	1.06819e-45	0.402825	0.432	0.045	6.3206e-41	Basal wound epidermis
c1083181_g3_i2^sp|Q9NR45|SIAS_HUMAN^NeuB	1.6103e-45	1.26544	0.444	0.051	9.52828e-41	Basal wound epidermis
c1074317_g11_i1	6.62581e-45	0.413543	0.358	0.03	3.92056e-40	Basal wound epidermis
c1085868_g4_i11	1.03371e-44	0.675947	0.716	0.131	6.11655e-40	Basal wound epidermis
c1079010_g14_i1^sp|Q9Y6K5|OAS3_HUMAN^NTP_transf_2	3.72013e-44	0.308068	0.259	0.014	2.20124e-39	Basal wound epidermis
c1090910_g1_i1^sp|Q9BVG8|KIFC3_HUMAN^Kinesin	3.91553e-44	0.295799	0.259	0.014	2.31686e-39	Basal wound epidermis
c1040482_g1_i1	5.75832e-44	3.35758	0.914	0.312	3.40726e-39	Basal wound epidermis
c1091168_g1_i2^sp|Q66S13|NATT4_THANI^DUF946^sigP	6.32482e-44	2.8083	0.691	0.154	3.74246e-39	Basal wound epidermis
c1089660_g8_i1^sp|P08777|K1C1_XENLA^sp|Q64291|K1C12_MOUSE^Filament	1.63343e-43	3.46445	0.889	0.326	9.66514e-39	Basal wound epidermis
c1085979_g1_i2^sp|Q9DET5|TB15A_COTJA	2.35343e-42	1.89084	0.938	0.413	1.39255e-37	Basal wound epidermis
c1048782_g1_i1^sp|Q5E9E1|PDLI1_BOVIN^PDZ	2.58153e-42	0.772192	0.654	0.12	1.52752e-37	Basal wound epidermis
c1077634_g1_i1^sp|Q9UMD9|COHA1_HUMAN^sp|Q90584|COHA1_CHICK^Collagen	3.34023e-42	2.21827	0.543	0.091	1.97645e-37	Basal wound epidermis
c1072861_g2_i3^sp|Q3SYY7|OCAD2_BOVIN^OCIA	4.73086e-42	0.342372	0.309	0.024	2.7993e-37	Basal wound epidermis
c1081900_g1_i4^sp|P25815|S100P_HUMAN	4.73725e-42	3.49693	0.877	0.353	2.80308e-37	Basal wound epidermis
c1083609_g7_i1	7.76403e-42	0.378598	0.333	0.028	4.59405e-37	Basal wound epidermis
c1091226_g2_i1^sp|Q91WD2|TRPV6_MOUSE^sp|Q03274|PO22_POPJA^sp|Q9NQA5|TRPV5_HUMAN^Ank_2^RVT_1^Tm7	1.24184e-41	0.351066	0.309	0.024	7.34806e-37	Basal wound epidermis
c1067806_g3_i1^sp|Q5RBP7|ADH1A_PONAB^sp|Q5R1W2|ADH1B_PANTR^ADH_zinc_N	1.85906e-41	0.530254	0.37	0.037	1.10002e-36	Basal wound epidermis
c1080292_g12_i1	2.46519e-41	0.73011	0.58	0.093	1.45868e-36	Basal wound epidermis
c1087708_g2_i2	3.37434e-41	0.665154	0.556	0.084	1.99663e-36	Basal wound epidermis
c1067427_g2_i1^sp|Q3TYX2|LRN4L_MOUSE^RVT_1^fn3^Tm1	4.07853e-41	0.978326	0.765	0.192	2.41331e-36	Basal wound epidermis
c1082112_g1_i2	1.06642e-40	3.26517	0.815	0.249	6.31009e-36	Basal wound epidermis
c1080110_g1_i2^sp|P04574|CPNS1_PIG^sp|P04632|CPNS1_HUMAN	1.0787e-40	0.636718	0.568	0.092	6.38277e-36	Basal wound epidermis
c1078436_g8_i2^sp|O14880|MGST3_HUMAN1	1.22029e-40	0.855297	0.79	0.196	7.22058e-36	Basal wound epidermis
c1079913_g3_i4^sp|P30999|CTND1_MOUSE^Arm	1.50389e-40	0.721356	0.778	0.183	8.89869e-36	Basal wound epidermis
c1087336_g1_i1^sp|Q5ZIF1|APMAP_CHICK^SGL^Tm1	2.55024e-40	0.665175	0.617	0.11	1.509e-35	Basal wound epidermis
c1036500_g1_i6^sp|Q9YGC1|BLNK_CHICK^SH2	6.9343e-40	0.394833	0.58	0.086	4.1031e-35	Basal wound epidermis
c1082748_g1_i11^sp|P27607|PGH2_CHICK^sp|Q05769|PGH2_MOUSE^An_peroxidase	1.32329e-39	1.04741	0.704	0.158	7.83003e-35	Basal wound epidermis
c1071500_g4_i1^sp|Q9R1A9|TREX2_MOUSE^RNase_T	1.59728e-39	0.906179	0.519	0.079	9.45126e-35	Basal wound epidermis
c1081583_g1_i1^sp|Q9JHX0|RGS2_RAT	1.8192e-39	0.828875	0.519	0.082	1.07644e-34	Basal wound epidermis
c1033069_g1_i1	2.79206e-39	0.420726	0.321	0.028	1.65209e-34	Basal wound epidermis
c340669_g1_i1	3.10027e-39	0.348299	0.284	0.021	1.83446e-34	Basal wound epidermis
c1053398_g2_i1	8.80757e-39	1.81413	0.531	0.092	5.21152e-34	Basal wound epidermis
c1091581_g1_i1^sp|P58107|EPIPL_HUMAN^sp|Q8R0W0|EPIPL_MOUSE	1.08717e-38	1.52217	0.667	0.158	6.43292e-34	Basal wound epidermis
c1089966_g1_i2	2.83748e-38	0.482135	0.395	0.046	1.67896e-33	Basal wound epidermis
c1077798_g4_i3^sp|Q6ZVX7|NCRP1_HUMAN^FBA1	5.50874e-38	0.972133	0.827	0.23	3.25958e-33	Basal wound epidermis
c1074227_g1_i1^sp|Q9QYE3|BC11A_MOUSE^sp|Q9H165|BC11A_HUMAN^zf-C2H2_6	6.08444e-38	0.343813	0.309	0.026	3.60022e-33	Basal wound epidermis
c1082769_g1_i5^sp|A2A7S8|K1522_MOUSE^Tm2	6.31754e-38	0.576128	0.519	0.082	3.73815e-33	Basal wound epidermis
c1091053_g3_i1	1.61177e-37	0.982538	0.852	0.263	9.53701e-33	Basal wound epidermis
c1060088_g1_i2^sp|Q4FJU9|TMM40_MOUSE^sp|Q8WWA1|TMM40_HUMAN^Tm2	7.65474e-37	0.778801	0.728	0.166	4.52939e-32	Basal wound epidermis
c1079892_g2_i3^sp|Q8TBH0|ARRD2_HUMAN^Arrestin_C	2.6361e-36	0.682454	0.519	0.085	1.5598e-31	Basal wound epidermis
c1066317_g1_i1^sp|Q6P1M3|L2GL2_HUMAN^WD40	2.81482e-36	0.347998	0.37	0.042	1.66556e-31	Basal wound epidermis
c1081270_g1_i1	3.35955e-36	0.723121	0.778	0.193	1.98788e-31	Basal wound epidermis
c1042639_g2_i1	9.39395e-36	0.7983	0.654	0.137	5.55849e-31	Basal wound epidermis
c1091254_g1_i1^sp|Q99795|GPA33_HUMAN^sp|Q9JKA5|GPA33_MOUSE^V-set^Tm1	2.46583e-35	0.514712	0.593	0.11	1.45906e-30	Basal wound epidermis
c1059647_g1_i2^sp|P35221|CTNA1_HUMAN^Vinculin	3.21496e-35	0.79204	0.778	0.202	1.90232e-30	Basal wound epidermis
c1088955_g1_i2^sp|Q9GLG2|CAN1_MACFA^Peptidase_C2	3.44386e-35	0.958495	0.84	0.28	2.03776e-30	Basal wound epidermis
c1081931_g1_i4^sp|Q14118|DAG1_HUMAN^sp|Q28685|DAG1_RABIT^DAG1^sigP^Tm1	3.76207e-35	0.369309	0.37	0.045	2.22605e-30	Basal wound epidermis
c1068519_g1_i4^sp|Q52M98|1433T_XENLA^14-3-3^Tm1	6.18285e-35	0.912641	1	0.907	3.65845e-30	Basal wound epidermis
c1071192_g1_i1^sp|P54281|ECLC_BOVIN^sp|Q9UQC9|CLCA2_HUMAN^CLCA_N^sigP^Tm1	1.27993e-34	0.57236	0.519	0.086	7.5735e-30	Basal wound epidermis
c1074373_g2_i1^sp|Q8K3X3|GMDS_CRIGR^Epimerase	1.73916e-34	0.621965	0.395	0.053	1.02908e-29	Basal wound epidermis
c1061240_g1_i1	1.80867e-34	0.37126	0.506	0.078	1.07021e-29	Basal wound epidermis
c1080135_g1_i1^sp|P18065|IBP2_HUMAN^sp|P49705|IBP2_CHICK^IGFBP^sigP	4.75719e-34	0.658673	0.37	0.046	2.81488e-29	Basal wound epidermis
c1066256_g1_i1	5.88268e-34	0.352236	0.259	0.021	3.48084e-29	Basal wound epidermis
c779314_g2_i1^sp|Q9H5Y7|SLIK6_HUMAN^LRR_7^sigP^Tm1	1.02872e-33	0.271253	0.284	0.026	6.08706e-29	Basal wound epidermis
c1062336_g1_i2^sp|Q96BJ8|ELMO3_HUMAN^DUF3361	1.30108e-33	0.297422	0.321	0.033	7.69861e-29	Basal wound epidermis
c1088810_g1_i7^sp|Q02388|CO7A1_HUMAN^sp|P0C728|LF3_EBVG^VWA^sigP	1.60124e-33	1.58801	0.58	0.135	9.4747e-29	Basal wound epidermis
c787028_g1_i1	1.61697e-33	1.03533	0.988	0.534	9.56777e-29	Basal wound epidermis
c1087532_g2_i1^sp|P19013|K2C4_HUMAN^Filament	3.25533e-33	1.19234	0.309	0.033	1.92621e-28	Basal wound epidermis
c1068299_g3_i3^sigP^Tm1	5.24476e-33	1.6903	0.852	0.325	3.10338e-28	Basal wound epidermis
c1521954_g1_i1	7.64189e-33	0.507541	0.37	0.048	4.52178e-28	Basal wound epidermis
c1068527_g1_i5^sp|Q91YL3|UCKL1_MOUSE^sigP	7.99832e-33	0.309179	0.346	0.04	4.73269e-28	Basal wound epidermis
c1079546_g4_i2^sp|P99029|PRDX5_MOUSE^sp|P30044|PRDX5_HUMAN^sp|Q9DCG9|TR112_MOUSE^Redoxin^Trm112p	9.9979e-33	1.16939	0.938	0.536	5.91586e-28	Basal wound epidermis
c1079939_g3_i2^sp|Q9PW88|GPC6A_CARAU^NCD3G^Tm7	1.96344e-32	0.598307	0.58	0.119	1.16179e-27	Basal wound epidermis
c1055238_g1_i2^sp|Q5BL38|CEGT_XENTR^Glyco_tranf_2_3^Tm3	1.99985e-32	0.392154	0.407	0.057	1.18333e-27	Basal wound epidermis
c1086285_g2_i2^sp|Q2M2I5|K1C24_HUMAN^sp|Q28706|K1C12_RABIT^Filament	3.21205e-32	3.47953	0.889	0.521	1.90061e-27	Basal wound epidermis
c1088891_g1_i1^sp|P79114|MYO10_BOVIN^MyTH4^sigP	4.20106e-32	0.690435	0.704	0.182	2.48581e-27	Basal wound epidermis
c1090431_g1_i1^sp|P11369|POL2_MOUSE^Exo_endo_phos	4.23948e-32	0.447175	0.309	0.033	2.50854e-27	Basal wound epidermis
c1091373_g1_i4	4.99681e-32	0.527663	0.42	0.064	2.95666e-27	Basal wound epidermis
c1081345_g1_i1^sp|Q8WXH0|SYNE2_HUMAN^Spectrin^Tm1	1.21179e-31	0.273844	0.358	0.045	7.17026e-27	Basal wound epidermis
c103532_g1_i1	1.6942e-31	0.273408	0.272	0.026	1.00247e-26	Basal wound epidermis
c1088870_g2_i2^sp|A6H8I2|SGSM3_XENLA^RabGAP-TBC	2.12723e-31	0.270182	0.346	0.042	1.2587e-26	Basal wound epidermis
c1083012_g1_i4^sp|Q90986|LY6E_CHICK^UPAR_LY6^sigP	4.36135e-31	1.36061	0.259	0.024	2.58065e-26	Basal wound epidermis
c1073916_g1_i11	5.79033e-31	0.594144	0.704	0.172	3.42619e-26	Basal wound epidermis
c1076361_g1_i1	1.07228e-30	0.970194	0.864	0.303	6.34477e-26	Basal wound epidermis
c1091632_g2_i1^Tm1	1.19719e-30	0.441247	0.432	0.068	7.08388e-26	Basal wound epidermis
c1082824_g3_i2^sp|P26007|ITA6_CHICK^FG-GAP^sigP^Tm1	1.63285e-30	0.563	0.383	0.056	9.66176e-26	Basal wound epidermis
c1078848_g4_i3^sp|P20810|ICAL_HUMAN^Calpain_inhib	3.04416e-30	1.03818	0.926	0.434	1.80126e-25	Basal wound epidermis
c1090867_g1_i1	3.48773e-30	0.88178	0.519	0.104	2.06372e-25	Basal wound epidermis
c1088600_g8_i11	4.04155e-30	0.376546	0.432	0.068	2.39142e-25	Basal wound epidermis
c1083732_g6_i1^sp|Q90835|EF1A_CHICK^sp|P68105|EF1A1_RABIT^GTP_EFTU	4.05605e-30	0.542078	0.605	0.133	2.40001e-25	Basal wound epidermis
c1081597_g1_i1	4.08501e-30	0.407104	0.531	0.099	2.41714e-25	Basal wound epidermis
c1073397_g3_i1^sp|Q66IG4|NDRG1_XENTR^Ndr	5.74405e-30	0.33185	0.309	0.035	3.39881e-25	Basal wound epidermis
c1074534_g1_i2	6.38209e-30	0.297477	0.284	0.03	3.77634e-25	Basal wound epidermis
c1079546_g6_i1	1.23332e-29	0.596326	0.593	0.134	7.29769e-25	Basal wound epidermis
c1077957_g1_i1	1.7833e-29	0.359792	0.309	0.037	1.0552e-24	Basal wound epidermis
c1079594_g3_i3^sp|B7ZR65|SOX9A_XENLA^sp|Q07869|PPARA_HUMAN^sp|Q9BG91|SOX9_CALJA^Sox_N^zf-C4	2.69237e-29	0.454725	0.432	0.071	1.5931e-24	Basal wound epidermis
c1072879_g9_i3^sp|Q3SWX7|ANXA3_BOVIN^Annexin	4.83893e-29	0.502157	0.494	0.093	2.86324e-24	Basal wound epidermis
c1089084_g5_i1^sp|Q07283|TRHY_HUMAN	9.44031e-29	0.835152	0.444	0.081	5.58593e-24	Basal wound epidermis
c1087478_g4_i2^sp|A0JM08|K0284_XENTR^sp|Q80U49|K0284_MOUSE	1.1646e-28	0.294559	0.321	0.04	6.89105e-24	Basal wound epidermis
c1053398_g1_i1	1.20188e-28	2.4089	0.63	0.181	7.11167e-24	Basal wound epidermis
c1090364_g1_i1^sp|Q9BH04|KBRS1_MACFA^Arf^PARP1	2.5432e-28	1.30178	0.741	0.237	1.50484e-23	Basal wound epidermis
c1074855_g4_i1	3.76798e-28	0.520335	0.63	0.154	2.22955e-23	Basal wound epidermis
c1059036_g1_i2^sp|Q969H0|FBXW7_HUMAN^F-box	4.87965e-28	0.289427	0.272	0.029	2.88734e-23	Basal wound epidermis
c1066591_g3_i3^sp|O93235|CIRBA_XENLA^sp|Q5RF83|CIRBP_PONAB^RRM_1	5.69535e-28	0.892542	1	0.947	3.37e-23	Basal wound epidermis
c1081931_g3_i1	1.82264e-27	0.620489	0.605	0.148	1.07847e-22	Basal wound epidermis
c965183_g1_i1^sp|P41135|ID1_RAT	2.20513e-27	0.480344	0.42	0.073	1.3048e-22	Basal wound epidermis
c1086035_g1_i1	2.35874e-27	0.863199	0.852	0.323	1.39569e-22	Basal wound epidermis
c1082296_g1_i2	8.19462e-27	0.834183	0.37	0.06	4.84884e-22	Basal wound epidermis
c1076763_g2_i1^sp|Q9NXB0|MKS1_HUMAN^B9-C2	1.12462e-26	0.313448	0.296	0.037	6.65447e-22	Basal wound epidermis
c1066277_g1_i1	1.49208e-26	0.408026	0.284	0.034	8.82877e-22	Basal wound epidermis
c1090414_g1_i2^sp|P04083|ANXA1_HUMAN^Annexin	1.72614e-26	0.78328	0.963	0.619	1.02137e-21	Basal wound epidermis
c1080745_g4_i3^sp|Q80ZG0|RIC8B_RAT^sp|Q80XE1|RIC8B_MOUSE^Ric8	2.11582e-26	0.353826	0.346	0.051	1.25195e-21	Basal wound epidermis
c1092577_g3_i1	3.96346e-26	0.334635	0.333	0.048	2.34522e-21	Basal wound epidermis
c1061571_g1_i1^sp|Q8TF74|WIPF2_HUMAN^sp|Q6PEV3|WIPF2_MOUSE^WH2	5.07474e-26	0.324547	0.42	0.076	3.00277e-21	Basal wound epidermis
c1090187_g3_i3	5.26503e-26	0.29498	0.296	0.038	3.11537e-21	Basal wound epidermis
c1090681_g1_i2^sp|Q5SZK8|FREM2_HUMAN^Calx-beta^Tm1	5.29573e-26	0.673798	0.259	0.03	3.13354e-21	Basal wound epidermis
c1090995_g1_i1^sp|Q98SK0|MDFIC_XENLA^sp|Q9P1T7|MDFIC_HUMAN	5.693e-26	0.670163	0.605	0.16	3.3686e-21	Basal wound epidermis
c1081049_g3_i1	9.33788e-26	0.564304	0.469	0.095	5.52531e-21	Basal wound epidermis
c1063615_g1_i3^sp|Q2LE78|BTBD6_XENLA^BTB	9.3608e-26	0.374817	0.407	0.071	5.53888e-21	Basal wound epidermis
c1070069_g2_i2^sp|Q90701|TEAD3_CHICK^TEA	1.21265e-25	0.359305	0.407	0.07	7.17535e-21	Basal wound epidermis
c1078260_g7_i1	1.31833e-25	0.294893	0.346	0.051	7.80069e-21	Basal wound epidermis
c1084634_g1_i1^sp|Q9Y6R7|FCGBP_HUMAN^VWD^sigP^Tm1	1.34986e-25	1.85055	0.358	0.06	7.98726e-21	Basal wound epidermis
c1067858_g2_i1^sp|Q60980|KLF3_MOUSE	1.42764e-25	0.452363	0.519	0.119	8.44747e-21	Basal wound epidermis
c1073629_g1_i3^sp|Q91287|FGFR3_PLEWA^Pkinase_Tyr	2.34464e-25	0.284312	0.37	0.059	1.38735e-20	Basal wound epidermis
c1078799_g1_i1	2.6893e-25	0.260774	0.309	0.042	1.59128e-20	Basal wound epidermis
c1089100_g6_i2^sp|Q8K3X2|FCL_CRIGR^RmlD_sub_bind1	4.03534e-25	0.38382	0.42	0.078	2.38775e-20	Basal wound epidermis
c1092520_g1_i2^sp|Q14435|GALT3_HUMAN^sp|P08548|LIN1_NYCCO^Glycos_transf_2^RVT_1^Tm1	4.56505e-25	0.470903	0.481	0.1	2.70119e-20	Basal wound epidermis
c1031038_g1_i1	5.42568e-25	0.26973	0.309	0.042	3.21043e-20	Basal wound epidermis
c1087794_g9_i1	7.51494e-25	0.39786	0.494	0.104	4.44666e-20	Basal wound epidermis
c1075644_g7_i7^sp|Q04913|NR4A1_XENLA	8.342e-25	0.566129	0.481	0.104	4.93605e-20	Basal wound epidermis
c1086862_g1_i21	1.13361e-24	0.500383	0.568	0.139	6.70767e-20	Basal wound epidermis
c1064197_g1_i2^sp|P13797|PLST_HUMAN^EF-hand_6	1.22813e-24	0.724409	0.914	0.407	7.26697e-20	Basal wound epidermis
c1071836_g4_i6^sp|O60701|UGDH_HUMAN^UDPG_MGDP_dh_N	1.51711e-24	0.801431	0.543	0.135	8.97689e-20	Basal wound epidermis
c1077247_g1_i1^sp|O15020|SPTN2_HUMAN^sp|Q62261|SPTB2_MOUSE^Spectrin	2.41464e-24	0.381769	0.358	0.06	1.42876e-19	Basal wound epidermis
c1070798_g1_i1^sp|Q90384|TDX_CYNPY^AhpC-TSA	7.15082e-24	0.813025	0.988	0.782	4.23121e-19	Basal wound epidermis
c1071870_g2_i1^sp|P27921|JUND_CHICK^Jun	7.7306e-24	0.625735	0.815	0.275	4.57427e-19	Basal wound epidermis
c1086770_g3_i2^sp|P30931|TF_BOVIN^Interfer-bind	9.67704e-24	0.339368	0.272	0.036	5.726e-19	Basal wound epidermis
c1089192_g2_i1	1.32415e-23	0.537689	0.802	0.252	7.83515e-19	Basal wound epidermis
c1065099_g1_i1	1.65553e-23	1.20057	0.778	0.311	9.79595e-19	Basal wound epidermis
c1083326_g2_i1	2.48265e-23	0.264751	0.358	0.06	1.46901e-18	Basal wound epidermis
c1071587_g4_i1	3.00182e-23	0.253451	0.309	0.046	1.77621e-18	Basal wound epidermis
c1065598_g6_i1	3.38283e-23	0.455168	0.506	0.115	2.00165e-18	Basal wound epidermis
c1073873_g2_i1^sp|Q09666|AHNK_HUMAN1	3.54949e-23	0.720432	0.951	0.461	2.10027e-18	Basal wound epidermis
c1078388_g2_i1	4.7064e-23	0.546853	0.42	0.085	2.78482e-18	Basal wound epidermis
c1077454_g3_i2^sp|P28562|DUS1_HUMAN^sp|P28563|DUS1_MOUSE^DSPc^Rhodanese^Tm1	5.10828e-23	0.823266	0.951	0.492	3.02262e-18	Basal wound epidermis
c1087875_g3_i1	5.20509e-23	1.62075	0.889	0.579	3.0799e-18	Basal wound epidermis
c1081812_g2_i1^sp|Q9Z206|ARHG8_MOUSE^sp|Q7Z628|ARHG8_HUMAN	5.62801e-23	0.552132	0.667	0.198	3.33015e-18	Basal wound epidermis
c1081315_g2_i8^sp|Q62936|DLG3_RAT^L27_1	8.7156e-23	0.320354	0.346	0.058	5.1571e-18	Basal wound epidermis
c1091781_g2_i1^Tm1	1.07608e-22	0.385833	0.395	0.077	6.36729e-18	Basal wound epidermis
c1087672_g2_i1	1.13059e-22	0.408692	0.346	0.06	6.68983e-18	Basal wound epidermis
c1089781_g2_i1^sp|Q9NUV7|SPTC3_HUMAN^Aminotran_1_2	1.19383e-22	0.3208	0.296	0.043	7.06401e-18	Basal wound epidermis
c1085634_g3_i4^sp|P39054|DYN2_MOUSE^Dynamin_N	1.21191e-22	0.378266	0.42	0.085	7.17102e-18	Basal wound epidermis
c1069483_g1_i4^sp|Q9CPU4|MGST3_MOUSE	1.35349e-22	0.525601	0.642	0.19	8.00875e-18	Basal wound epidermis
c1078749_g3_i1^sp|Q8NE86|MCU_HUMAN^DUF607^Tm2	1.41118e-22	0.32747	0.407	0.078	8.35008e-18	Basal wound epidermis
c1079111_g1_i3^sp|P35520|CBS_HUMAN^PALP^sigP	1.63554e-22	0.313227	0.296	0.044	9.67764e-18	Basal wound epidermis
c1079650_g1_i1	1.92134e-22	0.291174	0.333	0.055	1.13688e-17	Basal wound epidermis
c1090214_g1_i1^sp|Q0UJJ7|NST1_PHANO	2.03959e-22	0.930626	0.753	0.269	1.20684e-17	Basal wound epidermis
c1071058_g1_i2^sp|Q3YBM2|T176B_HUMAN^CD20^Tm4	2.09062e-22	0.684543	0.432	0.094	1.23704e-17	Basal wound epidermis
c1077011_g3_i1	2.38441e-22	0.331483	0.654	0.193	1.41088e-17	Basal wound epidermis
c1083156_g4_i1^sp|P53809|PPCT_RAT	3.20481e-22	0.443019	0.605	0.161	1.89632e-17	Basal wound epidermis
c1089354_g4_i1	3.35424e-22	0.36763	0.296	0.045	1.98474e-17	Basal wound epidermis
c516877_g1_i1	4.58716e-22	0.464557	0.333	0.057	2.71427e-17	Basal wound epidermis
c1075744_g2_i1	6.58522e-22	0.830978	0.395	0.081	3.89654e-17	Basal wound epidermis
c1076560_g3_i2^sp|O93327|H2AY_CHICK	7.11848e-22	0.625571	0.654	0.21	4.21207e-17	Basal wound epidermis
c1077011_g4_i1^sp|Q8K419|LEG4_MOUSE^Gal-bind_lectin	7.15293e-22	0.751048	1	0.844	4.23246e-17	Basal wound epidermis
c1079108_g2_i1	8.3191e-22	0.471614	0.432	0.094	4.92249e-17	Basal wound epidermis
c1087983_g4_i1	1.13183e-21	0.283199	0.42	0.085	6.69717e-17	Basal wound epidermis
c1071058_g3_i1	1.57186e-21	0.362593	0.407	0.086	9.30088e-17	Basal wound epidermis
c1075957_g7_i11^sp|Q6GNP0|CQ10B_XENLA^Polyketide_cyc	2.30374e-21	0.6283	0.63	0.194	1.36314e-16	Basal wound epidermis
c1079318_g4_i1	2.72258e-21	0.53862	0.432	0.095	1.61098e-16	Basal wound epidermis
c1069861_g1_i1	2.99768e-21	0.343251	0.358	0.067	1.77376e-16	Basal wound epidermis
c1091778_g2_i4^sp|Q27971|CAN2_BOVIN^sp|P17655|CAN2_HUMAN^Peptidase_C21	3.18423e-21	0.355505	0.309	0.052	1.88414e-16	Basal wound epidermis
c1076283_g1_i7^sp|P50540|MXI1_MOUSE^sp|O09015|MXI1_RAT^HLH	4.28711e-21	0.408054	0.568	0.152	2.53672e-16	Basal wound epidermis
c1088136_g1_i2^sp|Q60992|VAV2_MOUSE^SH3_2^sigP	4.73401e-21	0.35724	0.321	0.055	2.80116e-16	Basal wound epidermis
c1068408_g8_i1	6.28428e-21	0.43707	0.543	0.139	3.71847e-16	Basal wound epidermis
c1090147_g2_i4^sp|Q6GPV4|C4S1B_XENLA	7.6387e-21	0.512322	0.704	0.225	4.51989e-16	Basal wound epidermis
c1042639_g3_i2^sp|A4II20|EGR1_XENTR^sp|P18146|EGR1_HUMAN^sp|Q6GQH4|EGR1A_XENLA^DUF3446	1.04655e-20	0.415898	0.321	0.056	6.19254e-16	Basal wound epidermis
c1077195_g3_i1	1.10261e-20	0.680773	0.889	0.458	6.52426e-16	Basal wound epidermis
c1081584_g1_i2^sp|Q8WXE0|CSKI2_HUMAN^Ank_2	1.11747e-20	0.306602	0.37	0.072	6.61219e-16	Basal wound epidermis
c1061702_g1_i1^sp|Q90X64|VNG2A_XENLA	1.14924e-20	0.261153	0.395	0.08	6.80017e-16	Basal wound epidermis
c1041953_g1_i1^sp|P0CG39|POTEJ_HUMAN	1.23969e-20	0.699688	0.988	0.875	7.33536e-16	Basal wound epidermis
c1087685_g5_i2^sp|P62155|CALM_XENLA^EF-hand_1	1.49632e-20	0.653614	0.704	0.252	8.85388e-16	Basal wound epidermis
c1079019_g1_i1	2.54838e-20	0.295473	0.457	0.102	1.5079e-15	Basal wound epidermis
c1083972_g7_i5^sp|Q9R0S3|MMP17_MOUSE^PG_binding_1^sigP1	4.20416e-20	0.78129	0.926	0.545	2.48765e-15	Basal wound epidermis
c1074659_g1_i1^sp|P24898|JUNB_RAT^Jun	4.33189e-20	0.737285	0.938	0.535	2.56322e-15	Basal wound epidermis
c1089078_g8_i1^sp|Q9GLK0|TGM1_CANFA^Transglut_N	4.74542e-20	0.599402	0.272	0.043	2.80791e-15	Basal wound epidermis
c1075578_g1_i1	5.80904e-20	0.320069	0.519	0.127	3.43727e-15	Basal wound epidermis
c1086577_g1_i2^sp|Q5ZLX4|ARHG3_CHICK^RhoGEF	7.41763e-20	0.257456	0.259	0.038	4.38908e-15	Basal wound epidermis
c1090797_g1_i1^sp|Q9NBX4|RTXE_DROME^RVT_1	7.98845e-20	0.445679	0.654	0.196	4.72685e-15	Basal wound epidermis
c1083026_g4_i4^sp|P13135|CPNS1_BOVIN^EF-hand_81	8.09056e-20	0.79023	0.877	0.52	4.78726e-15	Basal wound epidermis
c1087087_g2_i2^sp|Q66KM2|NDRG2_XENTR^Ndr	9.73244e-20	0.465537	0.654	0.207	5.75878e-15	Basal wound epidermis
c1063219_g1_i1^sp|Q99814|EPAS1_HUMAN^PAS_9^sigP	1.24398e-19	0.25602	0.309	0.053	7.36075e-15	Basal wound epidermis
c1072890_g6_i1^sp|Q8C6U2|PQLC3_MOUSE^PQ-loop^Tm4	1.31457e-19	0.324869	0.42	0.094	7.77843e-15	Basal wound epidermis
c1087685_g6_i1	1.36967e-19	0.887194	0.852	0.421	8.10446e-15	Basal wound epidermis
c1084617_g8_i1^sp|P52209|6PGD_HUMAN^NAD_binding_2^sigP	1.43847e-19	0.6129	0.889	0.418	8.51159e-15	Basal wound epidermis
c1067652_g1_i1^sp|O00221|IKBE_HUMAN^Ank_2	1.7035e-19	0.261321	0.284	0.045	1.00798e-14	Basal wound epidermis
c1089606_g1_i1	1.78171e-19	0.26596	0.333	0.062	1.05426e-14	Basal wound epidermis
c1081163_g10_i11	2.20814e-19	0.316009	0.259	0.039	1.30658e-14	Basal wound epidermis
c1058399_g1_i3^sp|Q28808|IFI6_PANTR^sp|P09912|IFI6_HUMAN^Ifi-6-16^Tm3	2.38488e-19	0.350942	0.444	0.105	1.41116e-14	Basal wound epidermis
c1084832_g1_i2	3.41131e-19	0.414623	0.531	0.147	2.01851e-14	Basal wound epidermis
c1066366_g1_i1^sp|O14672|ADA10_HUMAN^sp|Q8JIY1|ADA10_XENLA^Pep_M12B_propep^Reprolysin_3^sigP^Tm1	3.47291e-19	0.488188	0.728	0.251	2.05496e-14	Basal wound epidermis
c1078807_g2_i1	5.17804e-19	0.59624	0.926	0.463	3.0639e-14	Basal wound epidermis
c1090446_g4_i1	7.39596e-19	0.273654	0.358	0.073	4.37626e-14	Basal wound epidermis
c1069272_g1_i2^sp|P08317|IL8_CHICK^sp|P26894|IL8_PIG^IL8^Tm1	8.18517e-19	0.4715	0.358	0.073	4.84324e-14	Basal wound epidermis
c1080632_g5_i2^sp|O00534|VMA5A_HUMAN^VIT^Tm1	8.55691e-19	0.457739	0.605	0.185	5.06321e-14	Basal wound epidermis
c1056132_g1_i3^sp|Q5XHI4|F115_XENLA^M60-like1	1.1757e-18	0.326601	0.259	0.041	6.95675e-14	Basal wound epidermis
c1085409_g6_i2^sp|Q3TMQ6|ANG4_MOUSE^sp|Q8WN65|ANGI_MIOTA^RnaseA^sigP	1.42608e-18	0.337172	0.827	0.29	8.43829e-14	Basal wound epidermis
c1074949_g2_i1	1.43218e-18	0.27197	0.383	0.082	8.47436e-14	Basal wound epidermis
c1080509_g9_i1	1.50219e-18	0.291258	0.272	0.044	8.88862e-14	Basal wound epidermis
c1087221_g1_i2^sp|Q6B855|TKT_BOVIN^sp|P29401|TKT_HUMAN^Transket_pyr^Transketolase_N	1.90327e-18	0.31018	0.605	0.174	1.12618e-13	Basal wound epidermis
c1080167_g2_i1^sp|P24479|S10AB_CHICK^S_100	2.3789e-18	0.526621	1	0.893	1.40762e-13	Basal wound epidermis
c1073980_g2_i1^sp|P49716|CEBPD_HUMAN	3.0309e-18	0.512713	0.889	0.358	1.79341e-13	Basal wound epidermis
c1085815_g3_i1	3.98335e-18	0.328129	0.531	0.141	2.35699e-13	Basal wound epidermis
c891558_g1_i1	4.00639e-18	0.283001	0.383	0.083	2.37062e-13	Basal wound epidermis
c1078955_g2_i2^sp|O15296|LX15B_HUMAN^Lipoxygenase	4.71077e-18	0.36606	0.593	0.173	2.78741e-13	Basal wound epidermis
c1086935_g3_i11	6.74067e-18	0.352508	0.395	0.092	3.98852e-13	Basal wound epidermis
c1071222_g1_i1^sp|O08738|CASP6_MOUSE^sp|Q3T0P5|CASP6_BOVIN^Peptidase_C14	7.39101e-18	0.466558	0.593	0.195	4.37334e-13	Basal wound epidermis
c1070976_g6_i1	7.48935e-18	0.38193	0.519	0.145	4.43152e-13	Basal wound epidermis
c1086538_g2_i1	8.56164e-18	0.521229	0.58	0.18	5.06601e-13	Basal wound epidermis
c1084848_g2_i3^sp|O15417|TNC18_HUMAN	1.16875e-17	0.367103	0.728	0.252	6.91564e-13	Basal wound epidermis
c1071297_g12_i3^sp|Q63073|BTG1_RAT	1.37037e-17	0.629927	0.963	0.595	8.10864e-13	Basal wound epidermis
c1081040_g4_i2^sp|Q5R510|CD59_PONAB^UPAR_LY6^sigP	1.44265e-17	1.00924	0.358	0.081	8.53628e-13	Basal wound epidermis
c1089707_g6_i3^sp|Q9Z254|GIPC1_RAT^sp|O14908|GIPC1_HUMAN^PDZ^Tm11	1.58918e-17	0.386313	0.494	0.137	9.40334e-13	Basal wound epidermis
c1077701_g1_i4^sp|Q2NKS3|PSMG3_BOVIN^DUF2372	1.68135e-17	0.416748	0.432	0.11	9.9487e-13	Basal wound epidermis
c1085033_g10_i2	1.99705e-17	0.660372	0.728	0.296	1.18167e-12	Basal wound epidermis
c1092451_g2_i1^sp|P11369|POL2_MOUSE	2.00818e-17	0.266523	0.358	0.079	1.18826e-12	Basal wound epidermis
c1072960_g2_i1^sp|Q6DIF4|WDR1_XENTR1	2.20578e-17	0.361975	0.617	0.192	1.30518e-12	Basal wound epidermis
c1072627_g1_i1^sp|P51464|ARLY_LITCT^Lyase_1	2.66677e-17	0.260601	0.272	0.047	1.57795e-12	Basal wound epidermis
c1064319_g1_i1^sp|A5D7D1|ACTN4_BOVIN^sp|O43707|ACTN4_HUMAN^CH^Spectrin1	3.37952e-17	0.448267	0.642	0.222	1.9997e-12	Basal wound epidermis
c1068777_g1_i1	4.50706e-17	0.300713	0.37	0.082	2.66687e-12	Basal wound epidermis
c1069700_g2_i1^sp|Q9BXS4|TMM59_HUMAN^BSMAP^Tm1	4.5813e-17	0.432645	0.778	0.307	2.7108e-12	Basal wound epidermis
c1084497_g4_i3^sp|Q60793|KLF4_MOUSE	5.01398e-17	0.375017	0.284	0.053	2.96682e-12	Basal wound epidermis
c531275_g1_i1	5.47908e-17	0.418327	0.42	0.106	3.24203e-12	Basal wound epidermis
c1076927_g2_i1^sp|P07341|ALDOB_CHICK^Glycolytic^Tm1	6.93424e-17	0.495862	0.827	0.346	4.10306e-12	Basal wound epidermis
c1079300_g5_i1	9.16673e-17	0.491705	0.704	0.266	5.42404e-12	Basal wound epidermis
c1077793_g3_i1	9.7006e-17	0.348178	0.444	0.119	5.73994e-12	Basal wound epidermis
c1062377_g1_i1^sp|Q9DAS9|GBG12_MOUSE	1.03955e-16	0.350388	0.469	0.128	6.15112e-12	Basal wound epidermis
c1075836_g13_i1	1.04475e-16	0.324348	0.519	0.151	6.18187e-12	Basal wound epidermis
c1092289_g1_i4^sp|O55225|OTOG_MOUSE^VWD^Tm1	1.17131e-16	2.5277	0.494	0.162	6.93075e-12	Basal wound epidermis
c1082163_g1_i3^sp|Q9HAT2|SIAE_HUMAN^DUF303^sigP	1.69244e-16	0.544126	0.444	0.121	1.00143e-11	Basal wound epidermis
c1081622_g11_i1	1.74404e-16	0.265526	0.284	0.053	1.03197e-11	Basal wound epidermis
c1084411_g2_i1	1.90584e-16	0.387164	0.469	0.129	1.1277e-11	Basal wound epidermis
c1079322_g1_i1^sp|Q9BTL4|IER2_HUMAN^IER^Tm1	1.93895e-16	0.629891	0.864	0.423	1.1473e-11	Basal wound epidermis
c1027595_g3_i1^sp|P52789|HXK2_HUMAN^Hexokinase_11	2.22626e-16	0.267532	0.321	0.068	1.3173e-11	Basal wound epidermis
c1085533_g3_i3	2.41113e-16	0.35449	0.37	0.091	1.42669e-11	Basal wound epidermis
c1084539_g3_i1	2.61277e-16	0.663487	0.938	0.442	1.546e-11	Basal wound epidermis
c1077025_g3_i5^sp|B2GUZ5|CAZA1_RAT^F-actin_cap_A^Tm11	2.79649e-16	0.530845	0.926	0.526	1.65471e-11	Basal wound epidermis
c1081343_g1_i2	4.00489e-16	0.322543	0.346	0.078	2.36973e-11	Basal wound epidermis
c1082675_g11_i1	4.43177e-16	0.377225	0.395	0.096	2.62233e-11	Basal wound epidermis
c1084100_g1_i1	4.61529e-16	0.250014	0.272	0.05	2.73091e-11	Basal wound epidermis
c1082344_g9_i1^sp|P25685|DNJB1_HUMAN^sp|Q3MI00|DNJB1_BOVIN^DnaJ	8.41904e-16	0.265443	0.321	0.068	4.98163e-11	Basal wound epidermis
c1087514_g1_i6^sp|O95758|PTBP3_HUMAN^sp|Q8BHD7|PTBP3_MOUSE^RRM_6	9.70599e-16	0.484291	0.753	0.33	5.74313e-11	Basal wound epidermis
c1090671_g3_i1^sp|Q66JJ0|FOXO1_XENTR	1.06156e-15	0.260991	0.37	0.089	6.28135e-11	Basal wound epidermis
c1083913_g3_i1	1.33164e-15	0.324256	0.457	0.128	7.87944e-11	Basal wound epidermis
c1053505_g1_i1^sp|P46695|IEX1_HUMAN	1.4634e-15	0.554146	0.519	0.164	8.65909e-11	Basal wound epidermis
c1083434_g3_i1^sp|Q8BG73|SH3L2_MOUSE^sp|Q5REQ9|SH3L2_PONAB^SH3BGR1	1.47843e-15	0.255013	0.346	0.078	8.74805e-11	Basal wound epidermis
c1084656_g1_i1	1.8265e-15	0.399456	0.457	0.134	1.08076e-10	Basal wound epidermis
c1086320_g3_i1^sp|Q0VCW6|PNRC2_BOVIN^Tm2	2.58993e-15	0.571197	0.951	0.69	1.53249e-10	Basal wound epidermis
c1077605_g8_i1^sp|Q2KI51|PR15A_BOVIN^sp|Q8BFW3|PR15B_MOUSE^PP1c_bdg	2.63394e-15	0.399661	0.728	0.278	1.55853e-10	Basal wound epidermis
c1066995_g2_i1^sp|Q1JQB5|FBLI1_BOVIN^sp|Q8WUP2|FBLI1_HUMAN^LIM	3.62862e-15	0.318522	0.469	0.135	2.14709e-10	Basal wound epidermis
c1077263_g1_i1^sp|Q99973|TEP1_HUMAN^TROVE	3.64447e-15	0.35136	0.432	0.117	2.15647e-10	Basal wound epidermis
c1091319_g1_i3	5.33304e-15	0.69637	0.951	0.712	3.15561e-10	Basal wound epidermis
c1080900_g1_i1^sp|Q9R011|PLK3_RAT^Pkinase	5.3875e-15	0.328441	0.395	0.103	3.18784e-10	Basal wound epidermis
c1064210_g2_i1	5.64578e-15	0.364588	0.407	0.111	3.34067e-10	Basal wound epidermis
c964416_g1_i1^sp|Q5R7A8|MYCBP_PONAB^sp|Q99417|MYCBP_HUMAN	5.65618e-15	0.332346	0.481	0.142	3.34682e-10	Basal wound epidermis
c1061018_g1_i1^sp|Q6PBD4|HES4_XENTR^Hairy_orange	5.84507e-15	0.545701	0.469	0.147	3.45859e-10	Basal wound epidermis
c1078456_g1_i4^sp|Q19417|YSNK_CAEEL^Glyco_transf_92^Tm1	5.8858e-15	0.421018	0.284	0.061	3.48269e-10	Basal wound epidermis
c1068602_g2_i3^sp|P30536|TSPOA_HUMAN^TspO_MBR^Tm5	6.61811e-15	0.314787	0.395	0.106	3.916e-10	Basal wound epidermis
c1079985_g3_i1	7.04386e-15	0.952959	0.383	0.111	4.16792e-10	Basal wound epidermis
c1077822_g2_i1^sp|Q9DB73|NB5R1_MOUSE^sp|Q9UHQ9|NB5R1_HUMAN^NAD_binding_1	7.25978e-15	0.381114	0.556	0.189	4.29568e-10	Basal wound epidermis
c1089008_g1_i7^sp|P09488|GSTM1_HUMAN^GST_N	9.11828e-15	0.527863	0.901	0.456	5.39538e-10	Basal wound epidermis
c1071943_g3_i2^sp|P18589|MX2_RAT^THAP	9.34996e-15	0.32381	0.543	0.179	5.53246e-10	Basal wound epidermis
c1079306_g2_i1^sp|Q9EP52|TWSG1_MOUSE^Tsg	1.04941e-14	0.369348	0.58	0.201	6.20946e-10	Basal wound epidermis
c1072851_g8_i2^sp|Q9P289|MST4_HUMAN^Pkinase	1.09288e-14	0.325179	0.531	0.175	6.46668e-10	Basal wound epidermis
c1090550_g1_i1	1.54049e-14	0.304973	0.407	0.113	9.11524e-10	Basal wound epidermis
c1075442_g12_i1^sp|P29594|CASP2_MOUSE^CARD	3.15141e-14	0.368783	0.333	0.082	1.86472e-09	Basal wound epidermis
c1055781_g1_i3^sp|Q9Y6G1|TM14A_HUMAN^Tmemb_14^Tm4	4.11305e-14	0.348553	0.667	0.253	2.43373e-09	Basal wound epidermis
c1084775_g1_i2^sp|Q8R5J9|PRAF3_MOUSE^PRA1^Tm31	4.14009e-14	0.308488	0.654	0.238	2.44974e-09	Basal wound epidermis
c1068515_g1_i1^sp|Q8CD10|EFHA1_MOUSE^EF-hand_81	4.73324e-14	0.327651	0.543	0.183	2.80071e-09	Basal wound epidermis
c1046123_g2_i1	4.9921e-14	0.293339	0.259	0.052	2.95388e-09	Basal wound epidermis
c1077978_g2_i1^sp|Q0VC18|ARL4D_BOVIN^sp|Q99PE9|ARL4D_MOUSE^Arf	5.31063e-14	0.375396	0.346	0.09	3.14235e-09	Basal wound epidermis
c1077672_g4_i1	5.46867e-14	0.506111	0.864	0.43	3.23586e-09	Basal wound epidermis
c1065045_g1_i3^sp|F1N8V3|PHAR4_CHICK^sp|F1MCY2|PHAR4_BOVIN^RPEL	5.88247e-14	0.266494	0.284	0.063	3.48072e-09	Basal wound epidermis
c1049169_g1_i1^sp|P68037|UB2L3_MOUSE^UQ_con	6.76104e-14	0.43064	0.728	0.308	4.00057e-09	Basal wound epidermis
c1076661_g1_i3^sp|Q66HE5|NUAK2_RAT^Pkinase	7.21165e-14	0.329572	0.37	0.099	4.26721e-09	Basal wound epidermis
c1042620_g1_i1	7.51969e-14	0.254614	0.494	0.152	4.44947e-09	Basal wound epidermis
c1086990_g1_i1^sp|Q9Y4D1|DAAM1_HUMAN^FH2^sigP	8.19469e-14	0.348205	0.395	0.112	4.84888e-09	Basal wound epidermis
c1075698_g4_i1^sp|Q6GNW0|LRRF2_XENLA^sp|Q9Y608|LRRF2_HUMAN^DUF20511	8.32887e-14	0.326507	0.333	0.083	4.92828e-09	Basal wound epidermis
c1081660_g1_i2^sp|Q7M4L6|SHF_HUMAN^SH2	9.2767e-14	0.325561	0.444	0.135	5.48912e-09	Basal wound epidermis
c1010114_g1_i1	9.30608e-14	0.254287	0.321	0.078	5.5065e-09	Basal wound epidermis
c1084952_g3_i11	1.06081e-13	0.252618	0.309	0.072	6.27691e-09	Basal wound epidermis
c1075206_g1_i1^sp|Q9H9H4|VP37B_HUMAN^Mod_r	1.10526e-13	0.323923	0.407	0.116	6.53994e-09	Basal wound epidermis
c1089351_g4_i2^sp|P49951|CLHC1_BOVIN^sp|Q00610|CLH1_HUMAN^Clathrin	1.16191e-13	0.518747	0.765	0.373	6.87515e-09	Basal wound epidermis
c1078022_g2_i1	1.37297e-13	0.311749	0.333	0.083	8.12402e-09	Basal wound epidermis
c1074935_g1_i4^sp|Q0VCY1|VAPA_BOVIN^Motile_Sperm^Tm1	1.56634e-13	0.416519	0.728	0.311	9.26817e-09	Basal wound epidermis
c1084989_g2_i1^sp|Q9NPA3|M1IP1_HUMAN^sp|Q1LUV9|M1I1B_DANRE^Spot_14	1.73573e-13	0.3482	0.432	0.13	1.02705e-08	Basal wound epidermis
c1069563_g2_i4	2.05886e-13	0.463166	0.358	0.102	1.21825e-08	Basal wound epidermis
c1092097_g1_i1^Tm1	2.13263e-13	0.280028	0.37	0.104	1.2619e-08	Basal wound epidermis
c1064362_g1_i3^sp|Q863G0|COX8B_ATEBE1	2.29689e-13	0.421326	0.531	0.179	1.35909e-08	Basal wound epidermis
c1092473_g2_i1^sp|P19320|VCAM1_HUMAN^Ig_21	2.35066e-13	0.5459	0.914	0.547	1.39091e-08	Basal wound epidermis
c1088669_g1_i3^sp|P11216|PYGB_HUMAN^Phosphorylase	2.56592e-13	0.309718	0.469	0.145	1.51828e-08	Basal wound epidermis
c1060165_g7_i11	2.72149e-13	0.380394	0.691	0.279	1.61034e-08	Basal wound epidermis
c1082780_g3_i1^sp|Q9PSX7|RHOC_CHICK^sp|P61589|RHOA_RAT^Ras	2.9112e-13	0.517111	0.778	0.362	1.72259e-08	Basal wound epidermis
c1079709_g4_i6^sp|O60245|PCDH7_HUMAN^Cadherin_2^sigP^Tm1	3.02895e-13	0.333942	0.469	0.15	1.79226e-08	Basal wound epidermis
c1087475_g2_i1	3.73214e-13	0.279428	0.395	0.113	2.20835e-08	Basal wound epidermis
c1084118_g2_i1^sp|P13196|HEM1_HUMAN^sp|P13195|HEM1_RAT^Preseq_ALAS	3.82293e-13	0.394844	0.494	0.162	2.26206e-08	Basal wound epidermis
c1079407_g1_i1^sp|P50555|TNR1A_PIG^TNFR_c6^Tm1	4.44855e-13	0.265058	0.63	0.219	2.63225e-08	Basal wound epidermis
c1067540_g2_i6	4.45189e-13	0.382603	0.691	0.289	2.63423e-08	Basal wound epidermis
c1071848_g2_i1^sp|P29558|RBMS1_HUMAN^RRM_1	4.50268e-13	0.376283	0.593	0.214	2.66428e-08	Basal wound epidermis
c1086538_g1_i5^sp|Q5R5H1|METK2_PONAB^S-AdoMet_synt_M	4.63321e-13	0.297291	0.346	0.092	2.74151e-08	Basal wound epidermis
c1086580_g6_i1	4.82788e-13	0.482107	0.901	0.491	2.85671e-08	Basal wound epidermis
c1092373_g1_i1^sp|Q9Y4K1|AIM1_HUMAN^Crystall	5.41578e-13	0.252789	0.407	0.12	3.20457e-08	Basal wound epidermis
c1060650_g1_i1^sp|P18625|FOSL2_CHICK^sp|P15407|FOSL1_HUMAN^bZIP_1	5.55554e-13	0.335003	0.296	0.072	3.28727e-08	Basal wound epidermis
c1083382_g6_i5^sp|Q5R4U9|SORCN_PONAB^EF-hand_61	5.68881e-13	0.459738	0.988	0.907	3.36613e-08	Basal wound epidermis
c1073916_g4_i1^sp|Q6P4J6|DDIT4_XENTR^RTP801_C1	6.89904e-13	0.300911	0.37	0.103	4.08223e-08	Basal wound epidermis
c1066061_g2_i4^sp|Q5ZJR8|ELOV6_CHICK^ELO^Tm6	7.00095e-13	0.256651	0.321	0.082	4.14253e-08	Basal wound epidermis
c1075498_g5_i1	7.75568e-13	0.511467	0.988	0.636	4.58912e-08	Basal wound epidermis
c1043265_g2_i1	7.78809e-13	0.625317	0.531	0.201	4.60829e-08	Basal wound epidermis
c1079465_g6_i1^sp|P78539|SRPX_HUMAN^Sushi^sigP	1.05725e-12	0.543918	0.506	0.186	6.25585e-08	Basal wound epidermis
c1065345_g3_i1^sp|Q90X67|SOCS3_CHICK^SH2	1.0583e-12	0.441057	0.469	0.162	6.26204e-08	Basal wound epidermis
c1082085_g1_i1^sp|Q4KM73|KCY_RAT^AAA_17^sigP	1.2466e-12	0.380811	0.593	0.229	7.37624e-08	Basal wound epidermis
c1069553_g2_i1^sp|Q5ZID0|NMRL1_CHICK^NmrA	1.30714e-12	0.354767	0.321	0.081	7.73449e-08	Basal wound epidermis
c1086374_g1_i2^sp|Q8WX93|PALLD_HUMAN^I-set	1.33372e-12	0.755873	0.728	0.359	7.89178e-08	Basal wound epidermis
c1080432_g5_i1	1.66212e-12	0.268599	0.272	0.063	9.83495e-08	Basal wound epidermis
c1091260_g3_i1^sp|Q14315|FLNC_HUMAN^CH1	1.98307e-12	0.422138	0.889	0.47	1.1734e-07	Basal wound epidermis
c1091783_g1_i2	2.44915e-12	0.301436	0.469	0.157	1.44918e-07	Basal wound epidermis
c1070743_g1_i1^sp|Q7SYR0|CH2BA_XENLA^Snf7^Tm1	2.5531e-12	0.283201	0.444	0.142	1.5107e-07	Basal wound epidermis
c1087891_g5_i1^sp|Q6DFS6|CHM2A_XENTR^sp|Q7ZW25|CHM2A_DANRE^Snf7	2.63909e-12	0.298233	0.543	0.191	1.56158e-07	Basal wound epidermis
c1059045_g2_i4	2.76499e-12	0.492333	0.79	0.425	1.63607e-07	Basal wound epidermis
c1087573_g6_i61	3.08532e-12	0.315837	0.284	0.069	1.82561e-07	Basal wound epidermis
c1090668_g2_i1	3.18353e-12	0.302386	0.358	0.105	1.88373e-07	Basal wound epidermis
c1091037_g1_i7^sp|P80217|IN35_HUMAN^NID	3.23866e-12	0.341527	0.407	0.125	1.91635e-07	Basal wound epidermis
c1077703_g6_i1^sp|Q8K3K9|GIMA4_RAT^sp|Q9NUV9|GIMA4_HUMAN^DUF258^Tm1	3.24611e-12	0.597974	0.432	0.151	1.92075e-07	Basal wound epidermis
c1087157_g4_i1^sp|Q08209|PP2BA_HUMAN^Metallophos	3.44764e-12	0.409917	0.667	0.297	2.04e-07	Basal wound epidermis
c1084820_g2_i2^sp|Q13948|CASP_HUMAN^sp|Q5R8V1|CASP_PONAB^CASP_C^Tm1	3.61194e-12	0.304736	0.469	0.159	2.13722e-07	Basal wound epidermis
c1092176_g4_i2^sp|Q8TCX5|RHPN1_HUMAN^BRO1	4.22711e-12	0.266458	0.346	0.098	2.50122e-07	Basal wound epidermis
c1089800_g4_i1^sp|Q5EAL3|SWET1_XENTR^MtN3_slv^Tm6	4.68677e-12	0.288854	0.333	0.093	2.77321e-07	Basal wound epidermis
c1077946_g2_i1	5.80195e-12	0.354701	0.864	0.408	3.43307e-07	Basal wound epidermis
c1079273_g4_i1	7.42646e-12	0.318294	0.383	0.121	4.39431e-07	Basal wound epidermis
c1068202_g4_i1	8.49917e-12	0.387128	0.272	0.067	5.02905e-07	Basal wound epidermis
c1077304_g2_i3^sp|O43795|MYO1B_HUMAN^Myosin_head	8.83656e-12	0.316026	0.444	0.148	5.22868e-07	Basal wound epidermis
c1078294_g2_i6^sp|P63102|1433Z_RAT^14-3-3	1.05127e-11	0.526341	0.926	0.577	6.22045e-07	Basal wound epidermis
c1076907_g1_i3	1.38418e-11	0.37327	0.531	0.203	8.19034e-07	Basal wound epidermis
c1080679_g1_i1^sp|Q6AY61|PRS23_RAT^sp|Q1WK23|PRS23_MACMU^Trypsin^sigP	1.95734e-11	0.261266	0.296	0.078	1.15818e-06	Basal wound epidermis
c1089632_g1_i2	2.82258e-11	0.262894	0.58	0.225	1.67015e-06	Basal wound epidermis
c1084774_g1_i1^sp|Q5R481|SEPT7_PONAB^Septin1	2.89432e-11	0.329936	0.593	0.232	1.7126e-06	Basal wound epidermis
c1073993_g3_i6^sp|B1H2N3|MICU1_XENTR^EF-hand_6	3.08152e-11	0.25577	0.469	0.165	1.82337e-06	Basal wound epidermis
c1083639_g1_i2^sp|P20020|AT2B1_HUMAN^Hydrolase_3^Tm5	3.31033e-11	0.457444	0.519	0.192	1.95875e-06	Basal wound epidermis
c1083271_g4_i1^sp|Q5VV17|OTUD1_HUMAN^OTU	4.48004e-11	0.302002	0.642	0.256	2.65088e-06	Basal wound epidermis
c1074205_g7_i1^sp|Q9D115|ZN706_MOUSE	4.5467e-11	0.387686	0.938	0.661	2.69033e-06	Basal wound epidermis
c1075290_g2_i1^sp|Q64640|ADK_RAT^PfkB	5.00041e-11	0.359907	0.568	0.236	2.9588e-06	Basal wound epidermis
c1064943_g2_i11	5.39164e-11	0.41736	0.704	0.328	3.19029e-06	Basal wound epidermis
c1072060_g1_i3^sp|Q4QQW1|REEP4_RAT	5.60491e-11	0.267697	0.444	0.153	3.31648e-06	Basal wound epidermis
c1073334_g1_i1	6.3255e-11	0.375499	0.864	0.452	3.74286e-06	Basal wound epidermis
c1083636_g4_i2	6.40137e-11	0.357827	0.704	0.324	3.78776e-06	Basal wound epidermis
c1082892_g1_i3^sp|Q9Y4E6|WDR7_HUMAN^sp|P21796|VDAC1_HUMAN^Porin_3^WD40	7.818e-11	0.430065	0.815	0.466	4.62599e-06	Basal wound epidermis
c1070773_g1_i1	8.10785e-11	0.298304	0.481	0.17	4.7975e-06	Basal wound epidermis
c1075228_g7_i3^sp|Q8BVU5|NUDT9_MOUSE^sp|Q9BW91|NUDT9_HUMAN^NUDIX^sigP	8.26467e-11	0.26399	0.593	0.238	4.89029e-06	Basal wound epidermis
c1091411_g5_i1^sp|O13065|MMP18_XENLA^PG_binding_11	9.56015e-11	0.426696	0.358	0.114	5.65683e-06	Basal wound epidermis
c1083469_g1_i4^sp|Q9WUF4|VAMP8_RAT^sp|Q3T0Y8|VAMP8_BOVIN^Synaptobrevin^Tm11	9.57071e-11	0.328439	0.58	0.237	5.66308e-06	Basal wound epidermis
c1068797_g4_i5^sp|Q9WU82|CTNB1_RAT	9.57335e-11	0.442538	0.827	0.433	5.66465e-06	Basal wound epidermis
c1088608_g2_i3^sp|Q7ZXF5|FACR1_XENLA^Epimerase^Tm1	1.02568e-10	0.298567	0.469	0.168	6.06905e-06	Basal wound epidermis
c1065012_g1_i1^sp|Q9HD45|TM9S3_HUMAN^EMP70^sigP^Tm9	1.03852e-10	0.304618	0.654	0.288	6.14503e-06	Basal wound epidermis
c1075577_g2_i4^sp|Q66KJ5|CG041_XENTR1	1.13174e-10	0.385836	0.778	0.383	6.69662e-06	Basal wound epidermis
c1090461_g3_i2	1.42378e-10	0.393029	0.704	0.326	8.42466e-06	Basal wound epidermis
c1062507_g1_i3^sp|P0CG55|UBB_SHEEP	1.59207e-10	0.405362	0.864	0.541	9.42045e-06	Basal wound epidermis
c1079023_g5_i1	1.62292e-10	0.305736	0.691	0.301	9.60298e-06	Basal wound epidermis
c1075963_g1_i1^sp|O75340|PDCD6_HUMAN	1.64849e-10	0.382308	0.605	0.267	9.75428e-06	Basal wound epidermis
c1080523_g1_i2^sp|Q5RFK0|ETFB_PONAB^ETF	1.74047e-10	0.30265	0.654	0.286	1.02986e-05	Basal wound epidermis
c1088757_g4_i1	2.77289e-10	0.299197	0.457	0.177	1.64075e-05	Basal wound epidermis
c1069416_g2_i2^sp|P53367|ARFP1_HUMAN^Arfaptin^sigP1	2.79938e-10	0.263177	0.333	0.1	1.65642e-05	Basal wound epidermis
c1077849_g1_i3^sp|Q12792|TWF1_HUMAN^Cofilin_ADF	2.8794e-10	0.330621	0.432	0.156	1.70377e-05	Basal wound epidermis
c1085889_g8_i2^sp|Q92123|AT1A1_XENLA^Cation_ATPase_N^Tm10	3.07595e-10	0.351236	0.654	0.295	1.82007e-05	Basal wound epidermis
c1069652_g5_i1	3.13646e-10	0.254471	0.568	0.23	1.85588e-05	Basal wound epidermis
c1079202_g1_i6^sp|Q5RAE3|LAT2_PONAB^sp|Q9UHI5|LAT2_HUMAN^AA_permease_2^Tm12	3.70972e-10	0.515429	0.457	0.176	2.19508e-05	Basal wound epidermis
c1090131_g5_i2	4.40628e-10	0.315294	0.506	0.196	2.60724e-05	Basal wound epidermis
c1086307_g1_i4^sp|Q90XB6|SULF1_COTCO^DUF3740	4.68488e-10	0.276338	0.272	0.073	2.77209e-05	Basal wound epidermis
c1082378_g1_i1^sp|Q9UI14|PRAF1_HUMAN1	9.03801e-10	0.254356	0.556	0.227	5.34788e-05	Basal wound epidermis
c1064018_g1_i1^sp|Q5RDY2|TM9S4_PONAB^sp|Q92544|TM9S4_HUMAN^EMP70^sigP^Tm9	9.05964e-10	0.276356	0.506	0.201	5.36068e-05	Basal wound epidermis
c1091577_g5_i1	1.13957e-09	0.288071	0.691	0.314	6.74293e-05	Basal wound epidermis
c1085108_g1_i2^sp|Q9CQD4|CH1B2_MOUSE^Snf71	1.46383e-09	0.255565	0.593	0.251	8.6616e-05	Basal wound epidermis
c1084043_g2_i1	1.46953e-09	0.472354	0.457	0.177	8.69533e-05	Basal wound epidermis
c1064184_g1_i2^sp|Q8WVV9|HNRLL_HUMAN^RRM_6	1.49525e-09	0.295688	0.506	0.199	8.84756e-05	Basal wound epidermis
c1069217_g1_i11	1.58983e-09	0.299631	0.432	0.163	9.4072e-05	Basal wound epidermis
c1072458_g11_i1	2.15291e-09	0.572143	0.37	0.137	0.00012739	Basal wound epidermis
c1075995_g1_i1	2.38912e-09	0.257014	0.531	0.222	0.000141367	Basal wound epidermis
c1066289_g1_i1	2.63554e-09	0.32074	0.864	0.466	0.000155947	Basal wound epidermis
c1077756_g2_i2^sp|Q9Z1E3|IKBA_MOUSE^Ank_21	3.03432e-09	0.304897	0.469	0.183	0.000179544	Basal wound epidermis
c1087851_g4_i1	3.33255e-09	0.403178	0.605	0.273	0.00019719	Basal wound epidermis
c1089376_g10_i3^sp|Q9UHP7|CLC2D_HUMAN^Lectin_C^Tm1	3.73046e-09	0.362323	0.617	0.278	0.000220735	Basal wound epidermis
c1074967_g1_i1^sp|Q2YDM1|ARL1_BOVIN^Arf1	4.69916e-09	0.335129	0.765	0.4	0.000278054	Basal wound epidermis
c1070313_g1_i31	4.87829e-09	0.378632	0.988	0.836	0.000288653	Basal wound epidermis
c1074262_g1_i1^sp|P26990|ARF6_CHICK^Arf	6.40453e-09	0.271385	0.642	0.299	0.000378962	Basal wound epidermis
c1081451_g2_i1^sp|Q5XI32|CAPZB_RAT^F_actin_cap_B	6.93761e-09	0.3359	0.63	0.311	0.000410505	Basal wound epidermis
c1072074_g1_i1^sp|P24472|GSTA4_MOUSE^GST_N	7.75799e-09	0.283065	0.605	0.275	0.000459048	Basal wound epidermis
c1070986_g2_i1^sp|P33176|KINH_HUMAN^Kinesin1	8.90027e-09	0.34323	0.691	0.344	0.000526638	Basal wound epidermis
c1090572_g3_i1^sp|Q2HJ57|COTL1_BOVIN^Cofilin_ADF	1.23412e-08	0.468358	0.765	0.437	0.000730239	Basal wound epidermis
c1070729_g1_i1^sp|P62747|RHOB_RAT^Ras	1.49068e-08	0.617156	0.765	0.42	0.00088205	Basal wound epidermis
c1090970_g3_i1^sp|Q9Y2M2|CC032_HUMAN	1.76172e-08	0.32701	0.815	0.454	0.00104243	Basal wound epidermis
c1076157_g3_i2^sp|O95394|AGM1_HUMAN^PGM_PMM_I	1.76902e-08	0.284689	0.568	0.259	0.00104675	Basal wound epidermis
c1080239_g1_i2^sp|Q99KF1|TMED9_MOUSE^sp|Q9BVK6|TMED9_HUMAN^EMP24_GP25L^sigP^Tm2	2.26161e-08	0.283567	0.728	0.367	0.00133822	Basal wound epidermis
c1091506_g1_i4	2.48279e-08	2.57847	0.37	0.145	0.00146909	Basal wound epidermis
c1088605_g6_i2^sp|P13929|ENOB_HUMAN1	2.53548e-08	0.270701	0.642	0.31	0.00150027	Basal wound epidermis
c1082903_g2_i2^sp|P08548|LIN1_NYCCO^sp|Q03278|PO21_NASVI^RVT_1	3.22066e-08	0.571206	0.926	0.622	0.00190569	Basal wound epidermis
c1049184_g2_i11	3.29121e-08	0.305785	0.753	0.389	0.00194744	Basal wound epidermis
c1060951_g2_i1	4.19768e-08	0.52291	0.506	0.234	0.00248381	Basal wound epidermis
c1091969_g1_i1^sp|Q9D3D9|ATPD_MOUSE^sp|P30049|ATPD_HUMAN^ATP-synt_DE_N	4.50424e-08	0.264114	0.642	0.315	0.0026652	Basal wound epidermis
c1083798_g2_i3^sp|Q3UQS2|CG053_MOUSE^sp|Q8N8F7|CG053_HUMAN^Tm11	5.07609e-08	0.305239	0.901	0.574	0.00300357	Basal wound epidermis
c1080010_g1_i3^sp|Q9D0B0|SRSF9_MOUSE^sp|Q5PPI1|SRSF9_RAT^RRM_1	5.63487e-08	0.303511	0.975	0.827	0.00333421	Basal wound epidermis
c1087877_g6_i3^sp|Q5ZLR1|WLS_CHICK^MIG-14_Wnt-bd^Tm8	5.71228e-08	0.399714	0.679	0.375	0.00338001	Basal wound epidermis
c1075437_g2_i1	5.93557e-08	0.263559	0.741	0.379	0.00351214	Basal wound epidermis
c1077905_g2_i2^sp|Q5XHK2|143BA_XENLA^14-3-3	7.83324e-08	0.268964	0.963	0.658	0.00463501	Basal wound epidermis
c1088054_g1_i2^sp|P07942|LAMB1_HUMAN^Laminin_EGF	8.03061e-08	0.273843	0.494	0.218	0.00475179	Basal wound epidermis
c1088283_g2_i5^sp|Q14192|FHL2_HUMAN^LIM	8.13455e-08	0.276162	0.481	0.209	0.00481329	Basal wound epidermis
c1092656_g1_i2^RVT_1	8.19931e-08	0.286464	0.988	0.84	0.00485161	Basal wound epidermis
c1083086_g2_i1^sp|Q4QQV8|CHMP5_RAT^Snf7	9.06095e-08	0.257369	0.778	0.434	0.00536145	Basal wound epidermis
c1068847_g1_i4^PARP	1.09473e-07	0.371394	0.778	0.427	0.00647766	Basal wound epidermis
c1074781_g8_i1	1.21228e-07	0.289734	0.333	0.125	0.00717317	Basal wound epidermis
c1089364_g8_i1^sp|O95292|VAPB_HUMAN^sp|A2VDZ9|VAPB_BOVIN^Motile_Sperm^Tm1	1.40227e-07	0.282269	0.802	0.419	0.00829737	Basal wound epidermis
c1081451_g6_i1	1.42908e-07	0.259206	0.556	0.264	0.00845602	Basal wound epidermis
c1049379_g1_i1^sp|P35276|RAB3D_MOUSE^Arf	1.63699e-07	0.262435	0.272	0.096	0.00968625	Basal wound epidermis
c1075683_g1_i1^sp|Q9CPU0|LGUL_MOUSE^Glyoxalase1	1.73857e-07	0.321669	0.79	0.449	0.0102873	Basal wound epidermis
c1031473_g1_i1	1.88194e-07	0.666237	0.37	0.154	0.0111356	Basal wound epidermis
c1073199_g6_i1^sp|P24032|MLRN_CHICK^EF-hand_1	1.94426e-07	0.262454	0.975	0.738	0.0115044	Basal wound epidermis
c1080526_g4_i1	2.13052e-07	0.264954	0.469	0.208	0.0126065	Basal wound epidermis
c1090403_g1_i1^sp|P62155|CALM_XENLA	2.2584e-07	0.29362	1	0.879	0.0133632	Basal wound epidermis
c1049724_g1_i1^sp|P63170|DYL1_RAT	3.09709e-07	0.259132	0.975	0.68	0.0183258	Basal wound epidermis
c1087063_g1_i1^sp|P13696|PEBP1_BOVIN^PBP	3.2878e-07	0.279145	0.321	0.124	0.0194542	Basal wound epidermis
c1076415_g3_i2^sp|O00534|VMA5A_HUMAN^VWA_31	3.61008e-07	0.252203	0.506	0.235	0.0213612	Basal wound epidermis
c1084758_g1_i1^sp|Q07050|TOP1_CRIGR^sp|P41512|TOP1_XENLA^Topoisom_I_N	3.66764e-07	0.261649	0.877	0.469	0.0217018	Basal wound epidermis
c1077658_g1_i1^sp|Q8IX01|SUGP2_HUMAN^Surp	4.89823e-07	0.334978	0.951	0.7	0.0289833	Basal wound epidermis
c1067003_g1_i4^sp|P06454|PTMA_HUMAN^Prothymosin1	5.09279e-07	0.285449	0.988	0.909	0.0301346	Basal wound epidermis
c1077266_g2_i1^sp|O13065|MMP18_XENLA^PG_binding_1^sigP1	5.41714e-07	0.327144	0.407	0.184	0.0320537	Basal wound epidermis
c1085062_g1_i1	6.2452e-07	0.252461	0.852	0.495	0.0369535	Basal wound epidermis
c1071995_g1_i1^sp|P62138|PP1A_RAT^Metallophos^sigP	6.54331e-07	0.287207	0.926	0.621	0.0387174	Basal wound epidermis
c1085155_g3_i1	9.91873e-07	0.281934	0.296	0.114	0.0586901	Basal wound epidermis
c1091856_g2_i2^sp|P06900|H2B12_XENLA^Histone	1.0135e-06	0.584937	0.728	0.422	0.0599701	Basal wound epidermis
c1074571_g7_i2	2.15939e-06	0.306884	0.383	0.166	0.127773	Basal wound epidermis
c1070316_g1_i3^sp|Q6PF69|MVP_XENLA^MVP_shoulder^Vault^sigP	2.49904e-06	0.343062	0.877	0.577	0.147871	Basal wound epidermis
c1076026_g1_i2^sp|Q9P0L2|MARK1_HUMAN^Pkinase	3.02976e-06	0.252882	0.333	0.142	0.179274	Basal wound epidermis
c1072826_g1_i10^sp|P53396|ACLY_HUMAN^ATP-grasp_21	3.33853e-06	0.37619	0.333	0.148	0.197544	Basal wound epidermis
c1057190_g2_i1^sp|Q8WZA0|LZIC_HUMAN^ICAT	4.3501e-06	0.253196	0.556	0.286	0.257399	Basal wound epidermis
c1072518_g6_i2	4.89094e-06	0.322671	0.778	0.504	0.289402	Basal wound epidermis
c1075188_g2_i2^sp|P07814|SYEP_HUMAN^tRNA-synt_2b	4.89393e-06	0.255319	0.679	0.376	0.289578	Basal wound epidermis
c1037149_g1_i1^sp|O14463|TRX1_SCHPO^Thioredoxin^sigP1	7.36058e-06	0.432003	0.815	0.566	0.435533	Basal wound epidermis
c1060345_g1_i2^sp|Q2KIX1|GA45G_BOVIN	9.36709e-06	0.358243	0.272	0.108	0.55426	Basal wound epidermis
c1081825_g5_i1^sp|Q9NUV9|GIMA4_HUMAN^AIG1^Tm1	1.26746e-05	0.256848	0.457	0.238	0.74997	Basal wound epidermis
c1077005_g1_i9^sp|P22695|QCR2_HUMAN^Peptidase_M16_C1	1.39553e-05	0.290821	0.778	0.447	0.82575	Basal wound epidermis
c1069225_g1_i3^sp|P46425|GSTP2_MOUSE^sp|P19157|GSTP1_MOUSE^GST_C1	1.48906e-05	0.367942	0.938	0.757	0.881093	Basal wound epidermis
c1084978_g3_i1	6.55024e-05	0.299186	0.79	0.518	1	Basal wound epidermis
c1090253_g2_i1	9.31198e-05	0.265178	1	0.772	1	Basal wound epidermis
c1050183_g1_i3^sp|Q6GMA4|CHM6A_XENLA^sp|Q96FZ7|CHMP6_HUMAN^Snf7^sigP	0.000120028	0.250444	0.531	0.304	1	Basal wound epidermis
c1077469_g2_i3^sp|Q4R6W2|TM55B_MACFA^sp|Q86T03|TM55B_HUMAN^Tmemb_55A^Tm2	0.000207976	0.305289	0.383	0.208	1	Basal wound epidermis
c1091002_g1_i1	0.00129534	0.253588	0.58	0.348	1	Basal wound epidermis
c1083421_g10_i6^sp|P19336|CYR61_CHICK^VWC	0.00945652	0.300408	0.296	0.19	1	Basal wound epidermis
c1041459_g1_i1	1.94216e-99	0.44718	0.258	0.001	1.1492e-94	Fibroblast-like blastema #3
c1080941_g2_i1^sp|Q9Z2P4|RGCC_RAT	1.07e-94	0.599451	0.371	0.008	6.3313e-90	Fibroblast-like blastema #3
c1076249_g6_i1^sp|Q61711|SIAL_MOUSE^BSP_II^Tm1	6.00998e-92	1.14857	0.355	0.007	3.55616e-87	Fibroblast-like blastema #3
c1058418_g1_i1^sp|P0DJQ9|TIKI2_XENTR^TraB^sigP	3.36981e-89	0.360727	0.258	0.002	1.99395e-84	Fibroblast-like blastema #3
c1150876_g1_i1	2.61536e-88	0.403268	0.323	0.006	1.54753e-83	Fibroblast-like blastema #3
c1069898_g3_i1	1.2091e-84	0.444173	0.258	0.003	7.15439e-80	Fibroblast-like blastema #3
c1079649_g5_i1	1.15834e-81	0.62327	0.452	0.018	6.85399e-77	Fibroblast-like blastema #3
c1059112_g1_i2	9.93606e-73	1.24372	0.403	0.017	5.87927e-68	Fibroblast-like blastema #3
c1082509_g7_i1^sp|Q9DE25|FXC1A_DANRE^Fork_head	1.11162e-72	0.462571	0.355	0.012	6.57754e-68	Fibroblast-like blastema #3
c1088216_g1_i2^sp|Q9UNA0|ATS5_HUMAN^sp|Q9R001|ATS5_MOUSE^Pep_M12B_propep^sigP^Tm1	1.76007e-70	0.574974	0.258	0.005	1.04145e-65	Fibroblast-like blastema #3
c1011988_g1_i1^sp|Q8NCL9|APCDL_HUMAN^sigP	2.29488e-67	1.2984	0.484	0.031	1.3579e-62	Fibroblast-like blastema #3
c1058578_g1_i1	1.12111e-66	2.64499	0.581	0.05	6.63374e-62	Fibroblast-like blastema #3
c1077143_g1_i1	1.17356e-64	0.73933	0.452	0.027	6.9441e-60	Fibroblast-like blastema #3
c1078632_g1_i2	2.76366e-64	0.492919	0.339	0.013	1.63528e-59	Fibroblast-like blastema #3
c1051578_g1_i3^sp|Q6Y4Q5|MMP3_CANFA^sp|P09237|MMP7_HUMAN^PG_binding_1^sigP	1.12128e-62	1.2033	0.355	0.015	6.63472e-58	Fibroblast-like blastema #3
c1086683_g1_i1^sp|Q3V1G4|OLM2B_MOUSE^sp|Q68BL8|OLM2B_HUMAN^OLF^sigP	1.28117e-56	1.55854	0.887	0.172	7.58081e-52	Fibroblast-like blastema #3
c1089654_g1_i1^sp|O14788|TNF11_HUMAN^TNF^Tm1	1.88736e-56	0.527332	0.306	0.012	1.11677e-51	Fibroblast-like blastema #3
c1060863_g1_i1^sp|Q569C0|TM100_RAT^sp|Q9NV29|TM100_HUMAN^Tm2	2.5948e-53	0.821532	0.516	0.047	1.53537e-48	Fibroblast-like blastema #3
c1091385_g2_i2^DUF1258	1.76741e-51	1.30741	0.468	0.04	1.04579e-46	Fibroblast-like blastema #3
c1081157_g3_i1	4.77301e-50	1.20503	0.661	0.093	2.82424e-45	Fibroblast-like blastema #3
c1086307_g1_i4^sp|Q90XB6|SULF1_COTCO^DUF37401	4.6984e-48	1.08388	0.565	0.066	2.78009e-43	Fibroblast-like blastema #3
c1068405_g1_i2^sp|Q9UKZ9|PCOC2_HUMAN^NTR	3.6653e-45	0.915604	0.468	0.047	2.1688e-40	Fibroblast-like blastema #3
c1088748_g2_i1^sp|Q2LK54|COL12_CHICK^Collagen^Tm1	1.63743e-42	1.11783	0.532	0.069	9.68884e-38	Fibroblast-like blastema #3
c1034953_g1_i2^sp|A1YQ92|ODAM_MACMU	2.12282e-42	3.15481	0.613	0.095	1.25609e-37	Fibroblast-like blastema #3
c1084368_g5_i1	1.0749e-39	1.69648	0.613	0.097	6.3603e-35	Fibroblast-like blastema #3
c1079238_g1_i11	1.45792e-38	0.880882	0.371	0.033	8.62667e-34	Fibroblast-like blastema #3
c1072235_g1_i4^sp|P08802|K118A_XENLA^sp|Q6P864|K1C18_XENTR^sp|P08728|K1C19_BOVIN^Filament^sigP1	3.25588e-38	1.57175	0.984	0.405	1.92653e-33	Fibroblast-like blastema #3
c1078833_g3_i2	4.79144e-38	1.1596	0.645	0.113	2.83514e-33	Fibroblast-like blastema #3
c1087306_g1_i1^sp|Q8C4U3|SFRP1_MOUSE^Fz^sigP	1.53088e-37	0.805223	0.532	0.073	9.05836e-33	Fibroblast-like blastema #3
c1092516_g1_i12	1.60905e-36	1.74248	1	0.658	9.52093e-32	Fibroblast-like blastema #3
c1079613_g8_i1^sp|O08746|MATN2_MOUSE^sp|O00339|MATN2_HUMAN^EGF_CA^VWA	3.8016e-36	1.04682	0.677	0.133	2.24944e-31	Fibroblast-like blastema #3
c1091565_g2_i2^sp|Q13491|GPM6B_HUMAN^Myelin_PLP^Tm4	9.08212e-36	1.03321	0.742	0.158	5.37398e-31	Fibroblast-like blastema #3
c1071119_g1_i1^sp|P34741|SDC2_HUMAN^Syndecan^sigP^Tm1	4.66337e-35	1.08323	0.855	0.252	2.75936e-30	Fibroblast-like blastema #3
c1084368_g8_i1	1.40009e-33	0.961053	0.387	0.043	8.28446e-29	Fibroblast-like blastema #3
c1083265_g7_i1^sp|Q2QL79|CAV1_DIDVI^Caveolin^Tm1	6.38957e-33	0.862482	0.565	0.096	3.78077e-28	Fibroblast-like blastema #3
c1091809_g4_i1^sp|O19113|CTGF_PIG^VWC	6.89491e-33	1.93073	0.581	0.108	4.07979e-28	Fibroblast-like blastema #3
c1071510_g1_i1^sp|Q8IXL6|DMP4_HUMAN^sp|Q5MJS3|DMP4_MOUSE^DUF1193^Tm1	2.0412e-32	0.589248	0.306	0.027	1.2078e-27	Fibroblast-like blastema #3
c1070536_g3_i2^sp|Q60467|CO5A1_CRILO^COLFI1	2.08204e-32	1.46716	0.968	0.414	1.23196e-27	Fibroblast-like blastema #3
c1082501_g2_i1	3.77638e-32	0.535679	0.323	0.03	2.23452e-27	Fibroblast-like blastema #3
c1092483_g2_i1^Tm1	4.86603e-32	1.21021	0.887	0.291	2.87928e-27	Fibroblast-like blastema #3
c1085007_g1_i2	5.42782e-32	1.4262	0.726	0.187	3.2117e-27	Fibroblast-like blastema #3
c1076974_g2_i1	1.41522e-31	1.04719	0.919	0.31	8.374e-27	Fibroblast-like blastema #3
c1072424_g1_i1^Tm1	2.03566e-31	0.824831	0.661	0.139	1.20452e-26	Fibroblast-like blastema #3
c1091965_g3_i1	3.56866e-31	0.754011	0.355	0.038	2.11161e-26	Fibroblast-like blastema #3
c1064520_g3_i4	2.37754e-30	0.773428	0.581	0.109	1.40681e-25	Fibroblast-like blastema #3
c1084913_g2_i2^sp|Q13950|RUNX2_HUMAN^Runt	3.58405e-30	0.453894	0.387	0.046	2.12072e-25	Fibroblast-like blastema #3
c1070536_g6_i1	9.11419e-30	1.16339	0.903	0.311	5.39296e-25	Fibroblast-like blastema #3
c968030_g1_i1^sp|P98065|TSG6_RABIT^Xlink^sigP	1.0297e-29	0.816477	0.532	0.093	6.09284e-25	Fibroblast-like blastema #3
c1086959_g2_i1^sp|Q63918|SDPR_MOUSE^sigP^Tm1	1.16553e-29	1.03296	0.823	0.248	6.89653e-25	Fibroblast-like blastema #3
c1079387_g2_i12	3.07863e-29	1.35082	1	0.553	1.82166e-24	Fibroblast-like blastema #3
c1069731_g9_i2^sp|P97873|LOXL1_MOUSE	3.74155e-29	0.721135	0.581	0.115	2.21391e-24	Fibroblast-like blastema #3
c1077260_g3_i1	1.19206e-28	0.841088	0.355	0.043	7.05356e-24	Fibroblast-like blastema #3
c1078136_g3_i5^sp|O00469|PLOD2_HUMAN^2OG-FeII_Oxy^sigP	7.2676e-28	0.456429	0.355	0.043	4.30031e-23	Fibroblast-like blastema #3
c1077183_g12_i1^sigP	8.74689e-28	0.880741	0.726	0.179	5.17562e-23	Fibroblast-like blastema #3
c1074955_g2_i2	2.55709e-27	0.804394	0.677	0.162	1.51306e-22	Fibroblast-like blastema #3
c1091199_g2_i1^sp|P05997|CO5A2_HUMAN^COLFI^sigP2	3.40267e-27	1.15052	0.952	0.495	2.0134e-22	Fibroblast-like blastema #3
c1077266_g2_i1^sp|O13065|MMP18_XENLA^PG_binding_1^sigP2	1.04787e-26	1.44506	0.661	0.178	6.20034e-22	Fibroblast-like blastema #3
c1084833_g1_i1	2.23135e-26	0.744824	0.532	0.104	1.32031e-21	Fibroblast-like blastema #3
c1080299_g6_i11	2.41218e-26	4.02797	0.823	0.364	1.42731e-21	Fibroblast-like blastema #3
c1054014_g1_i2	2.70671e-26	0.986868	0.742	0.215	1.60159e-21	Fibroblast-like blastema #3
c1090715_g2_i1^sp|Q3MHZ5|FXYD6_BOVIN^ATP1G1_PLM_MAT8^Tm2	5.40964e-26	0.478454	0.484	0.083	3.20094e-21	Fibroblast-like blastema #3
c1089003_g1_i2	5.68299e-26	1.02046	0.629	0.146	3.36268e-21	Fibroblast-like blastema #3
c1069968_g1_i1^sp|Q15293|RCN1_HUMAN^sp|O93434|RCN1_TAKRU^EF-hand_7^sigP	9.59368e-26	0.90816	0.774	0.234	5.67668e-21	Fibroblast-like blastema #3
c1089327_g3_i1^sp|Q6AYZ1|TBA1C_RAT^Tubulin	3.13618e-25	1.01192	1	0.829	1.85571e-20	Fibroblast-like blastema #3
c1068735_g2_i2^sp|P27003|S10AA_CHICK^sp|Q6SQH4|S10AA_RABIT^S_100^Tm1	3.17815e-25	1.15916	1	0.715	1.88054e-20	Fibroblast-like blastema #3
c1066928_g1_i1	3.43911e-25	1.47738	0.79	0.318	2.03496e-20	Fibroblast-like blastema #3
c1089135_g3_i1^sp|Q99N50|SYTL2_MOUSE^C21	5.51993e-25	0.584983	0.387	0.056	3.2662e-20	Fibroblast-like blastema #3
c1080600_g8_i2^Tm31	8.04379e-25	1.13212	1	0.738	4.75959e-20	Fibroblast-like blastema #3
c1081858_g3_i11	1.0372e-24	1.15175	0.968	0.638	6.1372e-20	Fibroblast-like blastema #3
c1077434_g2_i2^sp|Q05481|ZNF91_HUMAN	1.19319e-24	0.316815	0.274	0.028	7.06025e-20	Fibroblast-like blastema #3
c1085007_g2_i1	1.87506e-24	0.765755	0.452	0.08	1.10949e-19	Fibroblast-like blastema #3
c1070223_g2_i1^sp|Q8AXP2|CCD80_CHICK^sp|Q76M96|CCD80_HUMAN^DUF41741	2.29327e-24	0.842889	0.871	0.292	1.35695e-19	Fibroblast-like blastema #3
c1068706_g4_i1^sp|O75487|GPC4_HUMAN^Glypican^sigP^Tm1	3.54518e-24	0.700993	0.677	0.181	2.09772e-19	Fibroblast-like blastema #3
c1080600_g10_i2^sp|P27006|ANX2A_XENLA^Annexin1	4.50742e-24	0.965777	1	0.752	2.66709e-19	Fibroblast-like blastema #3
c1070524_g1_i3^sp|Q96AC1|FERM2_HUMAN^FERM_N	4.74864e-24	0.685981	0.597	0.138	2.80982e-19	Fibroblast-like blastema #3
c1050577_g1_i1	5.208e-24	0.857223	0.581	0.136	3.08163e-19	Fibroblast-like blastema #3
c1081365_g1_i31	5.51966e-24	1.03991	0.903	0.381	3.26604e-19	Fibroblast-like blastema #3
c1086784_g1_i11	1.1759e-23	0.640153	0.484	0.095	6.95794e-19	Fibroblast-like blastema #3
c1090245_g1_i1^sp|P43121|MUC18_HUMAN^V-set^sigP^Tm1	1.20096e-23	0.429452	0.306	0.037	7.1062e-19	Fibroblast-like blastema #3
c1088272_g1_i2^sp|P13497|BMP1_HUMAN^sp|P98070|BMP1_XENLA^Astacin	1.74544e-23	0.700013	0.516	0.107	1.0328e-18	Fibroblast-like blastema #3
c1075936_g3_i11	2.34482e-23	1.0927	0.935	0.413	1.38745e-18	Fibroblast-like blastema #3
c1078951_g9_i5^sp|Q9H2E6|SEM6A_HUMAN	3.06542e-23	0.605461	0.597	0.144	1.81384e-18	Fibroblast-like blastema #3
c1055057_g1_i1^sp|Q7YRQ8|TFPI2_BOVIN^Kunitz_BPTI^sigP	4.32715e-23	0.268769	0.258	0.027	2.56042e-18	Fibroblast-like blastema #3
c959265_g1_i1^sp|Q575S8|CYGB2_DANRE^Globin	5.40772e-23	0.398702	0.258	0.027	3.1998e-18	Fibroblast-like blastema #3
c1080680_g8_i1^sp|Q9GLE4|MMP14_BOVIN^sp|P50281|MMP14_HUMAN^PG_binding_1^sigP^Tm12	7.28582e-23	0.900211	0.887	0.333	4.31109e-18	Fibroblast-like blastema #3
c1089819_g5_i2^sp|Q8N414|PGBD5_HUMAN^DDE_Tnp_1_71	8.33245e-23	0.448955	0.29	0.035	4.9304e-18	Fibroblast-like blastema #3
c1092516_g4_i1^sp|P08776|K2C8_XENLA^sp|Q10758|K2C8_RAT^Filament	1.05011e-22	0.662497	0.5	0.105	6.21358e-18	Fibroblast-like blastema #3
c1078376_g4_i1^sp|F1N152|HTRA1_BOVIN^Kazal_1^sigP	1.20726e-22	0.867895	0.871	0.316	7.1435e-18	Fibroblast-like blastema #3
c1061733_g3_i1	1.31905e-22	1.09443	0.71	0.218	7.80496e-18	Fibroblast-like blastema #3
c1078414_g2_i1^sp|A2ANU3|SYNG1_MOUSE^Dispanin^Tm2	3.10428e-22	0.626215	0.468	0.093	1.83684e-17	Fibroblast-like blastema #3
c1091100_g4_i11	3.18763e-22	1.25952	1	0.834	1.88615e-17	Fibroblast-like blastema #3
c1080673_g2_i6^sp|Q7TPW1|NEXN_MOUSE^sp|Q0ZGT2|NEXN_HUMAN^I-set	4.21863e-22	0.531984	0.339	0.048	2.49621e-17	Fibroblast-like blastema #3
c1058407_g11_i1^sp|P62155|CALM_XENLA1	4.58522e-22	0.971562	0.935	0.552	2.71312e-17	Fibroblast-like blastema #3
c1087325_g1_i3^sp|Q05063|LYOX_CHICK^Lysyl_oxidase^sigP1	5.26441e-22	0.526618	0.452	0.086	3.115e-17	Fibroblast-like blastema #3
c1091502_g1_i4^sp|P20112|SPRC_PIG^sp|O93390|SPRC_COTJA^FOLN^sigP1	9.66287e-22	0.970454	1	0.879	5.71762e-17	Fibroblast-like blastema #3
c1078781_g4_i2^sp|Q01813|K6PP_HUMAN^PFK1	9.74625e-22	0.54485	0.468	0.092	5.76695e-17	Fibroblast-like blastema #3
c1080598_g7_i1	1.09923e-21	0.725161	0.645	0.182	6.50428e-17	Fibroblast-like blastema #3
c1064009_g1_i1	1.35867e-21	0.590699	0.274	0.033	8.03936e-17	Fibroblast-like blastema #3
c1075761_g5_i11	1.44095e-21	0.992294	0.855	0.343	8.52625e-17	Fibroblast-like blastema #3
c1091433_g1_i1	1.81476e-21	0.385184	0.274	0.033	1.07381e-16	Fibroblast-like blastema #3
c1081601_g3_i4^sp|Q01082|SPTB2_HUMAN^CH^PH	2.55301e-21	0.535012	0.452	0.088	1.51064e-16	Fibroblast-like blastema #3
c1083178_g1_i3^sp|Q0PMD2|ANTR1_RAT^sp|Q9CZ52|ANTR1_MOUSE^VWA^Tm21	3.84561e-21	0.774351	0.806	0.282	2.27548e-16	Fibroblast-like blastema #3
c1091370_g1_i2^sp|Q14766|LTBP1_HUMAN^TB^sigP	6.3394e-21	0.685252	0.581	0.149	3.75109e-16	Fibroblast-like blastema #3
c1091199_g3_i11	6.64145e-21	0.938085	0.968	0.53	3.92981e-16	Fibroblast-like blastema #3
c1054151_g1_i1^sp|O75131|CPNE3_HUMAN^sp|Q8BT60|CPNE3_MOUSE^C2	8.09818e-21	0.508869	0.516	0.115	4.79178e-16	Fibroblast-like blastema #3
c1075936_g2_i1^Tm3	9.89432e-21	0.597985	0.565	0.136	5.85457e-16	Fibroblast-like blastema #3
c1074103_g1_i1^sp|Q01973|ROR1_HUMAN^I-set^Tm1	1.0587e-20	0.424695	0.355	0.056	6.26444e-16	Fibroblast-like blastema #3
c1087237_g2_i1^sp|P98133|FBN1_BOVIN^TB^sigP	2.61335e-20	0.921996	0.371	0.066	1.54635e-15	Fibroblast-like blastema #3
c1092823_g1_i1	3.12548e-20	0.317649	0.371	0.062	1.84938e-15	Fibroblast-like blastema #3
c1076235_g9_i1^Tm11	3.15473e-20	0.646983	0.468	0.101	1.86668e-15	Fibroblast-like blastema #3
c1082208_g2_i2	3.9147e-20	0.614251	0.532	0.13	2.31637e-15	Fibroblast-like blastema #3
c1090817_g2_i51	4.63976e-20	0.736738	0.532	0.128	2.74539e-15	Fibroblast-like blastema #3
c1078917_g4_i1	5.97401e-20	1.0423	0.919	0.534	3.53488e-15	Fibroblast-like blastema #3
c1080686_g3_i21	6.69672e-20	0.711697	0.726	0.226	3.96252e-15	Fibroblast-like blastema #3
c1072879_g9_i3^sp|Q3SWX7|ANXA3_BOVIN^Annexin1	8.54385e-20	0.479032	0.468	0.097	5.05548e-15	Fibroblast-like blastema #3
c1073771_g4_i3^sp|Q9C0I1|MTMRC_HUMAN^Myotub-related2	1.10835e-19	0.966502	1	0.975	6.55819e-15	Fibroblast-like blastema #3
c1070697_g3_i1^sp|P18700|TBB_STRPU	1.52607e-19	0.608996	0.419	0.083	9.02993e-15	Fibroblast-like blastema #3
c1091832_g1_i1^sp|A1L2I9|T214B_XENLA^DUF2359	2.77951e-19	0.545217	0.548	0.136	1.64467e-14	Fibroblast-like blastema #3
c1085297_g6_i11	2.92694e-19	1.00007	0.984	0.907	1.7319e-14	Fibroblast-like blastema #3
c1084584_g2_i1	3.51315e-19	0.820129	0.565	0.154	2.07876e-14	Fibroblast-like blastema #3
c1086159_g2_i2^sp|Q5RF01|LRC32_PONAB^LRR_8^sigP^Tm1	4.42291e-19	0.357091	0.323	0.051	2.61708e-14	Fibroblast-like blastema #3
c1084261_g1_i11	7.36569e-19	0.79002	0.919	0.423	4.35835e-14	Fibroblast-like blastema #3
c1070359_g2_i1^sp|Q5ZMH1|SEPT2_CHICK^Septin	7.38237e-19	0.878943	0.919	0.436	4.36822e-14	Fibroblast-like blastema #3
c1064348_g3_i11	9.08921e-19	1.19484	0.968	0.736	5.37818e-14	Fibroblast-like blastema #3
c586911_g1_i1^sigP	9.10596e-19	0.815096	0.371	0.069	5.38809e-14	Fibroblast-like blastema #3
c1075239_g2_i1^sp|Q7Z3G6|PRIC2_HUMAN^PET	1.595e-18	0.326752	0.274	0.038	9.43778e-14	Fibroblast-like blastema #3
c1085808_g2_i2	1.70331e-18	0.841768	0.887	0.486	1.00787e-13	Fibroblast-like blastema #3
c1087717_g4_i1^sp|O88322|NID2_MOUSE^sp|Q14112|NID2_HUMAN^G2F^NIDO^sigP1	2.79804e-18	1.08634	0.823	0.332	1.65563e-13	Fibroblast-like blastema #3
c1083682_g1_i12	3.79758e-18	1.48994	0.742	0.323	2.24707e-13	Fibroblast-like blastema #3
c1085297_g4_i4^sp|P12105|CO3A1_CHICK^sp|P02461|CO3A1_HUMAN^COLFI^VWC^sigP^Tm12	5.28621e-18	0.925055	1	0.886	3.1279e-13	Fibroblast-like blastema #3
c1048818_g1_i1	5.39062e-18	1.12969	0.629	0.214	3.18968e-13	Fibroblast-like blastema #3
c1080514_g5_i1	5.94444e-18	0.673134	0.806	0.333	3.51739e-13	Fibroblast-like blastema #3
c1088559_g3_i3^sp|Q5E9B7|CLIC1_BOVIN^sp|Q6MG61|CLIC1_RAT^GST_N_3	7.85924e-18	0.821637	0.919	0.483	4.65039e-13	Fibroblast-like blastema #3
c1082489_g3_i1^sp|Q64310|SURF4_MOUSE^sp|A7YY49|SURF4_BOVIN^SURF4^Tm1	1.10008e-17	0.757075	0.855	0.42	6.50929e-13	Fibroblast-like blastema #3
c1092740_g2_i2^sp|P21329|RTJK_DROFU^RVT_1	1.17926e-17	0.572076	0.484	0.117	6.9778e-13	Fibroblast-like blastema #3
c1083713_g1_i8^sp|P12957|CALD1_CHICK^sp|Q62736|CALD1_RAT^Caldesmon1	1.45275e-17	0.668046	0.71	0.242	8.59609e-13	Fibroblast-like blastema #3
c1091556_g1_i3	1.79462e-17	0.645883	1	0.965	1.0619e-12	Fibroblast-like blastema #3
c1084123_g2_i1	2.89735e-17	0.29246	0.306	0.049	1.71439e-12	Fibroblast-like blastema #3
c1073965_g1_i1^sp|P09960|LKHA4_HUMAN^Peptidase_M1	3.26978e-17	0.794001	0.758	0.297	1.93476e-12	Fibroblast-like blastema #3
c1091348_g1_i3^sp|Q2HJ89|FKB10_BOVIN^sp|Q61576|FKB10_MOUSE^FKBP_C^sigP2	3.78092e-17	0.791949	1	0.704	2.23721e-12	Fibroblast-like blastema #3
c1081945_g1_i1^sp|Q5R941|FKB14_PONAB^sp|P59024|FKB14_MOUSE^EF-hand_7^FKBP_C^sigP	4.40873e-17	0.489739	0.548	0.149	2.60869e-12	Fibroblast-like blastema #3
c1073629_g1_i3^sp|Q91287|FGFR3_PLEWA^Pkinase_Tyr1	4.53184e-17	0.514109	0.339	0.063	2.68154e-12	Fibroblast-like blastema #3
c1076235_g10_i1	5.59787e-17	0.675991	0.548	0.16	3.31232e-12	Fibroblast-like blastema #3
c1081319_g10_i11	7.13109e-17	0.716573	0.758	0.279	4.21954e-12	Fibroblast-like blastema #3
c1086384_g6_i1	9.31554e-17	0.784896	0.468	0.119	5.5121e-12	Fibroblast-like blastema #3
c1078598_g2_i2^sp|Q91883|GRP78_XENLA^sp|Q90593|GRP78_CHICK^HSP70^sigP	1.10878e-16	0.922481	0.71	0.306	6.56076e-12	Fibroblast-like blastema #3
c1088020_g2_i1^sp|Q2HWU3|CALR_MACFU^sp|P15253|CALR_RABIT^Calreticulin^sigP^Tm1	1.33986e-16	0.758822	0.919	0.607	7.92809e-12	Fibroblast-like blastema #3
c1073782_g1_i1^sp|Q9PUU6|FZD2_XENLA	1.53717e-16	0.428838	0.323	0.059	9.0956e-12	Fibroblast-like blastema #3
c1065600_g1_i1^sp|Q9ULE0|WWC3_HUMAN	1.67267e-16	0.350653	0.419	0.092	9.89737e-12	Fibroblast-like blastema #3
c1079013_g1_i4^sp|Q28BS0|MCM3Z_XENTR^MCM	1.79307e-16	0.636673	0.484	0.126	1.06098e-11	Fibroblast-like blastema #3
c1090834_g4_i1	1.84284e-16	0.755691	0.774	0.322	1.09043e-11	Fibroblast-like blastema #3
c1064409_g1_i1^sp|Q5RKG2|HCFC2_RAT^sp|Q9Y5Z7|HCFC2_HUMAN^Kelch_3^Kelch_5	2.88014e-16	0.300549	0.306	0.052	1.70421e-11	Fibroblast-like blastema #3
c1087214_g4_i1^sp|P00356|G3P_CHICK^Gp_dh_N1	3.04437e-16	0.677559	1	0.881	1.80138e-11	Fibroblast-like blastema #3
c1083147_g5_i3^sp|Q2NKU9|EMP2_BOVIN1	3.81104e-16	0.422715	0.452	0.107	2.25503e-11	Fibroblast-like blastema #3
c1063179_g1_i1^sp|Q9H792|PEAK1_HUMAN^Pkinase_Tyr	3.86136e-16	0.56446	0.403	0.094	2.2848e-11	Fibroblast-like blastema #3
c1091395_g2_i1^sp|Q04721|NOTC2_HUMAN^EGF^Tm1	3.98271e-16	0.716578	0.645	0.219	2.35661e-11	Fibroblast-like blastema #3
c1072488_g3_i1^sp|Q6ZQ12|NINL_MOUSE	4.016e-16	0.376988	0.387	0.084	2.37631e-11	Fibroblast-like blastema #3
c1068117_g4_i1	4.4639e-16	0.365157	0.371	0.076	2.64133e-11	Fibroblast-like blastema #3
c1090969_g1_i3^sp|Q95MN6|PLP2_RABIT	4.68143e-16	0.596086	0.581	0.175	2.77005e-11	Fibroblast-like blastema #3
c1091260_g3_i1^sp|Q14315|FLNC_HUMAN^CH2	5.03669e-16	0.853794	0.887	0.475	2.98026e-11	Fibroblast-like blastema #3
c1080690_g4_i1^sp|Q06442|WNT5A_AMBME^wnt	5.66676e-16	0.386925	0.323	0.061	3.35308e-11	Fibroblast-like blastema #3
c1081319_g4_i1	7.14987e-16	0.69752	0.629	0.203	4.23065e-11	Fibroblast-like blastema #3
c1078454_g1_i2^sp|Q5R611|PAG16_PONAB^sp|Q8R3U1|PAG16_MOUSE^LRAT^Tm1	7.30316e-16	0.461133	0.387	0.085	4.32135e-11	Fibroblast-like blastema #3
c1049403_g1_i2^sp|Q6DF78|PDXD1_XENLA^sp|Q99K01|PDXD1_MOUSE^Pyridoxal_deC	8.08619e-16	0.264484	0.258	0.039	4.78468e-11	Fibroblast-like blastema #3
c1090461_g3_i21	9.57581e-16	0.840347	0.71	0.329	5.6661e-11	Fibroblast-like blastema #3
c1085913_g4_i2	9.60343e-16	0.700357	0.306	0.057	5.68245e-11	Fibroblast-like blastema #3
c1073964_g1_i2^sp|Q6SA80|RND3_RAT^Arf	1.23131e-15	0.543128	0.403	0.097	7.28576e-11	Fibroblast-like blastema #3
c1070313_g1_i32	1.51469e-15	0.738492	1	0.837	8.96259e-11	Fibroblast-like blastema #3
c1076669_g1_i1^sp|Q6JHU8|P3H1_CHICK^2OG-FeII_Oxy^sigP	1.93063e-15	0.456036	0.565	0.168	1.14237e-10	Fibroblast-like blastema #3
c1088518_g12_i11	1.94005e-15	0.974662	0.887	0.593	1.14795e-10	Fibroblast-like blastema #3
c1076054_g3_i11	1.97623e-15	0.615782	0.532	0.158	1.16935e-10	Fibroblast-like blastema #3
c1084339_g2_i1^sp|Q5R5B6|PDIA1_PONAB^sp|P09103|PDIA1_MOUSE^Thioredoxin^sigP	2.04437e-15	0.73974	0.935	0.722	1.20968e-10	Fibroblast-like blastema #3
c1085780_g1_i2^sp|P14018|CLUS_COTJA^Clusterin^sigP	2.17371e-15	0.335853	0.387	0.085	1.2862e-10	Fibroblast-like blastema #3
c1089410_g1_i1^sp|Q01550|TANA_XENLA^Filament	2.45497e-15	0.544167	0.581	0.173	1.45263e-10	Fibroblast-like blastema #3
c1085979_g1_i2^sp|Q9DET5|TB15A_COTJA1	2.7871e-15	0.62716	0.871	0.42	1.64916e-10	Fibroblast-like blastema #3
c1035472_g1_i1	3.0144e-15	0.715566	0.774	0.356	1.78365e-10	Fibroblast-like blastema #3
c1067239_g7_i3^sp|Q05186|RCN1_MOUSE1	3.03248e-15	0.574073	0.79	0.309	1.79435e-10	Fibroblast-like blastema #3
c1084428_g4_i1^sp|P26584|HMGB2_CHICK^HMG_box_21	3.19975e-15	0.618428	1	0.971	1.89333e-10	Fibroblast-like blastema #3
c1077188_g1_i1^sp|P00533|EGFR_HUMAN^sp|Q01279|EGFR_MOUSE^Recep_L_domain^sigP^Tm1	3.32781e-15	0.527336	0.548	0.165	1.9691e-10	Fibroblast-like blastema #3
c1081474_g3_i21	3.48347e-15	0.571485	0.677	0.233	2.0612e-10	Fibroblast-like blastema #3
c1086872_g4_i1^sp|O97862|CYTC_RABIT^Cystatin^sigP	4.26818e-15	0.59438	0.532	0.16	2.52552e-10	Fibroblast-like blastema #3
c1070030_g1_i3^sp|F6UA42|UHRF1_XENTR^sp|B6CHA3|UHRF1_XENLA^ubiquitin^Tm1	5.12023e-15	0.482861	0.468	0.123	3.02969e-10	Fibroblast-like blastema #3
c1063968_g1_i1^sp|Q9WUC6|TIMP2_CAVPO^TIMP^sigP2	5.41053e-15	0.695516	0.79	0.355	3.20147e-10	Fibroblast-like blastema #3
c1087857_g2_i2	5.6081e-15	0.668005	0.629	0.214	3.31837e-10	Fibroblast-like blastema #3
c1079807_g1_i1^sp|Q1RMU3|P4HA1_BOVIN^P4Ha_N^sigP	5.89795e-15	0.690271	0.935	0.543	3.48987e-10	Fibroblast-like blastema #3
c1088791_g1_i2^sp|P08110|ENPL_CHICK^sp|Q95M18|ENPL_BOVIN^HATPase_c_3^sigP	6.16457e-15	0.600118	0.742	0.288	3.64764e-10	Fibroblast-like blastema #3
c780393_g1_i1	6.27433e-15	0.464329	0.29	0.052	3.71258e-10	Fibroblast-like blastema #3
c1088780_g4_i3^sp|P07228|ITB1_CHICK^Integrin_beta^sigP^Tm11	6.55282e-15	0.698116	0.919	0.491	3.87737e-10	Fibroblast-like blastema #3
c1059647_g1_i2^sp|P35221|CTNA1_HUMAN^Vinculin1	7.35096e-15	0.650195	0.613	0.213	4.34964e-10	Fibroblast-like blastema #3
c1063719_g4_i2^sp|P51644|ARF4_XENLA^Arf	8.19911e-15	0.619135	0.774	0.338	4.8515e-10	Fibroblast-like blastema #3
c1084565_g1_i1	8.24142e-15	0.685156	0.935	0.488	4.87653e-10	Fibroblast-like blastema #3
c1080734_g2_i1	9.87128e-15	0.608787	0.5	0.146	5.84094e-10	Fibroblast-like blastema #3
c1074243_g4_i51	1.16746e-14	0.764488	0.952	0.578	6.90797e-10	Fibroblast-like blastema #3
c1088068_g1_i5^sp|Q2EF74|SUMO1_SPETR^Rad60-SLD	1.264e-14	1.18558	0.935	0.69	7.47919e-10	Fibroblast-like blastema #3
c1081866_g1_i2^sp|Q5RBH4|BACD2_PONAB^sp|Q13829|BACD2_HUMAN^sp|Q90WZ0|IF20A_XENLA	1.49631e-14	0.455117	0.597	0.191	8.85383e-10	Fibroblast-like blastema #3
c1085574_g3_i6^sp|Q4KLN6|RIR2_RAT^Ribonuc_red_sm	1.58055e-14	0.662486	0.548	0.173	9.35228e-10	Fibroblast-like blastema #3
c1065468_g2_i1^sp|Q6TEK3|VKORL_RAT^VKOR^sigP^Tm4	1.81287e-14	0.583579	0.629	0.22	1.07269e-09	Fibroblast-like blastema #3
c1030578_g1_i1^sp|Q86UE4|LYRIC_HUMAN^Tm1	1.85465e-14	0.798572	0.839	0.476	1.09742e-09	Fibroblast-like blastema #3
c1080680_g5_i12	2.07877e-14	0.715145	0.855	0.432	1.23003e-09	Fibroblast-like blastema #3
c1009558_g1_i1^sp|Q8AWB6|S35B1_CHICK^sp|P97858|S35B1_MOUSE^UAA^Tm8	2.29533e-14	0.607804	0.694	0.278	1.35817e-09	Fibroblast-like blastema #3
c1085200_g1_i2	2.74261e-14	1.37516	0.306	0.063	1.62283e-09	Fibroblast-like blastema #3
c1072327_g5_i1^sp|Q90623|MYPT1_CHICK^sp|Q8BG95|MYPT2_MOUSE^Ank_4	2.79853e-14	0.385905	0.355	0.078	1.65592e-09	Fibroblast-like blastema #3
[truncated: 5,529 more rows]
