# Supplementary material for: Transcriptomic landscape of the blastema niche in regenerating adult axolotl limbs at single-cell resolution
Source: Nat Commun. 2018 Dec 4;9:5153. doi: 10.1038/s41467-018-07604-0 (PMC6279788; doi:10.1038/s41467-018-07604-0)
Supplement: Supplementary file 7 — Supplementary Data 5 [file 41467_2018_7604_MOESM7_ESM.xlsx]

## Sheet: Sheet1
Supplementary Data 5. Population markers for cells collected at medium-bud blastema.
gene	p_val1	avg_logFC2	pct.13	pct.24	p_val_adj5	population6	Footnotes:
c1083267_g1_i1	0	2.24213	0.959	0.078	0	Small secretory cells	1 - unadjusted P value
c1087009_g7_i1^sp|Q9I927|FUCL5_ANGJA^F5_F8_type_C^sigP	0	2.04062	0.888	0.053	0	Small secretory cells	2- log fold-change of average expression between this cluster and all other clusters
c1050337_g2_i1^Tm1	0	1.92835	0.847	0.041	0	Small secretory cells	3- Percentage of cells within this cluster that expression gene
c1066308_g1_i2^sp|Q5R5C1|UROM_PONAB^Zona_pellucida	0	1.83909	0.847	0.039	0	Small secretory cells	4- Percentage of all the other cells excluding this cluster that express gene
c1081909_g2_i2	0	1.71508	0.898	0.039	0	Small secretory cells	5- Adjusted P value using bonferroni correction
c1072051_g7_i1^sp|Q9D733|GP2_MOUSE^sp|P25291|GP2_CANFA^Zona_pellucida	0	1.62607	0.892	0.038	0	Small secretory cells	6- Name of population
c1087601_g1_i3^sp|Q8JZM8|MUC4_MOUSE^EGF_CA^Tm1	3.3037e-304	2.33567	0.959	0.096	3.9207e-299	Small secretory cells
c1086730_g2_i1^sp|Q862Z3|UROM_CANFA^Zona_pellucida^sigP	1.02718e-302	1.59871	0.919	0.077	1.21902e-297	Small secretory cells
c1083887_g2_i2	1.08241e-302	2.27845	0.936	0.084	1.28456e-297	Small secretory cells
c1081347_g3_i3	1.28324e-301	2.46464	0.878	0.061	1.5229e-296	Small secretory cells
c1071594_g1_i1	6.11953e-293	1.531	0.8	0.039	7.26241e-288	Small secretory cells
c1077869_g6_i1	9.19003e-293	1.79886	0.861	0.055	1.09064e-287	Small secretory cells
c1084634_g1_i1^sp|Q9Y6R7|FCGBP_HUMAN^VWD^sigP^Tm1	2.01206e-292	2.83162	0.997	0.148	2.38783e-287	Small secretory cells
c1078088_g6_i1^Tm1	2.80528e-291	2.52023	0.98	0.108	3.32919e-286	Small secretory cells
c1071741_g1_i4^sp|P19218|GP2_RAT^Zona_pellucida^sigP	1.22861e-288	2.02384	0.868	0.056	1.45807e-283	Small secretory cells
c1057067_g1_i1^sp|Q61468|MSLN_MOUSE^Mesothelin	3.697e-288	1.78266	0.919	0.09	4.38746e-283	Small secretory cells
c810700_g1_i1	4.12913e-287	1.59033	0.868	0.061	4.90029e-282	Small secretory cells
c1060747_g2_i1	5.72098e-286	2.34706	0.973	0.123	6.78943e-281	Small secretory cells
c1076893_g2_i3^sp|A6NMY6|AXA2L_HUMAN^Annexin	2.59245e-281	1.32747	0.895	0.083	3.07662e-276	Small secretory cells
c1080175_g2_i1	1.16235e-280	1.8936	0.956	0.107	1.37944e-275	Small secretory cells
c1076642_g2_i1	1.71189e-280	1.88401	0.959	0.126	2.03161e-275	Small secretory cells
c1041761_g1_i1^sp|Q7SY65|K118B_XENLA^sp|O57611|K1C18_SCYST^Filament	2.10714e-276	2.10041	0.976	0.128	2.50067e-271	Small secretory cells
c1086817_g2_i1	3.39248e-275	2.36416	0.986	0.156	4.02605e-270	Small secretory cells
c1083182_g4_i1	3.46393e-272	1.46738	0.908	0.088	4.11086e-267	Small secretory cells
c1056741_g1_i1	1.14887e-270	1.10397	0.692	0.018	1.36343e-265	Small secretory cells
c1086877_g1_i8	8.15729e-269	1.43033	0.905	0.085	9.68075e-264	Small secretory cells
c1086817_g3_i1^sp|Q9Y6R7|FCGBP_HUMAN^TIL	3.37117e-267	2.9555	0.986	0.166	4.00077e-262	Small secretory cells
c1062918_g1_i2^sp|Q9Y6R7|FCGBP_HUMAN^TIL^sigP	1.35318e-266	1.72365	0.908	0.1	1.6059e-261	Small secretory cells
c1085801_g4_i3^sp|Q16651|PRSS8_HUMAN^sp|Q9BQR3|PRS27_HUMAN^Trypsin^sigP^Tm2	2.58668e-264	1.00498	0.685	0.019	3.06977e-259	Small secretory cells
c1069908_g1_i1^PARP	3.99614e-262	2.61301	0.949	0.114	4.74246e-257	Small secretory cells
c1082288_g1_i2^sp|Q6NWF6|K2C8_DANRE^sp|Q5K2N3|K2C8_PROAT^Filament	6.84406e-261	1.66321	0.953	0.121	8.12225e-256	Small secretory cells
c1077801_g1_i2^sp|O14815|CAN9_HUMAN^Peptidase_C2	1.26583e-260	1.95251	0.959	0.143	1.50224e-255	Small secretory cells
c1071356_g1_i1^sp|Q5R5C1|UROM_PONAB^Zona_pellucida^sigP	1.44663e-259	1.04081	0.78	0.051	1.71681e-254	Small secretory cells
c1080574_g2_i1^sp|P43002|AT1B2_BUFMA^Na_K-ATPase^Tm1	1.571e-259	1.67294	0.864	0.08	1.8644e-254	Small secretory cells
c1075949_g2_i2^sp|Q9D132|UPK1A_MOUSE	1.16028e-257	1.09149	0.81	0.062	1.37697e-252	Small secretory cells
c1069459_g1_i1^sp|Q6NRE4|FA59A_XENLA^sp|Q3UFT3|FA59A_MOUSE^SAM_2	1.10225e-254	0.795731	0.603	0.014	1.30811e-249	Small secretory cells
c1045940_g1_i1^sp|P68512|FEL_CYPCA^sigP	2.69173e-254	1.45746	0.915	0.11	3.19444e-249	Small secretory cells
c1089315_g2_i1	3.56528e-253	0.773534	0.631	0.021	4.23114e-248	Small secretory cells
c1081160_g1_i1	6.25095e-253	0.95268	0.712	0.041	7.41837e-248	Small secretory cells
c1074434_g1_i1	1.76805e-251	1.28282	0.881	0.093	2.09825e-246	Small secretory cells
c1077812_g1_i3^sp|Q5XGD7|TM45B_XENTR^DUF716^sigP^Tm7	8.33263e-251	0.944596	0.742	0.043	9.88884e-246	Small secretory cells
c1053246_g1_i1^sp|Q7ZYY4|FAM3C_DANRE^Tm1	1.30675e-246	0.863639	0.742	0.046	1.5508e-241	Small secretory cells
c1083181_g3_i2^sp|Q9NR45|SIAS_HUMAN^NeuB	1.88092e-244	1.82404	0.946	0.141	2.23221e-239	Small secretory cells
c1091191_g1_i1	4.6628e-244	0.859758	0.563	0.008	5.53362e-239	Small secretory cells
c1085963_g1_i1^sp|Q09666|AHNK_HUMAN	2.04529e-242	0.993094	0.766	0.052	2.42726e-237	Small secretory cells
c1071914_g2_i1^sp|Q8R3W7|AGR3_MOUSE^Thioredox_DsbH^sigP	8.37379e-242	1.093	0.837	0.076	9.93767e-237	Small secretory cells
c1062981_g2_i1	2.41276e-240	1.07863	0.742	0.049	2.86337e-235	Small secretory cells
c1092521_g3_i2	4.09164e-239	1.61705	0.925	0.132	4.85579e-234	Small secretory cells
c1090287_g3_i1	5.9377e-239	2.03164	0.959	0.153	7.04663e-234	Small secretory cells
c1076940_g3_i4^sp|Q8C4S8|DEN2A_MOUSE^sp|P0C0T0|LITAF_RAT^uDENN^zf-LITAF-like^Tm1	1.50883e-238	1.01792	0.586	0.012	1.79062e-233	Small secretory cells
c1063216_g1_i1	6.61938e-238	0.74173	0.617	0.021	7.85561e-233	Small secretory cells
c1071525_g2_i2^sp|O95994|AGR2_HUMAN^Thioredoxin_7^sigP	3.05913e-237	1.83625	0.973	0.179	3.63046e-232	Small secretory cells
c1075478_g4_i1^sp|Q03278|PO21_NASVI^RVT_1	3.14951e-237	0.92912	0.671	0.026	3.73772e-232	Small secretory cells
c1090171_g3_i1^sp|Q2M385|MPEG1_HUMAN^sp|Q5RBP9|MPEG1_PONAB^MACPF^sigP	1.68046e-236	2.31735	0.993	0.205	1.99431e-231	Small secretory cells
c1081583_g1_i1^sp|Q9JHX0|RGS2_RAT	1.15489e-233	1.68933	0.925	0.159	1.37058e-228	Small secretory cells
c1046905_g2_i2^sp|Q8WWA0|ITLN1_HUMAN^Fibrinogen_C^sigP	1.03012e-232	3.21978	0.966	0.206	1.2225e-227	Small secretory cells
c1071932_g2_i6	1.61714e-229	2.56862	0.8	0.077	1.91915e-224	Small secretory cells
c1069619_g4_i1^Zona_pellucida^sigP^Tm1	8.04238e-224	0.882964	0.739	0.063	9.54437e-219	Small secretory cells
c1087532_g2_i1^sp|P19013|K2C4_HUMAN^Filament	1.59515e-223	2.99852	0.99	0.235	1.89306e-218	Small secretory cells
c1066277_g1_i1	3.69017e-223	1.29634	0.871	0.108	4.37935e-218	Small secretory cells
c1092289_g1_i4^sp|O55225|OTOG_MOUSE^VWD^Tm1	3.8141e-223	3.48447	1	0.295	4.52642e-218	Small secretory cells
c1089536_g3_i2^Tm1	7.09772e-223	0.731182	0.593	0.022	8.42328e-218	Small secretory cells
c1022624_g2_i1^sigP^Tm1	5.19677e-222	1.1896	0.776	0.059	6.16731e-217	Small secretory cells
c1090095_g1_i2	3.5041e-221	1.11067	0.769	0.066	4.15852e-216	Small secretory cells
c1083012_g1_i4^sp|Q90986|LY6E_CHICK^UPAR_LY6^sigP	1.07486e-219	1.67064	0.661	0.042	1.2756e-214	Small secretory cells
c1077238_g1_i4^sp|Q685J3|MUC17_HUMAN^SEA^Tm1	2.1893e-219	1.41157	0.614	0.024	2.59818e-214	Small secretory cells
c1090867_g1_i1	2.35658e-219	1.67017	0.932	0.188	2.7967e-214	Small secretory cells
c1620639_g1_i1	5.22221e-218	0.74092	0.515	0.004	6.19751e-213	Small secretory cells
c1078698_g7_i1	3.26097e-217	1.13066	0.817	0.083	3.86998e-212	Small secretory cells
c1076940_g7_i1	2.82965e-215	0.678765	0.583	0.019	3.35811e-210	Small secretory cells
c1078600_g5_i1	2.94499e-215	1.29287	0.925	0.148	3.49499e-210	Small secretory cells
c1072051_g9_i1^sp|Q9UGK3|STAP2_HUMAN^PH	5.18645e-214	0.822496	0.692	0.042	6.15507e-209	Small secretory cells
c1089383_g5_i1	2.21127e-211	0.764235	0.583	0.02	2.62425e-206	Small secretory cells
c1089135_g3_i1^sp|Q99N50|SYTL2_MOUSE^C2	3.62148e-211	1.25911	0.892	0.139	4.29783e-206	Small secretory cells
c1090364_g1_i1^sp|Q9BH04|KBRS1_MACFA^Arf^PARP	1.78095e-210	2.00042	0.976	0.239	2.11356e-205	Small secretory cells
c1071058_g3_i1	9.95663e-210	0.867869	0.908	0.152	1.18161e-204	Small secretory cells
c1070637_g2_i2	1.55999e-208	0.943705	0.539	0.017	1.85134e-203	Small secretory cells
c1071500_g4_i1^sp|Q9R1A9|TREX2_MOUSE^RNase_T	3.82427e-208	1.26321	0.831	0.093	4.53849e-203	Small secretory cells
c1068423_g14_i1^sp|P38574|UPK3A_BOVIN^sigP^Tm1	4.77476e-206	1.27306	0.624	0.042	5.6665e-201	Small secretory cells
c1091033_g2_i1	5.4827e-206	1.16054	0.546	0.019	6.50665e-201	Small secretory cells
c1055668_g1_i1^sp|P27463|AL1A1_CHICK^Aldedh	3.02419e-205	0.831167	0.6	0.031	3.58899e-200	Small secretory cells
c1088147_g1_i4^sp|Q7ZYC4|ACBG2_XENLA^AMP-binding	1.82644e-202	0.653689	0.556	0.02	2.16755e-197	Small secretory cells
c1082989_g1_i6^sp|Q8IUD2|RB6I2_HUMAN^Cast	2.08333e-202	0.780096	0.556	0.026	2.47242e-197	Small secretory cells
c1081492_g6_i1	1.34591e-201	1.27472	0.902	0.148	1.59727e-196	Small secretory cells
c1090867_g2_i1^sp|P60509|ERB1_HUMAN	1.38742e-201	0.912762	0.685	0.056	1.64653e-196	Small secretory cells
c1060568_g1_i1	3.22544e-200	0.662304	0.542	0.022	3.82782e-195	Small secretory cells
c1081655_g2_i1^sp|Q9D309|FAM3B_MOUSE	7.51774e-200	1.23128	0.902	0.149	8.92175e-195	Small secretory cells
c1075266_g7_i2	3.22549e-199	1.51962	0.949	0.191	3.82788e-194	Small secretory cells
c1084851_g1_i1^sp|Q1HE58|RB27A_CANFA^sp|P23640|RB27A_RAT^Arf	1.03517e-198	1.14922	0.861	0.116	1.2285e-193	Small secretory cells
c1090059_g1_i1	4.37583e-197	0.663041	0.498	0.011	5.19306e-192	Small secretory cells
c1077869_g5_i1	1.20933e-195	0.579117	0.461	0.008	1.43519e-190	Small secretory cells
c1077856_g3_i1^sp|P48733|UROM_BOVIN^Zona_pellucida	3.93931e-195	0.903828	0.475	0.008	4.67502e-190	Small secretory cells
c1087563_g10_i1^sigP	1.04994e-194	0.537478	0.458	0.008	1.24603e-189	Small secretory cells
c1057994_g4_i2^sp|P07091|S10A4_MOUSE	5.15282e-193	2.52535	0.997	0.373	6.11515e-188	Small secretory cells
c1085313_g1_i2	6.27451e-192	2.33105	0.986	0.29	7.44634e-187	Small secretory cells
c1077399_g1_i1^sp|Q61490|CD166_MOUSE^sp|Q13740|CD166_HUMAN^C2-set_2^Ig_2^sigP^Tm1	5.43376e-191	1.23302	0.902	0.189	6.44857e-186	Small secretory cells
c1086753_g7_i1^sp|P42558|RAN_CHICK^sp|P35245|PSPC_MUSVI^SP_C-Propep^Tm1	5.41424e-190	2.51307	0.763	0.108	6.4254e-185	Small secretory cells
c1064763_g4_i1^sp|Q3T1J2|MBOA2_RAT^sp|Q5ZKL6|MBOA2_CHICK^MBOAT^Tm3	7.9051e-190	0.79379	0.549	0.028	9.38145e-185	Small secretory cells
c1078775_g1_i2^sp|Q3YBM2|T176B_HUMAN^CD20^Tm4	6.81472e-188	1.1171	0.837	0.123	8.08744e-183	Small secretory cells
c1062683_g1_i3^sp|Q6J9G0|STYK1_HUMAN^Pkinase^Tm1	4.95569e-187	0.688635	0.624	0.049	5.88121e-182	Small secretory cells
c1091226_g2_i1^sp|Q91WD2|TRPV6_MOUSE^sp|Q03274|PO22_POPJA^sp|Q9NQA5|TRPV5_HUMAN^Ank_2^RVT_1^Tm7	3.92935e-186	1.0458	0.831	0.134	4.6632e-181	Small secretory cells
c1085833_g5_i1	4.05355e-186	0.555549	0.519	0.023	4.81059e-181	Small secretory cells
c1088010_g3_i3	6.67991e-186	0.729296	0.624	0.047	7.92744e-181	Small secretory cells
c1069553_g2_i1^sp|Q5ZID0|NMRL1_CHICK^NmrA	2.27047e-185	1.413	0.919	0.178	2.69451e-180	Small secretory cells
c1070831_g2_i1	4.56228e-185	2.52688	0.78	0.118	5.41433e-180	Small secretory cells
c1079985_g3_i1	5.52935e-184	1.49662	0.932	0.2	6.56201e-179	Small secretory cells
c1073267_g1_i2^sp|O15162|PLS1_HUMAN^sp|P58195|PLS1_RAT^Scramblase	9.08025e-184	0.652341	0.542	0.024	1.07761e-178	Small secretory cells
c1066042_g1_i1	2.75025e-183	0.638983	0.505	0.017	3.26388e-178	Small secretory cells
c1076781_g1_i1^sp|Q9EQG3|SCEL_MOUSE	8.75507e-183	1.5632	0.966	0.249	1.03902e-177	Small secretory cells
c1086617_g3_i1	3.45597e-182	0.627838	0.546	0.033	4.10141e-177	Small secretory cells
c1069338_g1_i1^sp|Q64253|LY6E_MOUSE	4.25221e-182	0.564254	0.427	0.008	5.04636e-177	Small secretory cells
c1083356_g7_i1	3.07788e-181	0.671254	0.583	0.04	3.65271e-176	Small secretory cells
c1074701_g1_i4^sp|O75363|BCAS1_HUMAN	5.75754e-181	1.11976	0.841	0.137	6.83281e-176	Small secretory cells
c1082293_g6_i3	7.42145e-181	0.748264	0.444	0.011	8.80748e-176	Small secretory cells
c1081367_g4_i1	2.5368e-180	0.876806	0.729	0.089	3.01058e-175	Small secretory cells
c1088275_g2_i1	7.61162e-180	1.14947	0.515	0.021	9.03316e-175	Small secretory cells
c1082658_g3_i1	8.87634e-180	1.00187	0.746	0.085	1.05341e-174	Small secretory cells
c1071406_g1_i1^sp|P35750|CAN1_PIG^Calpain_III	8.42999e-179	0.946478	0.766	0.091	1.00044e-173	Small secretory cells
c1088308_g4_i1^sp|Q6DKK2|TTC19_HUMAN^sp|D4A6D7|TTC19_RAT^TPR_10	1.01449e-178	0.971519	0.678	0.06	1.20396e-173	Small secretory cells
c1077476_g1_i4^sp|Q90Y05|AGR2A_XENLA^Thioredoxin_7^sigP	1.5613e-178	1.41714	0.654	0.074	1.85289e-173	Small secretory cells
c1084229_g1_i1	2.52167e-178	0.71634	0.515	0.036	2.99261e-173	Small secretory cells
c1068202_g4_i1	7.54344e-177	0.902071	0.742	0.08	8.95225e-172	Small secretory cells
c1074797_g1_i4^sp|Q86VR7|VS10L_HUMAN^I-set^sigP^Tm1	4.16897e-176	0.567236	0.525	0.028	4.94757e-171	Small secretory cells
c1090841_g2_i1	4.95316e-176	0.804277	0.698	0.075	5.87822e-171	Small secretory cells
c1071177_g6_i1^sp|P42685|FRK_HUMAN^SH3_1	6.11688e-176	0.615763	0.481	0.018	7.25927e-171	Small secretory cells
c1077812_g2_i1	1.0368e-174	0.573988	0.539	0.026	1.23043e-169	Small secretory cells
c1078088_g1_i1^sp|Q86UK0|ABCAC_HUMAN^ABC2_membrane_3^Tm11	2.87006e-174	0.63691	0.502	0.023	3.40607e-169	Small secretory cells
c1059641_g2_i1^sp|Q6UC88|LYVE1_BOVIN^Xlink^Tm1	2.25621e-172	0.848092	0.692	0.077	2.67758e-167	Small secretory cells
c1065175_g3_i1^sp|Q9R186|TRPV6_RAT^Ank^Tm7	3.91055e-172	0.706595	0.58	0.036	4.64089e-167	Small secretory cells
c1077239_g2_i1	5.83551e-171	0.495384	0.397	0.005	6.92535e-166	Small secretory cells
c1075744_g2_i1	3.95498e-170	1.32744	0.844	0.149	4.69361e-165	Small secretory cells
c1080526_g3_i1	2.57311e-169	0.516723	0.403	0.006	3.05366e-164	Small secretory cells
c1088290_g5_i2	5.70566e-169	0.693377	0.586	0.04	6.77125e-164	Small secretory cells
c1081413_g4_i1	1.11373e-168	0.546228	0.475	0.018	1.32173e-163	Small secretory cells
c1074699_g2_i1	1.89007e-168	1.02685	0.878	0.157	2.24306e-163	Small secretory cells
c1082163_g1_i3^sp|Q9HAT2|SIAE_HUMAN^DUF303^sigP	2.52234e-168	1.05608	0.841	0.152	2.99341e-163	Small secretory cells
c1022469_g1_i2^sp|Q0II48|B2L15_BOVIN	1.98196e-167	0.514026	0.447	0.014	2.35211e-162	Small secretory cells
c1082084_g3_i1	1.0148e-166	1.00086	0.79	0.12	1.20433e-161	Small secretory cells
c1076536_g1_i2^sp|Q6GN42|CTL4_XENLA^Choline_transpo^Tm4	1.14144e-165	0.65594	0.485	0.023	1.35461e-160	Small secretory cells
c1071516_g1_i3^sp|Q07917|NR4A2_RAT^zf-C4	1.34309e-164	0.734499	0.563	0.044	1.59393e-159	Small secretory cells
c1059484_g4_i1^sigP^Tm2	2.25894e-162	0.620798	0.4	0.006	2.68082e-157	Small secretory cells
c1081900_g1_i4^sp|P25815|S100P_HUMAN	2.65442e-162	2.47005	1	0.64	3.15015e-157	Small secretory cells
c1089625_g3_i1	6.89534e-162	0.550365	0.529	0.03	8.18311e-157	Small secretory cells
c1083101_g4_i1^sp|Q8TDW5|SYTL5_HUMAN^FYVE_2	2.19429e-161	0.734099	0.59	0.056	2.60409e-156	Small secretory cells
c1092102_g1_i1	8.75697e-161	0.589324	0.583	0.061	1.03924e-155	Small secretory cells
c1083619_g6_i1	1.25052e-160	0.567277	0.505	0.03	1.48407e-155	Small secretory cells
c1089084_g5_i1^sp|Q07283|TRHY_HUMAN	5.35033e-160	1.23937	0.769	0.122	6.34956e-155	Small secretory cells
c1047415_g1_i1^sp|P97792|CXAR_MOUSE^V-set^sigP^Tm1	8.02524e-160	0.588131	0.553	0.041	9.52404e-155	Small secretory cells
c1082673_g1_i1	8.30039e-160	1.04672	0.834	0.163	9.85057e-155	Small secretory cells
c1077357_g1_i1^sp|Q9D733|GP2_MOUSE^Zona_pellucida^sigP	8.54976e-160	0.530163	0.444	0.015	1.01465e-154	Small secretory cells
c1074473_g5_i1	3.81025e-159	0.612026	0.569	0.042	4.52185e-154	Small secretory cells
c1064617_g2_i1	4.23386e-159	0.527546	0.488	0.026	5.02457e-154	Small secretory cells
c1086905_g2_i2	1.03414e-158	0.719868	0.634	0.064	1.22728e-153	Small secretory cells
c1080266_g2_i2^sp|Q2TBI8|NUD22_BOVIN^Tm1	3.30303e-158	0.657978	0.529	0.038	3.9199e-153	Small secretory cells
c1063289_g1_i1	1.12174e-157	0.564492	0.522	0.033	1.33123e-152	Small secretory cells
c1084646_g3_i1^PH	2.50803e-157	0.436208	0.434	0.014	2.97643e-152	Small secretory cells
c1074958_g3_i3^sp|Q6GL65|GRHL3_XENTR^CP2	3.11693e-157	0.853311	0.769	0.123	3.69905e-152	Small secretory cells
c1079033_g1_i1	4.57078e-157	1.57912	0.946	0.323	5.42442e-152	Small secretory cells
c1058399_g1_i3^sp|Q28808|IFI6_PANTR^sp|P09912|IFI6_HUMAN^Ifi-6-16^Tm3	8.13866e-157	1.03996	0.864	0.187	9.65864e-152	Small secretory cells
c1087708_g2_i2	1.0265e-156	0.888003	0.773	0.129	1.21821e-151	Small secretory cells
c1079703_g7_i1	2.16668e-156	0.981913	0.834	0.151	2.57133e-151	Small secretory cells
c1083639_g1_i2^sp|P20020|AT2B1_HUMAN^Hydrolase_3^Tm5	3.68419e-156	1.30675	0.661	0.092	4.37224e-151	Small secretory cells
c1076361_g1_i1	7.18303e-156	1.55427	0.983	0.371	8.52453e-151	Small secretory cells
c1074373_g1_i1	1.23061e-155	0.857896	0.753	0.118	1.46043e-150	Small secretory cells
c1090115_g1_i1	2.99902e-155	0.516279	0.383	0.008	3.55911e-150	Small secretory cells
c1053391_g1_i2^sp|Q92817|EVPL_HUMAN^Plectin	5.08584e-155	1.19746	0.634	0.082	6.03567e-150	Small secretory cells
c1032039_g1_i2^sp|Q9H8H3|MET7A_HUMAN^Methyltransf_23^Tm1	5.92593e-155	0.52525	0.488	0.031	7.03266e-150	Small secretory cells
c1075969_g1_i2	1.29551e-154	1.23082	0.586	0.056	1.53746e-149	Small secretory cells
c1076922_g3_i1	1.31766e-154	1.91884	1	0.631	1.56375e-149	Small secretory cells
c1091783_g1_i2	1.49724e-154	0.954333	0.82	0.166	1.77686e-149	Small secretory cells
c1080579_g1_i15	5.95918e-154	0.763689	0.654	0.074	7.07212e-149	Small secretory cells
c1081521_g1_i1^sp|A3KGK3|FR1L4_MOUSE^C2^Tm1	6.75144e-154	0.607237	0.515	0.033	8.01234e-149	Small secretory cells
c1066115_g1_i1^sp|Q3B7N4|CLD7_BOVIN	7.8052e-153	1.12237	0.949	0.239	9.2629e-148	Small secretory cells
c1092127_g3_i2^sigP	9.67354e-153	0.832138	0.736	0.108	1.14802e-147	Small secretory cells
c1072627_g1_i1^sp|P51464|ARLY_LITCT^Lyase_1	1.50881e-152	0.880609	0.749	0.109	1.79059e-147	Small secretory cells
c1075276_g8_i2	1.84456e-152	0.759414	0.519	0.039	2.18905e-147	Small secretory cells
c1080003_g2_i2^Tm1	2.67091e-152	0.766023	0.529	0.036	3.16973e-147	Small secretory cells
c1081994_g1_i3	3.08009e-152	0.529632	0.451	0.018	3.65533e-147	Small secretory cells
c1056466_g1_i2	3.75003e-152	1.38492	0.983	0.356	4.45038e-147	Small secretory cells
c1080511_g1_i1^sp|Q6P9X9|PARM1_RAT^sp|Q923D3|PARM1_MOUSE^Tm1	7.50465e-152	0.521496	0.519	0.031	8.90622e-147	Small secretory cells
c1070831_g4_i1	2.10502e-151	1.02639	0.624	0.074	2.49815e-146	Small secretory cells
c1085726_g3_i1	2.99225e-151	0.52623	0.519	0.035	3.55109e-146	Small secretory cells
c1074855_g3_i1	8.87371e-151	1.53045	0.99	0.438	1.0531e-145	Small secretory cells
c1086447_g1_i1^sp|P02640|VILI_CHICK^Gelsolin	1.51378e-150	1.43106	0.671	0.107	1.79649e-145	Small secretory cells
c1073916_g1_i1	1.79329e-150	1.24272	0.912	0.268	2.12821e-145	Small secretory cells
c1073655_g3_i4^sp|Q9W6V5|PTPRJ_CHICK^fn3	3.03772e-150	0.534255	0.458	0.023	3.60504e-145	Small secretory cells
c1087158_g3_i1	3.71445e-150	0.599929	0.58	0.055	4.40816e-145	Small secretory cells
c1068777_g1_i1	2.54998e-147	0.984961	0.786	0.143	3.02621e-142	Small secretory cells
c1063685_g3_i3^sp|Q8QGW7|LITAF_CHICK	1.02278e-146	0.661557	0.383	0.009	1.2138e-141	Small secretory cells
c1087573_g6_i6	1.34033e-146	0.94269	0.793	0.148	1.59065e-141	Small secretory cells
c1085450_g1_i7^sp|P47845|LEG3_RABIT^sp|P16110|LEG3_MOUSE^Gal-bind_lectin	3.48455e-146	1.4588	1	0.606	4.13533e-141	Small secretory cells
c1092046_g5_i1	3.87408e-146	0.976995	0.783	0.137	4.5976e-141	Small secretory cells
c1074373_g2_i1^sp|Q8K3X3|GMDS_CRIGR^Epimerase	1.60209e-145	0.739194	0.715	0.108	1.90129e-140	Small secretory cells
c1064114_g2_i2^sp|Q9Y624|JAM1_HUMAN^V-set^Tm1	3.75517e-145	0.791308	0.749	0.122	4.45648e-140	Small secretory cells
c1027493_g2_i1	4.46759e-145	0.392038	0.376	0.008	5.30196e-140	Small secretory cells
c1091581_g4_i2^sp|P58107|EPIPL_HUMAN^Plectin^sigP	1.97266e-144	1.14132	0.915	0.219	2.34108e-139	Small secretory cells
c1089660_g8_i1^sp|P08777|K1C1_XENLA^sp|Q64291|K1C12_MOUSE^Filament	4.3084e-144	2.05876	1	0.701	5.11304e-139	Small secretory cells
c1070123_g1_i3^DUF2477	2.35394e-143	0.483711	0.397	0.015	2.79356e-138	Small secretory cells
c1091848_g4_i1	3.2213e-143	0.610772	0.641	0.087	3.82292e-138	Small secretory cells
c1091168_g1_i2^sp|Q66S13|NATT4_THANI^DUF946^sigP	3.31201e-143	1.78071	1	0.609	3.93056e-138	Small secretory cells
c1080292_g12_i1	4.77085e-143	1.08304	0.878	0.213	5.66185e-138	Small secretory cells
c1071058_g1_i2^sp|Q3YBM2|T176B_HUMAN^CD20^Tm4	9.48754e-142	1.10244	0.641	0.097	1.12594e-136	Small secretory cells
c1072099_g2_i1^sp|Q9D7D7|CLD23_MOUSE^sp|Q96B33|CLD23_HUMAN^PMP22_Claudin^Tm4	1.88179e-141	0.586254	0.505	0.035	2.23323e-136	Small secretory cells
c1091581_g1_i1^sp|P58107|EPIPL_HUMAN^sp|Q8R0W0|EPIPL_MOUSE	5.77248e-141	1.3165	0.905	0.24	6.85054e-136	Small secretory cells
c1060002_g1_i3^sp|Q8TD43|TRPM4_HUMAN^sp|Q7TN37|TRPM4_MOUSE^Ion_trans^Tm3	2.41307e-140	0.650675	0.62	0.075	2.86373e-135	Small secretory cells
c1079343_g1_i3^RVT_1	3.14738e-140	0.59454	0.505	0.041	3.73518e-135	Small secretory cells
c1083833_g2_i1	3.18721e-139	0.688332	0.681	0.098	3.78245e-134	Small secretory cells
c328895_g1_i1	2.36452e-138	0.582749	0.478	0.037	2.80612e-133	Small secretory cells
c1072779_g5_i4	5.36925e-138	0.58392	0.522	0.047	6.37201e-133	Small secretory cells
c986926_g1_i1	1.73046e-137	0.446071	0.363	0.01	2.05364e-132	Small secretory cells
c1076889_g2_i4	3.20785e-137	0.922015	0.841	0.181	3.80695e-132	Small secretory cells
c1085256_g1_i1	8.9401e-137	0.451703	0.329	0.004	1.06098e-131	Small secretory cells
c1082296_g1_i2	2.78101e-136	0.715654	0.637	0.087	3.30039e-131	Small secretory cells
c1083618_g1_i1	3.95646e-136	1.05444	0.912	0.249	4.69537e-131	Small secretory cells
c1083026_g4_i4^sp|P13135|CPNS1_BOVIN^EF-hand_8	8.81833e-136	1.21388	0.983	0.581	1.04652e-130	Small secretory cells
c1091068_g1_i1	1.18825e-135	0.560623	0.488	0.042	1.41017e-130	Small secretory cells
c1063568_g2_i1	1.2358e-135	0.567702	0.529	0.047	1.4666e-130	Small secretory cells
c1066750_g2_i1^sp|Q92036|AT12A_BUFMA^Cation_ATPase_N^Tm10	1.52075e-135	1.31578	0.519	0.053	1.80476e-130	Small secretory cells
c1086817_g1_i1^sp|Q9Y6R7|FCGBP_HUMAN^VWD^sigP	6.02778e-135	0.465375	0.363	0.011	7.15352e-130	Small secretory cells
c1044488_g1_i1	6.96195e-135	0.350837	0.298	0.003	8.26217e-130	Small secretory cells
c989559_g1_i2^sp|Q148C8|MIEN1_BOVIN	1.18723e-134	0.760958	0.719	0.123	1.40896e-129	Small secretory cells
c1068915_g1_i1	1.19711e-134	2.11734	0.529	0.05	1.42068e-129	Small secretory cells
c1064362_g1_i3^sp|Q863G0|COX8B_ATEBE	1.30505e-134	1.22851	0.959	0.37	1.54878e-129	Small secretory cells
c1084540_g1_i1	4.6314e-134	0.703161	0.739	0.131	5.49636e-129	Small secretory cells
c1078848_g4_i3^sp|P20810|ICAL_HUMAN^Calpain_inhib	5.54251e-134	1.19401	0.98	0.461	6.57763e-129	Small secretory cells
c1082903_g2_i2^sp|P08548|LIN1_NYCCO^sp|Q03278|PO21_NASVI^RVT_1	7.42133e-134	1.2875	0.986	0.63	8.80734e-129	Small secretory cells
c1071222_g1_i1^sp|O08738|CASP6_MOUSE^sp|Q3T0P5|CASP6_BOVIN^Peptidase_C14	9.17636e-134	1.0017	0.847	0.225	1.08901e-128	Small secretory cells
c1087705_g1_i1^sp|Q3UPW2|ELF3_MOUSE^SAM_PNT	2.28509e-133	1.05679	0.776	0.15	2.71185e-128	Small secretory cells
c1073337_g1_i2^sp|Q9R097|SPIT1_MOUSE^sp|B2BS84|IVBI_AUSLA^MANEC^sigP^Tm1	1.0391e-132	1.11451	0.939	0.292	1.23316e-127	Small secretory cells
c1082106_g1_i1^sp|Q6ZUI0|TPRG1_HUMAN^hSac2	1.6034e-132	0.713867	0.698	0.113	1.90286e-127	Small secretory cells
c1090214_g1_i1^sp|Q0UJJ7|NST1_PHANO	6.79426e-132	1.1915	0.797	0.186	8.06316e-127	Small secretory cells
c1091520_g1_i2^sp|A9JSM3|TM238_MOUSE^Tm2	2.6926e-131	0.490372	0.492	0.045	3.19548e-126	Small secretory cells
c1079100_g5_i1	4.79382e-131	0.591274	0.559	0.06	5.68912e-126	Small secretory cells
c1091186_g1_i2^sp|Q6UXL0|I20RB_HUMAN^Tissue_fac^sigP^Tm1	9.18247e-131	0.427465	0.4	0.029	1.08974e-125	Small secretory cells
c1080024_g1_i1^sp|Q9UJ42|GP160_HUMAN^Tm7	1.77546e-130	0.550776	0.583	0.066	2.10705e-125	Small secretory cells
c1034151_g1_i3^sp|Q3T094|ETHE1_BOVIN^Lactamase_B	5.58997e-130	0.535561	0.515	0.048	6.63395e-125	Small secretory cells
c1066603_g4_i1	6.63165e-129	0.380317	0.322	0.008	7.87018e-124	Small secretory cells
c516877_g1_i1	1.13649e-127	0.662755	0.563	0.056	1.34874e-122	Small secretory cells
c1082175_g2_i1	2.98137e-127	0.922578	0.834	0.205	3.53817e-122	Small secretory cells
c1079010_g14_i1^sp|Q9Y6K5|OAS3_HUMAN^NTP_transf_2	4.13674e-127	0.522241	0.546	0.057	4.90932e-122	Small secretory cells
c1089303_g3_i4^sp|Q8N323|NXPE1_HUMAN^sp|Q05004|NXPE1_RABIT^sp|Q6UWF7|NXPE4_HUMAN^Neurexophilin^sigP	4.97618e-127	0.410785	0.376	0.015	5.90553e-122	Small secretory cells
c1074855_g6_i1	7.65789e-127	0.907577	0.871	0.223	9.08808e-122	Small secretory cells
c1082175_g3_i2	3.50122e-126	0.602368	0.583	0.082	4.15511e-121	Small secretory cells
c1080175_g5_i1^sp|P30413|UPK1B_MUSVI^Tetraspannin^Tm4	4.6665e-126	0.385337	0.349	0.011	5.53801e-121	Small secretory cells
c1075593_g2_i1^sp|Q9NZI5|GRHL1_HUMAN^CP2	8.13285e-126	0.645834	0.481	0.042	9.65174e-121	Small secretory cells
c1071932_g4_i1^sp|Q2NKR7|F162A_BOVIN^sp|Q4QQV3|F162A_RAT^DUF1075^Tm2	2.41371e-125	0.727364	0.736	0.135	2.86449e-120	Small secretory cells
c1077125_g6_i1	4.63232e-125	0.493669	0.522	0.05	5.49745e-120	Small secretory cells
c1075674_g1_i1	3.93027e-124	0.364959	0.38	0.018	4.66428e-119	Small secretory cells
c1085414_g1_i3^sp|Q96FX8|PERP_HUMAN^Claudin_2^sigP^Tm4	4.72483e-124	1.13619	0.983	0.477	5.60724e-119	Small secretory cells
c1079546_g4_i2^sp|P99029|PRDX5_MOUSE^sp|P30044|PRDX5_HUMAN^sp|Q9DCG9|TR112_MOUSE^Redoxin^Trm112p	5.83651e-124	1.22871	0.99	0.637	6.92654e-119	Small secretory cells
c1086623_g1_i1^Tm1	8.81238e-124	0.492268	0.464	0.038	1.04582e-118	Small secretory cells
c1069943_g2_i1^sp|P97524|S27A2_RAT^sp|O14975|S27A2_HUMAN^AMP-binding^Tm1	2.98487e-123	0.560531	0.576	0.074	3.54233e-118	Small secretory cells
c1089091_g1_i2^sp|P33152|CADHB_XENLA^sp|P30944|CADH1_XENLA^Cadherin_pro^sigP^Tm1	3.56561e-123	0.943544	0.898	0.229	4.23152e-118	Small secretory cells
c1072890_g6_i1^sp|Q8C6U2|PQLC3_MOUSE^PQ-loop^Tm4	7.133e-123	0.725152	0.749	0.157	8.46516e-118	Small secretory cells
c1084894_g2_i2^sp|P39880|CUX1_HUMAN^sp|P39881|CUX1_CANFA^CUT	4.67192e-122	0.592079	0.451	0.044	5.54445e-117	Small secretory cells
c1087839_g2_i2^sp|C6KFA3|GP126_DANRE^7tm_2^sigP^Tm4	5.01987e-122	0.559136	0.386	0.021	5.95738e-117	Small secretory cells
c1077110_g8_i1^sp|O43653|PSCA_HUMAN	6.78386e-122	0.922753	0.366	0.016	8.05081e-117	Small secretory cells
c1050870_g1_i1^sp|Q9Y5X9|LIPE_HUMAN^Lipase^sigP	6.9299e-122	0.536266	0.417	0.035	8.22413e-117	Small secretory cells
c1070798_g1_i1^sp|Q90384|TDX_CYNPY^AhpC-TSA	2.64014e-121	1.01845	1	0.878	3.13322e-116	Small secretory cells
c1088374_g1_i1	2.68842e-121	0.878243	0.847	0.2	3.19051e-116	Small secretory cells
c1051620_g3_i1	5.01235e-121	0.378316	0.363	0.017	5.94845e-116	Small secretory cells
c1077070_g4_i1^sp|Q9ES87|PRSS8_RAT^sp|Q9BQR3|PRS27_HUMAN^Trypsin^sigP	9.70419e-121	0.374885	0.302	0.007	1.15166e-115	Small secretory cells
c1091037_g1_i7^sp|P80217|IN35_HUMAN^NID	1.48666e-120	0.797294	0.783	0.164	1.76431e-115	Small secretory cells
c1077042_g1_i1^Tm1	2.90311e-120	0.429967	0.339	0.011	3.44529e-115	Small secretory cells
c1090956_g1_i3^sp|Q9W596|FUTSC_DROME	6.04042e-120	0.465343	0.441	0.029	7.16853e-115	Small secretory cells
c1057396_g1_i1	7.70544e-120	0.713798	0.308	0.007	9.14451e-115	Small secretory cells
c1090355_g4_i1	1.01133e-119	0.995285	0.895	0.266	1.2002e-114	Small secretory cells
c1090131_g5_i2	2.30136e-119	0.892473	0.888	0.246	2.73117e-114	Small secretory cells
c1088110_g1_i2^sp|Q64462|CP4B1_MOUSE^p450^Tm1	2.90501e-118	0.421577	0.393	0.023	3.44755e-113	Small secretory cells
c1085596_g1_i3^sp|A2VDP6|NXPE3_BOVIN^Neurexophilin^Tm1	1.81552e-117	0.692353	0.654	0.112	2.15458e-112	Small secretory cells
c1074781_g8_i1	2.20773e-117	0.790179	0.746	0.163	2.62004e-112	Small secretory cells
c1086846_g10_i1	7.16086e-117	1.06965	0.654	0.13	8.49822e-112	Small secretory cells
c1044231_g1_i1^sp|Q5XGD7|TM45B_XENTR^DUF716^Tm5	1.40367e-116	0.446786	0.397	0.031	1.66582e-111	Small secretory cells
c1090257_g1_i4^sp|F7BWT7|TSN15_MOUSE^Tetraspannin^Tm4	1.92751e-116	0.676069	0.542	0.07	2.28749e-111	Small secretory cells
c1010041_g1_i1^sp|Q91X49|MALL_MOUSE^MARVEL^Tm4	2.87872e-116	0.564091	0.471	0.053	3.41635e-111	Small secretory cells
c1066882_g1_i1^sp|P80025|PERL_BOVIN^sp|P22079|PERL_HUMAN^An_peroxidase	3.53261e-116	1.00714	0.925	0.28	4.19236e-111	Small secretory cells
c1077753_g1_i1^sp|P27590|UROM_RAT^sp|Q862Z3|UROM_CANFA^Zona_pellucida^sigP	4.69339e-116	0.385983	0.332	0.012	5.56993e-111	Small secretory cells
c1076312_g1_i4^sp|P22797|ADH1_PELPE^ADH_N	5.56819e-116	0.536727	0.542	0.076	6.60811e-111	Small secretory cells
c1070827_g2_i1^sp|Q9UP65|PA24C_HUMAN^sp|Q50L41|PA24F_MOUSE^PLA2_B	5.91257e-116	1.09995	0.953	0.323	7.0168e-111	Small secretory cells
c1035202_g1_i1	7.53065e-116	0.506463	0.447	0.037	8.93708e-111	Small secretory cells
c1069747_g1_i1^sp|P57735|RAB25_HUMAN^sp|P46629|RAB25_RABIT^Ras	8.03002e-115	0.550479	0.58	0.074	9.52971e-110	Small secretory cells
c1089291_g1_i4	1.0288e-114	0.47264	0.519	0.052	1.22094e-109	Small secretory cells
c1084043_g2_i1	1.32647e-114	0.89883	0.82	0.223	1.5742e-109	Small secretory cells
c1074935_g1_i4^sp|Q0VCY1|VAPA_BOVIN^Motile_Sperm^Tm1	1.57109e-114	0.995467	0.969	0.436	1.8645e-109	Small secretory cells
c1091506_g1_i4	3.18155e-114	1.89291	0.471	0.049	3.77574e-109	Small secretory cells
c1075763_g1_i1^sp|Q5M7L2|LBH_XENTR	1.30115e-113	0.773968	0.763	0.154	1.54415e-108	Small secretory cells
c1088322_g2_i5^sp|Q9Z2L6|MINP1_MOUSE^His_Phos_2^sigP	1.73362e-113	0.465983	0.403	0.027	2.05739e-108	Small secretory cells
c1085514_g4_i1	1.69866e-112	0.963541	0.966	0.322	2.0159e-107	Small secretory cells
c1085155_g3_i1	1.71338e-112	0.694616	0.712	0.151	2.03337e-107	Small secretory cells
c1088600_g8_i1	2.16353e-112	0.61844	0.624	0.099	2.56759e-107	Small secretory cells
c1085813_g5_i5	5.17374e-112	0.559864	0.475	0.043	6.13999e-107	Small secretory cells
c1079023_g5_i1	9.41651e-112	1.10559	0.929	0.361	1.11751e-106	Small secretory cells
c1086814_g1_i1^sp|A7E1Z1|TM215_MOUSE^Tm2	2.08819e-111	0.3502	0.359	0.018	2.47818e-106	Small secretory cells
c1086151_g1_i1	3.0396e-111	0.433658	0.451	0.044	3.60728e-106	Small secretory cells
c1086223_g4_i1	4.02669e-111	0.54541	0.58	0.082	4.77872e-106	Small secretory cells
c1038979_g1_i1^sp|Q7TN05|AP1S3_MOUSE^Clat_adaptor_s	5.66223e-111	0.53778	0.532	0.074	6.71971e-106	Small secretory cells
c1078388_g2_i1	1.30814e-110	0.78369	0.719	0.15	1.55245e-105	Small secretory cells
c1079372_g1_i1	1.82738e-110	0.371985	0.349	0.017	2.16867e-105	Small secretory cells
c1079070_g1_i1^sp|Q8N434|SVOPL_HUMAN^Sugar_tr^Tm10	3.35971e-110	0.42638	0.427	0.04	3.98717e-105	Small secretory cells
c1075472_g11_i1	3.46972e-110	0.679129	0.688	0.136	4.11772e-105	Small secretory cells
c1090179_g3_i1^sp|Q8NBJ4|GOLM1_HUMAN	5.55618e-110	0.491875	0.532	0.071	6.59386e-105	Small secretory cells
c1070516_g1_i1^sp|P23378|GCSP_HUMAN^sp|Q91W43|GCSP_MOUSE^GDC-P	6.81828e-110	0.496866	0.542	0.08	8.09166e-105	Small secretory cells
c1084001_g3_i2	1.01398e-109	0.456244	0.349	0.02	1.20335e-104	Small secretory cells
c1086057_g3_i1	1.08292e-109	0.3812	0.369	0.023	1.28517e-104	Small secretory cells
c1079985_g4_i2^sp|P47856|GFPT1_MOUSE^GATase_2	1.15447e-108	0.398677	0.407	0.033	1.37008e-103	Small secretory cells
c1079903_g1_i1^sp|Q5ZKB7|AT134_CHICK^P5-ATPase^Tm10	1.20876e-108	0.523548	0.498	0.06	1.43451e-103	Small secretory cells
c1089938_g3_i1	1.21057e-108	0.701112	0.759	0.17	1.43666e-103	Small secretory cells
c1090629_g1_i1^sp|Q6WRY0|RHCG_XENTR^sp|Q5U4V1|RHCG_XENLA^Ammonium_transp^Tm12	1.6787e-108	0.391887	0.322	0.016	1.99221e-103	Small secretory cells
c1094590_g1_i1	3.02361e-108	1.24154	0.969	0.392	3.5883e-103	Small secretory cells
c1089185_g1_i1	3.4074e-108	0.436768	0.437	0.041	4.04376e-103	Small secretory cells
c1091191_g3_i1	4.92037e-108	0.850261	0.414	0.03	5.83929e-103	Small secretory cells
c1066061_g2_i4^sp|Q5ZJR8|ELOV6_CHICK^ELO^Tm6	5.03939e-108	0.578077	0.505	0.069	5.98055e-103	Small secretory cells
c1091200_g2_i1^sp|Q9BQ13|KCD14_HUMAN^BTB_2	7.19879e-108	0.353065	0.339	0.017	8.54323e-103	Small secretory cells
c1086830_g1_i3	1.36023e-107	0.387322	0.393	0.027	1.61427e-102	Small secretory cells
c1073742_g3_i1^sp|A7MBJ4|PTPRF_BOVIN^Y_phosphatase	2.18321e-107	0.725263	0.847	0.214	2.59095e-102	Small secretory cells
c1072332_g2_i1	2.3042e-107	0.447057	0.376	0.033	2.73454e-102	Small secretory cells
c1079248_g3_i3^sp|P07686|HEXB_HUMAN^Glyco_hydro_20b^sigP^Tm1	2.4191e-107	0.815797	0.834	0.248	2.8709e-102	Small secretory cells
c1071836_g4_i6^sp|O60701|UGDH_HUMAN^UDPG_MGDP_dh_N	3.23771e-107	0.754737	0.739	0.156	3.84239e-102	Small secretory cells
c1090757_g1_i1^sp|Q9ESM6|GDPD2_MOUSE^GDPD^Tm6	1.02001e-106	0.611419	0.576	0.085	1.21051e-101	Small secretory cells
c1072888_g2_i1	1.07123e-106	0.943767	0.963	0.379	1.27129e-101	Small secretory cells
c1092472_g1_i2	1.4216e-106	1.077	0.647	0.142	1.6871e-101	Small secretory cells
c1087851_g4_i1	5.4555e-106	0.784212	0.858	0.257	6.47437e-101	Small secretory cells
c1077333_g1_i1^sp|Q02318|CP27A_HUMAN^p450	7.01381e-106	0.386023	0.366	0.027	8.32371e-101	Small secretory cells
c1069361_g2_i1	9.17811e-106	0.416027	0.481	0.057	1.08922e-100	Small secretory cells
c1079443_g5_i1	1.0411e-105	0.372194	0.39	0.036	1.23553e-100	Small secretory cells
c1087117_g4_i3^sp|Q5ZLR4|ESRP2_CHICK^RRM_6	2.35924e-105	0.765912	0.593	0.103	2.79985e-100	Small secretory cells
c1080126_g3_i1	3.82502e-105	0.717314	0.729	0.18	4.53939e-100	Small secretory cells
c1080295_g9_i1	4.03849e-105	0.400571	0.42	0.037	4.79272e-100	Small secretory cells
c1087435_g1_i2^sp|Q8K4L4|POF1B_MOUSE	7.5306e-105	0.670391	0.736	0.161	8.93701e-100	Small secretory cells
c1056132_g1_i3^sp|Q5XHI4|F115_XENLA^M60-like	7.99055e-105	0.647423	0.617	0.096	9.48286e-100	Small secretory cells
c1077233_g3_i1	1.36769e-104	0.355508	0.393	0.038	1.62312e-99	Small secretory cells
c1083434_g3_i1^sp|Q8BG73|SH3L2_MOUSE^sp|Q5REQ9|SH3L2_PONAB^SH3BGR	1.82341e-104	0.632118	0.661	0.134	2.16395e-99	Small secretory cells
c1087875_g3_i1	6.75694e-104	1.07358	0.997	0.845	8.01887e-99	Small secretory cells
c1049379_g1_i1^sp|P35276|RAB3D_MOUSE^Arf	8.14978e-104	0.687547	0.671	0.14	9.67183e-99	Small secretory cells
c1077111_g1_i2	1.17697e-103	0.488729	0.444	0.06	1.39679e-98	Small secretory cells
c1089291_g2_i1	1.56577e-103	0.35106	0.366	0.028	1.85819e-98	Small secretory cells
c1086784_g4_i1	5.06805e-103	0.375765	0.4	0.035	6.01456e-98	Small secretory cells
c1072453_g1_i2^sp|Q9JMD3|PCTL_MOUSE^sp|Q9Y365|PCTL_HUMAN^START^Tm1	6.77131e-103	0.591278	0.502	0.067	8.03591e-98	Small secretory cells
c1074983_g3_i1	1.09994e-102	0.49445	0.549	0.09	1.30536e-97	Small secretory cells
c1092477_g1_i1^sp|Q69D48|RHBGA_XENLA^sp|Q6DCG4|RHBGB_XENLA^Ammonium_transp^Tm12	1.61235e-102	0.670709	0.539	0.088	1.91347e-97	Small secretory cells
c1087689_g2_i2	1.67763e-102	0.42268	0.437	0.048	1.99094e-97	Small secretory cells
c1088937_g1_i1^sp|Q12774|ARHG5_HUMAN^RhoGEF	1.84821e-102	0.388983	0.437	0.05	2.19339e-97	Small secretory cells
c1043756_g1_i1^sigP^Tm1	4.25608e-102	0.584516	0.685	0.155	5.05094e-97	Small secretory cells
c1077867_g2_i1^sp|Q9DGI3|THIO_ICTPU^sp|O97508|THIO_HORSE^Thioredoxin	5.16709e-102	1.01565	0.905	0.351	6.1321e-97	Small secretory cells
c1050059_g2_i1^Tm2	5.807e-102	0.401414	0.424	0.048	6.89152e-97	Small secretory cells
c1054366_g2_i1	9.36443e-102	0.867323	0.976	0.418	1.11133e-96	Small secretory cells
c1067273_g2_i5^sp|Q99735|MGST2_HUMAN	1.45247e-101	0.695885	0.753	0.169	1.72374e-96	Small secretory cells
c1076113_g5_i1	1.78914e-101	0.98652	0.946	0.388	2.12328e-96	Small secretory cells
c1071874_g7_i1	4.31552e-101	0.672324	0.854	0.244	5.12149e-96	Small secretory cells
c1054366_g1_i1^sp|P25815|S100P_HUMAN	5.1043e-101	1.1106	1	0.608	6.05758e-96	Small secretory cells
c1082780_g3_i1^sp|Q9PSX7|RHOC_CHICK^sp|P61589|RHOA_RAT^Ras	1.70471e-100	0.883052	0.847	0.272	2.02308e-95	Small secretory cells
c1088608_g2_i3^sp|Q7ZXF5|FACR1_XENLA^Epimerase^Tm1	2.07006e-100	0.714822	0.573	0.097	2.45667e-95	Small secretory cells
c1075601_g2_i1^sp|Q5T0D9|TPRGL_HUMAN^hSac2	2.76291e-100	0.378229	0.38	0.038	3.27891e-95	Small secretory cells
c1072341_g4_i2	7.67663e-100	0.361219	0.336	0.031	9.11032e-95	Small secretory cells
c1092473_g2_i1^sp|P19320|VCAM1_HUMAN^Ig_2	1.17355e-99	0.951877	0.942	0.481	1.39272e-94	Small secretory cells
c1083756_g2_i1^sp|Q9D702|TMM52_MOUSE^sp|Q8NDY8|TMM52_HUMAN^sigP^Tm2	2.05204e-99	0.406076	0.414	0.043	2.43528e-94	Small secretory cells
c1065301_g3_i1^sp|P0CG72|UBI4P_SCHPO	4.9714e-99	0.535735	0.536	0.083	5.89986e-94	Small secretory cells
c1063943_g1_i3^sp|Q92040|ANX12_COLLI	7.05688e-99	0.99485	0.627	0.136	8.37482e-94	Small secretory cells
c1085888_g5_i1	7.58619e-99	0.63678	0.607	0.105	9.00299e-94	Small secretory cells
c1046206_g1_i2^sp|Q90986|LY6E_CHICK^UPAR_LY6	1.00597e-98	0.867066	0.736	0.184	1.19385e-93	Small secretory cells
c1079546_g6_i1	3.99128e-98	0.70494	0.712	0.162	4.73669e-93	Small secretory cells
c1076927_g2_i1^sp|P07341|ALDOB_CHICK^Glycolytic^Tm1	1.7054e-97	0.917835	0.932	0.425	2.02391e-92	Small secretory cells
c1081040_g4_i2^sp|Q5R510|CD59_PONAB^UPAR_LY6^sigP	7.60219e-97	2.51235	0.525	0.089	9.02197e-92	Small secretory cells
c1089936_g8_i2^sp|Q14573|ITPR3_HUMAN^Ins145_P3_rec^Tm7	1.0223e-96	0.505507	0.549	0.096	1.21323e-91	Small secretory cells
c1063051_g1_i1^sp|A2VE13|MAL2_BOVIN^MARVEL^Tm5	2.01212e-96	0.514665	0.586	0.107	2.38791e-91	Small secretory cells
c1081270_g1_i1	2.98451e-96	0.898602	0.868	0.298	3.54189e-91	Small secretory cells
c1077263_g1_i1^sp|Q99973|TEP1_HUMAN^TROVE	3.97366e-96	0.832986	0.81	0.25	4.71578e-91	Small secretory cells
c1078022_g2_i1	4.38783e-96	0.591628	0.597	0.119	5.2073e-91	Small secretory cells
c1090355_g2_i1^sp|Q8HZQ5|EZRI_RABIT^FERM_N	4.49498e-96	0.747997	0.6	0.124	5.33447e-91	Small secretory cells
c1058491_g1_i1^sp|Q8IV56|PRR15_HUMAN	8.27143e-96	0.407883	0.366	0.025	9.8162e-91	Small secretory cells
c1084623_g1_i1^sp|Q8WWI1|LMO7_HUMAN^LIM^Papo_T_antigen^Tm1	1.1528e-95	0.509513	0.569	0.091	1.36809e-90	Small secretory cells
c1076484_g1_i1	1.4616e-95	0.441456	0.424	0.051	1.73457e-90	Small secretory cells
c1087063_g1_i1^sp|P13696|PEBP1_BOVIN^PBP	1.58188e-95	1.00692	0.858	0.295	1.87732e-90	Small secretory cells
c1057879_g1_i1^sp|Q63ZQ3|GLTPA_XENLA^GLTP	1.62138e-95	0.455499	0.495	0.066	1.92418e-90	Small secretory cells
c1057893_g1_i1^sp|P48506|GSH1_HUMAN^GCS	5.23542e-95	0.622352	0.664	0.153	6.21319e-90	Small secretory cells
c1000907_g2_i2^sp|O95571|ETHE1_HUMAN^Lactamase_B	5.96213e-95	0.690298	0.556	0.103	7.07561e-90	Small secretory cells
c1072879_g9_i3^sp|Q3SWX7|ANXA3_BOVIN^Annexin	7.50319e-95	0.763541	0.563	0.094	8.90448e-90	Small secretory cells
c1091508_g5_i1	2.24037e-94	0.455293	0.417	0.041	2.65878e-89	Small secretory cells
c1453415_g1_i1	5.56912e-94	0.464119	0.288	0.009	6.60921e-89	Small secretory cells
c1085889_g8_i2^sp|Q92123|AT1A1_XENLA^Cation_ATPase_N^Tm10	6.02111e-94	0.857387	0.885	0.341	7.14561e-89	Small secretory cells
c1072861_g2_i3^sp|Q3SYY7|OCAD2_BOVIN^OCIA	1.46836e-93	0.517663	0.546	0.092	1.74259e-88	Small secretory cells
c1084617_g8_i1^sp|P52209|6PGD_HUMAN^NAD_binding_2^sigP	2.40504e-93	0.889706	0.939	0.42	2.8542e-88	Small secretory cells
c1089973_g3_i1	2.81347e-93	0.467373	0.471	0.07	3.33892e-88	Small secretory cells
c1075644_g7_i7^sp|Q04913|NR4A1_XENLA	6.27624e-93	0.775879	0.742	0.201	7.44839e-88	Small secretory cells
c1082149_g2_i1	6.58565e-93	0.443556	0.481	0.077	7.81559e-88	Small secretory cells
c1090777_g1_i7^sp|Q6RUV5|RAC1_RAT^Arf	1.24827e-92	0.461114	0.437	0.062	1.4814e-87	Small secretory cells
c1088773_g2_i1	2.15061e-92	0.480015	0.59	0.111	2.55226e-87	Small secretory cells
c1079594_g5_i1^sp|Q28GD5|SOX7_XENTR^sp|Q9BT81|SOX7_HUMAN^Sox_C_TAD	5.17602e-92	0.546946	0.678	0.145	6.1427e-87	Small secretory cells
c1088020_g2_i1^sp|Q2HWU3|CALR_MACFU^sp|P15253|CALR_RABIT^Calreticulin^sigP^Tm1	1.13591e-91	0.968275	0.946	0.604	1.34806e-86	Small secretory cells
c1083469_g1_i4^sp|Q9WUF4|VAMP8_RAT^sp|Q3T0Y8|VAMP8_BOVIN^Synaptobrevin^Tm1	1.26645e-91	0.738956	0.831	0.263	1.50297e-86	Small secretory cells
c1074534_g1_i2	3.60656e-91	0.352292	0.325	0.022	4.28012e-86	Small secretory cells
c1091053_g3_i1	1.21551e-90	0.739526	0.898	0.339	1.44251e-85	Small secretory cells
c1068430_g1_i1^sp|P59645|FXYD3_RAT	1.76721e-90	0.540958	0.658	0.148	2.09726e-85	Small secretory cells
c1088344_g3_i1^sp|Q04758|IPKB_MOUSE	3.12594e-90	0.414508	0.468	0.072	3.70974e-85	Small secretory cells
c1070891_g1_i1^sp|P27105|STOM_HUMAN^Band_7^Tm1	8.90281e-90	0.466924	0.468	0.066	1.05655e-84	Small secretory cells
c1081960_g1_i2^sp|Q5R5P4|RBM47_PONAB^sp|Q91WT8|RBM47_MOUSE^RRM_1	1.14257e-89	0.394951	0.376	0.043	1.35595e-84	Small secretory cells
c1072826_g1_i10^sp|P53396|ACLY_HUMAN^ATP-grasp_2	2.2614e-89	0.650791	0.641	0.143	2.68374e-84	Small secretory cells
c1068064_g1_i1^sp|P13255|GNMT_RAT^Methyltransf_23	2.5829e-89	0.760597	0.641	0.137	3.06528e-84	Small secretory cells
c1081414_g1_i2^sp|P62494|RB11A_RAT^Arf	3.61075e-89	0.82181	0.631	0.153	4.28509e-84	Small secretory cells
c1053398_g1_i1	4.66628e-89	1.08962	0.993	0.632	5.53776e-84	Small secretory cells
c1091171_g2_i2^sp|O70352|CD82_RAT^Tetraspannin^Tm4	5.56442e-89	0.788418	0.892	0.349	6.60364e-84	Small secretory cells
c1087912_g1_i3^sp|O18894|CLCN3_RABIT^Voltage_CLC^Tm11	6.34102e-89	0.35357	0.359	0.04	7.52527e-84	Small secretory cells
c1051795_g3_i1^sp|Q16690|DUS5_HUMAN^Rhodanese	7.2781e-89	0.5655	0.654	0.161	8.63736e-84	Small secretory cells
c1083012_g1_i3^UPAR_LY6^Tm1	1.54229e-88	1.27073	0.295	0.019	1.83033e-83	Small secretory cells
c1053398_g2_i1	2.16523e-88	1.02245	0.953	0.45	2.56961e-83	Small secretory cells
c1083706_g6_i1	3.39265e-88	0.489406	0.529	0.092	4.02626e-83	Small secretory cells
c1066638_g1_i2^sp|A6QLQ8|ENDOU_BOVIN^Somatomedin_B^sigP	3.52838e-88	0.421346	0.427	0.056	4.18734e-83	Small secretory cells
c1084346_g1_i1	6.77735e-88	0.497354	0.559	0.1	8.04309e-83	Small secretory cells
c1077814_g2_i1^sp|Q5BVD1|TTMP_HUMAN^SEA^Tm1	7.56673e-88	0.397189	0.471	0.072	8.97989e-83	Small secretory cells
c1091254_g1_i1^sp|Q99795|GPA33_HUMAN^sp|Q9JKA5|GPA33_MOUSE^V-set^Tm1	1.28575e-87	0.58875	0.722	0.187	1.52588e-82	Small secretory cells
c1089781_g2_i1^sp|Q9NUV7|SPTC3_HUMAN^Aminotran_1_2	1.36951e-87	0.498631	0.542	0.096	1.62527e-82	Small secretory cells
c1065598_g6_i1	2.37096e-87	0.515313	0.617	0.13	2.81376e-82	Small secretory cells
c1072458_g11_i1	2.44877e-87	0.803587	0.576	0.104	2.90611e-82	Small secretory cells
c1086964_g3_i2^sp|P47792|SX19A_DANRE^HMG_box_2	3.25226e-87	0.37045	0.383	0.045	3.85965e-82	Small secretory cells
c1089687_g1_i2	1.09427e-86	0.567187	0.485	0.072	1.29863e-81	Small secretory cells
c1051929_g1_i1	1.67964e-86	0.530003	0.593	0.115	1.99333e-81	Small secretory cells
c1089604_g9_i1^sp|Q91Z58|CF132_MOUSE^sigP	1.93992e-86	0.497757	0.522	0.084	2.30222e-81	Small secretory cells
c1070316_g1_i3^sp|Q6PF69|MVP_XENLA^MVP_shoulder^Vault^sigP	2.43042e-86	0.919048	0.942	0.548	2.88433e-81	Small secretory cells
c1080636_g3_i1	4.92992e-86	0.351781	0.359	0.034	5.85064e-81	Small secretory cells
c1048959_g1_i1^sp|O15127|SCAM2_HUMAN^SCAMP^Tm4	5.62243e-86	0.754741	0.851	0.294	6.67248e-81	Small secretory cells
c1077849_g1_i3^sp|Q12792|TWF1_HUMAN^Cofilin_ADF	5.69271e-86	0.634051	0.512	0.096	6.75588e-81	Small secretory cells
c1082162_g1_i4^sp|Q7ZYC4|ACBG2_XENLA^AMP-binding	6.70061e-86	0.474299	0.641	0.151	7.95201e-81	Small secretory cells
c1084989_g2_i1^sp|Q9NPA3|M1IP1_HUMAN^sp|Q1LUV9|M1I1B_DANRE^Spot_14	7.65504e-86	0.683444	0.739	0.228	9.08469e-81	Small secretory cells
c1089949_g1_i4	1.58097e-85	0.363206	0.386	0.049	1.87623e-80	Small secretory cells
c1077756_g2_i2^sp|Q9Z1E3|IKBA_MOUSE^Ank_2	4.16974e-85	0.715887	0.549	0.11	4.94848e-80	Small secretory cells
c1074967_g1_i1^sp|Q2YDM1|ARL1_BOVIN^Arf	6.92768e-85	0.818192	0.898	0.446	8.22149e-80	Small secretory cells
c1084741_g3_i1	4.16628e-84	0.491571	0.597	0.106	4.94438e-79	Small secretory cells
c1087612_g6_i1^sp|Q12965|MYO1E_HUMAN^Myosin_head	5.75935e-84	0.46583	0.586	0.115	6.83496e-79	Small secretory cells
c1080742_g4_i2^sp|P29466|CASP1_HUMAN^CARD	7.1443e-84	0.360226	0.427	0.06	8.47857e-79	Small secretory cells
c1066855_g5_i1	1.24761e-83	0.415558	0.414	0.049	1.48062e-78	Small secretory cells
c1057718_g2_i1^sp|Q5PPU5|GP3LA_XENLA^GPP34	1.2941e-83	0.472309	0.61	0.139	1.53579e-78	Small secretory cells
c1086627_g4_i2^sp|A7ZXS0|RIHA_ECOHS^IU_nuc_hydro	4.53492e-83	0.77239	0.969	0.421	5.38187e-78	Small secretory cells
c1063986_g4_i1	6.09901e-83	0.407581	0.464	0.073	7.23806e-78	Small secretory cells
c1086809_g3_i3^sp|Q0V882|BI1_BOVIN^Bax1-I^Tm1	1.03958e-82	0.825662	0.98	0.735	1.23373e-77	Small secretory cells
c1092343_g2_i1^Tm2	1.37526e-82	0.394945	0.471	0.069	1.6321e-77	Small secretory cells
c1090817_g2_i5	2.37766e-82	0.73499	0.847	0.283	2.82171e-77	Small secretory cells
c1087839_g1_i1	4.68228e-82	0.377891	0.383	0.049	5.55675e-77	Small secretory cells
c1091892_g2_i3^sp|O15296|LX15B_HUMAN^sp|Q9BYJ1|LOXE3_HUMAN^PLAT	6.87503e-82	0.415703	0.529	0.098	8.15901e-77	Small secretory cells
c1049070_g1_i1^sp|Q9Y6F1|PARP3_HUMAN^WGR	7.79549e-82	0.50097	0.637	0.16	9.25138e-77	Small secretory cells
c1050745_g1_i1	8.70889e-82	0.388229	0.508	0.095	1.03354e-76	Small secretory cells
c1075822_g5_i1^sp|P10632|CP2C8_HUMAN^p450^Tm1	1.98403e-81	0.573687	0.647	0.16	2.35457e-76	Small secretory cells
c1026732_g1_i2	2.48936e-81	0.543272	0.414	0.053	2.95427e-76	Small secretory cells
c1089031_g1_i1^sp|P56470|LEG4_HUMAN^sp|Q3T0D6|LEG4_BOVIN^Gal-bind_lectin	8.22694e-81	0.895294	0.631	0.158	9.7634e-76	Small secretory cells
c1086964_g2_i1	1.19602e-80	0.456983	0.522	0.096	1.41939e-75	Small secretory cells
c1088350_g1_i1	2.16285e-80	0.408188	0.339	0.034	2.56678e-75	Small secretory cells
c1082893_g1_i1^sp|Q5RFS5|OCLN_PONAB^Occludin_ELL	5.28451e-80	0.510879	0.553	0.113	6.27144e-75	Small secretory cells
c1082895_g1_i3^sp|Q8N4A0|GALT4_HUMAN^Glyco_tranf_2_3^Tm1	6.92405e-80	0.480705	0.573	0.121	8.21719e-75	Small secretory cells
c1090064_g1_i2^sp|Q05823|RN5A_HUMAN^Ank_2	8.13404e-80	0.618571	0.685	0.163	9.65315e-75	Small secretory cells
c1051833_g1_i1^sp|Q02487|DSC2_HUMAN^Cadherin_C	1.36504e-79	0.593933	0.786	0.226	1.61998e-74	Small secretory cells
c1090276_g9_i1	1.45132e-79	0.467789	0.481	0.081	1.72237e-74	Small secretory cells
c1085815_g3_i1	2.76473e-79	0.433345	0.593	0.13	3.28107e-74	Small secretory cells
c1092015_g2_i1^sp|P49793|NUP98_RAT^sp|P52948|NUP98_HUMAN^Nucleoporin2	2.95784e-79	0.4064	0.481	0.08	3.51024e-74	Small secretory cells
c1080153_g7_i1^sp|P53770|DLX3_NOTVI^DLL_N	5.98271e-79	0.461275	0.508	0.104	7.10004e-74	Small secretory cells
c1088882_g1_i7^Tm4	8.29447e-79	0.592258	0.729	0.187	9.84355e-74	Small secretory cells
c1085855_g1_i2	1.35462e-78	1.08779	0.624	0.185	1.60761e-73	Small secretory cells
c1073287_g5_i1^Ig_2^sigP^Tm1	1.74591e-78	0.500339	0.573	0.123	2.07198e-73	Small secretory cells
c1080320_g1_i1^sp|O95833|CLIC3_HUMAN^Glutaredoxin	6.29101e-78	0.379735	0.427	0.068	7.46592e-73	Small secretory cells
c1067214_g2_i7^sp|Q3SZJ9|PMM2_BOVIN^PMM	1.76645e-77	0.53061	0.651	0.157	2.09635e-72	Small secretory cells
c1059647_g1_i2^sp|P35221|CTNA1_HUMAN^Vinculin	3.59723e-77	0.751438	0.892	0.368	4.26905e-72	Small secretory cells
c1077583_g2_i1	6.1936e-77	0.469826	0.576	0.127	7.35032e-72	Small secretory cells
c1082419_g3_i4^sp|P21158|CSGA_MYXXA^sp|Q7Z9I4|YCP6_SCHPO^adh_short	6.62426e-77	0.450043	0.62	0.147	7.86141e-72	Small secretory cells
c1446593_g1_i1	9.8755e-77	0.526246	0.664	0.161	1.17198e-71	Small secretory cells
c1090668_g2_i1	1.52896e-76	0.4696	0.573	0.124	1.81451e-71	Small secretory cells
c1084901_g1_i1	1.91665e-76	0.586307	0.658	0.156	2.27461e-71	Small secretory cells
c1077841_g1_i2^sp|Q9UDY2|ZO2_HUMAN^PDZ	1.97272e-76	0.432482	0.542	0.113	2.34115e-71	Small secretory cells
c1085626_g3_i1	2.1343e-76	0.445971	0.576	0.134	2.5329e-71	Small secretory cells
c1073138_g1_i2^sp|Q9QXG4|ACSA_MOUSE^AMP-binding	2.38225e-76	0.409251	0.519	0.112	2.82716e-71	Small secretory cells
c1073397_g3_i1^sp|Q66IG4|NDRG1_XENTR^Ndr	3.11743e-76	0.465297	0.41	0.058	3.69964e-71	Small secretory cells
c1082378_g1_i1^sp|Q9UI14|PRAF1_HUMAN	9.27679e-76	0.590158	0.708	0.221	1.10093e-70	Small secretory cells
c1083612_g4_i1	9.31533e-76	0.369677	0.369	0.045	1.10551e-70	Small secretory cells
c1011365_g1_i1^Tm1	1.09178e-75	0.422486	0.461	0.073	1.29568e-70	Small secretory cells
c1079367_g1_i4^sp|Q9NZM1|MYOF_HUMAN^C2^Tm1	1.31364e-75	0.588942	0.539	0.122	1.55898e-70	Small secretory cells
c1090671_g3_i1^sp|Q66JJ0|FOXO1_XENTR	1.52446e-75	0.465444	0.556	0.11	1.80917e-70	Small secretory cells
c1092813_g3_i2^sp|A5A6M2|ANXA1_PANTR^sp|Q18PI6|SLAF5_MOUSE^Annexin^Tm2	1.82042e-75	0.654105	0.959	0.368	2.1604e-70	Small secretory cells
c1070285_g1_i1^sp|Q9ULW8|PADI3_HUMAN^PAD_N	3.82996e-75	0.426369	0.58	0.134	4.54524e-70	Small secretory cells
c1061539_g1_i1	9.12699e-75	0.632806	0.566	0.12	1.08316e-69	Small secretory cells
c1084052_g1_i1	1.49073e-74	0.577544	0.617	0.145	1.76914e-69	Small secretory cells
c1075698_g4_i1^sp|Q6GNW0|LRRF2_XENLA^sp|Q9Y608|LRRF2_HUMAN^DUF2051	1.82284e-74	0.386861	0.403	0.062	2.16327e-69	Small secretory cells
c1083902_g2_i5^sp|O08816|WASL_RAT^WH1	2.21467e-74	0.481864	0.563	0.123	2.62828e-69	Small secretory cells
c1078749_g3_i1^sp|Q8NE86|MCU_HUMAN^DUF607^Tm2	2.57306e-74	0.448734	0.607	0.153	3.0536e-69	Small secretory cells
c1071943_g3_i2^sp|P18589|MX2_RAT^THAP	3.97639e-74	0.532647	0.553	0.124	4.71902e-69	Small secretory cells
c1077672_g4_i1	4.39077e-74	0.707469	0.915	0.41	5.2108e-69	Small secretory cells
c1088955_g1_i2^sp|Q9GLG2|CAN1_MACFA^Peptidase_C2	7.83905e-74	0.669682	0.847	0.347	9.30307e-69	Small secretory cells
c1073841_g3_i1	1.18966e-73	0.35955	0.39	0.054	1.41184e-68	Small secretory cells
c787028_g1_i1	5.03597e-73	0.778444	0.969	0.589	5.97649e-68	Small secretory cells
c1062621_g1_i1^sp|A1L3X0|ELOV7_HUMAN^sp|A0JNC4|ELOV7_BOVIN^ELO^Tm7	9.80847e-73	0.357833	0.434	0.073	1.16403e-67	Small secretory cells
c1085868_g4_i1	9.87554e-73	0.659132	0.736	0.222	1.17199e-67	Small secretory cells
c1073073_g1_i1^sp|P07911|UROM_HUMAN^VWA_2	2.80317e-72	0.617143	0.305	0.028	3.32669e-67	Small secretory cells
c1076727_g7_i1	4.14107e-72	0.667988	0.708	0.198	4.91445e-67	Small secretory cells
c1082748_g1_i11^sp|P27607|PGH2_CHICK^sp|Q05769|PGH2_MOUSE^An_peroxidase	8.31591e-72	0.66325	0.603	0.162	9.86899e-67	Small secretory cells
c1080973_g2_i1^sp|Q6AYI2|KLDC3_RAT^Kelch_4	1.47998e-71	0.401105	0.397	0.053	1.75638e-66	Small secretory cells
c1088111_g1_i4	2.82079e-71	0.797991	0.512	0.09	3.34761e-66	Small secretory cells
c1085996_g1_i1	4.06899e-71	0.457212	0.532	0.108	4.82892e-66	Small secretory cells
c1069483_g1_i4^sp|Q9CPU4|MGST3_MOUSE	4.25907e-71	0.7015	0.837	0.345	5.0545e-66	Small secretory cells
c1036500_g1_i6^sp|Q9YGC1|BLNK_CHICK^SH2	1.53276e-70	0.525905	0.651	0.171	1.81902e-65	Small secretory cells
c1064906_g1_i3^sp|Q5M8J5|SPB5_XENTR^Serpin	1.64133e-70	0.478278	0.814	0.251	1.94786e-65	Small secretory cells
c1065373_g1_i4^sp|Q3YBM2|T176B_HUMAN^CD20^Tm4	1.8077e-70	0.415622	0.363	0.048	2.14531e-65	Small secretory cells
c1078740_g2_i2	2.39174e-70	0.604447	0.776	0.287	2.83842e-65	Small secretory cells
c1083185_g1_i1	4.00626e-70	0.372125	0.39	0.061	4.75447e-65	Small secretory cells
c1087877_g4_i1	6.95401e-70	0.489954	0.675	0.196	8.25275e-65	Small secretory cells
c1054506_g2_i1^sp|Q96PB1|CASD1_HUMAN^PC-Esterase^Tm12	9.89994e-70	0.380316	0.434	0.072	1.17489e-64	Small secretory cells
c1060088_g1_i2^sp|Q4FJU9|TMM40_MOUSE^sp|Q8WWA1|TMM40_HUMAN^Tm2	1.23629e-69	0.548484	0.532	0.113	1.46718e-64	Small secretory cells
c1065520_g1_i1^sp|Q86XZ4|SPAS2_HUMAN^sp|Q8K1N4|SPAS2_MOUSE^DUF1387^Tm2	1.53059e-69	0.455281	0.451	0.083	1.81645e-64	Small secretory cells
c1037149_g1_i1^sp|O14463|TRX1_SCHPO^Thioredoxin^sigP	2.27933e-69	0.660987	0.905	0.405	2.70502e-64	Small secretory cells
c1083410_g1_i3^sp|Q61823|PDCD4_MOUSE^MA3	2.55085e-69	0.664536	0.573	0.158	3.02725e-64	Small secretory cells
c1078955_g2_i2^sp|O15296|LX15B_HUMAN^Lipoxygenase	2.93317e-69	0.50167	0.671	0.197	3.48097e-64	Small secretory cells
c1067806_g3_i1^sp|Q5RBP7|ADH1A_PONAB^sp|Q5R1W2|ADH1B_PANTR^ADH_zinc_N	3.46731e-69	0.619849	0.756	0.248	4.11486e-64	Small secretory cells
c1086286_g1_i3^sp|Q8R4B8|NALP3_MOUSE^PYRIN	3.4683e-69	0.389441	0.539	0.121	4.11604e-64	Small secretory cells
c1052908_g1_i1	5.74558e-69	0.419118	0.641	0.179	6.81863e-64	Small secretory cells
c1064532_g2_i2^sp|Q9Y2D0|CAH5B_HUMAN^Carb_anhydrase^sigP	5.80049e-69	0.591809	0.837	0.292	6.88379e-64	Small secretory cells
c1057036_g1_i1^Fibrinogen_BP	7.2607e-69	0.583929	0.78	0.282	8.61671e-64	Small secretory cells
c1086935_g3_i1	8.80868e-69	0.370629	0.498	0.113	1.04538e-63	Small secretory cells
c1073397_g2_i1	1.03725e-68	0.417744	0.431	0.08	1.23096e-63	Small secretory cells
c1060608_g1_i1	1.03999e-68	1.10795	0.681	0.224	1.23422e-63	Small secretory cells
c1089084_g4_i1^sp|Q2EMV9|PAR14_MOUSE^Macro	1.11624e-68	0.393853	0.285	0.022	1.32471e-63	Small secretory cells
c1090550_g1_i1	1.33265e-68	0.430517	0.546	0.13	1.58154e-63	Small secretory cells
c1082840_g5_i1^sp|Q9UQQ2|SH2B3_HUMAN^Phe_ZIP^Tm1	1.61469e-68	0.654135	0.729	0.236	1.91625e-63	Small secretory cells
c1088475_g2_i1^sp|Q13439|GOGA4_HUMAN^GRIP	3.24674e-68	0.35882	0.471	0.093	3.8531e-63	Small secretory cells
c1077304_g2_i3^sp|O43795|MYO1B_HUMAN^Myosin_head	4.77347e-68	0.531291	0.634	0.163	5.66497e-63	Small secretory cells
c1054861_g1_i1	6.6492e-68	0.470421	0.627	0.17	7.89101e-63	Small secretory cells
c1075575_g7_i1	8.22508e-68	0.656589	0.756	0.23	9.76119e-63	Small secretory cells
c1089882_g7_i3^sp|Q8JFZ2|GSTP1_XENLA^GST_N^sigP	1.97619e-67	0.914872	0.922	0.515	2.34527e-62	Small secretory cells
c1067078_g1_i5^sp|Q4KUS1|WFDC8_MOUSE^WAP^sigP	4.51339e-67	0.434171	0.444	0.075	5.35631e-62	Small secretory cells
c1063777_g1_i1^sp|Q13887|KLF5_HUMAN^zf-C2H2_4	7.78783e-67	0.358395	0.434	0.078	9.24229e-62	Small secretory cells
c1071774_g1_i1^sp|Q9DB16|CB39L_MOUSE^Mo25	8.82846e-67	0.527179	0.664	0.198	1.04773e-61	Small secretory cells
c1090797_g1_i1^sp|Q9NBX4|RTXE_DROME^RVT_1	9.40417e-67	0.551278	0.675	0.205	1.11605e-61	Small secretory cells
c1089391_g11_i1^sp|Q8MJJ2|LAMP3_MACMU^Lamp^Tm1	2.02085e-66	0.608052	0.895	0.394	2.39827e-61	Small secretory cells
c1061512_g2_i1^sp|Q8C1B2|PARPT_MOUSE^WWE	5.76446e-66	0.495027	0.631	0.173	6.84103e-61	Small secretory cells
c1084257_g2_i1	1.16284e-65	0.59153	0.729	0.234	1.38001e-60	Small secretory cells
c1065769_g1_i1^sp|A7Z035|EPN4_BOVIN^ENTH	2.23546e-65	0.526366	0.637	0.182	2.65295e-60	Small secretory cells
c1091925_g1_i1^sp|P11369|POL2_MOUSE^RVT_1^Tm1	7.60855e-65	0.407582	0.583	0.154	9.02952e-60	Small secretory cells
c1064879_g1_i2^sp|Q9QY10|FGFP1_RAT^FGF-BP1^sigP	7.63188e-65	0.429739	0.546	0.127	9.05721e-60	Small secretory cells
c1081299_g4_i1	8.9386e-65	0.457128	0.746	0.246	1.0608e-59	Small secretory cells
c1082064_g2_i1	9.55423e-65	0.397828	0.492	0.099	1.13386e-59	Small secretory cells
c1060949_g2_i1^sp|Q5D1D6|GBP1_CHLAE^GBP	2.64184e-64	0.47408	0.593	0.154	3.13523e-59	Small secretory cells
c1076415_g3_i2^sp|O00534|VMA5A_HUMAN^VWA_3	2.51791e-63	0.509645	0.647	0.176	2.98815e-58	Small secretory cells
c1082995_g5_i1^Transposase_22	3.04575e-63	0.362324	0.39	0.067	3.61458e-58	Small secretory cells
c1035657_g1_i2	1.41872e-62	0.614804	0.959	0.605	1.68368e-57	Small secretory cells
c1088891_g1_i1^sp|P79114|MYO10_BOVIN^MyTH4^sigP	4.32117e-62	0.529456	0.678	0.219	5.12819e-57	Small secretory cells
c1089105_g4_i1^sp|Q9D0B5|TSTD3_MOUSE^sp|Q8NFU3|TSTD1_HUMAN^Rhodanese	5.37094e-62	0.467811	0.549	0.144	6.37402e-57	Small secretory cells
c1083412_g11_i1^sp|P21279|GNAQ_MOUSE^G-alpha^Tm1	8.08815e-62	0.549809	0.766	0.277	9.5987e-57	Small secretory cells
c1088502_g1_i5^sp|Q8TEW8|PAR3L_HUMAN^DUF3534	9.63869e-62	0.374964	0.481	0.098	1.14388e-56	Small secretory cells
c1085869_g1_i1^sp|Q9P2C4|TM181_HUMAN^MIG-14_Wnt-bd^Tm8	1.14023e-61	0.388192	0.478	0.105	1.35318e-56	Small secretory cells
c1089100_g6_i2^sp|Q8K3X2|FCL_CRIGR^RmlD_sub_bind	1.50754e-61	0.352973	0.505	0.124	1.78908e-56	Small secretory cells
c1092451_g2_i1^sp|P11369|POL2_MOUSE	1.81203e-61	0.517541	0.559	0.152	2.15044e-56	Small secretory cells
c1081847_g1_i1^sp|Q5REZ0|LAPM5_PONAB^Mtp^Tm4	5.38142e-61	0.608244	0.98	0.718	6.38646e-56	Small secretory cells
c1079593_g2_i1^sp|Q9QX82|MUC24_RAT	8.69523e-61	0.537829	0.698	0.248	1.03192e-55	Small secretory cells
c1089376_g10_i3^sp|Q9UHP7|CLC2D_HUMAN^Lectin_C^Tm1	1.15075e-60	0.800548	0.817	0.298	1.36566e-55	Small secretory cells
c1061571_g1_i1^sp|Q8TF74|WIPF2_HUMAN^sp|Q6PEV3|WIPF2_MOUSE^WH2	2.87858e-60	0.392659	0.512	0.118	3.41618e-55	Small secretory cells
c1067652_g1_i1^sp|O00221|IKBE_HUMAN^Ank_2	3.77416e-60	0.519179	0.525	0.116	4.47903e-55	Small secretory cells
c1088870_g2_i2^sp|A6H8I2|SGSM3_XENLA^RabGAP-TBC	4.38588e-60	0.36445	0.478	0.108	5.20499e-55	Small secretory cells
c1064018_g1_i1^sp|Q5RDY2|TM9S4_PONAB^sp|Q92544|TM9S4_HUMAN^EMP70^sigP^Tm9	5.24181e-60	0.488719	0.675	0.214	6.22077e-55	Small secretory cells
c1071260_g1_i1	6.05456e-60	0.450101	0.583	0.16	7.18531e-55	Small secretory cells
c1070310_g1_i2^Tm1	1.503e-59	0.383582	0.451	0.091	1.78371e-54	Small secretory cells
c1083382_g6_i5^sp|Q5R4U9|SORCN_PONAB^EF-hand_6	1.63853e-59	0.534795	0.993	0.906	1.94454e-54	Small secretory cells
c1064319_g1_i1^sp|A5D7D1|ACTN4_BOVIN^sp|O43707|ACTN4_HUMAN^CH^Spectrin	7.36442e-59	0.580287	0.783	0.32	8.73979e-54	Small secretory cells
c1088362_g5_i1	8.79508e-59	0.463663	0.569	0.138	1.04377e-53	Small secretory cells
c1062745_g2_i1	9.45736e-59	0.413228	0.563	0.139	1.12236e-53	Small secretory cells
c1086859_g3_i1^sp|Q03145|EPHA2_MOUSE^Pkinase_Tyr	1.20297e-58	0.397942	0.583	0.166	1.42764e-53	Small secretory cells
c1073334_g1_i1	2.18247e-58	0.664891	0.868	0.426	2.59007e-53	Small secretory cells
c1087552_g2_i1^sp|Q10469|MGAT2_HUMAN^sp|O19071|MGAT2_PIG^MGAT2^Tm1	3.37121e-58	0.3777	0.542	0.139	4.00081e-53	Small secretory cells
c1071413_g1_i1	5.11664e-58	0.358708	0.319	0.049	6.07223e-53	Small secretory cells
c1073420_g2_i2^sp|P09034|ASSY_RAT^sp|Q5M8Z6|ASSY_XENTR^Arginosuc_synth	6.38512e-58	0.402925	0.485	0.115	7.5776e-53	Small secretory cells
c1086862_g1_i2	7.61917e-58	0.44652	0.675	0.215	9.04212e-53	Small secretory cells
c1065012_g1_i1^sp|Q9HD45|TM9S3_HUMAN^EMP70^sigP^Tm9	9.83301e-58	0.520035	0.776	0.299	1.16694e-52	Small secretory cells
c1081660_g1_i2^sp|Q7M4L6|SHF_HUMAN^SH2	1.01333e-57	0.380245	0.519	0.142	1.20258e-52	Small secretory cells
c1079879_g3_i1^sp|E9Q557|DESP_MOUSE^sp|P15924|DESP_HUMAN^Plectin	1.2221e-57	0.488443	0.908	0.353	1.45034e-52	Small secretory cells
c1070178_g2_i1^sp|Q13835|PKP1_HUMAN	3.39408e-57	0.475401	0.837	0.275	4.02795e-52	Small secretory cells
c1080632_g5_i2^sp|O00534|VMA5A_HUMAN^VIT^Tm1	4.90399e-57	0.495015	0.708	0.245	5.81986e-52	Small secretory cells
c1060198_g1_i2^sp|Q9H3P7|GCP60_HUMAN^ACBP	8.32915e-57	0.458173	0.508	0.133	9.8847e-52	Small secretory cells
c1084111_g4_i1	1.78696e-56	0.354218	0.573	0.166	2.12069e-51	Small secretory cells
c1083156_g4_i1^sp|P53809|PPCT_RAT	7.17781e-56	0.466513	0.62	0.205	8.51834e-51	Small secretory cells
c1063943_g2_i1^sp|P04083|ANXA1_HUMAN^Annexin	8.02217e-56	0.426841	0.468	0.11	9.52039e-51	Small secretory cells
c1087891_g5_i1^sp|Q6DFS6|CHM2A_XENTR^sp|Q7ZW25|CHM2A_DANRE^Snf7	9.10562e-56	0.459915	0.658	0.221	1.08062e-50	Small secretory cells
c1092825_g1_i2^sp|Q63HN8|RN213_HUMAN^zf-C3HC4_2	1.37242e-55	0.36899	0.512	0.134	1.62873e-50	Small secretory cells
c1080941_g1_i3^sp|A6QLK6|GRAP_BOVIN^SH3_1	1.4515e-55	0.375987	0.525	0.142	1.72258e-50	Small secretory cells
c1043263_g1_i1	3.03794e-55	0.52079	0.437	0.103	3.6053e-50	Small secretory cells
c1075248_g2_i1^sp|P21573|YBOX1_XENLA^sp|Q9JKB3|DBPA_MOUSE^CSD	4.21248e-55	0.479122	1	0.955	4.9992e-50	Small secretory cells
c1070743_g1_i1^sp|Q7SYR0|CH2BA_XENLA^Snf7^Tm1	5.06294e-55	0.386144	0.522	0.137	6.00849e-50	Small secretory cells
c1089351_g4_i2^sp|P49951|CLHC1_BOVIN^sp|Q00610|CLH1_HUMAN^Clathrin	5.19168e-55	0.636521	0.827	0.422	6.16127e-50	Small secretory cells
c1080526_g4_i1	1.08446e-54	0.545751	0.658	0.216	1.28699e-49	Small secretory cells
c1074583_g2_i1^sp|Q92754|AP2C_HUMAN^TF_AP-2	1.20611e-54	0.454852	0.61	0.175	1.43136e-49	Small secretory cells
c1084118_g2_i1^sp|P13196|HEM1_HUMAN^sp|P13195|HEM1_RAT^Preseq_ALAS	1.62913e-54	0.424132	0.597	0.177	1.93339e-49	Small secretory cells
c1088376_g6_i1^sp|A5D7J5|RHOU_BOVIN^Arf	2.06943e-54	0.360282	0.566	0.163	2.45591e-49	Small secretory cells
c1084952_g3_i1	3.87813e-54	0.442103	0.424	0.099	4.60242e-49	Small secretory cells
c1053400_g1_i1^sp|Q9CQD7|PINLY_MOUSE^UPAR_LY6	4.36531e-54	0.352689	0.99	0.599	5.18058e-49	Small secretory cells
c1080610_g2_i1	6.68967e-54	0.528338	0.936	0.48	7.93904e-49	Small secretory cells
c1064943_g2_i1	1.15881e-53	0.622702	0.871	0.432	1.37523e-48	Small secretory cells
c1083636_g4_i2	1.23749e-53	0.517263	0.82	0.384	1.4686e-48	Small secretory cells
c1091561_g1_i3^Tm1	1.63054e-53	0.459627	0.631	0.204	1.93506e-48	Small secretory cells
c1058728_g1_i1^sp|Q9D967|MGDP1_MOUSE^sp|Q86V88|MGDP1_HUMAN^Acid_PPase	1.75672e-53	0.467056	0.658	0.235	2.08481e-48	Small secretory cells
c1083067_g2_i2^sp|Q8WY07|CTR3_HUMAN^AA_permease_2^Tm14	2.27111e-53	0.357824	0.41	0.083	2.69526e-48	Small secretory cells
c1091632_g2_i1^Tm1	2.48869e-53	0.423794	0.468	0.11	2.95348e-48	Small secretory cells
c1079172_g1_i1^sp|P27124|FKBP4_RABIT^sp|P30416|FKBP4_MOUSE^FKBP_C	3.83401e-53	0.43405	0.644	0.204	4.55005e-48	Small secretory cells
c1079102_g1_i2^sp|Q90965|RAB2A_CHICK^Arf	7.43842e-53	0.565161	0.834	0.357	8.82763e-48	Small secretory cells
c1091049_g5_i1^sp|P61107|RAB14_RAT	1.06434e-52	0.577579	0.888	0.437	1.26311e-47	Small secretory cells
c1080149_g1_i1^sp|Q14554|PDIA5_HUMAN^Thioredoxin^sigP	1.24141e-52	0.458304	0.624	0.192	1.47326e-47	Small secretory cells
c1077837_g1_i1^sp|P15260|INGR1_HUMAN^Tissue_fac^sigP^Tm1	2.0202e-52	0.376979	0.471	0.119	2.39749e-47	Small secretory cells
c1075957_g7_i11^sp|Q6GNP0|CQ10B_XENLA^Polyketide_cyc	2.02841e-52	0.563436	0.749	0.294	2.40724e-47	Small secretory cells
c1082769_g1_i5^sp|A2A7S8|K1522_MOUSE^Tm2	3.20135e-52	0.382576	0.519	0.148	3.79924e-47	Small secretory cells
c1082109_g1_i1^sp|Q9XT28|ATOX1_SHEEP	3.39404e-52	0.363146	0.569	0.167	4.02791e-47	Small secretory cells
c1076763_g2_i1^sp|Q9NXB0|MKS1_HUMAN^B9-C2	4.995e-52	0.361125	0.458	0.11	5.92786e-47	Small secretory cells
c1086679_g1_i9^sp|Q9V3A4|CSUP_DROME^sp|Q31125|S39A7_MOUSE^sp|Q5TJF6|S39A7_CANFA^Zip^sigP^Tm4	6.65345e-52	0.528851	0.773	0.334	7.89605e-47	Small secretory cells
c1087221_g1_i2^sp|Q6B855|TKT_BOVIN^sp|P29401|TKT_HUMAN^Transket_pyr^Transketolase_N	8.79408e-52	0.426365	0.729	0.255	1.04365e-46	Small secretory cells
c1083123_g2_i1^sp|Q9BYX4|IFIH1_HUMAN^ResIII	1.28171e-51	0.566523	0.776	0.288	1.52109e-46	Small secretory cells
c1090433_g1_i1^sp|Q13325|IFIT5_HUMAN^TPR_2	1.57742e-51	0.361253	0.312	0.043	1.87202e-46	Small secretory cells
c1076552_g4_i1^sp|O42148|OAZ1_CHICK^ODC_AZ	2.20483e-51	0.413476	0.986	0.951	2.6166e-46	Small secretory cells
c1092656_g1_i2^RVT_1	2.76492e-51	0.497582	0.986	0.821	3.28129e-46	Small secretory cells
c1090414_g1_i2^sp|P04083|ANXA1_HUMAN^Annexin	4.49723e-51	0.538708	0.966	0.662	5.33714e-46	Small secretory cells
c1073343_g1_i1^sp|Q28ED6|CV032_XENTR	5.01923e-51	0.54563	0.793	0.341	5.95662e-46	Small secretory cells
c1041953_g1_i1^sp|P0CG39|POTEJ_HUMAN	8.96652e-51	0.530362	0.997	0.845	1.06411e-45	Small secretory cells
c1083323_g2_i1	1.00035e-50	0.421748	0.559	0.169	1.18718e-45	Small secretory cells
c1091823_g2_i1^sp|Q05654|RTF21_SCHPO^sp|P28347|TEAD1_HUMAN^RVT_1^TEA	1.19178e-50	0.503222	0.675	0.232	1.41436e-45	Small secretory cells
c1084885_g1_i1^sp|Q9UKM7|MA1B1_HUMAN^Glyco_hydro_47^Tm1	1.27677e-50	0.365736	0.468	0.111	1.51522e-45	Small secretory cells
c1077476_g1_i7^sp|Q90Y05|AGR2A_XENLA^Thioredoxin_7^sigP	1.33716e-50	0.900768	0.292	0.048	1.58688e-45	Small secretory cells
c1076552_g2_i1^sp|O42148|OAZ1_CHICK	1.8737e-50	0.355174	0.986	0.948	2.22363e-45	Small secretory cells
c1091115_g3_i1	2.35461e-50	0.541568	0.868	0.47	2.79435e-45	Small secretory cells
c1083147_g5_i3^sp|Q2NKU9|EMP2_BOVIN	6.23452e-50	0.461963	0.742	0.277	7.39888e-45	Small secretory cells
c1088605_g6_i2^sp|P13929|ENOB_HUMAN	7.47886e-50	0.48207	0.773	0.322	8.87561e-45	Small secretory cells
c1074710_g1_i1^sp|Q2KI76|SELS_BOVIN^Selenoprotein_S^Tm1	8.43324e-50	0.551114	0.8	0.371	1.00082e-44	Small secretory cells
c1075833_g3_i1	3.73776e-49	0.440541	0.681	0.256	4.43582e-44	Small secretory cells
c1079019_g1_i1	5.18211e-49	0.387923	0.549	0.162	6.14992e-44	Small secretory cells
c891558_g1_i1	1.23344e-48	0.355852	0.447	0.107	1.4638e-43	Small secretory cells
c1066587_g2_i3^sp|Q7YRK6|CX6B1_TARSY	2.76783e-48	0.548867	0.959	0.655	3.28475e-43	Small secretory cells
c1079286_g3_i1	3.87546e-48	0.357955	0.556	0.18	4.59925e-43	Small secretory cells
c1079590_g1_i3^sp|Q922R8|PDIA6_MOUSE^sp|Q63081|PDIA6_RAT^Thioredoxin^sigP	1.15716e-47	0.741133	0.61	0.234	1.37327e-42	Small secretory cells
c1082321_g6_i1	1.31836e-47	0.48365	0.892	0.375	1.56457e-42	Small secretory cells
c1088853_g1_i1	1.84792e-47	0.417336	0.637	0.213	2.19303e-42	Small secretory cells
c1069700_g2_i1^sp|Q9BXS4|TMM59_HUMAN^BSMAP^Tm1	6.86376e-47	0.469632	0.746	0.324	8.14564e-42	Small secretory cells
c1090920_g2_i2^sp|Q2HJ61|LPP2_BOVIN^PAP2^Tm6	7.84292e-47	0.375952	0.481	0.143	9.30766e-42	Small secretory cells
c1063404_g3_i1	9.77452e-47	0.433248	0.946	0.628	1.16e-41	Small secretory cells
c1060345_g1_i2^sp|Q2KIX1|GA45G_BOVIN	1.11441e-46	0.367216	0.492	0.129	1.32253e-41	Small secretory cells
c1064849_g2_i3^sp|Q9BS26|ERP44_HUMAN^Thioredoxin^sigP	2.36962e-46	0.497688	0.851	0.495	2.81216e-41	Small secretory cells
c1063404_g2_i1	2.70732e-46	0.429931	0.946	0.629	3.21294e-41	Small secretory cells
c1086453_g2_i4	2.9535e-46	0.384086	0.508	0.144	3.50509e-41	Small secretory cells
c1084339_g2_i1^sp|Q5R5B6|PDIA1_PONAB^sp|P09103|PDIA1_MOUSE^Thioredoxin^sigP	3.32785e-46	0.510972	0.959	0.712	3.94935e-41	Small secretory cells
c1058810_g1_i1^sp|Q9HCN8|SDF2L_HUMAN^MIR^sigP	4.10225e-46	0.356128	0.451	0.117	4.86839e-41	Small secretory cells
c1077247_g1_i1^sp|O15020|SPTN2_HUMAN^sp|Q62261|SPTB2_MOUSE^Spectrin	4.30688e-46	0.407426	0.519	0.141	5.11123e-41	Small secretory cells
c1084170_g2_i2^sp|Q9Y5B8|NDK7_HUMAN^sp|P08251|AT1B1_CHICK^NDK^Na_K-ATPase^Tm1	1.0931e-45	0.476526	0.79	0.358	1.29725e-40	Small secretory cells
c1081950_g2_i1^sp|Q5NVI6|PTTG_PONAB^sp|Q8R143|PTTG_MOUSE^sigP^Tm1	2.37866e-45	0.43382	0.708	0.271	2.8229e-40	Small secretory cells
c1083972_g7_i5^sp|Q9R0S3|MMP17_MOUSE^PG_binding_1^sigP	3.2394e-45	0.773534	0.661	0.294	3.84439e-40	Small secretory cells
c1088733_g3_i1^sp|P63018|HSP7C_RAT^HSP70	3.37229e-45	0.444414	1	0.908	4.0021e-40	Small secretory cells
c1074000_g2_i1^sp|Q6NYB7|RAB1A_RAT^Arf^Tm2	4.38941e-45	0.468785	0.81	0.363	5.20918e-40	Small secretory cells
c1084743_g3_i1	1.07763e-44	0.459688	0.664	0.247	1.27889e-39	Small secretory cells
c1065292_g1_i4^sp|P29219|IMPA1_XENLA^Inositol_P	1.34512e-44	0.363083	0.573	0.176	1.59633e-39	Small secretory cells
c1079466_g3_i1^sp|Q27954|COPA_BOVIN^Coatomer_WDAD	1.3662e-44	0.448646	0.776	0.36	1.62135e-39	Small secretory cells
c1077454_g3_i2^sp|P28562|DUS1_HUMAN^sp|P28563|DUS1_MOUSE^DSPc^Rhodanese^Tm1	2.90291e-44	0.536166	0.908	0.536	3.44506e-39	Small secretory cells
c1090578_g1_i4^sp|Q91309|F26_LITCT^sp|Q9CPR8|MAGG1_MOUSE^6PF2K^MAGE	7.40322e-44	0.531375	0.502	0.14	8.78584e-39	Small secretory cells
c1071265_g12_i5^sp|Q9Y2M2|CC032_HUMAN	7.95047e-44	0.359337	0.458	0.131	9.43531e-39	Small secretory cells
c1079379_g5_i1	8.9014e-44	0.362977	0.603	0.206	1.05638e-38	Small secretory cells
c1062375_g1_i2^sp|Q7ZXF5|FACR1_XENLA^Epimerase^Tm2	7.03364e-43	0.363212	0.634	0.23	8.34725e-38	Small secretory cells
c1064863_g1_i4^sp|Q9NWR8|C109B_HUMAN^DUF607^Tm2	7.99354e-43	0.35464	0.559	0.191	9.48641e-38	Small secretory cells
c1068515_g1_i1^sp|Q8CD10|EFHA1_MOUSE^EF-hand_8	1.19306e-42	0.35321	0.576	0.197	1.41588e-37	Small secretory cells
c1082085_g1_i1^sp|Q4KM73|KCY_RAT^AAA_17^sigP	2.03335e-42	0.419328	0.631	0.226	2.4131e-37	Small secretory cells
c1077195_g3_i1	2.05725e-42	0.520736	0.895	0.524	2.44146e-37	Small secretory cells
c1067540_g2_i6	2.40472e-42	0.524648	0.902	0.528	2.85382e-37	Small secretory cells
c1073143_g1_i2^sp|P29596|ATF3_RAT^sp|Q2KII1|ATF3_BOVIN^sp|P79702|FOS_CYPCA^bZIP_2	3.15007e-42	0.40755	0.658	0.251	3.73838e-37	Small secretory cells
c1063719_g4_i2^sp|P51644|ARF4_XENLA^Arf	3.92808e-42	0.480882	0.759	0.336	4.66169e-37	Small secretory cells
c1069652_g5_i1	9.11794e-42	0.418516	0.742	0.307	1.08208e-36	Small secretory cells
c1078643_g1_i1^sp|Q96EY5|F125A_HUMAN^DUF2464	1.10495e-41	0.356156	0.559	0.202	1.31131e-36	Small secretory cells
c1075963_g1_i1^sp|O75340|PDCD6_HUMAN	1.29207e-41	0.41416	0.766	0.32	1.53338e-36	Small secretory cells
c1072851_g8_i2^sp|Q9P289|MST4_HUMAN^Pkinase	1.6373e-41	0.404472	0.668	0.246	1.94308e-36	Small secretory cells
c1049184_g2_i1	1.70347e-41	0.432671	0.807	0.381	2.02161e-36	Small secretory cells
c1080438_g8_i1^sp|P27469|G0S2_HUMAN^sp|Q5M840|G0S2_RAT^Tm1	1.88372e-41	0.378997	0.532	0.189	2.23552e-36	Small secretory cells
c1049169_g1_i1^sp|P68037|UB2L3_MOUSE^UQ_con	2.10988e-41	0.459441	0.766	0.347	2.50392e-36	Small secretory cells
c1077025_g3_i5^sp|B2GUZ5|CAZA1_RAT^F-actin_cap_A^Tm1	2.71641e-41	0.653631	0.637	0.287	3.22373e-36	Small secretory cells
c1083188_g2_i1^sp|P13667|PDIA4_HUMAN^Thioredoxin^sigP	3.70396e-41	0.58838	0.885	0.549	4.39571e-36	Small secretory cells
c1083030_g4_i6	3.98083e-41	0.554078	0.61	0.233	4.72428e-36	Small secretory cells
c1084832_g1_i2	4.08824e-40	0.39259	0.576	0.214	4.85176e-35	Small secretory cells
c1086577_g1_i2^sp|Q5ZLX4|ARHG3_CHICK^RhoGEF	4.18695e-40	0.377358	0.522	0.152	4.96891e-35	Small secretory cells
c1080167_g2_i1^sp|P24479|S10AB_CHICK^S_100	5.04793e-40	0.452178	0.993	0.841	5.99068e-35	Small secretory cells
c1086320_g3_i1^sp|Q0VCW6|PNRC2_BOVIN^Tm2	5.30297e-40	0.519693	0.942	0.705	6.29335e-35	Small secretory cells
c1081858_g3_i1	6.91567e-40	0.419717	0.939	0.593	8.20724e-35	Small secretory cells
c1078436_g8_i2^sp|O14880|MGST3_HUMAN	7.12771e-40	0.401499	0.783	0.342	8.45889e-35	Small secretory cells
c1090403_g1_i1^sp|P62155|CALM_XENLA	7.75051e-40	0.457629	0.99	0.808	9.19799e-35	Small secretory cells
c1089788_g1_i1	9.13728e-40	0.415709	0.678	0.258	1.08438e-34	Small secretory cells
c1073980_g2_i1^sp|P49716|CEBPD_HUMAN	1.90658e-39	0.42486	0.864	0.452	2.26265e-34	Small secretory cells
c1087514_g1_i6^sp|O95758|PTBP3_HUMAN^sp|Q8BHD7|PTBP3_MOUSE^RRM_6	2.10357e-39	0.467467	0.729	0.342	2.49644e-34	Small secretory cells
c1084867_g1_i1^sp|Q91W90|TXND5_MOUSE^Thioredoxin^sigP	2.40798e-39	0.407302	0.82	0.415	2.8577e-34	Small secretory cells
c1092610_g2_i3^sp|Q7ZYG4|OSTF1_XENLA^sp|Q8MJ50|OSTF1_BOVIN^SH3_2	3.91586e-39	0.411286	0.749	0.339	4.64719e-34	Small secretory cells
c1081247_g2_i1	4.79492e-39	0.361047	0.41	0.116	5.69041e-34	Small secretory cells
c1083367_g3_i1	5.55652e-39	0.557176	0.837	0.458	6.59425e-34	Small secretory cells
c1087251_g3_i3^sp|Q90Z16|OPTN_CHICK^NEMO	6.65124e-39	0.354482	0.637	0.24	7.89342e-34	Small secretory cells
c1076848_g1_i1^sp|Q2KJE4|ETFA_BOVIN	1.02273e-38	0.376428	0.536	0.2	1.21374e-33	Small secretory cells
c1072518_g6_i2	1.11868e-38	0.475097	0.929	0.524	1.3276e-33	Small secretory cells
c1083732_g6_i1^sp|Q90835|EF1A_CHICK^sp|P68105|EF1A1_RABIT^GTP_EFTU	1.25997e-38	0.379033	0.627	0.227	1.49528e-33	Small secretory cells
c1059045_g2_i4	1.38554e-38	0.490506	0.875	0.492	1.6443e-33	Small secretory cells
c1084261_g1_i1	1.68677e-38	0.412879	0.912	0.515	2.00179e-33	Small secretory cells
c1077822_g2_i1^sp|Q9DB73|NB5R1_MOUSE^sp|Q9UHQ9|NB5R1_HUMAN^NAD_binding_1	2.15761e-38	0.352205	0.58	0.221	2.56056e-33	Small secretory cells
c1092276_g1_i2^sp|Q6INX3|MLECA_XENLA^sp|Q14165|MLEC_HUMAN^Tm1	2.2705e-38	0.38327	0.607	0.235	2.69454e-33	Small secretory cells
c1078182_g1_i1	4.49034e-38	0.367176	0.651	0.241	5.32895e-33	Small secretory cells
c1085408_g1_i1^sp|Q9UBV8|PEF1_HUMAN^sp|Q5PQ53|PEF1_XENLA^EF-hand_6	7.1982e-38	0.432398	0.712	0.309	8.54254e-33	Small secretory cells
c1077581_g1_i2^sp|O15160|RPAC1_HUMAN^sp|Q5F384|YIPF3_CHICK^RNA_pol_L^Tm5	7.56311e-38	0.434736	0.841	0.436	8.97559e-33	Small secretory cells
c1091503_g1_i2^sp|Q9BY43|CHM4A_HUMAN^sp|Q5XGW6|CHM4B_XENLA^Snf7	1.7021e-37	0.405967	0.536	0.172	2.01999e-32	Small secretory cells
c1087768_g4_i3^sp|P97429|ANXA4_MOUSE^sp|P08132|ANXA4_PIG^Annexin	3.17007e-37	0.437598	0.946	0.681	3.76211e-32	Small secretory cells
c1087535_g1_i1^sp|Q00765|REEP5_HUMAN^TB2_DP1_HVA22^Tm2	3.46184e-37	0.477255	0.858	0.56	4.10837e-32	Small secretory cells
c1072669_g9_i3^sp|P30305|MPIP2_HUMAN^M-inducer_phosp	4.4784e-37	0.414668	0.753	0.345	5.31479e-32	Small secretory cells
c1080523_g1_i2^sp|Q5RFK0|ETFB_PONAB^ETF	4.49351e-37	0.385756	0.742	0.328	5.33272e-32	Small secretory cells
c1030578_g1_i1^sp|Q86UE4|LYRIC_HUMAN^Tm1	1.44367e-36	0.407231	0.841	0.432	1.71329e-31	Small secretory cells
c1084116_g2_i1^sp|Q6RUV5|RAC1_RAT^Arf	2.71497e-36	0.477991	0.946	0.629	3.22202e-31	Small secretory cells
c1090253_g2_i1	2.89268e-36	0.604961	0.997	0.826	3.43292e-31	Small secretory cells
c1064687_g1_i1^sp|Q810F4|FAM3C_RAT	5.27671e-36	0.350734	0.451	0.144	6.26219e-31	Small secretory cells
c1092690_g1_i2^sp|Q9JLC8|SACS_MOUSE^sp|Q9NZJ4|SACS_HUMAN^HEPN	9.53267e-36	0.435614	0.607	0.236	1.1313e-30	Small secretory cells
c1092506_g3_i1^sp|Q6P1V3|WSB1_XENTR^WD40	1.49204e-35	0.371579	0.583	0.221	1.77069e-30	Small secretory cells
c1073873_g2_i1^sp|Q09666|AHNK_HUMAN	2.91634e-35	0.446887	0.908	0.511	3.46099e-30	Small secretory cells
c1086804_g3_i1^sp|Q5RA77|COPD_PONAB^Clat_adaptor_s	9.76546e-35	0.441903	0.898	0.564	1.15893e-29	Small secretory cells
c1074052_g2_i1^sp|P38657|PDIA3_BOVIN^Thioredoxin^sigP^Tm1	1.2175e-34	0.365969	0.844	0.487	1.44488e-29	Small secretory cells
c1080239_g1_i2^sp|Q99KF1|TMED9_MOUSE^sp|Q9BVK6|TMED9_HUMAN^EMP24_GP25L^sigP^Tm2	2.93339e-34	0.391663	0.729	0.336	3.48123e-29	Small secretory cells
c1080749_g8_i2^sp|Q6T6T4|CYT_BITGA^Cystatin^sigP	4.23487e-34	0.371605	0.505	0.169	5.02577e-29	Small secretory cells
c1073199_g6_i1^sp|P24032|MLRN_CHICK^EF-hand_1	6.46115e-34	0.39378	0.959	0.696	7.66783e-29	Small secretory cells
c1091334_g5_i2	6.60057e-34	0.357011	0.658	0.279	7.83329e-29	Small secretory cells
c1081698_g1_i1^sp|Q9NZB2|F120A_HUMAN^sp|A6H7H1|F120A_BOVIN	8.2317e-34	0.361015	0.766	0.364	9.76905e-29	Small secretory cells
c1078729_g6_i3^sp|P55169|CCND1_CHICK^Cyclin_C	8.32702e-34	0.447974	0.705	0.309	9.88217e-29	Small secretory cells
c1082752_g9_i2^sp|P63031|MPC1_RAT^MPC^Tm2	1.09653e-33	0.427347	0.78	0.407	1.30131e-28	Small secretory cells
c1071058_g1_i1^sp|Q3YBM2|T176B_HUMAN^CD20^Tm4	2.60102e-33	0.751429	0.281	0.069	3.08679e-28	Small secretory cells
c1063115_g5_i3^sp|Q2VIU1|ID2_PIG	1.09952e-32	0.363437	0.654	0.276	1.30487e-27	Small secretory cells
c1077497_g1_i2	1.3267e-32	0.379303	0.925	0.532	1.57448e-27	Small secretory cells
c1084031_g1_i1^sp|Q5F3G7|C1GLT_CHICK^Fringe^Tm1	1.52254e-32	0.351418	0.339	0.087	1.80689e-27	Small secretory cells
c1070986_g2_i1^sp|P33176|KINH_HUMAN^Kinesin	2.68961e-32	0.443874	0.549	0.216	3.19193e-27	Small secretory cells
c1085033_g10_i2	1.1063e-31	0.376113	0.746	0.371	1.31292e-26	Small secretory cells
c1092292_g5_i1	2.07669e-31	0.385639	0.915	0.613	2.46454e-26	Small secretory cells
c1081337_g1_i2^sp|P51644|ARF4_XENLA^Arf	2.47938e-31	0.383654	0.8	0.412	2.94243e-26	Small secretory cells
c1090585_g2_i2^sp|P12787|COX5A_MOUSE^sp|B0VYY0|COX5A_SAGLB^COX5A	2.65705e-31	0.430101	0.892	0.579	3.15328e-26	Small secretory cells
c1062859_g1_i2^sp|P00428|COX5B_BOVIN^COX5B	6.45474e-31	0.412631	0.939	0.718	7.66023e-26	Small secretory cells
c1035472_g1_i1	1.01342e-30	0.356286	0.692	0.334	1.20269e-25	Small secretory cells
c1083086_g2_i1^sp|Q4QQV8|CHMP5_RAT^Snf7	5.94585e-30	0.410291	0.824	0.476	7.0563e-25	Small secretory cells
c1078849_g2_i5^sp|A6QQ59|KTAP2_BOVIN^sp|P86229|KTAP2_CANFA^Keratin_assoc^Tm3	1.93991e-29	0.38878	0.536	0.214	2.30221e-24	Small secretory cells
c1086296_g5_i1^sp|Q5JVS0|HABP4_HUMAN^sp|Q9JKS5|HABP4_MOUSE^HABP4_PAI-RBP1	2.69423e-29	0.419621	0.925	0.607	3.19741e-24	Small secretory cells
c1070331_g3_i1^sp|P01888|B2MG_BOVIN^sp|Q9WV24|B2MG_CRIGR^C1-set^sigP	1.93095e-28	0.393566	0.993	0.831	2.29157e-23	Small secretory cells
c1068778_g1_i2^sp|Q5E963|ARP5L_BOVIN	2.58541e-28	0.355124	0.742	0.379	3.06826e-23	Small secretory cells
c1081040_g4_i3^UPAR_LY6	7.37731e-28	2.56393	0.258	0.068	8.7551e-23	Small secretory cells
c1083176_g1_i2^sp|Q969X1|LFG3_HUMAN^Bax1-I^Tm6	9.81507e-28	0.353287	0.651	0.291	1.16481e-22	Small secretory cells
c1089808_g1_i3^sp|O13085|COX6A_ONCMY^COX6A^Tm2	1.45561e-27	0.356288	0.563	0.235	1.72746e-22	Small secretory cells
c1090167_g1_i4^sp|Q99624|S38A3_HUMAN^sp|Q9JHZ9|S38A3_RAT^Aa_trans^sigP^Tm1	2.10246e-27	0.351896	0.712	0.363	2.49511e-22	Small secretory cells
c1069724_g1_i1^sp|O19069|SUCA_PIG^sp|P13086|SUCA_RAT^CoA_binding	5.87433e-27	0.352107	0.736	0.365	6.97142e-22	Small secretory cells
c1078335_g6_i1^sp|Q96G27|WBP1_HUMAN^WBP-1^sigP^Tm1	1.77539e-26	0.459447	0.837	0.507	2.10696e-21	Small secretory cells
c1074678_g1_i3^sp|Q6NYB7|RAB1A_RAT^Arf	6.39098e-26	0.356578	0.912	0.65	7.58456e-21	Small secretory cells
c1062507_g1_i3^sp|P0CG55|UBB_SHEEP	7.77649e-26	0.358172	0.851	0.516	9.22882e-21	Small secretory cells
c1091319_g1_i3	2.1357e-25	0.430101	0.936	0.752	2.53456e-20	Small secretory cells
c1085349_g2_i1	4.26384e-25	0.370542	0.851	0.483	5.06015e-20	Small secretory cells
c1077703_g6_i1^sp|Q8K3K9|GIMA4_RAT^sp|Q9NUV9|GIMA4_HUMAN^DUF258^Tm1	5.60243e-25	0.588778	0.464	0.196	6.64874e-20	Small secretory cells
c1075683_g1_i1^sp|Q9CPU0|LGUL_MOUSE^Glyoxalase	8.19725e-25	0.359006	0.895	0.571	9.72817e-20	Small secretory cells
c1069225_g1_i3^sp|P46425|GSTP2_MOUSE^sp|P19157|GSTP1_MOUSE^GST_C	1.31661e-24	0.660218	0.671	0.446	1.5625e-19	Small secretory cells
c1089267_g6_i4^sp|Q02084|A33_PLEWA^Tudor-knot^sigP	3.70888e-24	0.694057	0.688	0.529	4.40155e-19	Small secretory cells
c1080961_g1_i1	1.16181e-23	0.3619	0.871	0.58	1.37879e-18	Small secretory cells
c1077438_g2_i1^sp|Q92734|TFG_HUMAN^PB1	1.32654e-23	0.383041	0.603	0.292	1.57428e-18	Small secretory cells
c1078650_g2_i3	2.17267e-23	0.457651	0.637	0.358	2.57843e-18	Small secretory cells
c1068299_g3_i3^sigP^Tm1	2.78523e-23	0.368328	0.786	0.429	3.3054e-18	Small secretory cells
c1053391_g1_i1^sp|Q92817|EVPL_HUMAN^Plectin	4.80083e-23	0.674225	0.271	0.084	5.69743e-18	Small secretory cells
c1089434_g2_i3^sp|Q14681|KCTD2_HUMAN^sp|O75947|ATP5H_HUMAN^BTB_2^Mt_ATP-synt_D	5.00995e-23	0.413373	0.603	0.306	5.94561e-18	Small secretory cells
c1075504_g8_i1^sp|Q6P823|H33_XENTR^Histone	1.86354e-22	0.548117	0.664	0.451	2.21157e-17	Small secretory cells
c1086447_g1_i2^sp|P02640|VILI_CHICK^Gelsolin	5.20555e-21	0.999785	0.298	0.114	6.17774e-16	Small secretory cells
c1087720_g2_i1^sp|P18848|ATF4_HUMAN^bZIP_1	1.35766e-20	0.369909	0.902	0.672	1.61122e-15	Small secretory cells
c1087578_g2_i3^sp|Q6PDU1|SRSF2_RAT	1.48186e-18	0.479057	0.675	0.45	1.75861e-13	Small secretory cells
c1092477_g1_i2^sp|Q69D48|RHBGA_XENLA^sp|Q6DCG4|RHBGB_XENLA^Ammonium_transp^Tm12	2.09247e-18	0.525498	0.251	0.078	2.48326e-13	Small secretory cells
c1090687_g2_i2^sp|Q29099|PTBP1_PIG^sp|P26599|PTBP1_HUMAN^RRM_6	2.35034e-18	0.378268	0.624	0.354	2.78929e-13	Small secretory cells
c1085409_g6_i2^sp|Q3TMQ6|ANG4_MOUSE^sp|Q8WN65|ANGI_MIOTA^RnaseA^sigP	9.32513e-18	0.491913	0.532	0.268	1.10667e-12	Small secretory cells
c1090355_g2_i2^sp|Q8HZQ5|EZRI_RABIT^FERM_N	5.8402e-17	0.478371	0.264	0.105	6.93092e-12	Small secretory cells
c1063943_g1_i2	2.51255e-16	0.551613	0.285	0.117	2.9818e-11	Small secretory cells
c1090393_g1_i1^sp|Q5RAA0|HMGN2_PONAB	6.00753e-16	0.41664	0.671	0.433	7.12949e-11	Small secretory cells
c1086846_g10_i2	1.93082e-14	0.655406	0.302	0.14	2.29142e-09	Small secretory cells
c1092472_g1_i3	6.45558e-12	0.601691	0.295	0.141	7.66122e-07	Small secretory cells
c1085855_g1_i1	2.3216e-11	0.638874	0.271	0.142	2.75519e-06	Small secretory cells
c1081414_g1_i5^sp|P62494|RB11A_RAT^Arf	3.03268e-11	0.435773	0.288	0.153	3.59907e-06	Small secretory cells
c1068681_g4_i1^sp|Q9ZZM3|NU5M_SALSA^sp|P82013|VDAC2_MELGA^Porin_3	3.41989e-11	0.37663	0.688	0.533	4.05859e-06	Small secretory cells
c1083972_g7_i7^sp|Q9R0S3|MMP17_MOUSE^PG_binding_1^sigP	0.000214776	0.428006	0.302	0.253	1	Small secretory cells
c1085654_g2_i2^sp|Q14031|CO4A6_HUMAN^Collagen^sigP	1.37039e-303	1.30508	0.853	0.028	1.62633e-298	Basal wound epidermis #1
c1087829_g1_i1^sp|Q99PD4|ARC1A_RAT^sp|Q9R0Q6|ARC1A_MOUSE^WD40	2.54038e-297	1.16313	0.766	0.016	3.01482e-292	Basal wound epidermis #1
c1072736_g1_i1^sp|O77727|K1C15_SHEEP^Filament	1.07778e-274	2.2071	0.848	0.036	1.27906e-269	Basal wound epidermis #1
c1090666_g1_i1^sp|Q9QXS1|PLEC_MOUSE^sp|Q15149|PLEC_HUMAN^Plectin	1.07374e-268	1.10549	0.799	0.03	1.27427e-263	Basal wound epidermis #1
c1068525_g2_i1	4.0746e-263	0.995998	0.712	0.013	4.83557e-258	Basal wound epidermis #1
c1089591_g3_i1	3.77562e-257	1.76171	0.946	0.066	4.48076e-252	Basal wound epidermis #1
c1089286_g2_i1	1.58741e-243	1.77208	0.815	0.042	1.88387e-238	Basal wound epidermis #1
c1050484_g1_i1^sp|Q7ZXZ6|AUGN_XENLA	1.97777e-241	1.33643	0.859	0.05	2.34713e-236	Basal wound epidermis #1
c1070510_g1_i1^sp|O19005|CLD4_CHLAE^sp|Q6BBL6|CLD4_BOVIN^PMP22_Claudin^Tm3	5.57e-233	1.71343	0.946	0.083	6.61025e-228	Basal wound epidermis #1
c1074459_g1_i1	8.83279e-231	0.921516	0.582	0.007	1.04824e-225	Basal wound epidermis #1
c1077634_g1_i1^sp|Q9UMD9|COHA1_HUMAN^sp|Q90584|COHA1_CHICK^Collagen	3.63347e-227	2.75876	0.995	0.131	4.31206e-222	Basal wound epidermis #1
c1091173_g1_i1	5.90493e-219	0.88473	0.663	0.022	7.00773e-214	Basal wound epidermis #1
c1090177_g3_i1^sigP	1.76215e-199	0.885022	0.647	0.027	2.09125e-194	Basal wound epidermis #1
c1080135_g1_i1^sp|P18065|IBP2_HUMAN^sp|P49705|IBP2_CHICK^IGFBP^sigP	4.41301e-198	1.82527	0.935	0.114	5.23718e-193	Basal wound epidermis #1
c1067839_g6_i1	1.05941e-196	1.63953	0.56	0.016	1.25727e-191	Basal wound epidermis #1
c1072098_g2_i1^sp|Q0P5P2|CQ067_HUMAN^Tm1	7.33801e-193	1.32001	0.647	0.032	8.70846e-188	Basal wound epidermis #1
c1045675_g1_i2^sp|Q90336|MK14A_CYPCA^Pkinase	3.50994e-190	0.586377	0.505	0.009	4.16545e-185	Basal wound epidermis #1
c1069428_g2_i2^sp|Q01833|CO3_NAJNA^A2M_N^sigP	2.234e-187	0.809607	0.549	0.014	2.65122e-182	Basal wound epidermis #1
c1089003_g1_i2	1.21916e-186	1.73046	0.973	0.125	1.44686e-181	Basal wound epidermis #1
c1082654_g9_i1	6.28583e-185	0.887642	0.609	0.033	7.45977e-180	Basal wound epidermis #1
c1080386_g2_i1	9.24303e-182	1.12137	0.783	0.073	1.09693e-176	Basal wound epidermis #1
c1066256_g1_i1	9.76168e-182	0.93468	0.761	0.058	1.15848e-176	Basal wound epidermis #1
c1087311_g3_i1^Tm1	8.73206e-176	1.48072	0.88	0.113	1.03629e-170	Basal wound epidermis #1
c1011548_g1_i1	2.44557e-172	0.666678	0.598	0.025	2.90231e-167	Basal wound epidermis #1
c1062875_g1_i4^sp|Q9DE68|PGS2_COTJA^LRRNT^sigP	1.01067e-169	1.06468	0.783	0.081	1.19942e-164	Basal wound epidermis #1
c1071655_g8_i1^sp|Q91453|STXB_SYNHO^fn3	6.72904e-169	0.536501	0.5	0.017	7.98576e-164	Basal wound epidermis #1
c1052306_g5_i1	1.02054e-168	0.469021	0.44	0.008	1.21114e-163	Basal wound epidermis #1
c1067839_g2_i1^sp|Q90502|TBFG_EPTST^Filament	1.26097e-162	2.92989	0.701	0.061	1.49646e-157	Basal wound epidermis #1
c1023188_g1_i1^sp|Q07968|F13B_MOUSE^Sushi^sigP	1.30993e-162	0.616343	0.5	0.018	1.55457e-157	Basal wound epidermis #1
c1083394_g6_i2	2.40939e-159	0.841401	0.701	0.055	2.85937e-154	Basal wound epidermis #1
c1082866_g1_i4	2.48178e-158	0.557295	0.522	0.027	2.94528e-153	Basal wound epidermis #1
c1090000_g4_i1^sp|P57093|PAHX_RAT^sp|Q28HK1|UCMA_XENTR^PhyH^sigP	8.36186e-157	1.61145	0.908	0.151	9.92352e-152	Basal wound epidermis #1
c1085580_g2_i5^sp|Q2UY09|COSA1_HUMAN^Collagen	2.95527e-153	0.757991	0.429	0.009	3.50719e-148	Basal wound epidermis #1
c1091964_g9_i1	1.28151e-149	0.759715	0.679	0.061	1.52085e-144	Basal wound epidermis #1
c1058813_g1_i1	5.30082e-148	3.35629	0.728	0.091	6.2908e-143	Basal wound epidermis #1
c997285_g1_i1^sp|P27918|PROP_HUMAN^sp|P11680|PROP_MOUSE^TSP_1^sigP	2.22338e-145	1.02665	0.842	0.123	2.63862e-140	Basal wound epidermis #1
c1075052_g1_i1^sp|Q95L14|PTGES_BOVIN^MAPEG^Tm3	3.31973e-144	0.744415	0.603	0.04	3.93972e-139	Basal wound epidermis #1
c985834_g1_i1	4.83966e-139	0.571327	0.473	0.023	5.74352e-134	Basal wound epidermis #1
c1063875_g1_i1	7.50772e-138	0.385423	0.386	0.009	8.90987e-133	Basal wound epidermis #1
c1070416_g1_i1^sp|Q9DED6|BAX1B_CHICK^Homeobox	1.33219e-137	0.659672	0.587	0.047	1.58099e-132	Basal wound epidermis #1
c1055028_g1_i3^sigP	1.51059e-137	0.726717	0.418	0.016	1.79271e-132	Basal wound epidermis #1
c1079465_g6_i1^sp|P78539|SRPX_HUMAN^Sushi^sigP	5.68462e-134	1.5633	0.957	0.234	6.74628e-129	Basal wound epidermis #1
c1076312_g2_i1^sp|P22797|ADH1_PELPE^sp|P80338|ADH1_STRCA^ADH_N	5.93405e-134	0.678159	0.516	0.032	7.04229e-129	Basal wound epidermis #1
c1089890_g4_i2^sp|O13065|MMP18_XENLA^PG_binding_1^sigP1	4.10758e-132	2.54724	0.957	0.246	4.87472e-127	Basal wound epidermis #1
c1089003_g4_i1^sp|P12107|COBA1_HUMAN^sp|Q61245|COBA1_MOUSE^Collagen	5.65994e-132	0.481336	0.462	0.022	6.71699e-127	Basal wound epidermis #1
c1089248_g2_i3^sp|Q5SZK8|FREM2_HUMAN^sp|Q6NVD0|FREM2_MOUSE^Calx-beta^sigP^Tm1	1.22806e-129	0.703798	0.516	0.036	1.45742e-124	Basal wound epidermis #1
c1075002_g1_i1^sp|Q9CWS0|DDAH1_MOUSE^Amidinotransf	4.37429e-128	0.438951	0.397	0.014	5.19123e-123	Basal wound epidermis #1
c1092147_g1_i2	4.89845e-127	1.262	0.87	0.171	5.81329e-122	Basal wound epidermis #1
c1066248_g3_i1^sp|Q14135|VGLL4_HUMAN	8.98259e-127	0.522863	0.408	0.014	1.06602e-121	Basal wound epidermis #1
c1085580_g2_i2^sp|Q2UY11|COSA1_MOUSE^sp|Q2UY09|COSA1_HUMAN^VWA^VWA_3^sigP	2.80529e-126	0.734616	0.359	0.011	3.32921e-121	Basal wound epidermis #1
c1088045_g2_i3^sp|Q9DE66|KERA_COTJA^LRRNT^sigP	1.30115e-125	0.37877	0.37	0.007	1.54415e-120	Basal wound epidermis #1
c1068525_g1_i1^sp|P29400|CO4A5_HUMAN^sp|P02463|CO4A1_MOUSE^Collagen^sigP	7.23305e-125	0.375532	0.342	0.005	8.5839e-120	Basal wound epidermis #1
c1085883_g1_i8^sp|Q66PG1|LARG2_DANRE^Glyco_transf_49	1.35594e-121	0.602953	0.408	0.017	1.60917e-116	Basal wound epidermis #1
c1082045_g2_i1	5.07203e-117	0.541645	0.505	0.032	6.01928e-112	Basal wound epidermis #1
c1056658_g1_i1	1.25201e-116	0.709176	0.609	0.064	1.48584e-111	Basal wound epidermis #1
c1042791_g2_i1^sp|Q3SZA1|RHOF_BOVIN^Arf	2.86343e-114	0.785513	0.674	0.081	3.3982e-109	Basal wound epidermis #1
c1081961_g1_i1	1.81352e-112	0.488182	0.277	0.004	2.15221e-107	Basal wound epidermis #1
c1090139_g4_i1^sp|Q499U4|GAS8_RAT^sp|P09803|CADH1_MOUSE^sp|O95995|GAS8_HUMAN^Cadherin_pro^GAS^sigP	5.06326e-112	0.958705	0.864	0.166	6.00888e-107	Basal wound epidermis #1
c1091852_g3_i2^sp|O15230|LAMA5_HUMAN^Laminin_I	7.49761e-109	0.797254	0.451	0.026	8.89787e-104	Basal wound epidermis #1
c1076312_g5_i1	1.23316e-108	0.666169	0.549	0.052	1.46346e-103	Basal wound epidermis #1
c1091005_g1_i2	8.62694e-105	0.432873	0.397	0.031	1.02381e-99	Basal wound epidermis #1
c1083142_g4_i11	1.82425e-104	1.56575	0.995	0.416	2.16495e-99	Basal wound epidermis #1
c1080610_g2_i11	1.98148e-104	1.90171	1	0.483	2.35155e-99	Basal wound epidermis #1
c1091561_g1_i3^Tm11	3.55543e-104	1.21085	0.87	0.204	4.21945e-99	Basal wound epidermis #1
c1090859_g5_i1^sp|Q6ZRP5|YD019_HUMAN	1.64753e-103	0.777022	0.712	0.102	1.95522e-98	Basal wound epidermis #1
c1075775_g1_i1	1.18918e-102	0.495152	0.429	0.031	1.41127e-97	Basal wound epidermis #1
c1090681_g1_i3^sp|Q5SZK8|FREM2_HUMAN^Calx-beta^Tm1	6.97539e-102	1.46595	0.359	0.018	8.27811e-97	Basal wound epidermis #1
c1076312_g4_i2^sp|P15514|AREG_HUMAN^sigP^Tm2	2.33629e-101	0.745798	0.56	0.06	2.77262e-96	Basal wound epidermis #1
c1075335_g2_i6^sp|P55006|RDH7_RAT^adh_short	1.98521e-100	0.405757	0.375	0.021	2.35597e-95	Basal wound epidermis #1
c1081126_g2_i3^sp|P27120|DCOR1_XENLA^Orn_Arg_deC_N	2.04416e-97	1.15437	0.891	0.251	2.42593e-92	Basal wound epidermis #1
c196670_g1_i1	4.56451e-97	0.605831	0.549	0.057	5.41698e-92	Basal wound epidermis #1
c1058466_g1_i2	1.36383e-96	0.629849	0.598	0.073	1.61854e-91	Basal wound epidermis #1
c1069224_g4_i2^sp|Q03277|PO11_SCICO	4.07634e-96	1.06372	0.967	0.385	4.83764e-91	Basal wound epidermis #1
c1064637_g2_i1	1.29044e-95	0.844241	0.783	0.137	1.53144e-90	Basal wound epidermis #1
c1068299_g3_i3^sigP^Tm11	2.65345e-95	1.46021	0.984	0.429	3.14901e-90	Basal wound epidermis #1
c1071469_g1_i3^sp|O94769|ECM2_HUMAN^VWC^sigP	2.33353e-94	0.94419	0.457	0.04	2.76934e-89	Basal wound epidermis #1
c1072332_g2_i11	4.59351e-94	0.417318	0.429	0.035	5.45139e-89	Basal wound epidermis #1
c1073495_g1_i2^sp|Q6L708|CLD1_BOVIN^sp|O88551|CLD1_MOUSE^PMP22_Claudin^Tm4	7.74848e-94	0.807476	0.777	0.15	9.19558e-89	Basal wound epidermis #1
c1091502_g1_i4^sp|P20112|SPRC_PIG^sp|O93390|SPRC_COTJA^FOLN^sigP1	1.5338e-92	1.71829	1	0.764	1.82025e-87	Basal wound epidermis #1
c1071573_g7_i1	3.84438e-92	0.354302	0.359	0.018	4.56236e-87	Basal wound epidermis #1
c1088810_g1_i7^sp|Q02388|CO7A1_HUMAN^sp|P0C728|LF3_EBVG^VWA^sigP	4.57389e-92	1.17967	0.505	0.063	5.42811e-87	Basal wound epidermis #1
c1077798_g4_i3^sp|Q6ZVX7|NCRP1_HUMAN^FBA	2.71151e-91	1.1809	0.957	0.344	3.21791e-86	Basal wound epidermis #1
c1082435_g1_i2^sp|P02584|PROF1_BOVIN^Profilin^sigP	3.37155e-91	1.16106	1	0.925	4.00122e-86	Basal wound epidermis #1
c1077266_g2_i1^sp|O13065|MMP18_XENLA^PG_binding_1^sigP	6.10868e-91	1.02685	0.467	0.05	7.24953e-86	Basal wound epidermis #1
c1079165_g7_i1^sp|Q9HCB6|SPON1_HUMAN^Reeler^sigP	8.034e-91	0.82477	0.766	0.145	9.53443e-86	Basal wound epidermis #1
c1070285_g1_i1^sp|Q9ULW8|PADI3_HUMAN^PAD_N1	1.88017e-90	0.760318	0.707	0.136	2.23131e-85	Basal wound epidermis #1
c1071469_g1_i1^sp|O94769|ECM2_HUMAN^VWC^sigP	3.29061e-90	0.925947	0.397	0.024	3.90517e-85	Basal wound epidermis #1
c1062632_g1_i1	3.05492e-89	0.829073	0.685	0.111	3.62545e-84	Basal wound epidermis #1
c1087951_g3_i2^sp|Q05816|FABP5_MOUSE	1.32588e-88	1.42107	0.984	0.434	1.5735e-83	Basal wound epidermis #1
c1073771_g4_i3^sp|Q9C0I1|MTMRC_HUMAN^Myotub-related1	4.09875e-88	1.76396	1	0.871	4.86423e-83	Basal wound epidermis #1
c1089286_g12_i1^sp|O97561|STC2_MACNE^Stanniocalcin^sigP	1.56782e-87	0.626871	0.56	0.07	1.86063e-82	Basal wound epidermis #1
c1090227_g2_i3^sp|O95302|FKBP9_HUMAN^FKBP_C^sigP1	1.35228e-85	1.05552	0.935	0.293	1.60483e-80	Basal wound epidermis #1
c1083200_g2_i3^sp|A1L595|K1C17_BOVIN^Filament	1.47543e-85	1.36795	0.962	0.378	1.75098e-80	Basal wound epidermis #1
c1090139_g3_i1^sp|P33152|CADHB_XENLA^Cadherin_pro^sigP^Tm1	7.03507e-84	0.518291	0.533	0.075	8.34893e-79	Basal wound epidermis #1
c1064906_g1_i3^sp|Q5M8J5|SPB5_XENTR^Serpin1	1.78244e-83	0.931047	0.924	0.254	2.11532e-78	Basal wound epidermis #1
c1075356_g4_i7^sp|Q8WWZ3|EDAD_HUMAN^Death	1.8809e-82	0.396916	0.408	0.04	2.23217e-77	Basal wound epidermis #1
c1088810_g1_i6^sp|Q02388|CO7A1_HUMAN^sp|P0C728|LF3_EBVG^VWA^sigP	4.178e-82	1.39913	0.44	0.051	4.95829e-77	Basal wound epidermis #1
c1089966_g1_i2	6.70358e-82	0.575878	0.592	0.097	7.95554e-77	Basal wound epidermis #1
c1087663_g4_i1	9.38991e-82	0.554868	0.527	0.06	1.11436e-76	Basal wound epidermis #1
c1085883_g1_i5^sp|Q66PG1|LARG2_DANRE^Glyco_transf_8^Tm1	1.15581e-81	0.700298	0.342	0.021	1.37167e-76	Basal wound epidermis #1
c1055997_g1_i1^sp|Q08DZ5|SDC1_BOVIN^sp|P34740|SDC1_MESAU^Syndecan^sigP^Tm1	2.96799e-81	1.06016	0.94	0.352	3.52229e-76	Basal wound epidermis #1
c1088830_g6_i1	3.8485e-81	0.502812	0.527	0.065	4.56725e-76	Basal wound epidermis #1
c1054524_g1_i1^sp|P18652|KS6AA_CHICK^Pkinase	1.3906e-79	0.535325	0.636	0.111	1.65031e-74	Basal wound epidermis #1
c1064879_g1_i2^sp|Q9QY10|FGFP1_RAT^FGF-BP1^sigP1	3.69032e-79	0.816265	0.668	0.129	4.37952e-74	Basal wound epidermis #1
c1091062_g2_i1^sp|Q6P6Q2|K2C5_RAT^sp|Q08D91|K2C75_BOVIN^Filament	4.87184e-79	1.46039	1	0.753	5.7817e-74	Basal wound epidermis #1
c1031473_g1_i1	1.59798e-78	0.63637	0.674	0.12	1.89642e-73	Basal wound epidermis #1
c1090431_g1_i1^sp|P11369|POL2_MOUSE^Exo_endo_phos	9.07114e-78	1.11881	0.663	0.133	1.07653e-72	Basal wound epidermis #1
c1080155_g2_i4^sp|P13731|SERPH_CHICK^Serpin^sigP	3.05227e-77	0.619855	0.614	0.097	3.62232e-72	Basal wound epidermis #1
c1087612_g6_i1^sp|Q12965|MYO1E_HUMAN^Myosin_head1	4.95642e-77	0.600808	0.647	0.118	5.88208e-72	Basal wound epidermis #1
c1071192_g1_i1^sp|P54281|ECLC_BOVIN^sp|Q9UQC9|CLCA2_HUMAN^CLCA_N^sigP^Tm1	6.77428e-76	0.665051	0.668	0.148	8.03944e-71	Basal wound epidermis #1
c1083618_g1_i11	1.98355e-75	0.823784	0.908	0.255	2.354e-70	Basal wound epidermis #1
c1073308_g6_i1	5.58606e-75	0.480792	0.391	0.035	6.62932e-70	Basal wound epidermis #1
c1080943_g6_i1	3.04706e-74	0.586952	0.5	0.076	3.61613e-69	Basal wound epidermis #1
c1083975_g2_i1	3.0555e-74	0.602929	0.598	0.103	3.62615e-69	Basal wound epidermis #1
c1075852_g4_i1^sp|P36955|PEDF_HUMAN1	5.0522e-73	1.07341	0.853	0.272	5.99574e-68	Basal wound epidermis #1
c1067997_g2_i1^sp|Q05116|MP2K1_XENLA^sp|Q91447|MP2K1_SERCA^Pkinase	4.12991e-72	0.668552	0.696	0.146	4.90122e-67	Basal wound epidermis #1
c1040482_g1_i1	1.72314e-71	1.34284	1	0.729	2.04496e-66	Basal wound epidermis #1
c1087744_g1_i2^sp|Q9R012|PLK2_RAT^sp|P53351|PLK2_MOUSE^Pkinase	4.04216e-71	0.507454	0.565	0.088	4.79707e-66	Basal wound epidermis #1
c1082824_g3_i4^sp|P26007|ITA6_CHICK^FG-GAP^sigP^Tm1	9.61196e-71	0.563291	0.31	0.022	1.14071e-65	Basal wound epidermis #1
c1085877_g2_i3	4.12161e-70	0.631835	0.783	0.187	4.89136e-65	Basal wound epidermis #1
c1062879_g2_i1^sp|Q9Y219|JAG2_HUMAN^MNNL^sigP^Tm1	6.65778e-70	0.410196	0.386	0.036	7.90119e-65	Basal wound epidermis #1
c1076675_g4_i1	3.41672e-68	0.629089	0.766	0.208	4.05483e-63	Basal wound epidermis #1
c1072351_g2_i2^sp|Q5RET2|FKBP7_PONAB^FKBP_C^sigP	9.347e-68	0.785789	0.799	0.205	1.10927e-62	Basal wound epidermis #1
c1078505_g1_i1	3.18887e-67	0.427136	0.478	0.066	3.78442e-62	Basal wound epidermis #1
c1090918_g3_i1^sp|O14944|EREG_HUMAN^sigP^Tm1	2.07576e-66	0.689324	0.446	0.058	2.46342e-61	Basal wound epidermis #1
c1090721_g1_i3^sp|Q95KM5|CLD3_CANFA^sp|Q765N9|CLD3_BOVIN^PMP22_Claudin^Tm3	6.61829e-66	0.700948	0.658	0.147	7.85432e-61	Basal wound epidermis #1
c1055668_g1_i1^sp|P27463|AL1A1_CHICK^Aldedh1	1.28412e-65	0.375301	0.38	0.039	1.52394e-60	Basal wound epidermis #1
c1090681_g1_i2^sp|Q5SZK8|FREM2_HUMAN^Calx-beta^Tm1	2.5094e-65	0.868992	0.266	0.02	2.97805e-60	Basal wound epidermis #1
c1084914_g1_i9^sp|Q66H76|PAXI_RAT^sp|P49024|PAXI_CHICK^LIM^Paxillin^Tm1	3.00176e-65	0.577909	0.685	0.156	3.56236e-60	Basal wound epidermis #1
c1086999_g4_i5	9.15466e-64	0.396325	0.429	0.057	1.08644e-58	Basal wound epidermis #1
c1081526_g2_i3^sp|Q8WZ64|ARAP2_HUMAN	5.00615e-63	0.441291	0.56	0.109	5.94109e-58	Basal wound epidermis #1
c1080534_g3_i4^sp|P02691|MYP2_RABIT	5.13339e-63	0.678107	0.592	0.118	6.0921e-58	Basal wound epidermis #1
c1061563_g2_i2^sp|Q98TX1|THIO_OPHHA^Thioredoxin	8.73174e-61	0.684425	0.837	0.229	1.03625e-55	Basal wound epidermis #1
c1071724_g2_i1	3.06118e-60	0.616768	0.505	0.092	3.63289e-55	Basal wound epidermis #1
c1081257_g3_i2^sp|E1B7X9|SMRCD_BOVIN^ResIII	3.94204e-60	0.607876	0.739	0.194	4.67825e-55	Basal wound epidermis #1
c1079654_g1_i21	7.13675e-60	0.845644	1	0.865	8.46961e-55	Basal wound epidermis #1
c1085514_g4_i11	8.68685e-60	0.767523	0.957	0.328	1.03092e-54	Basal wound epidermis #1
c1079807_g1_i1^sp|Q1RMU3|P4HA1_BOVIN^P4Ha_N^sigP1	1.27259e-59	0.872016	0.967	0.467	1.51026e-54	Basal wound epidermis #1
c1091633_g2_i1^sp|Q7RTW8|OTOAN_HUMAN	1.64055e-59	0.649208	0.788	0.206	1.94694e-54	Basal wound epidermis #1
c1091318_g4_i1^sp|P20909|COBA1_RAT^Collagen1	4.8569e-58	0.656958	0.984	0.461	5.76398e-53	Basal wound epidermis #1
c807349_g1_i1	1.32014e-57	0.41609	0.364	0.043	1.56669e-52	Basal wound epidermis #1
c1048782_g1_i1^sp|Q5E9E1|PDLI1_BOVIN^PDZ	2.72211e-57	0.581771	0.69	0.187	3.23049e-52	Basal wound epidermis #1
c1066063_g1_i1^sp|Q9D915|CH004_MOUSE	3.67317e-57	0.595642	0.549	0.111	4.35917e-52	Basal wound epidermis #1
c1077011_g4_i1^sp|Q8K419|LEG4_MOUSE^Gal-bind_lectin	8.96913e-57	0.796588	1	0.802	1.06442e-51	Basal wound epidermis #1
c1058834_g1_i1^sp|O43623|SNAI2_HUMAN^sp|Q91924|SNAI2_XENLA^zf-C2H2_4	3.58442e-56	0.459032	0.565	0.116	4.25385e-51	Basal wound epidermis #1
c1078760_g6_i3^sp|Q8CFG0|SULF2_MOUSE	1.97922e-55	0.385915	0.587	0.133	2.34886e-50	Basal wound epidermis #1
c1082824_g3_i2^sp|P26007|ITA6_CHICK^FG-GAP^sigP^Tm1	3.56368e-55	0.572205	0.386	0.048	4.22924e-50	Basal wound epidermis #1
c1074583_g2_i1^sp|Q92754|AP2C_HUMAN^TF_AP-21	2.12626e-54	0.552024	0.696	0.178	2.52336e-49	Basal wound epidermis #1
c1080598_g7_i1	3.43697e-54	0.607247	0.799	0.257	4.07885e-49	Basal wound epidermis #1
c1090731_g1_i1	3.63991e-54	0.540705	0.701	0.191	4.3197e-49	Basal wound epidermis #1
c1074227_g1_i1^sp|Q9QYE3|BC11A_MOUSE^sp|Q9H165|BC11A_HUMAN^zf-C2H2_6	4.09752e-54	0.439473	0.467	0.092	4.86277e-49	Basal wound epidermis #1
c1066115_g1_i1^sp|Q3B7N4|CLD7_BOVIN1	1.03162e-53	0.558169	0.87	0.247	1.22428e-48	Basal wound epidermis #1
c1075822_g5_i1^sp|P10632|CP2C8_HUMAN^p450^Tm11	1.2089e-53	0.496576	0.658	0.164	1.43467e-48	Basal wound epidermis #1
c1077841_g1_i2^sp|Q9UDY2|ZO2_HUMAN^PDZ1	1.74472e-53	0.450126	0.571	0.117	2.07056e-48	Basal wound epidermis #1
c1091260_g3_i1^sp|Q14315|FLNC_HUMAN^CH	4.73884e-53	0.829091	0.951	0.506	5.62387e-48	Basal wound epidermis #1
c1090307_g1_i6^sp|P25435|NTF3_XENLA^NGF	7.05307e-53	0.39012	0.386	0.053	8.3703e-48	Basal wound epidermis #1
c1059052_g2_i4^sp|Q9PVK2|ENOA_ALLMI^Enolase_N	1.36499e-52	0.788471	0.989	0.713	1.61991e-47	Basal wound epidermis #1
c1089898_g1_i8^sp|Q99490|AGAP2_HUMAN^sp|O95428|PPN_HUMAN^ArfGap^Ig_3	4.10681e-52	0.527043	0.342	0.044	4.8738e-47	Basal wound epidermis #1
c1075722_g3_i1^sp|Q9JJP6|P63_RAT^sp|O88898|P63_MOUSE^P53	5.22534e-52	0.370838	0.413	0.061	6.20123e-47	Basal wound epidermis #1
c1086627_g4_i2^sp|A7ZXS0|RIHA_ECOHS^IU_nuc_hydro1	3.18416e-51	0.672514	0.973	0.426	3.77883e-46	Basal wound epidermis #1
c1091924_g1_i1	3.62299e-51	0.638083	0.875	0.322	4.29962e-46	Basal wound epidermis #1
c1074183_g1_i3^sp|A9RA96|SPB10_PAPAN^Serpin	2.34498e-50	0.479127	0.696	0.176	2.78292e-45	Basal wound epidermis #1
c1085979_g1_i2^sp|Q9DET5|TB15A_COTJA	1.58552e-49	0.691754	0.995	0.578	1.88163e-44	Basal wound epidermis #1
c1091199_g3_i11	3.11945e-49	0.604496	0.908	0.304	3.70204e-44	Basal wound epidermis #1
c1066591_g3_i3^sp|O93235|CIRBA_XENLA^sp|Q5RF83|CIRBP_PONAB^RRM_1	9.28921e-49	0.586061	1	0.981	1.10241e-43	Basal wound epidermis #1
c1083357_g2_i2^sp|Q62656|PTPRZ_RAT^sp|P23471|PTPRZ_HUMAN^Carb_anhydrase^sigP^Tm1	1.63136e-48	0.446694	0.549	0.132	1.93604e-43	Basal wound epidermis #1
c1081247_g2_i11	1.83066e-48	0.519105	0.533	0.117	2.17255e-43	Basal wound epidermis #1
c1071874_g7_i11	2.02922e-48	0.395708	0.815	0.25	2.4082e-43	Basal wound epidermis #1
c1058899_g4_i1^sp|Q8AVS6|RSLBB_XENLA	8.77751e-48	0.355615	0.37	0.059	1.04168e-42	Basal wound epidermis #1
c1031352_g1_i1	1.49075e-47	0.452006	0.516	0.113	1.76916e-42	Basal wound epidermis #1
c1078897_g2_i2^Tm11	7.8221e-47	0.477598	0.848	0.292	9.28296e-42	Basal wound epidermis #1
c1086285_g2_i2^sp|Q2M2I5|K1C24_HUMAN^sp|Q28706|K1C12_RABIT^Filament	2.07156e-46	1.05663	0.978	0.663	2.45844e-41	Basal wound epidermis #1
c1077469_g2_i3^sp|Q4R6W2|TM55B_MACFA^sp|Q86T03|TM55B_HUMAN^Tmemb_55A^Tm2	2.79772e-46	0.743419	0.723	0.24	3.32023e-41	Basal wound epidermis #1
c1090969_g1_i3^sp|Q95MN6|PLP2_RABIT	2.18882e-45	0.554872	0.712	0.235	2.5976e-40	Basal wound epidermis #1
c1087117_g4_i3^sp|Q5ZLR4|ESRP2_CHICK^RRM_61	1.13437e-44	0.54341	0.473	0.109	1.34623e-39	Basal wound epidermis #1
c1070773_g1_i1	1.15903e-44	0.495659	0.62	0.168	1.37549e-39	Basal wound epidermis #1
c1092677_g2_i1	1.81111e-44	0.656592	0.793	0.281	2.14935e-39	Basal wound epidermis #1
c1077785_g8_i1	2.09512e-44	0.437101	0.587	0.143	2.4864e-39	Basal wound epidermis #1
c1086035_g1_i1	5.74594e-44	0.57508	0.793	0.281	6.81905e-39	Basal wound epidermis #1
c1051833_g1_i1^sp|Q02487|DSC2_HUMAN^Cadherin_C1	7.0724e-44	0.509644	0.755	0.231	8.39325e-39	Basal wound epidermis #1
c1069217_g1_i1	7.65977e-44	0.424177	0.587	0.153	9.09031e-39	Basal wound epidermis #1
c1048818_g1_i1	7.90664e-44	0.616533	0.337	0.048	9.38329e-39	Basal wound epidermis #1
c1091199_g2_i1^sp|P05997|CO5A2_HUMAN^COLFI^sigP1	6.36556e-43	0.468734	0.821	0.259	7.55439e-38	Basal wound epidermis #1
c1082769_g1_i5^sp|A2A7S8|K1522_MOUSE^Tm21	2.56278e-42	0.425202	0.571	0.151	3.04141e-37	Basal wound epidermis #1
c1082208_g2_i2	3.63555e-42	0.445641	0.5	0.116	4.31453e-37	Basal wound epidermis #1
c1083672_g4_i1	5.54932e-42	0.479706	0.75	0.221	6.58571e-37	Basal wound epidermis #1
c1077023_g1_i1^sp|Q07984|SSRD_RAT^TRAP-delta^sigP	8.58216e-42	0.540334	0.995	0.93	1.0185e-36	Basal wound epidermis #1
c1086859_g3_i1^sp|Q03145|EPHA2_MOUSE^Pkinase_Tyr1	1.71978e-41	0.509746	0.592	0.17	2.04097e-36	Basal wound epidermis #1
c1075027_g7_i3^sp|P97431|IRF6_MOUSE^IRF	2.21596e-41	0.357522	0.353	0.064	2.62982e-36	Basal wound epidermis #1
c1077454_g3_i2^sp|P28562|DUS1_HUMAN^sp|P28563|DUS1_MOUSE^DSPc^Rhodanese^Tm11	3.75112e-41	0.690315	0.924	0.54	4.45168e-36	Basal wound epidermis #1
c1088757_g4_i1	5.26772e-41	0.476199	0.69	0.239	6.25152e-36	Basal wound epidermis #1
c1070356_g2_i2	8.98074e-41	0.68894	0.31	0.053	1.0658e-35	Basal wound epidermis #1
c1071870_g2_i1^sp|P27921|JUND_CHICK^Jun	1.60745e-40	0.665776	0.842	0.391	1.90766e-35	Basal wound epidermis #1
c1067427_g2_i1^sp|Q3TYX2|LRN4L_MOUSE^RVT_1^fn3^Tm1	1.6229e-40	0.511237	0.701	0.22	1.92599e-35	Basal wound epidermis #1
c1089091_g1_i2^sp|P33152|CADHB_XENLA^sp|P30944|CADH1_XENLA^Cadherin_pro^sigP^Tm11	2.5168e-40	0.369418	0.783	0.237	2.98684e-35	Basal wound epidermis #1
c1092072_g2_i1	4.30213e-40	0.474475	0.69	0.223	5.1056e-35	Basal wound epidermis #1
c1086959_g2_i1^sp|Q63918|SDPR_MOUSE^sigP^Tm1	5.13112e-40	0.47444	0.734	0.239	6.0894e-35	Basal wound epidermis #1
c1091781_g1_i1	7.57556e-40	0.388823	0.571	0.15	8.99037e-35	Basal wound epidermis #1
c1092097_g1_i1^Tm1	8.51357e-40	0.415113	0.495	0.121	1.01036e-34	Basal wound epidermis #1
c1089898_g1_i2^sp|Q99490|AGAP2_HUMAN^sp|O95428|PPN_HUMAN^ArfGap^Ig_3	1.24696e-39	0.386912	0.342	0.06	1.47985e-34	Basal wound epidermis #1
c1079983_g4_i1	4.93373e-39	0.445965	0.451	0.103	5.85516e-34	Basal wound epidermis #1
c1090817_g2_i51	6.95169e-39	0.508135	0.772	0.289	8.24999e-34	Basal wound epidermis #1
c1084042_g2_i3^sp|P16580|GLNA_CHICK^Gln-synt_N	7.85289e-39	0.648938	0.668	0.234	9.3195e-34	Basal wound epidermis #1
c1079879_g3_i1^sp|E9Q557|DESP_MOUSE^sp|P15924|DESP_HUMAN^Plectin1	1.11542e-38	0.505501	0.886	0.358	1.32373e-33	Basal wound epidermis #1
c1061240_g1_i1	1.22182e-38	0.354078	0.511	0.133	1.45001e-33	Basal wound epidermis #1
c1073104_g2_i1	2.12736e-38	0.521064	0.609	0.165	2.52467e-33	Basal wound epidermis #1
c1076693_g2_i8^sp|P10157|ETS2_CHICK^SAM_PNT	3.34423e-38	0.364804	0.386	0.088	3.9688e-33	Basal wound epidermis #1
c1084875_g3_i2^sp|P63164|RSMN_RAT^sp|Q9N1Q0|RSMB_MACEU^LSM1	4.91811e-37	0.646535	0.978	0.747	5.83662e-32	Basal wound epidermis #1
c1048952_g1_i1	4.93585e-37	0.392789	0.516	0.131	5.85767e-32	Basal wound epidermis #1
c478490_g1_i1	5.54086e-37	0.434137	0.549	0.149	6.57567e-32	Basal wound epidermis #1
c1084013_g1_i2^sp|Q5U583|GPX8B_XENLA	2.35688e-36	0.440069	0.641	0.195	2.79705e-31	Basal wound epidermis #1
c1088068_g1_i5^sp|Q2EF74|SUMO1_SPETR^Rad60-SLD1	4.79629e-36	0.603379	0.913	0.526	5.69205e-31	Basal wound epidermis #1
c1069932_g1_i1^sp|Q7Z5L3|C1QL2_HUMAN^Collagen^sigP	5.32127e-36	0.367534	0.418	0.102	6.31507e-31	Basal wound epidermis #1
c1074791_g1_i1^sp|Q642A6|VWA1_RAT^sp|A6QLN9|VWA1_BOVIN^VWA^sigP	1.01575e-35	0.375483	0.386	0.076	1.20545e-30	Basal wound epidermis #1
c1061512_g2_i1^sp|Q8C1B2|PARPT_MOUSE^WWE1	1.06194e-35	0.378219	0.576	0.178	1.26026e-30	Basal wound epidermis #1
c1069968_g1_i1^sp|Q15293|RCN1_HUMAN^sp|O93434|RCN1_TAKRU^EF-hand_7^sigP	7.86225e-35	0.414886	0.625	0.194	9.33061e-30	Basal wound epidermis #1
c1091581_g4_i2^sp|P58107|EPIPL_HUMAN^Plectin^sigP1	9.40694e-35	0.390535	0.69	0.229	1.11638e-29	Basal wound epidermis #1
c1070440_g2_i3^sp|P00749|UROK_HUMAN^sp|P04185|UROK_PIG^Kringle^sigP	2.24898e-34	0.373005	0.429	0.102	2.669e-29	Basal wound epidermis #1
c1087289_g1_i1^sp|Q95241|A4_SAISC^sp|P79307|A4_PIG^APP_N^sigP^Tm1	4.16224e-34	0.50092	0.842	0.38	4.93958e-29	Basal wound epidermis #1
c1043265_g2_i1	5.17577e-34	0.546027	0.788	0.326	6.1424e-29	Basal wound epidermis #1
c1074075_g3_i1	7.39774e-34	0.380517	0.527	0.172	8.77934e-29	Basal wound epidermis #1
c1067239_g7_i3^sp|Q05186|RCN1_MOUSE	1.20792e-33	0.38677	0.658	0.193	1.43351e-28	Basal wound epidermis #1
c1069446_g1_i1^sp|Q9CQN4|SOSD1_MOUSE^sp|Q642G2|SOSD1_RAT^Sclerostin^sigP	1.59248e-33	0.446697	0.38	0.082	1.88989e-28	Basal wound epidermis #1
c1081270_g1_i11	7.88197e-33	0.493472	0.75	0.305	9.35401e-28	Basal wound epidermis #1
c1076113_g5_i11	3.17372e-32	0.503107	0.897	0.394	3.76644e-27	Basal wound epidermis #1
c1090461_g3_i2	1.52424e-31	0.623863	0.832	0.398	1.8089e-26	Basal wound epidermis #1
c1067806_g3_i1^sp|Q5RBP7|ADH1A_PONAB^sp|Q5R1W2|ADH1B_PANTR^ADH_zinc_N1	2.54764e-31	0.442643	0.685	0.254	3.02344e-26	Basal wound epidermis #1
c1089111_g10_i11	6.68574e-31	0.461155	0.929	0.434	7.93437e-26	Basal wound epidermis #1
c1084211_g1_i1^sp|Q7TNS2|MOS1_MOUSE	8.26082e-31	0.540755	0.864	0.448	9.80361e-26	Basal wound epidermis #1
c1080632_g5_i2^sp|O00534|VMA5A_HUMAN^VIT^Tm11	1.19684e-30	0.390883	0.668	0.249	1.42036e-25	Basal wound epidermis #1
c1077005_g1_i9^sp|P22695|QCR2_HUMAN^Peptidase_M16_C	1.28216e-30	0.574424	0.88	0.492	1.52162e-25	Basal wound epidermis #1
c1082079_g2_i2^sp|A8E657|AASS_BOVIN^AlaDh_PNT_N	1.30162e-30	0.353837	0.522	0.172	1.54471e-25	Basal wound epidermis #1
c1083508_g6_i1	1.97822e-30	0.357489	0.462	0.124	2.34767e-25	Basal wound epidermis #1
c1072888_g2_i11	2.79904e-30	0.450794	0.891	0.385	3.32179e-25	Basal wound epidermis #1
c1068519_g1_i4^sp|Q52M98|1433T_XENLA^14-3-3^Tm1	3.58746e-30	0.398589	1	0.931	4.25745e-25	Basal wound epidermis #1
c1059647_g1_i2^sp|P35221|CTNA1_HUMAN^Vinculin1	8.17324e-30	0.520471	0.826	0.374	9.69967e-25	Basal wound epidermis #1
c1091053_g3_i11	9.07631e-30	0.434435	0.826	0.345	1.07714e-24	Basal wound epidermis #1
c1089192_g2_i1	3.71726e-29	0.443462	0.739	0.337	4.41149e-24	Basal wound epidermis #1
c1069563_g2_i4	5.14074e-29	0.377213	0.478	0.151	6.10082e-24	Basal wound epidermis #1
c1080239_g1_i2^sp|Q99KF1|TMED9_MOUSE^sp|Q9BVK6|TMED9_HUMAN^EMP24_GP25L^sigP^Tm21	7.54522e-29	0.426767	0.783	0.339	8.95437e-24	Basal wound epidermis #1
c1073980_g2_i1^sp|P49716|CEBPD_HUMAN1	1.02694e-28	0.548605	0.87	0.455	1.21873e-23	Basal wound epidermis #1
c1075250_g6_i1	2.73514e-28	0.437776	0.75	0.327	3.24595e-23	Basal wound epidermis #1
c1065345_g3_i1^sp|Q90X67|SOCS3_CHICK^SH2	3.04365e-28	0.351111	0.516	0.167	3.61208e-23	Basal wound epidermis #1
c1091581_g1_i1^sp|P58107|EPIPL_HUMAN^sp|Q8R0W0|EPIPL_MOUSE1	4.31938e-28	0.397893	0.668	0.249	5.12607e-23	Basal wound epidermis #1
c1090414_g1_i2^sp|P04083|ANXA1_HUMAN^Annexin1	4.83824e-28	0.494626	0.978	0.665	5.74183e-23	Basal wound epidermis #1
c1081197_g2_i3^sp|O19092|CYTC_MACMU^Cystatin	8.98282e-28	0.360775	0.777	0.355	1.06604e-22	Basal wound epidermis #1
c1045229_g1_i1^sp|O95025|SEM3D_HUMAN^Sema	4.0606e-27	0.354041	0.293	0.062	4.81896e-22	Basal wound epidermis #1
c1086296_g5_i1^sp|Q5JVS0|HABP4_HUMAN^sp|Q9JKS5|HABP4_MOUSE^HABP4_PAI-RBP11	5.119e-27	0.527482	0.946	0.61	6.07502e-22	Basal wound epidermis #1
c1085033_g10_i21	7.49515e-27	0.556601	0.783	0.373	8.89494e-22	Basal wound epidermis #1
c1070313_g1_i3	1.43995e-26	0.499742	1	0.893	1.70888e-21	Basal wound epidermis #1
c1090485_g3_i1	2.14739e-26	0.400063	0.429	0.131	2.54843e-21	Basal wound epidermis #1
c1092519_g2_i2^sp|Q6P640|ACTC_XENTR^Actin1	2.37803e-26	0.407655	1	0.986	2.82215e-21	Basal wound epidermis #1
c1084257_g2_i11	4.10377e-26	0.387262	0.663	0.239	4.87019e-21	Basal wound epidermis #1
c1079233_g2_i8^sp|Q9UDY2|ZO2_HUMAN^PDZ	9.73168e-26	0.408133	0.364	0.095	1.15492e-20	Basal wound epidermis #1
c1076927_g2_i1^sp|P07341|ALDOB_CHICK^Glycolytic^Tm11	1.35376e-25	0.432185	0.886	0.431	1.60658e-20	Basal wound epidermis #1
c1073334_g1_i11	1.51622e-25	0.4168	0.842	0.43	1.79939e-20	Basal wound epidermis #1
c1080554_g1_i1	2.19816e-25	0.441151	0.848	0.42	2.60869e-20	Basal wound epidermis #1
c1079481_g1_i3^sp|P16611|IBP3_PIG^sp|P17936|IBP3_HUMAN^IGFBP^sigP^Tm1	2.90085e-25	0.569371	0.402	0.119	3.44262e-20	Basal wound epidermis #1
c1083109_g1_i1^sp|Q9D1M7|FKB11_MOUSE^FKBP_C^sigP^Tm1	3.22632e-25	0.370977	0.821	0.375	3.82887e-20	Basal wound epidermis #1
c1087751_g1_i1^sp|Q5ZIQ3|HNRPK_CHICK^ROKNT	3.62715e-25	0.393533	1	0.982	4.30456e-20	Basal wound epidermis #1
c1074935_g1_i4^sp|Q0VCY1|VAPA_BOVIN^Motile_Sperm^Tm11	4.94931e-25	0.382253	0.853	0.442	5.87364e-20	Basal wound epidermis #1
c1076329_g2_i1^sp|P62262|1433E_SHEEP	8.76864e-25	0.458698	0.973	0.712	1.04063e-19	Basal wound epidermis #1
c1090572_g3_i1^sp|Q2HJ57|COTL1_BOVIN^Cofilin_ADF	1.20404e-24	0.410706	0.772	0.345	1.42891e-19	Basal wound epidermis #1
c1076960_g1_i1^sp|P34897|GLYM_HUMAN^SHMT	1.34109e-24	0.415876	0.728	0.328	1.59155e-19	Basal wound epidermis #1
c1073873_g2_i1^sp|Q09666|AHNK_HUMAN1	1.90695e-24	0.420918	0.951	0.514	2.26309e-19	Basal wound epidermis #1
c1060890_g6_i1^sp|Q5U305|ERD22_RAT^sp|Q6P257|ERD22_XENTR^ER_lumen_recept^Tm6	2.18467e-24	0.447435	0.924	0.523	2.59268e-19	Basal wound epidermis #1
c1056399_g1_i1^sp|Q99J55|IER5L_MOUSE^sp|Q6NYT3|IER5L_DANRE^IER^Tm2	2.46323e-24	0.350457	0.592	0.235	2.92326e-19	Basal wound epidermis #1
c1086617_g2_i1^sp|Q5ZL72|CH60_CHICK^Cpn60_TCP1	5.72723e-24	0.431541	0.777	0.397	6.79685e-19	Basal wound epidermis #1
c1084978_g3_i1	1.12206e-23	0.442791	0.978	0.607	1.33161e-18	Basal wound epidermis #1
c1074659_g1_i1^sp|P24898|JUNB_RAT^Jun	1.31113e-23	0.412289	0.891	0.471	1.556e-18	Basal wound epidermis #1
c1083219_g1_i4^sp|P62315|SMD1_MOUSE^LSM	2.29676e-23	0.39396	0.989	0.824	2.7257e-18	Basal wound epidermis #1
c1065811_g2_i3^sp|Q28F07|ANM1_XENTR^PRMT5	3.69896e-23	0.36494	1	0.968	4.38977e-18	Basal wound epidermis #1
c1079875_g4_i1^sp|P62309|RUXG_MOUSE^LSM	4.84943e-23	0.424586	0.908	0.575	5.75511e-18	Basal wound epidermis #1
c1090403_g1_i1^sp|P62155|CALM_XENLA1	5.08536e-23	0.360582	0.995	0.809	6.0351e-18	Basal wound epidermis #1
c1073143_g1_i2^sp|P29596|ATF3_RAT^sp|Q2KII1|ATF3_BOVIN^sp|P79702|FOS_CYPCA^bZIP_21	7.94017e-23	0.358287	0.63	0.255	9.42308e-18	Basal wound epidermis #1
c1075498_g5_i1	1.34097e-22	0.44324	0.962	0.652	1.59141e-17	Basal wound epidermis #1
c1078899_g4_i2^sp|P21910|LAML2_XENLA^Filament	1.72958e-22	0.436176	0.853	0.478	2.0526e-17	Basal wound epidermis #1
c1057994_g4_i2^sp|P07091|S10A4_MOUSE1	4.20538e-21	0.534089	0.745	0.382	4.99078e-16	Basal wound epidermis #1
c1085889_g9_i1^sp|Q9N0Z6|AT1A1_RABIT1	4.59843e-21	0.430804	0.891	0.58	5.45723e-16	Basal wound epidermis #1
c1078762_g2_i4	5.02383e-21	0.367707	0.859	0.468	5.96208e-16	Basal wound epidermis #1
c1087117_g4_i1^sp|Q5ZLR4|ESRP2_CHICK	5.28541e-21	0.37212	0.353	0.101	6.27251e-16	Basal wound epidermis #1
c1081184_g13_i3^sp|Q4R779|NOP58_MACFA^sp|Q9Y2X3|NOP58_HUMAN^NOSIC	7.86808e-21	0.398695	0.886	0.54	9.33752e-16	Basal wound epidermis #1
c1090606_g8_i3^sp|Q6P823|H33_XENTR^Histone	7.98735e-21	0.442817	0.864	0.57	9.47907e-16	Basal wound epidermis #1
c1078807_g2_i1	9.30789e-21	0.397861	0.859	0.476	1.10462e-15	Basal wound epidermis #1
c1052751_g1_i1^sp|P40925|MDHC_HUMAN^Ldh_1_N	1.1253e-20	0.380415	0.859	0.478	1.33546e-15	Basal wound epidermis #1
c1088733_g1_i1^sp|Q9ZZM6|COX1_SALSA	1.58271e-20	0.352654	1	1	1.8783e-15	Basal wound epidermis #1
c1079322_g1_i1^sp|Q9BTL4|IER2_HUMAN^IER^Tm1	2.26798e-20	0.390992	0.891	0.503	2.69154e-15	Basal wound epidermis #1
c1076558_g1_i1^sp|A0MTA1|APEX1_DANRE^Exo_endo_phos	6.69314e-20	0.358287	0.842	0.443	7.94315e-15	Basal wound epidermis #1
c1063073_g1_i2^sp|Q5PPY1|MCS1A_XENLA^PUA	1.23218e-19	0.35306	0.766	0.387	1.4623e-14	Basal wound epidermis #1
c1082751_g2_i4^sp|Q90667|NREP_CHICK	1.29419e-19	0.421616	0.516	0.221	1.53589e-14	Basal wound epidermis #1
c1088980_g1_i3^sp|Q9P1F3|ABRAL_HUMAN	1.39e-19	0.357958	0.821	0.41	1.64959e-14	Basal wound epidermis #1
c1089008_g1_i7^sp|P09488|GSTM1_HUMAN^GST_N	2.04581e-19	0.395675	0.957	0.679	2.42788e-14	Basal wound epidermis #1
c1069127_g2_i3^sp|Q9CZ13|QCR1_MOUSE^Peptidase_M16	3.89878e-19	0.403968	0.913	0.592	4.62692e-14	Basal wound epidermis #1
c1070729_g1_i1^sp|P62747|RHOB_RAT^Ras	2.29615e-18	0.357053	0.815	0.443	2.72498e-13	Basal wound epidermis #1
c1078378_g3_i1^sp|P41035|IF2B_RABIT^sp|Q5E9D0|IF2B_BOVIN^eIF-5_eIF-2B	2.30303e-18	0.420797	0.902	0.71	2.73314e-13	Basal wound epidermis #1
c1083188_g2_i1^sp|P13667|PDIA4_HUMAN^Thioredoxin^sigP1	2.97919e-18	0.373096	0.918	0.551	3.53559e-13	Basal wound epidermis #1
c1086055_g1_i9^sp|P00367|DHE3_HUMAN^sp|Q5RCM2|FA35A_PONAB^ELFV_dehydrog_N^Tm1	5.0084e-17	0.481365	0.495	0.248	5.94376e-12	Basal wound epidermis #1
c1090597_g3_i1	1.22625e-16	0.357045	0.957	0.703	1.45526e-11	Basal wound epidermis #1
c1070356_g2_i1	1.2566e-16	0.91204	0.255	0.068	1.49129e-11	Basal wound epidermis #1
c1067540_g2_i61	3.59009e-16	0.363089	0.864	0.532	4.26058e-11	Basal wound epidermis #1
c1082748_g1_i11^sp|P27607|PGH2_CHICK^sp|Q05769|PGH2_MOUSE^An_peroxidase1	4.30545e-16	0.422814	0.386	0.169	5.10953e-11	Basal wound epidermis #1
c1082748_g1_i6^sp|P35355|PGH2_RAT^sp|O19183|PGH2_HORSE^sp|P27607|PGH2_CHICK^An_peroxidase	7.28736e-16	0.371312	0.326	0.118	8.64835e-11	Basal wound epidermis #1
c1091348_g1_i3^sp|Q2HJ89|FKB10_BOVIN^sp|Q61576|FKB10_MOUSE^FKBP_C^sigP	3.24655e-15	1.02773	0.538	0.35	3.85287e-10	Basal wound epidermis #1
c1091348_g1_i5^sp|Q2HJ89|FKB10_BOVIN^sp|Q61576|FKB10_MOUSE^FKBP_C^sigP1	4.54042e-15	1.42927	0.462	0.286	5.38839e-10	Basal wound epidermis #1
c1072996_g2_i5^sp|Q6DUB7|STMN1_PIG^Stathmin	1.17711e-14	0.413632	0.473	0.232	1.39695e-09	Basal wound epidermis #1
c1077025_g3_i5^sp|B2GUZ5|CAZA1_RAT^F-actin_cap_A^Tm11	1.01269e-13	0.498163	0.511	0.292	1.20182e-08	Basal wound epidermis #1
c1088792_g2_i1^sp|Q06441|TSP4_XENLA^COMP^sigP	2.26496e-13	0.560395	0.386	0.174	2.68796e-08	Basal wound epidermis #1
c1088792_g2_i3^sp|Q06441|TSP4_XENLA^COMP^sigP	2.26641e-12	0.711671	0.451	0.225	2.68969e-07	Basal wound epidermis #1
c1081670_g1_i11^sp|Q9YIB4|CO1A1_CYNPY^Collagen^VWC^sigP^Tm1	7.24979e-12	1.76614	0.538	0.483	8.60376e-07	Basal wound epidermis #1
c1078894_g2_i2^sp|Q9D4D4|TKTL2_MOUSE^Transketolase_N	1.04362e-10	0.378914	0.505	0.311	1.23853e-05	Basal wound epidermis #1
c1081670_g1_i1^sp|Q9YIB4|CO1A1_CYNPY^COLFI^VWC^sigP^Tm11	1.27189e-09	2.14187	0.462	0.387	0.000150942	Basal wound epidermis #1
c1090687_g2_i2^sp|Q29099|PTBP1_PIG^sp|P26599|PTBP1_HUMAN^RRM_61	1.34912e-08	0.38463	0.516	0.358	0.00160108	Basal wound epidermis #1
c1086753_g6_i1^sp|P42558|RAN_CHICK^Arf	1.46794e-07	0.457386	0.533	0.44	0.017421	Basal wound epidermis #1
c1090393_g1_i1^sp|Q5RAA0|HMGN2_PONAB1	4.35223e-07	0.496805	0.533	0.437	0.0516506	Basal wound epidermis #1
c1080550_g10_i6^sp|Q15063|POSTN_HUMAN^Fasciclin^sigP1	4.65188e-07	0.490659	0.462	0.337	0.0552066	Basal wound epidermis #1
c1087578_g2_i3^sp|Q6PDU1|SRSF2_RAT1	4.88758e-07	0.52586	0.538	0.454	0.0580038	Basal wound epidermis #1
c1069854_g2_i5^sp|P36404|ARL2_HUMAN^sp|Q6IQ97|RBM41_DANRE^Arf^RRM_1	5.26223e-07	0.356677	0.527	0.397	0.06245	Basal wound epidermis #1
c1080768_g3_i2^sp|P19600|HNRPC_XENLA^RRM_1	5.76956e-07	0.361228	0.522	0.374	0.0684708	Basal wound epidermis #1
c1072996_g2_i3^sp|Q6DUB7|STMN1_PIG^Stathmin1	3.13627e-06	0.359256	0.413	0.263	0.3722	Basal wound epidermis #1
c1089267_g6_i4^sp|Q02084|A33_PLEWA^Tudor-knot^sigP1	4.19321e-06	0.598684	0.538	0.533	0.497633	Basal wound epidermis #1
c1070615_g1_i3^sp|P62321|RUXF_XENLA^LSM^Tm1	4.5837e-06	0.477077	0.533	0.474	0.543975	Basal wound epidermis #1
c1075504_g8_i1^sp|Q6P823|H33_XENTR^Histone1	8.96507e-06	0.350616	0.527	0.455	1	Basal wound epidermis #1
c1064219_g1_i3^sp|Q5E9E4|SSRB_BOVIN^TRAP_beta^sigP^Tm1	0.0002662	0.411118	0.462	0.393	1	Basal wound epidermis #1
c1091556_g1_i3	0.000722757	0.39313	0.538	0.512	1	Basal wound epidermis #1
c1053400_g1_i1^sp|Q9CQD7|PINLY_MOUSE^UPAR_LY61	0	2.45642	0.999	0.538	0	Intermediate wound epidermis #4
c1040482_g1_i11	0	2.34862	0.999	0.686	0	Intermediate wound epidermis #4
c1091062_g2_i1^sp|Q6P6Q2|K2C5_RAT^sp|Q08D91|K2C75_BOVIN^Filament1	0	2.30458	1	0.712	0	Intermediate wound epidermis #4
c1085880_g6_i1^sp|P08776|K2C8_XENLA^Filament1	0	2.30407	0.991	0.687	0	Intermediate wound epidermis #4
c1053398_g1_i11	0	2.12816	0.971	0.581	0	Intermediate wound epidermis #4
c1089660_g8_i1^sp|P08777|K1C1_XENLA^sp|Q64291|K1C12_MOUSE^Filament1	0	2.03559	0.997	0.656	0	Intermediate wound epidermis #4
c1054366_g1_i1^sp|P25815|S100P_HUMAN1	0	1.97197	0.999	0.548	0	Intermediate wound epidermis #4
c1094590_g1_i11	0	1.96864	0.954	0.307	0	Intermediate wound epidermis #4
c1076922_g3_i11	0	1.91902	0.996	0.575	0	Intermediate wound epidermis #4
c1080610_g2_i12	0	1.89494	0.982	0.403	0	Intermediate wound epidermis #4
c1091168_g1_i2^sp|Q66S13|NATT4_THANI^DUF946^sigP1	0	1.8778	0.993	0.551	0	Intermediate wound epidermis #4
c1085979_g1_i2^sp|Q9DET5|TB15A_COTJA1	0	1.86431	0.997	0.51	0	Intermediate wound epidermis #4
c1082321_g6_i11	0	1.84087	0.986	0.28	0	Intermediate wound epidermis #4
c1092813_g3_i2^sp|A5A6M2|ANXA1_PANTR^sp|Q18PI6|SLAF5_MOUSE^Annexin^Tm21	0	1.82788	0.985	0.273	0	Intermediate wound epidermis #4
c1058540_g2_i11	0	1.82737	0.957	0.238	0	Intermediate wound epidermis #4
c1053398_g2_i11	0	1.78375	0.911	0.381	0	Intermediate wound epidermis #4
c1086627_g4_i2^sp|A7ZXS0|RIHA_ECOHS^IU_nuc_hydro2	0	1.76324	0.988	0.334	0	Intermediate wound epidermis #4
c1081900_g1_i4^sp|P25815|S100P_HUMAN1	0	1.6584	0.995	0.587	0	Intermediate wound epidermis #4
c1083200_g2_i3^sp|A1L595|K1C17_BOVIN^Filament1	0	1.55176	0.87	0.3	0	Intermediate wound epidermis #4
c1085514_g4_i12	0	1.54118	0.968	0.224	0	Intermediate wound epidermis #4
c1087951_g3_i2^sp|Q05816|FABP5_MOUSE1	0	1.52726	0.95	0.351	0	Intermediate wound epidermis #4
c1070827_g2_i1^sp|Q9UP65|PA24C_HUMAN^sp|Q50L41|PA24F_MOUSE^PLA2_B1	0	1.4999	0.956	0.227	0	Intermediate wound epidermis #4
c1074396_g6_i1^sp|D4A5U3|TGM3_RAT^Transglut_N	0	1.4479	0.909	0.182	0	Intermediate wound epidermis #4
c1066882_g1_i1^sp|P80025|PERL_BOVIN^sp|P22079|PERL_HUMAN^An_peroxidase1	0	1.43591	0.915	0.184	0	Intermediate wound epidermis #4
c1054366_g2_i11	0	1.4334	0.993	0.33	0	Intermediate wound epidermis #4
c1053581_g1_i1^sp|P56734|AVR4_CHICK^Avidin^sigP	0	1.42093	0.868	0.107	0	Intermediate wound epidermis #4
c1070178_g2_i1^sp|Q13835|PKP1_HUMAN1	0	1.41913	0.933	0.172	0	Intermediate wound epidermis #4
c1079879_g3_i1^sp|E9Q557|DESP_MOUSE^sp|P15924|DESP_HUMAN^Plectin2	0	1.39752	0.965	0.258	0	Intermediate wound epidermis #4
c1072888_g2_i12	0	1.35373	0.967	0.289	0	Intermediate wound epidermis #4
c1066115_g1_i1^sp|Q3B7N4|CLD7_BOVIN2	0	1.34844	0.927	0.135	0	Intermediate wound epidermis #4
c1076113_g5_i12	0	1.34605	0.961	0.301	0	Intermediate wound epidermis #4
c1079546_g4_i2^sp|P99029|PRDX5_MOUSE^sp|P30044|PRDX5_HUMAN^sp|Q9DCG9|TR112_MOUSE^Redoxin^Trm112p1	0	1.34133	0.988	0.584	0	Intermediate wound epidermis #4
c1056466_g1_i21	0	1.32866	0.957	0.265	0	Intermediate wound epidermis #4
c1092290_g3_i4	0	1.31576	0.813	0.114	0	Intermediate wound epidermis #4
c1061563_g2_i2^sp|Q98TX1|THIO_OPHHA^Thioredoxin1	0	1.28888	0.849	0.128	0	Intermediate wound epidermis #4
c1064906_g1_i3^sp|Q5M8J5|SPB5_XENTR^Serpin2	0	1.26385	0.897	0.15	0	Intermediate wound epidermis #4
c1091633_g2_i1^sp|Q7RTW8|OTOAN_HUMAN1	0	1.25607	0.821	0.105	0	Intermediate wound epidermis #4
c1067806_g3_i1^sp|Q5RBP7|ADH1A_PONAB^sp|Q5R1W2|ADH1B_PANTR^ADH_zinc_N2	0	1.22666	0.821	0.159	0	Intermediate wound epidermis #4
c1072022_g3_i1^sp|P01023|A2MG_HUMAN^A2M_N^sigP^Tm1	0	1.22632	0.854	0.168	0	Intermediate wound epidermis #4
c1089091_g1_i2^sp|P33152|CADHB_XENLA^sp|P30944|CADH1_XENLA^Cadherin_pro^sigP^Tm12	0	1.21148	0.891	0.129	0	Intermediate wound epidermis #4
c1074855_g3_i11	0	1.17411	0.974	0.357	0	Intermediate wound epidermis #4
c1085450_g1_i7^sp|P47845|LEG3_RABIT^sp|P16110|LEG3_MOUSE^Gal-bind_lectin1	0	1.17001	0.987	0.548	0	Intermediate wound epidermis #4
c1086035_g3_i1	0	1.13375	0.935	0.203	0	Intermediate wound epidermis #4
c1046206_g1_i2^sp|Q90986|LY6E_CHICK^UPAR_LY61	0	1.11698	0.711	0.105	0	Intermediate wound epidermis #4
c1077011_g4_i1^sp|Q8K419|LEG4_MOUSE^Gal-bind_lectin1	0	1.09967	0.998	0.771	0	Intermediate wound epidermis #4
c1076781_g1_i1^sp|Q9EQG3|SCEL_MOUSE1	0	1.08431	0.887	0.154	0	Intermediate wound epidermis #4
c1051833_g1_i1^sp|Q02487|DSC2_HUMAN^Cadherin_C2	0	1.07059	0.841	0.131	0	Intermediate wound epidermis #4
c1083618_g1_i12	0	1.07025	0.853	0.159	0	Intermediate wound epidermis #4
c1064532_g2_i2^sp|Q9Y2D0|CAH5B_HUMAN^Carb_anhydrase^sigP1	0	1.06296	0.841	0.208	0	Intermediate wound epidermis #4
c1064180_g12_i1^sp|O43548|TGM5_HUMAN^Transglut_N	0	1.06099	0.682	0.07	0	Intermediate wound epidermis #4
c1075266_g7_i21	0	1.05741	0.727	0.115	0	Intermediate wound epidermis #4
c1084443_g4_i2^sp|Q99584|S10AD_HUMAN	0	1.05602	0.872	0.16	0	Intermediate wound epidermis #4
c1085414_g1_i3^sp|Q96FX8|PERP_HUMAN^Claudin_2^sigP^Tm41	0	1.04421	0.955	0.405	0	Intermediate wound epidermis #4
c1070798_g1_i1^sp|Q90384|TDX_CYNPY^AhpC-TSA1	0	1.02022	0.998	0.86	0	Intermediate wound epidermis #4
c1063468_g2_i1	0	1.01645	0.676	0.071	0	Intermediate wound epidermis #4
c1091581_g4_i2^sp|P58107|EPIPL_HUMAN^Plectin^sigP2	0	1.01237	0.756	0.142	0	Intermediate wound epidermis #4
c1073337_g1_i2^sp|Q9R097|SPIT1_MOUSE^sp|B2BS84|IVBI_AUSLA^MANEC^sigP^Tm11	0	1.0114	0.876	0.205	0	Intermediate wound epidermis #4
c1091053_g3_i12	0	0.98098	0.889	0.256	0	Intermediate wound epidermis #4
c1084257_g2_i12	0	0.97316	0.806	0.145	0	Intermediate wound epidermis #4
c1091561_g1_i3^Tm12	0	0.968871	0.733	0.12	0	Intermediate wound epidermis #4
c1055997_g1_i1^sp|Q08DZ5|SDC1_BOVIN^sp|P34740|SDC1_MESAU^Syndecan^sigP^Tm11	0	0.965728	0.866	0.27	0	Intermediate wound epidermis #4
c1077798_g4_i3^sp|Q6ZVX7|NCRP1_HUMAN^FBA1	0	0.946835	0.87	0.26	0	Intermediate wound epidermis #4
c1090355_g4_i11	0	0.941193	0.829	0.182	0	Intermediate wound epidermis #4
c1074183_g1_i3^sp|A9RA96|SPB10_PAPAN^Serpin1	0	0.923828	0.731	0.086	0	Intermediate wound epidermis #4
c1073742_g3_i1^sp|A7MBJ4|PTPRF_BOVIN^Y_phosphatase1	0	0.921327	0.775	0.131	0	Intermediate wound epidermis #4
c1070313_g1_i31	0	0.911039	0.998	0.876	0	Intermediate wound epidermis #4
c787028_g1_i11	0	0.899951	0.972	0.53	0	Intermediate wound epidermis #4
c1083147_g5_i3^sp|Q2NKU9|EMP2_BOVIN1	0	0.880193	0.797	0.196	0	Intermediate wound epidermis #4
c1083026_g4_i4^sp|P13135|CPNS1_BOVIN^EF-hand_81	0	0.864502	0.954	0.525	0	Intermediate wound epidermis #4
c1075498_g5_i11	0	0.862785	0.97	0.601	0	Intermediate wound epidermis #4
c1066591_g3_i3^sp|O93235|CIRBA_XENLA^sp|Q5RF83|CIRBP_PONAB^RRM_11	0	0.860313	1	0.978	0	Intermediate wound epidermis #4
c1041953_g1_i1^sp|P0CG39|POTEJ_HUMAN1	0	0.834844	0.998	0.822	0	Intermediate wound epidermis #4
c1080167_g2_i1^sp|P24479|S10AB_CHICK^S_1001	0	0.814744	1	0.816	0	Intermediate wound epidermis #4
c1082175_g2_i11	0	0.776688	0.732	0.127	0	Intermediate wound epidermis #4
c1054861_g1_i11	0	0.774917	0.694	0.089	0	Intermediate wound epidermis #4
c1068519_g1_i4^sp|Q52M98|1433T_XENLA^14-3-3^Tm11	0	0.703501	0.995	0.921	0	Intermediate wound epidermis #4
c1088374_g1_i11	1.31736e-306	0.969629	0.709	0.126	1.56339e-301	Intermediate wound epidermis #4
c1075822_g5_i1^sp|P10632|CP2C8_HUMAN^p450^Tm12	2.5565e-305	0.749302	0.674	0.081	3.03395e-300	Intermediate wound epidermis #4
c1091078_g2_i1	5.98061e-303	0.836254	0.809	0.216	7.09755e-298	Intermediate wound epidermis #4
c1085877_g2_i31	1.01398e-302	0.8223	0.716	0.103	1.20335e-297	Intermediate wound epidermis #4
c1091581_g1_i1^sp|P58107|EPIPL_HUMAN^sp|Q8R0W0|EPIPL_MOUSE2	1.41929e-302	1.06524	0.754	0.166	1.68436e-297	Intermediate wound epidermis #4
c1073495_g1_i2^sp|Q6L708|CLD1_BOVIN^sp|O88551|CLD1_MOUSE^PMP22_Claudin^Tm41	1.7178e-302	0.878684	0.655	0.07	2.03861e-297	Intermediate wound epidermis #4
c1035484_g4_i1	1.94309e-301	0.826311	0.638	0.061	2.30598e-296	Intermediate wound epidermis #4
c1079703_g7_i11	3.3118e-300	0.849606	0.675	0.076	3.93031e-295	Intermediate wound epidermis #4
c1090414_g1_i2^sp|P04083|ANXA1_HUMAN^Annexin2	5.82102e-299	0.796498	0.973	0.615	6.90816e-294	Intermediate wound epidermis #4
c1086296_g5_i1^sp|Q5JVS0|HABP4_HUMAN^sp|Q9JKS5|HABP4_MOUSE^HABP4_PAI-RBP12	8.68991e-299	0.814012	0.963	0.552	1.03128e-293	Intermediate wound epidermis #4
c1073980_g2_i1^sp|P49716|CEBPD_HUMAN2	1.58455e-296	0.913106	0.907	0.381	1.88048e-291	Intermediate wound epidermis #4
c1091254_g1_i1^sp|Q99795|GPA33_HUMAN^sp|Q9JKA5|GPA33_MOUSE^V-set^Tm11	2.73105e-295	0.699544	0.688	0.112	3.2411e-290	Intermediate wound epidermis #4
c1078436_g8_i2^sp|O14880|MGST3_HUMAN1	3.21624e-293	0.808755	0.844	0.264	3.81691e-288	Intermediate wound epidermis #4
c1076361_g1_i11	9.67816e-291	0.782759	0.875	0.298	1.14857e-285	Intermediate wound epidermis #4
c1079594_g5_i1^sp|Q28GD5|SOX7_XENTR^sp|Q9BT81|SOX7_HUMAN^Sox_C_TAD1	5.99811e-288	0.815674	0.625	0.074	7.11832e-283	Intermediate wound epidermis #4
c1064362_g1_i3^sp|Q863G0|COX8B_ATEBE1	2.17032e-287	0.865538	0.882	0.294	2.57565e-282	Intermediate wound epidermis #4
c1086846_g10_i21	3.33962e-287	1.60676	0.597	0.062	3.96332e-282	Intermediate wound epidermis #4
c1071525_g2_i2^sp|O95994|AGR2_HUMAN^Thioredoxin_7^sigP1	3.17312e-286	1.06763	0.681	0.111	3.76573e-281	Intermediate wound epidermis #4
c1076889_g2_i41	3.77578e-285	0.754764	0.694	0.107	4.48095e-280	Intermediate wound epidermis #4
c1081492_g6_i11	1.12258e-283	0.700168	0.656	0.078	1.33223e-278	Intermediate wound epidermis #4
c1090817_g2_i52	9.1215e-281	0.865092	0.783	0.209	1.0825e-275	Intermediate wound epidermis #4
c1074855_g6_i11	3.91495e-280	0.703453	0.744	0.148	4.64611e-275	Intermediate wound epidermis #4
c1078696_g3_i1	4.01995e-280	1.03996	0.652	0.098	4.77072e-275	Intermediate wound epidermis #4
c1084540_g1_i11	1.07424e-279	0.692823	0.602	0.063	1.27487e-274	Intermediate wound epidermis #4
c1070469_g1_i2	2.24385e-278	0.76728	0.632	0.076	2.66291e-273	Intermediate wound epidermis #4
c1078848_g4_i3^sp|P20810|ICAL_HUMAN^Calpain_inhib1	1.48324e-275	0.776863	0.886	0.399	1.76025e-270	Intermediate wound epidermis #4
c1084617_g8_i1^sp|P52209|6PGD_HUMAN^NAD_binding_2^sigP1	1.65926e-271	0.7642	0.898	0.349	1.96914e-266	Intermediate wound epidermis #4
c1076927_g2_i1^sp|P07341|ALDOB_CHICK^Glycolytic^Tm12	3.47057e-271	0.846245	0.892	0.356	4.11874e-266	Intermediate wound epidermis #4
c1087221_g1_i2^sp|Q6B855|TKT_BOVIN^sp|P29401|TKT_HUMAN^Transket_pyr^Transketolase_N1	1.06227e-270	0.730272	0.755	0.179	1.26066e-265	Intermediate wound epidermis #4
c1075575_g7_i11	1.6449e-270	0.769342	0.723	0.156	1.9521e-265	Intermediate wound epidermis #4
c1092472_g1_i31	4.67705e-270	1.33589	0.578	0.067	5.55053e-265	Intermediate wound epidermis #4
c1088376_g6_i1^sp|A5D7J5|RHOU_BOVIN^Arf1	8.56512e-270	0.724499	0.642	0.088	1.01647e-264	Intermediate wound epidermis #4
c1089327_g3_i1^sp|Q6AYZ1|TBA1C_RAT^Tubulin	4.55465e-268	0.795005	0.992	0.748	5.40528e-263	Intermediate wound epidermis #4
c1082673_g1_i11	2.03819e-265	0.697683	0.654	0.093	2.41884e-260	Intermediate wound epidermis #4
c1085022_g1_i1	2.35979e-264	0.719597	0.545	0.037	2.80051e-259	Intermediate wound epidermis #4
c1031682_g1_i2	1.41787e-263	0.677409	0.559	0.039	1.68268e-258	Intermediate wound epidermis #4
c1090721_g1_i3^sp|Q95KM5|CLD3_CANFA^sp|Q765N9|CLD3_BOVIN^PMP22_Claudin^Tm31	2.81255e-260	0.874653	0.606	0.074	3.33782e-255	Intermediate wound epidermis #4
c1074699_g2_i11	2.90896e-260	0.671971	0.638	0.091	3.45223e-255	Intermediate wound epidermis #4
c1069483_g1_i4^sp|Q9CPU4|MGST3_MOUSE1	4.0766e-260	0.720023	0.811	0.275	4.83795e-255	Intermediate wound epidermis #4
c1068430_g1_i1^sp|P59645|FXYD3_RAT1	5.77328e-260	0.650222	0.613	0.079	6.8515e-255	Intermediate wound epidermis #4
c1074958_g3_i3^sp|Q6GL65|GRHL3_XENTR^CP21	7.02899e-260	0.701483	0.572	0.061	8.34172e-255	Intermediate wound epidermis #4
c1087435_g1_i2^sp|Q8K4L4|POF1B_MOUSE1	8.4258e-260	0.724157	0.631	0.092	9.9994e-255	Intermediate wound epidermis #4
c1081686_g1_i4^sp|O88799|ZAN_MOUSE^sp|P22105|TENX_HUMAN^TIL	1.24706e-258	0.920079	0.596	0.067	1.47996e-253	Intermediate wound epidermis #4
c1087063_g1_i1^sp|P13696|PEBP1_BOVIN^PBP1	1.12617e-257	1.13728	0.75	0.229	1.33649e-252	Intermediate wound epidermis #4
c1074583_g2_i1^sp|Q92754|AP2C_HUMAN^TF_AP-22	2.57155e-257	0.689168	0.649	0.102	3.05181e-252	Intermediate wound epidermis #4
c1083357_g2_i2^sp|Q62656|PTPRZ_RAT^sp|P23471|PTPRZ_HUMAN^Carb_anhydrase^sigP^Tm11	6.32075e-256	0.64541	0.57	0.061	7.50122e-251	Intermediate wound epidermis #4
c1091924_g1_i11	8.34644e-255	0.712461	0.833	0.24	9.90522e-250	Intermediate wound epidermis #4
c1084978_g3_i11	1.3889e-254	0.746924	0.951	0.552	1.64829e-249	Intermediate wound epidermis #4
c1083382_g6_i5^sp|Q5R4U9|SORCN_PONAB^EF-hand_61	1.46889e-251	0.612607	0.997	0.892	1.74322e-246	Intermediate wound epidermis #4
c1073873_g2_i1^sp|Q09666|AHNK_HUMAN2	1.65222e-251	0.736311	0.919	0.449	1.96079e-246	Intermediate wound epidermis #4
c1080010_g1_i3^sp|Q9D0B0|SRSF9_MOUSE^sp|Q5PPI1|SRSF9_RAT^RRM_1	7.4452e-251	0.623996	0.989	0.815	8.83566e-246	Intermediate wound epidermis #4
c1063943_g1_i21	3.47539e-249	1.13409	0.539	0.046	4.12445e-244	Intermediate wound epidermis #4
c1081270_g1_i12	2.5064e-248	0.750127	0.793	0.225	2.97449e-243	Intermediate wound epidermis #4
c1037149_g1_i1^sp|O14463|TRX1_SCHPO^Thioredoxin^sigP1	3.70851e-248	0.712875	0.865	0.336	4.40111e-243	Intermediate wound epidermis #4
c1087751_g1_i1^sp|Q5ZIQ3|HNRPK_CHICK^ROKNT1	1.08001e-247	0.581657	0.999	0.98	1.28171e-242	Intermediate wound epidermis #4
c1087705_g1_i1^sp|Q3UPW2|ELF3_MOUSE^SAM_PNT1	8.44122e-247	0.817282	0.604	0.085	1.00177e-241	Intermediate wound epidermis #4
c1090572_g3_i1^sp|Q2HJ57|COTL1_BOVIN^Cofilin_ADF1	1.43727e-243	0.828228	0.797	0.271	1.70569e-238	Intermediate wound epidermis #4
c1059647_g1_i2^sp|P35221|CTNA1_HUMAN^Vinculin2	2.20557e-243	0.724356	0.836	0.298	2.61748e-238	Intermediate wound epidermis #4
c1074935_g1_i4^sp|Q0VCY1|VAPA_BOVIN^Motile_Sperm^Tm12	7.38487e-242	0.676942	0.876	0.372	8.76407e-237	Intermediate wound epidermis #4
c1087877_g4_i11	8.11791e-241	0.695022	0.664	0.126	9.63401e-236	Intermediate wound epidermis #4
c1091078_g7_i3^sp|Q9UHB6|LIMA1_HUMAN^LIM	3.18541e-239	0.700153	0.696	0.162	3.78031e-234	Intermediate wound epidermis #4
c1086035_g1_i11	4.5557e-238	0.718932	0.74	0.207	5.40653e-233	Intermediate wound epidermis #4
c1086497_g2_i2	3.10989e-233	0.621362	0.564	0.076	3.6907e-228	Intermediate wound epidermis #4
c1075422_g10_i1^sp|Q71S46|AT5G3_RAT	1.87845e-232	0.534062	0.998	0.936	2.22927e-227	Intermediate wound epidermis #4
c478490_g1_i11	9.46828e-232	0.593441	0.575	0.079	1.12366e-226	Intermediate wound epidermis #4
c1084901_g1_i11	9.84643e-230	0.74816	0.593	0.091	1.16854e-224	Intermediate wound epidermis #4
c989559_g1_i2^sp|Q148C8|MIEN1_BOVIN1	3.79807e-228	0.559075	0.543	0.065	4.5074e-223	Intermediate wound epidermis #4
c1058540_g1_i1	3.43531e-227	0.456209	0.517	0.043	4.07688e-222	Intermediate wound epidermis #4
c1081655_g2_i1^sp|Q9D309|FAM3B_MOUSE1	3.64272e-227	0.633159	0.595	0.09	4.32304e-222	Intermediate wound epidermis #4
c1071932_g4_i1^sp|Q2NKR7|F162A_BOVIN^sp|Q4QQV3|F162A_RAT^DUF1075^Tm21	9.08997e-227	0.56413	0.563	0.074	1.07876e-221	Intermediate wound epidermis #4
c1090431_g1_i1^sp|P11369|POL2_MOUSE^Exo_endo_phos1	3.05346e-223	1.02335	0.529	0.071	3.62373e-218	Intermediate wound epidermis #4
c997285_g1_i1^sp|P27918|PROP_HUMAN^sp|P11680|PROP_MOUSE^TSP_1^sigP1	5.50551e-223	0.608239	0.556	0.058	6.53371e-218	Intermediate wound epidermis #4
c1090403_g1_i1^sp|P62155|CALM_XENLA2	1.79033e-222	0.579286	0.99	0.78	2.1247e-217	Intermediate wound epidermis #4
c1057994_g4_i2^sp|P07091|S10A4_MOUSE2	1.43516e-221	0.902643	0.818	0.31	1.70319e-216	Intermediate wound epidermis #4
c1071874_g7_i12	7.86666e-221	0.471138	0.738	0.172	9.33584e-216	Intermediate wound epidermis #4
c1076698_g3_i12^sp|O35737|HNRH1_MOUSE^RRM_6	2.35948e-220	0.58609	0.996	0.838	2.80014e-215	Intermediate wound epidermis #4
c1088980_g1_i3^sp|Q9P1F3|ABRAL_HUMAN1	4.75477e-218	0.6692	0.84	0.34	5.64277e-213	Intermediate wound epidermis #4
c1067540_g2_i62	2.14296e-217	0.678454	0.908	0.47	2.54317e-212	Intermediate wound epidermis #4
c1087336_g1_i1^sp|Q5ZIF1|APMAP_CHICK^SGL^Tm1	1.56275e-216	0.612752	0.645	0.151	1.8546e-211	Intermediate wound epidermis #4
c1064114_g2_i2^sp|Q9Y624|JAM1_HUMAN^V-set^Tm11	1.05108e-211	0.512522	0.522	0.068	1.24738e-206	Intermediate wound epidermis #4
c1082893_g1_i1^sp|Q5RFS5|OCLN_PONAB^Occludin_ELL1	9.60992e-210	0.556587	0.506	0.054	1.14047e-204	Intermediate wound epidermis #4
c1074701_g1_i4^sp|O75363|BCAS1_HUMAN1	9.5795e-209	0.554275	0.548	0.082	1.13686e-203	Intermediate wound epidermis #4
c1077399_g1_i1^sp|Q61490|CD166_MOUSE^sp|Q13740|CD166_HUMAN^C2-set_2^Ig_2^sigP^Tm11	2.67098e-208	0.706734	0.625	0.131	3.16981e-203	Intermediate wound epidermis #4
c1083975_g2_i11	2.23236e-207	0.532897	0.482	0.043	2.64928e-202	Intermediate wound epidermis #4
c1086285_g2_i2^sp|Q2M2I5|K1C24_HUMAN^sp|Q28706|K1C12_RABIT^Filament1	2.42289e-207	2.28247	0.947	0.617	2.87539e-202	Intermediate wound epidermis #4
c1091226_g2_i1^sp|Q91WD2|TRPV6_MOUSE^sp|Q03274|PO22_POPJA^sp|Q9NQA5|TRPV5_HUMAN^Ank_2^RVT_1^Tm71	3.08898e-207	0.512908	0.544	0.08	3.66588e-202	Intermediate wound epidermis #4
c1087612_g6_i1^sp|Q12965|MYO1E_HUMAN^Myosin_head2	1.11848e-206	0.559411	0.507	0.058	1.32736e-201	Intermediate wound epidermis #4
c1060608_g1_i11	1.35174e-206	1.18194	0.644	0.161	1.60419e-201	Intermediate wound epidermis #4
c1070285_g1_i1^sp|Q9ULW8|PADI3_HUMAN^PAD_N2	1.74995e-206	0.51378	0.523	0.077	2.07676e-201	Intermediate wound epidermis #4
c1077905_g2_i2^sp|Q5XHK2|143BA_XENLA^14-3-3	1.68956e-205	0.629035	0.96	0.646	2.0051e-200	Intermediate wound epidermis #4
c1085409_g6_i2^sp|Q3TMQ6|ANG4_MOUSE^sp|Q8WN65|ANGI_MIOTA^RnaseA^sigP1	2.29841e-204	0.541995	0.733	0.192	2.72766e-199	Intermediate wound epidermis #4
c1115204_g1_i1	6.97447e-204	0.377187	0.452	0.035	8.27702e-199	Intermediate wound epidermis #4
c1087117_g4_i1^sp|Q5ZLR4|ESRP2_CHICK1	1.83202e-203	0.826055	0.463	0.04	2.17417e-198	Intermediate wound epidermis #4
c1088669_g1_i3^sp|P11216|PYGB_HUMAN^Phosphorylase	2.04375e-203	0.598627	0.678	0.177	2.42544e-198	Intermediate wound epidermis #4
c1086447_g1_i2^sp|P02640|VILI_CHICK^Gelsolin1	1.06051e-202	0.904789	0.487	0.052	1.25857e-197	Intermediate wound epidermis #4
c1079913_g3_i4^sp|P30999|CTND1_MOUSE^Arm	4.18767e-202	0.612481	0.727	0.226	4.96976e-197	Intermediate wound epidermis #4
c1083732_g6_i1^sp|Q90835|EF1A_CHICK^sp|P68105|EF1A1_RABIT^GTP_EFTU1	1.42897e-201	0.61114	0.663	0.16	1.69584e-196	Intermediate wound epidermis #4
c1043756_g1_i1^sigP^Tm11	6.36204e-201	0.499638	0.551	0.098	7.55021e-196	Intermediate wound epidermis #4
c1079033_g1_i11	1.51099e-200	0.681479	0.75	0.264	1.79318e-195	Intermediate wound epidermis #4
c1080110_g1_i2^sp|P04574|CPNS1_PIG^sp|P04632|CPNS1_HUMAN	3.2852e-200	0.592292	0.617	0.13	3.89874e-195	Intermediate wound epidermis #4
c1063051_g1_i1^sp|A2VE13|MAL2_BOVIN^MARVEL^Tm51	1.38612e-198	0.533153	0.487	0.052	1.645e-193	Intermediate wound epidermis #4
c1077841_g1_i2^sp|Q9UDY2|ZO2_HUMAN^PDZ2	3.35119e-198	0.497959	0.482	0.059	3.97706e-193	Intermediate wound epidermis #4
c1077980_g4_i2	9.00041e-198	0.458769	1	0.991	1.06813e-192	Intermediate wound epidermis #4
c1089135_g3_i1^sp|Q99N50|SYTL2_MOUSE^C21	1.02355e-197	0.467672	0.54	0.088	1.21471e-192	Intermediate wound epidermis #4
c1067003_g1_i4^sp|P06454|PTMA_HUMAN^Prothymosin	1.15834e-195	0.52543	0.996	0.93	1.37467e-190	Intermediate wound epidermis #4
c1074205_g7_i1^sp|Q9D115|ZN706_MOUSE	1.56039e-195	0.559878	0.973	0.762	1.8518e-190	Intermediate wound epidermis #4
c1077263_g1_i1^sp|Q99973|TEP1_HUMAN^TROVE1	8.09653e-195	0.58183	0.668	0.19	9.60864e-190	Intermediate wound epidermis #4
c1084042_g2_i3^sp|P16580|GLNA_CHICK^Gln-synt_N1	8.81227e-195	0.697106	0.643	0.168	1.0458e-189	Intermediate wound epidermis #4
c1084428_g4_i1^sp|P26584|HMGB2_CHICK^HMG_box_2	9.60906e-195	0.554697	0.998	0.975	1.14036e-189	Intermediate wound epidermis #4
c1086859_g3_i1^sp|Q03145|EPHA2_MOUSE^Pkinase_Tyr2	4.22913e-194	0.591239	0.555	0.108	5.01896e-189	Intermediate wound epidermis #4
c1075472_g11_i11	1.21053e-193	0.56126	0.539	0.079	1.4366e-188	Intermediate wound epidermis #4
c1086964_g2_i11	7.60548e-193	0.501204	0.45	0.044	9.02588e-188	Intermediate wound epidermis #4
c1081414_g1_i5^sp|P62494|RB11A_RAT^Arf1	2.28914e-192	0.913867	0.511	0.093	2.71666e-187	Intermediate wound epidermis #4
c1091781_g1_i11	2.72748e-191	0.519482	0.534	0.088	3.23687e-186	Intermediate wound epidermis #4
c1079546_g6_i11	3.58212e-190	0.550652	0.559	0.106	4.25111e-185	Intermediate wound epidermis #4
c1092127_g3_i2^sigP1	5.08961e-190	0.464276	0.475	0.06	6.04014e-185	Intermediate wound epidermis #4
c1081526_g2_i3^sp|Q8WZ64|ARAP2_HUMAN1	5.5743e-190	0.468959	0.471	0.051	6.61536e-185	Intermediate wound epidermis #4
c1087087_g2_i2^sp|Q66KM2|NDRG2_XENTR^Ndr	1.25637e-188	0.593879	0.744	0.278	1.49101e-183	Intermediate wound epidermis #4
c1064879_g1_i2^sp|Q9QY10|FGFP1_RAT^FGF-BP1^sigP2	3.90547e-187	0.643873	0.496	0.072	4.63486e-182	Intermediate wound epidermis #4
c1067273_g2_i5^sp|Q99735|MGST2_HUMAN1	4.93006e-186	0.531954	0.576	0.112	5.8508e-181	Intermediate wound epidermis #4
c1080292_g12_i11	8.25034e-186	0.538298	0.64	0.155	9.79117e-181	Intermediate wound epidermis #4
c1075578_g1_i1	2.30201e-185	0.546556	0.655	0.168	2.73193e-180	Intermediate wound epidermis #4
c1069932_g1_i1^sp|Q7Z5L3|C1QL2_HUMAN^Collagen^sigP1	2.84805e-184	0.509859	0.447	0.046	3.37995e-179	Intermediate wound epidermis #4
c1036500_g1_i6^sp|Q9YGC1|BLNK_CHICK^SH21	6.95342e-183	0.502639	0.581	0.111	8.25204e-178	Intermediate wound epidermis #4
c1061240_g1_i11	1.29426e-181	0.518909	0.499	0.074	1.53598e-176	Intermediate wound epidermis #4
c1064319_g1_i1^sp|A5D7D1|ACTN4_BOVIN^sp|O43707|ACTN4_HUMAN^CH^Spectrin1	1.38103e-181	0.581329	0.744	0.256	1.63895e-176	Intermediate wound epidermis #4
c1092147_g1_i21	4.58837e-181	0.534274	0.551	0.115	5.44529e-176	Intermediate wound epidermis #4
c1091925_g1_i1^sp|P11369|POL2_MOUSE^RVT_1^Tm11	6.05199e-181	0.510017	0.526	0.099	7.18226e-176	Intermediate wound epidermis #4
c1064900_g1_i1^sp|A2VDR9|ZN750_BOVIN^sp|Q32MQ0|ZN750_HUMAN	4.55535e-180	0.685664	0.394	0.022	5.40611e-175	Intermediate wound epidermis #4
c1082509_g3_i1^sp|Q96KN4|FA84A_HUMAN^sp|Q9D650|FA84A_MOUSE^LRAT	4.76605e-180	0.440535	0.419	0.036	5.65615e-175	Intermediate wound epidermis #4
c1089008_g1_i7^sp|P09488|GSTM1_HUMAN^GST_N1	9.67772e-180	0.601142	0.938	0.637	1.14851e-174	Intermediate wound epidermis #4
c1066289_g1_i1	8.28088e-178	0.587525	0.893	0.484	9.82741e-173	Intermediate wound epidermis #4
c1071611_g1_i1	1.12142e-176	0.577536	0.464	0.041	1.33085e-171	Intermediate wound epidermis #4
c1078600_g5_i11	9.96561e-176	0.519393	0.526	0.101	1.18268e-170	Intermediate wound epidermis #4
c1090867_g1_i11	2.63754e-175	0.528279	0.587	0.137	3.13013e-170	Intermediate wound epidermis #4
c1035657_g1_i21	4.57271e-175	0.521005	0.93	0.556	5.42671e-170	Intermediate wound epidermis #4
c1073442_g2_i1	7.83179e-175	0.481888	0.424	0.042	9.29446e-170	Intermediate wound epidermis #4
c1092292_g5_i11	2.57791e-174	0.52159	0.941	0.563	3.05937e-169	Intermediate wound epidermis #4
c1092451_g2_i1^sp|P11369|POL2_MOUSE1	1.74627e-173	0.523894	0.515	0.097	2.0724e-168	Intermediate wound epidermis #4
c1087875_g3_i11	4.03075e-173	0.568889	0.985	0.824	4.78354e-168	Intermediate wound epidermis #4
c1073334_g1_i12	5.17425e-173	0.653957	0.822	0.367	6.14059e-168	Intermediate wound epidermis #4
c1085626_g3_i11	4.20773e-172	0.48087	0.491	0.082	4.99356e-167	Intermediate wound epidermis #4
c1053391_g1_i1^sp|Q92817|EVPL_HUMAN^Plectin1	4.75437e-172	0.630073	0.401	0.033	5.6423e-167	Intermediate wound epidermis #4
c1083706_g6_i11	5.03725e-172	0.504368	0.425	0.044	5.97801e-167	Intermediate wound epidermis #4
c1077801_g1_i2^sp|O14815|CAN9_HUMAN^Peptidase_C21	1.11516e-171	0.452691	0.52	0.097	1.32342e-166	Intermediate wound epidermis #4
c1074659_g1_i1^sp|P24898|JUNB_RAT^Jun1	4.43249e-170	0.572775	0.869	0.407	5.2603e-165	Intermediate wound epidermis #4
c1078899_g4_i2^sp|P21910|LAML2_XENLA^Filament1	6.95268e-170	0.594503	0.859	0.416	8.25116e-165	Intermediate wound epidermis #4
c1086617_g5_i1^sp|Q64433|CH10_MOUSE^Cpn10	1.46179e-168	0.574478	0.918	0.586	1.73479e-163	Intermediate wound epidermis #4
c1091892_g2_i3^sp|O15296|LX15B_HUMAN^sp|Q9BYJ1|LOXE3_HUMAN^PLAT1	1.33439e-167	0.410751	0.425	0.051	1.5836e-162	Intermediate wound epidermis #4
c1043263_g1_i11	1.34794e-167	0.712847	0.434	0.053	1.59968e-162	Intermediate wound epidermis #4
c1069127_g2_i3^sp|Q9CZ13|QCR1_MOUSE^Peptidase_M161	2.15013e-167	0.574987	0.913	0.539	2.55169e-162	Intermediate wound epidermis #4
c1074855_g4_i1	3.39083e-167	0.474208	0.633	0.168	4.02411e-162	Intermediate wound epidermis #4
c1077454_g3_i2^sp|P28562|DUS1_HUMAN^sp|P28563|DUS1_MOUSE^DSPc^Rhodanese^Tm12	6.88529e-167	0.592298	0.877	0.486	8.17118e-162	Intermediate wound epidermis #4
c1062632_g1_i11	7.90203e-167	0.529995	0.446	0.061	9.37781e-162	Intermediate wound epidermis #4
c1090355_g2_i2^sp|Q8HZQ5|EZRI_RABIT^FERM_N1	3.50176e-166	0.652799	0.425	0.052	4.15575e-161	Intermediate wound epidermis #4
c1091260_g3_i1^sp|Q14315|FLNC_HUMAN^CH1	7.61669e-166	0.522004	0.898	0.443	9.03918e-161	Intermediate wound epidermis #4
c1068735_g2_i2^sp|P27003|S10AA_CHICK^sp|Q6SQH4|S10AA_RABIT^S_100^Tm1	1.08398e-165	0.653608	0.875	0.478	1.28643e-160	Intermediate wound epidermis #4
c1077195_g3_i11	1.08448e-165	0.567957	0.878	0.471	1.28702e-160	Intermediate wound epidermis #4
c1092656_g1_i2^RVT_11	3.0591e-164	0.482699	0.975	0.798	3.63042e-159	Intermediate wound epidermis #4
c1078955_g2_i2^sp|O15296|LX15B_HUMAN^Lipoxygenase1	7.08729e-164	0.446557	0.587	0.14	8.41091e-159	Intermediate wound epidermis #4
c1088895_g2_i1^sp|O75689|ADAP1_HUMAN^Tm2	1.01061e-163	0.410307	0.412	0.046	1.19936e-158	Intermediate wound epidermis #4
c1085199_g2_i3^sp|P83510|TNIK_MOUSE^CNH	1.82877e-163	0.408549	0.431	0.054	2.17031e-158	Intermediate wound epidermis #4
c1088955_g1_i2^sp|Q9GLG2|CAN1_MACFA^Peptidase_C21	6.73771e-162	0.507001	0.73	0.292	7.99605e-157	Intermediate wound epidermis #4
c1091823_g2_i1^sp|Q05654|RTF21_SCHPO^sp|P28347|TEAD1_HUMAN^RVT_1^TEA1	9.22591e-162	0.485472	0.61	0.176	1.09489e-156	Intermediate wound epidermis #4
c1089890_g4_i2^sp|O13065|MMP18_XENLA^PG_binding_1^sigP2	2.0603e-161	0.99192	0.611	0.193	2.44509e-156	Intermediate wound epidermis #4
c1089604_g9_i1^sp|Q91Z58|CF132_MOUSE^sigP1	2.17619e-161	0.418019	0.4	0.04	2.58262e-156	Intermediate wound epidermis #4
c1084101_g1_i4^sp|P58871|TB182_MOUSE^sp|Q9C0C2|TB182_HUMAN	6.85022e-161	0.427952	0.49	0.096	8.12956e-156	Intermediate wound epidermis #4
c1092477_g1_i2^sp|Q69D48|RHBGA_XENLA^sp|Q6DCG4|RHBGB_XENLA^Ammonium_transp^Tm121	1.35817e-160	0.707078	0.373	0.03	1.61182e-155	Intermediate wound epidermis #4
c1077078_g2_i1^Tm1	2.01893e-160	0.402064	0.381	0.033	2.39598e-155	Intermediate wound epidermis #4
c1061367_g1_i1	1.73647e-159	0.537539	0.923	0.604	2.06078e-154	Intermediate wound epidermis #4
c1090171_g3_i1^sp|Q2M385|MPEG1_HUMAN^sp|Q5RBP9|MPEG1_PONAB^MACPF^sigP1	2.05586e-159	0.715245	0.575	0.161	2.43981e-154	Intermediate wound epidermis #4
c1087872_g1_i4	3.75947e-159	0.445785	0.984	0.858	4.46159e-154	Intermediate wound epidermis #4
c1085313_g1_i21	4.30252e-159	0.809861	0.674	0.24	5.10605e-154	Intermediate wound epidermis #4
c1078807_g2_i11	9.45512e-159	0.504215	0.858	0.414	1.1221e-153	Intermediate wound epidermis #4
c1085868_g4_i11	6.02609e-157	0.500451	0.619	0.165	7.15152e-152	Intermediate wound epidermis #4
c1086617_g2_i1^sp|Q5ZL72|CH60_CHICK^Cpn60_TCP11	1.11123e-156	0.579669	0.758	0.339	1.31877e-151	Intermediate wound epidermis #4
c1079367_g1_i2^sp|Q9NZM1|MYOF_HUMAN^C2^Tm1	2.37161e-156	0.595489	0.411	0.053	2.81453e-151	Intermediate wound epidermis #4
c1050745_g1_i11	3.80393e-156	0.420382	0.408	0.051	4.51435e-151	Intermediate wound epidermis #4
c1048782_g1_i1^sp|Q5E9E1|PDLI1_BOVIN^PDZ1	1.09488e-155	0.441311	0.549	0.13	1.29936e-150	Intermediate wound epidermis #4
c1083833_g2_i11	3.57767e-155	0.42424	0.417	0.057	4.24583e-150	Intermediate wound epidermis #4
c1079983_g4_i11	5.19067e-155	0.405259	0.414	0.054	6.16008e-150	Intermediate wound epidermis #4
c1045940_g1_i1^sp|P68512|FEL_CYPCA^sigP1	1.96668e-154	0.532549	0.437	0.074	2.33398e-149	Intermediate wound epidermis #4
c1087685_g6_i1	2.21359e-154	0.634053	0.871	0.492	2.627e-149	Intermediate wound epidermis #4
c1088491_g6_i2^sp|Q6PIU2|NCEH1_HUMAN^sp|Q1JQE6|NCEH1_BOVIN^Abhydrolase_3	1.03224e-153	0.383956	0.998	0.913	1.22502e-148	Intermediate wound epidermis #4
c1033123_g1_i1^sp|Q4QRD7|F110B_DANRE^sp|Q8C739|F110B_MOUSE^FAM110_N	1.42863e-153	0.470356	0.459	0.073	1.69544e-148	Intermediate wound epidermis #4
c1065811_g2_i3^sp|Q28F07|ANM1_XENTR^PRMT51	4.34259e-153	0.377416	0.999	0.963	5.15361e-148	Intermediate wound epidermis #4
c1071406_g1_i1^sp|P35750|CAN1_PIG^Calpain_III1	4.67632e-153	0.443696	0.41	0.052	5.54967e-148	Intermediate wound epidermis #4
c1079238_g1_i1	5.0322e-152	0.473724	0.421	0.058	5.97202e-147	Intermediate wound epidermis #4
c795743_g1_i1	1.1414e-151	0.424097	0.476	0.09	1.35456e-146	Intermediate wound epidermis #4
c1065301_g3_i1^sp|P0CG72|UBI4P_SCHPO1	1.27051e-151	0.386418	0.376	0.042	1.50779e-146	Intermediate wound epidermis #4
c1075833_g3_i11	5.05857e-151	0.486495	0.641	0.199	6.0033e-146	Intermediate wound epidermis #4
c1075683_g1_i1^sp|Q9CPU0|LGUL_MOUSE^Glyoxalase1	2.65011e-150	0.512632	0.9	0.521	3.14505e-145	Intermediate wound epidermis #4
c1081247_g2_i12	1.11064e-149	0.623635	0.438	0.066	1.31806e-144	Intermediate wound epidermis #4
c1085596_g1_i3^sp|A2VDP6|NXPE3_BOVIN^Neurexophilin^Tm11	1.29671e-148	0.421721	0.433	0.07	1.53889e-143	Intermediate wound epidermis #4
c1079892_g2_i3^sp|Q8TBH0|ARRD2_HUMAN^Arrestin_C	4.00203e-148	0.425316	0.431	0.073	4.74945e-143	Intermediate wound epidermis #4
c1076763_g2_i1^sp|Q9NXB0|MKS1_HUMAN^B9-C21	3.98552e-147	0.414701	0.421	0.064	4.72985e-142	Intermediate wound epidermis #4
c1037848_g1_i1	5.84471e-147	0.405732	0.354	0.029	6.93627e-142	Intermediate wound epidermis #4
c1084743_g3_i11	3.44737e-146	0.454246	0.61	0.193	4.0912e-141	Intermediate wound epidermis #4
c1085889_g8_i2^sp|Q92123|AT1A1_XENLA^Cation_ATPase_N^Tm101	5.31972e-146	0.461675	0.727	0.286	6.31323e-141	Intermediate wound epidermis #4
c1063943_g2_i1^sp|P04083|ANXA1_HUMAN^Annexin1	7.84035e-146	0.427479	0.419	0.064	9.30461e-141	Intermediate wound epidermis #4
c1077958_g1_i1^Exo_endo_phos	1.33093e-145	0.41357	0.34	0.023	1.5795e-140	Intermediate wound epidermis #4
c1080071_g3_i1^sp|P59999|ARPC4_MOUSE^ARPC4	3.24095e-145	0.470994	0.867	0.461	3.84623e-140	Intermediate wound epidermis #4
c1091174_g2_i1	1.69562e-144	1.03386	0.465	0.103	2.01229e-139	Intermediate wound epidermis #4
c1073916_g1_i11	2.26774e-144	0.482708	0.643	0.218	2.69126e-139	Intermediate wound epidermis #4
c1086770_g3_i2^sp|P30931|TF_BOVIN^Interfer-bind	3.42474e-144	0.376561	0.38	0.045	4.06434e-139	Intermediate wound epidermis #4
c1084980_g1_i3^sp|Q9P2K5|MYEF2_HUMAN^sp|Q8C854|MYEF2_MOUSE^RRM_1	2.94071e-143	0.44511	0.98	0.758	3.48991e-138	Intermediate wound epidermis #4
c1064197_g1_i2^sp|P13797|PLST_HUMAN^EF-hand_6	7.92954e-143	0.467234	0.856	0.403	9.41047e-138	Intermediate wound epidermis #4
c1079233_g2_i8^sp|Q9UDY2|ZO2_HUMAN^PDZ1	3.61456e-142	0.507025	0.378	0.049	4.28961e-137	Intermediate wound epidermis #4
c1068299_g3_i3^sigP^Tm12	1.1304e-141	0.581925	0.792	0.374	1.34151e-136	Intermediate wound epidermis #4
c1086097_g1_i4^sp|P06745|G6PI_MOUSE^sp|P06576|ATPB_HUMAN^ATP-synt_ab_N^PGI	5.20258e-141	0.399271	0.991	0.889	6.17421e-136	Intermediate wound epidermis #4
c1058399_g1_i3^sp|Q28808|IFI6_PANTR^sp|P09912|IFI6_HUMAN^Ifi-6-16^Tm31	8.63115e-141	0.409965	0.535	0.144	1.02431e-135	Intermediate wound epidermis #4
c1068064_g1_i1^sp|P13255|GNMT_RAT^Methyltransf_231	1.18875e-140	0.415693	0.461	0.093	1.41076e-135	Intermediate wound epidermis #4
c1091781_g2_i1^Tm1	2.6721e-140	0.3821	0.388	0.055	3.17114e-135	Intermediate wound epidermis #4
c1079109_g5_i1^sp|Q8CH09|SUGP2_MOUSE^sp|Q8IX01|SUGP2_HUMAN^Surp	3.70612e-140	0.440698	0.936	0.614	4.39828e-135	Intermediate wound epidermis #4
c1082742_g2_i2^sp|Q5ZMD6|H2AZ_CHICK^Histone	3.92169e-140	0.388351	0.998	0.91	4.6541e-135	Intermediate wound epidermis #4
c1063115_g5_i3^sp|Q2VIU1|ID2_PIG1	8.22092e-140	0.496426	0.645	0.221	9.75626e-135	Intermediate wound epidermis #4
c1082769_g1_i5^sp|A2A7S8|K1522_MOUSE^Tm22	1.19603e-139	0.375207	0.475	0.1	1.4194e-134	Intermediate wound epidermis #4
c1082085_g1_i1^sp|Q4KM73|KCY_RAT^AAA_17^sigP1	2.673e-139	0.434133	0.586	0.173	3.17221e-134	Intermediate wound epidermis #4
c1090147_g2_i4^sp|Q6GPV4|C4S1B_XENLA	8.71794e-139	0.451758	0.704	0.257	1.03461e-133	Intermediate wound epidermis #4
c1090757_g1_i1^sp|Q9ESM6|GDPD2_MOUSE^GDPD^Tm61	1.08512e-138	0.35462	0.372	0.047	1.28778e-133	Intermediate wound epidermis #4
c1088757_g4_i11	1.59733e-138	0.438699	0.594	0.182	1.89565e-133	Intermediate wound epidermis #4
c1071724_g2_i11	3.63595e-138	1.01597	0.372	0.049	4.315e-133	Intermediate wound epidermis #4
c1066587_g2_i3^sp|Q7YRK6|CX6B1_TARSY1	1.77663e-137	0.491068	0.927	0.615	2.10844e-132	Intermediate wound epidermis #4
c1090920_g2_i2^sp|Q2HJ61|LPP2_BOVIN^PAP2^Tm61	1.16832e-136	0.373595	0.456	0.096	1.38651e-131	Intermediate wound epidermis #4
c1071222_g1_i1^sp|O08738|CASP6_MOUSE^sp|Q3T0P5|CASP6_BOVIN^Peptidase_C141	3.51755e-136	0.453884	0.573	0.179	4.17449e-131	Intermediate wound epidermis #4
c1069225_g1_i1^sp|P19157|GSTP1_MOUSE^GST_N1	3.86256e-136	1.39043	0.613	0.386	4.58393e-131	Intermediate wound epidermis #4
c1042791_g2_i1^sp|Q3SZA1|RHOF_BOVIN^Arf1	4.4293e-136	0.383314	0.357	0.041	5.25652e-131	Intermediate wound epidermis #4
c1089051_g1_i3^sp|P56959|FUS_MOUSE^Tm1	3.52439e-135	0.475671	0.954	0.696	4.18261e-130	Intermediate wound epidermis #4
c1074740_g7_i1	4.67754e-135	0.465785	0.972	0.739	5.55112e-130	Intermediate wound epidermis #4
c1078762_g2_i41	5.4405e-135	0.521045	0.813	0.413	6.45657e-130	Intermediate wound epidermis #4
c1080175_g2_i11	1.0161e-134	0.436541	0.414	0.075	1.20587e-129	Intermediate wound epidermis #4
c1082780_g3_i1^sp|Q9PSX7|RHOC_CHICK^sp|P61589|RHOA_RAT^Ras1	1.89681e-134	0.481684	0.642	0.221	2.25106e-129	Intermediate wound epidermis #4
c1080632_g5_i2^sp|O00534|VMA5A_HUMAN^VIT^Tm12	4.70285e-134	0.427213	0.602	0.193	5.58115e-129	Intermediate wound epidermis #4
c1090585_g2_i2^sp|P12787|COX5A_MOUSE^sp|B0VYY0|COX5A_SAGLB^COX5A1	1.11338e-133	0.493217	0.899	0.531	1.32132e-128	Intermediate wound epidermis #4
c1082112_g1_i21	3.18484e-132	1.1684	0.66	0.261	3.77964e-127	Intermediate wound epidermis #4
c1060088_g1_i4^sp|Q4FJU9|TMM40_MOUSE^Tm2	3.4386e-132	0.506423	0.392	0.06	4.08079e-127	Intermediate wound epidermis #4
c1066317_g1_i1^sp|Q6P1M3|L2GL2_HUMAN^WD40	7.54968e-132	0.382828	0.387	0.062	8.95966e-127	Intermediate wound epidermis #4
c1072890_g6_i1^sp|Q8C6U2|PQLC3_MOUSE^PQ-loop^Tm41	1.37991e-131	0.363661	0.471	0.117	1.63762e-126	Intermediate wound epidermis #4
c1087527_g1_i1	2.22094e-131	0.362546	0.309	0.025	2.63572e-126	Intermediate wound epidermis #4
c1056160_g1_i1^sp|Q4FZY0|EFHD2_RAT^EF-hand_6	3.3529e-131	0.359616	0.47	0.102	3.97908e-126	Intermediate wound epidermis #4
c1063912_g1_i1	6.46602e-131	0.421065	0.344	0.038	7.67361e-126	Intermediate wound epidermis #4
c1082211_g5_i3	9.64002e-131	0.510418	0.324	0.027	1.14404e-125	Intermediate wound epidermis #4
c1086877_g1_i81	1.22729e-130	0.365578	0.365	0.057	1.4565e-125	Intermediate wound epidermis #4
c1087992_g3_i1	2.65173e-130	0.393121	0.386	0.054	3.14697e-125	Intermediate wound epidermis #4
c1086862_g1_i21	2.22915e-129	0.396315	0.56	0.166	2.64546e-124	Intermediate wound epidermis #4
c1085408_g1_i1^sp|Q9UBV8|PEF1_HUMAN^sp|Q5PQ53|PEF1_XENLA^EF-hand_61	4.24331e-129	0.455436	0.67	0.256	5.03579e-124	Intermediate wound epidermis #4
c1049379_g1_i1^sp|P35276|RAB3D_MOUSE^Arf1	4.42537e-129	0.363408	0.452	0.099	5.25186e-124	Intermediate wound epidermis #4
c1087711_g1_i1	4.6083e-129	0.473342	0.302	0.021	5.46895e-124	Intermediate wound epidermis #4
c1078698_g7_i11	7.34055e-129	0.406437	0.367	0.052	8.71147e-124	Intermediate wound epidermis #4
c1087708_g2_i21	2.14514e-128	0.377191	0.446	0.09	2.54577e-123	Intermediate wound epidermis #4
c1085336_g4_i1	2.44363e-128	0.391519	0.979	0.773	2.90001e-123	Intermediate wound epidermis #4
c1085914_g4_i2^sp|P28497|CAZA2_CHICK^F-actin_cap_A	5.88811e-128	0.442271	0.94	0.672	6.98777e-123	Intermediate wound epidermis #4
c1088733_g3_i1^sp|P63018|HSP7C_RAT^HSP701	1.47755e-127	0.381775	0.997	0.895	1.75349e-122	Intermediate wound epidermis #4
c1048959_g1_i1^sp|O15127|SCAM2_HUMAN^SCAMP^Tm41	2.55125e-127	0.403938	0.643	0.247	3.02772e-122	Intermediate wound epidermis #4
c1077946_g2_i1	4.96697e-127	0.4308	0.746	0.32	5.8946e-122	Intermediate wound epidermis #4
c1059641_g2_i1^sp|Q6UC88|LYVE1_BOVIN^Xlink^Tm11	1.3289e-126	0.354775	0.344	0.046	1.57709e-121	Intermediate wound epidermis #4
c1059052_g2_i4^sp|Q9PVK2|ENOA_ALLMI^Enolase_N1	2.68154e-126	0.384213	0.951	0.675	3.18235e-121	Intermediate wound epidermis #4
c1058910_g1_i1^sp|Q8VI73|TALDO_CRIGR^Transaldolase	3.98581e-125	0.436642	0.902	0.567	4.7302e-120	Intermediate wound epidermis #4
c1041761_g1_i1^sp|Q7SY65|K118B_XENLA^sp|O57611|K1C18_SCYST^Filament1	3.06899e-123	0.487305	0.429	0.098	3.64215e-118	Intermediate wound epidermis #4
c1079172_g1_i1^sp|P27124|FKBP4_RABIT^sp|P30416|FKBP4_MOUSE^FKBP_C1	5.12561e-123	0.357126	0.528	0.158	6.08287e-118	Intermediate wound epidermis #4
c1081458_g2_i1^sp|P50580|PA2G4_MOUSE^Peptidase_M24	6.223e-123	0.438461	0.893	0.562	7.3852e-118	Intermediate wound epidermis #4
c1089871_g1_i1	1.03129e-121	0.407188	0.982	0.816	1.2239e-116	Intermediate wound epidermis #4
c1073199_g6_i1^sp|P24032|MLRN_CHICK^EF-hand_11	1.07652e-121	0.416696	0.94	0.66	1.27757e-116	Intermediate wound epidermis #4
c1069747_g1_i1^sp|P57735|RAB25_HUMAN^sp|P46629|RAB25_RABIT^Ras1	3.33597e-121	0.359219	0.342	0.04	3.959e-116	Intermediate wound epidermis #4
c1082162_g1_i4^sp|Q7ZYC4|ACBG2_XENLA^AMP-binding1	7.87517e-121	0.353005	0.463	0.108	9.34594e-116	Intermediate wound epidermis #4
c1089105_g4_i1^sp|Q9D0B5|TSTD3_MOUSE^sp|Q8NFU3|TSTD1_HUMAN^Rhodanese1	9.12178e-121	0.424318	0.43	0.104	1.08254e-115	Intermediate wound epidermis #4
c1062918_g1_i2^sp|Q9Y6R7|FCGBP_HUMAN^TIL^sigP1	9.6122e-121	0.362788	0.387	0.071	1.14074e-115	Intermediate wound epidermis #4
c1077025_g3_i4^sp|B2GUZ5|CAZA1_RAT^F-actin_cap_A^Tm1	1.46217e-120	0.694689	0.549	0.206	1.73524e-115	Intermediate wound epidermis #4
c1073420_g2_i1^sp|P09034|ASSY_RAT^sp|Q5M8Z6|ASSY_XENTR^Arginosuc_synth	2.51455e-120	0.490519	0.363	0.055	2.98417e-115	Intermediate wound epidermis #4
c1079248_g3_i3^sp|P07686|HEXB_HUMAN^Glyco_hydro_20b^sigP^Tm11	6.95395e-120	0.415204	0.597	0.202	8.25267e-115	Intermediate wound epidermis #4
c1079023_g5_i11	7.23389e-120	0.409935	0.737	0.309	8.5849e-115	Intermediate wound epidermis #4
c1089111_g13_i1^sp|A2ATU0|DHTK1_MOUSE^Transket_pyr	5.01131e-119	0.388487	0.533	0.155	5.94723e-114	Intermediate wound epidermis #4
c1081184_g13_i3^sp|Q4R779|NOP58_MACFA^sp|Q9Y2X3|NOP58_HUMAN^NOSIC1	1.15907e-118	0.444844	0.84	0.492	1.37554e-113	Intermediate wound epidermis #4
c1077822_g2_i1^sp|Q9DB73|NB5R1_MOUSE^sp|Q9UHQ9|NB5R1_HUMAN^NAD_binding_11	2.11956e-118	0.391143	0.552	0.172	2.51541e-113	Intermediate wound epidermis #4
c1076893_g2_i3^sp|A6NMY6|AXA2L_HUMAN^Annexin1	2.28934e-118	0.382121	0.35	0.057	2.71689e-113	Intermediate wound epidermis #4
c1074967_g1_i1^sp|Q2YDM1|ARL1_BOVIN^Arf1	3.10539e-118	0.451662	0.8	0.395	3.68536e-113	Intermediate wound epidermis #4
c1072453_g1_i1^sp|Q9JMD3|PCTL_MOUSE^sp|Q9Y365|PCTL_HUMAN^START^sigP^Tm1	1.68737e-117	0.419025	0.288	0.028	2.0025e-112	Intermediate wound epidermis #4
c1060951_g2_i1	2.04598e-117	0.527595	0.647	0.256	2.42809e-112	Intermediate wound epidermis #4
c1083367_g3_i11	5.53465e-117	0.479948	0.786	0.41	6.56831e-112	Intermediate wound epidermis #4
c1077247_g1_i1^sp|O15020|SPTN2_HUMAN^sp|Q62261|SPTB2_MOUSE^Spectrin1	1.41401e-116	0.364068	0.434	0.099	1.67809e-111	Intermediate wound epidermis #4
c965183_g1_i1^sp|P41135|ID1_RAT	2.42211e-116	0.37005	0.479	0.128	2.87446e-111	Intermediate wound epidermis #4
c1081583_g1_i1^sp|Q9JHX0|RGS2_RAT1	8.61294e-116	0.428932	0.461	0.126	1.02215e-110	Intermediate wound epidermis #4
c1063777_g1_i2^sp|Q13887|KLF5_HUMAN^zf-C2H2_4	1.37072e-115	0.407646	0.268	0.017	1.62671e-110	Intermediate wound epidermis #4
c1089882_g7_i3^sp|Q8JFZ2|GSTP1_XENLA^GST_N^sigP2	1.6343e-115	0.501578	0.864	0.463	1.93952e-110	Intermediate wound epidermis #4
c1082384_g1_i2^sp|P43244|MATR3_RAT^sp|P43243|MATR3_HUMAN^RRM_5	8.18379e-115	0.377395	0.968	0.765	9.7122e-110	Intermediate wound epidermis #4
c1086311_g1_i1^sp|P00940|TPIS_CHICK^TIM	2.95925e-114	0.418696	0.8	0.376	3.51192e-109	Intermediate wound epidermis #4
c1092610_g2_i3^sp|Q7ZYG4|OSTF1_XENLA^sp|Q8MJ50|OSTF1_BOVIN^SH3_21	6.5676e-114	0.384132	0.698	0.286	7.79417e-109	Intermediate wound epidermis #4
c1042639_g2_i1	9.63908e-114	0.393008	0.594	0.209	1.14393e-108	Intermediate wound epidermis #4
c1077672_g4_i11	1.25392e-113	0.400235	0.776	0.358	1.4881e-108	Intermediate wound epidermis #4
c1069652_g5_i11	1.59109e-113	0.388042	0.65	0.257	1.88824e-108	Intermediate wound epidermis #4
c1082079_g2_i2^sp|A8E657|AASS_BOVIN^AlaDh_PNT_N1	3.96457e-113	0.351275	0.468	0.124	4.705e-108	Intermediate wound epidermis #4
c1076329_g2_i1^sp|P62262|1433E_SHEEP1	4.28274e-113	0.383792	0.95	0.673	5.08259e-108	Intermediate wound epidermis #4
c1072462_g3_i3^sp|Q9W7M6|LDHA_AMBME	1.94165e-112	0.420376	0.893	0.539	2.30428e-107	Intermediate wound epidermis #4
c1070510_g1_i1^sp|O19005|CLD4_CHLAE^sp|Q6BBL6|CLD4_BOVIN^PMP22_Claudin^Tm31	2.36569e-112	0.429814	0.344	0.051	2.8075e-107	Intermediate wound epidermis #4
c1069245_g1_i1^sp|P16125|LDHB_MOUSE^Ldh_1_N	1.35089e-111	0.428315	0.733	0.319	1.60319e-106	Intermediate wound epidermis #4
c1072960_g2_i1^sp|Q6DIF4|WDR1_XENTR	1.62071e-111	0.355011	0.536	0.175	1.9234e-106	Intermediate wound epidermis #4
c1062859_g1_i2^sp|P00428|COX5B_BOVIN^COX5B1	3.23145e-111	0.401522	0.945	0.683	3.83495e-106	Intermediate wound epidermis #4
c1073143_g1_i2^sp|P29596|ATF3_RAT^sp|Q2KII1|ATF3_BOVIN^sp|P79702|FOS_CYPCA^bZIP_22	4.12281e-111	0.361926	0.567	0.205	4.89279e-106	Intermediate wound epidermis #4
c1085685_g1_i1	5.41201e-111	0.386947	0.436	0.11	6.42276e-106	Intermediate wound epidermis #4
c1080153_g7_i1^sp|P53770|DLX3_NOTVI^DLL_N1	1.59265e-110	0.352441	0.372	0.067	1.89009e-105	Intermediate wound epidermis #4
c1083181_g3_i2^sp|Q9NR45|SIAS_HUMAN^NeuB1	3.65052e-110	0.431273	0.426	0.112	4.33229e-105	Intermediate wound epidermis #4
c1010041_g1_i2^sp|Q91X49|MALL_MOUSE^MARVEL^Tm4	1.98433e-109	0.452475	0.262	0.016	2.35493e-104	Intermediate wound epidermis #4
c1075498_g2_i2^sp|Q8IX01|SUGP2_HUMAN	8.16836e-109	0.386466	0.458	0.122	9.69389e-104	Intermediate wound epidermis #4
c1069798_g4_i5^sp|P61972|NTF2_RAT^NTF2	1.01585e-108	0.397626	0.849	0.481	1.20557e-103	Intermediate wound epidermis #4
c1087658_g3_i2^sp|Q9P0M6|H2AW_HUMAN^sp|Q8CCK0|H2AW_MOUSE^Histone^Tm1	1.17955e-108	0.428338	0.915	0.59	1.39984e-103	Intermediate wound epidermis #4
c1077111_g1_i1	5.07307e-108	0.386225	0.257	0.015	6.02051e-103	Intermediate wound epidermis #4
c1087009_g2_i1	7.87611e-107	0.366237	0.954	0.684	9.34705e-102	Intermediate wound epidermis #4
c1090995_g1_i1^sp|Q98SK0|MDFIC_XENLA^sp|Q9P1T7|MDFIC_HUMAN	7.27154e-106	0.353583	0.511	0.175	8.62958e-101	Intermediate wound epidermis #4
c1073343_g1_i1^sp|Q28ED6|CV032_XENTR1	3.91392e-105	0.395991	0.683	0.292	4.64488e-100	Intermediate wound epidermis #4
c1092675_g2_i3^RVT_1	8.72953e-105	0.488379	0.437	0.107	1.03599e-99	Intermediate wound epidermis #4
c1061018_g1_i1^sp|Q6PBD4|HES4_XENTR^Hairy_orange	8.9659e-105	0.394407	0.514	0.16	1.06404e-99	Intermediate wound epidermis #4
c1079037_g4_i1	3.89409e-104	0.403627	0.915	0.551	4.62135e-99	Intermediate wound epidermis #4
c1064905_g1_i1^sp|Q5XH16|NH2L1_XENLA^RNase_P_pop3	1.54638e-103	0.375185	0.616	0.236	1.83518e-98	Intermediate wound epidermis #4
c1087117_g4_i3^sp|Q5ZLR4|ESRP2_CHICK^RRM_62	3.55816e-101	0.497225	0.335	0.075	4.22269e-96	Intermediate wound epidermis #4
c1057036_g1_i1^Fibrinogen_BP1	2.19625e-100	0.362942	0.616	0.235	2.60642e-95	Intermediate wound epidermis #4
c1075869_g1_i2^sp|Q5ZJH9|DKC1_CHICK^sp|O60832|DKC1_HUMAN^DKCLD	4.53645e-100	0.403459	0.736	0.351	5.38368e-95	Intermediate wound epidermis #4
c1068550_g3_i1	5.14543e-100	0.371451	0.724	0.328	6.1064e-95	Intermediate wound epidermis #4
c1084989_g2_i1^sp|Q9NPA3|M1IP1_HUMAN^sp|Q1LUV9|M1I1B_DANRE^Spot_141	9.9598e-100	0.382568	0.542	0.186	1.18199e-94	Intermediate wound epidermis #4
c1055781_g1_i3^sp|Q9Y6G1|TM14A_HUMAN^Tmemb_14^Tm4	1.20233e-99	0.351349	0.71	0.346	1.42688e-94	Intermediate wound epidermis #4
c1081847_g1_i1^sp|Q5REZ0|LAPM5_PONAB^Mtp^Tm41	5.81866e-99	0.373547	0.956	0.682	6.90536e-94	Intermediate wound epidermis #4
c1089192_g2_i11	7.16263e-99	0.419882	0.66	0.286	8.50032e-94	Intermediate wound epidermis #4
c1084621_g3_i1^sp|O93477|SAHHB_XENLA	7.94699e-99	0.398685	0.859	0.518	9.43117e-94	Intermediate wound epidermis #4
c1087578_g2_i4^sp|Q6PDU1|SRSF2_RAT1	2.23659e-98	0.88967	0.611	0.374	2.65429e-93	Intermediate wound epidermis #4
c1090600_g1_i1^sp|P11183|GCSH_CHICK	1.61302e-97	0.422789	0.369	0.086	1.91426e-92	Intermediate wound epidermis #4
c1080824_g1_i1^sp|Q9Y2X8|UB2D4_HUMAN^sp|Q91WS0|CISD1_MOUSE^MitoNEET_N^UQ_con^Tm1	9.90504e-96	0.380362	0.817	0.464	1.17549e-90	Intermediate wound epidermis #4
c1049724_g1_i1^sp|P63170|DYL1_RAT	2.49896e-95	0.386342	0.908	0.588	2.96567e-90	Intermediate wound epidermis #4
c1083188_g2_i1^sp|P13667|PDIA4_HUMAN^Thioredoxin^sigP2	2.96073e-95	0.376348	0.876	0.5	3.51368e-90	Intermediate wound epidermis #4
c1090687_g2_i1^sp|Q8WN55|PTBP1_BOVIN^sp|P17225|PTBP1_MOUSE^sp|P26599|PTBP1_HUMAN^RRM_6	7.37842e-95	0.684566	0.58	0.293	8.75641e-90	Intermediate wound epidermis #4
c1083636_g4_i21	7.61608e-95	0.359216	0.707	0.338	9.03846e-90	Intermediate wound epidermis #4
c1068966_g2_i2^sp|Q62425|NDUA4_MOUSE	1.07377e-94	0.386757	0.905	0.602	1.27431e-89	Intermediate wound epidermis #4
c1092477_g1_i1^sp|Q69D48|RHBGA_XENLA^sp|Q6DCG4|RHBGB_XENLA^Ammonium_transp^Tm121	1.24676e-94	0.504556	0.311	0.06	1.47961e-89	Intermediate wound epidermis #4
c1042307_g1_i1	1.82163e-94	0.452092	0.315	0.055	2.16184e-89	Intermediate wound epidermis #4
c1088020_g2_i1^sp|Q2HWU3|CALR_MACFU^sp|P15253|CALR_RABIT^Calreticulin^sigP^Tm11	7.57917e-94	0.411512	0.87	0.566	8.99465e-89	Intermediate wound epidermis #4
c1069464_g2_i1^sp|Q6P9S0|MTSSL_MOUSE^sp|O43312|MTSS1_HUMAN^IMD	1.12822e-93	0.406952	0.336	0.068	1.33893e-88	Intermediate wound epidermis #4
c1086538_g2_i1	1.24302e-93	0.385771	0.534	0.193	1.47516e-88	Intermediate wound epidermis #4
c1090393_g1_i2^sp|Q5RAA0|HMGN2_PONAB1	1.52229e-93	0.995856	0.608	0.379	1.80659e-88	Intermediate wound epidermis #4
c1077677_g2_i2^sp|Q66II8|RU17_XENTR^U1snRNP70_N	4.68091e-93	0.632822	0.559	0.258	5.55512e-88	Intermediate wound epidermis #4
c1086846_g10_i11	5.79208e-93	0.737034	0.366	0.103	6.87381e-88	Intermediate wound epidermis #4
c1082892_g1_i2^sp|Q9Y4E6|WDR7_HUMAN^sp|P21796|VDAC1_HUMAN^Porin_3^WD40	1.09254e-92	0.525832	0.497	0.2	1.29659e-87	Intermediate wound epidermis #4
c1080534_g3_i4^sp|P02691|MYP2_RABIT1	1.37313e-92	0.408844	0.368	0.081	1.62957e-87	Intermediate wound epidermis #4
c1080757_g1_i2^sp|P09645|TBA8_CHICK^Tubulin_C1	1.76207e-92	0.363002	0.972	0.831	2.09116e-87	Intermediate wound epidermis #4
c1070356_g2_i11	8.55899e-92	0.588317	0.264	0.036	1.01575e-86	Intermediate wound epidermis #4
c1083086_g2_i1^sp|Q4QQV8|CHMP5_RAT^Snf71	1.19137e-90	0.371101	0.799	0.427	1.41387e-85	Intermediate wound epidermis #4
c1092472_g1_i21	9.11117e-89	0.695378	0.364	0.116	1.08128e-83	Intermediate wound epidermis #4
c1070615_g1_i1^sp|P62321|RUXF_XENLA1	1.39316e-87	0.750165	0.609	0.375	1.65334e-82	Intermediate wound epidermis #4
c1067547_g1_i2^sp|O75496|GEMI_HUMAN^Geminin	3.45508e-87	0.390153	0.324	0.07	4.10035e-82	Intermediate wound epidermis #4
c1084256_g4_i1^sp|Q6ZTI6|F101A_HUMAN	2.01267e-86	0.371749	0.268	0.036	2.38855e-81	Intermediate wound epidermis #4
c1000907_g2_i1^sp|Q9DCM0|ETHE1_MOUSE	2.32073e-86	0.377559	0.292	0.048	2.75415e-81	Intermediate wound epidermis #4
c1076682_g1_i3^sp|Q91060|TBA_NOTVI	1.11963e-84	0.363569	0.922	0.748	1.32874e-79	Intermediate wound epidermis #4
c1086055_g1_i12^sp|P00367|DHE3_HUMAN^sp|Q5RCM2|FA35A_PONAB^ELFV_dehydrog_N^Tm1	2.0655e-84	0.490654	0.474	0.181	2.45125e-79	Intermediate wound epidermis #4
c1089267_g6_i3^sp|Q02084|A33_PLEWA^Tudor-knot^sigP1	1.01468e-81	0.860791	0.613	0.435	1.20418e-76	Intermediate wound epidermis #4
c1071500_g4_i1^sp|Q9R1A9|TREX2_MOUSE^RNase_T1	1.96902e-79	0.352842	0.313	0.074	2.33676e-74	Intermediate wound epidermis #4
c1063943_g1_i3^sp|Q92040|ANX12_COLLI1	5.36165e-79	0.601528	0.355	0.111	6.363e-74	Intermediate wound epidermis #4
c1086839_g1_i2^sp|P27123|NASP_RABIT^sp|P49321|NASP_HUMAN^TPR_12	8.41932e-76	0.431677	0.444	0.172	9.99172e-71	Intermediate wound epidermis #4
c1086447_g1_i1^sp|P02640|VILI_CHICK^Gelsolin1	1.75891e-74	0.395135	0.327	0.083	2.0874e-69	Intermediate wound epidermis #4
c1082748_g1_i6^sp|P35355|PGH2_RAT^sp|O19183|PGH2_HORSE^sp|P27607|PGH2_CHICK^An_peroxidase1	3.71625e-74	0.432118	0.318	0.085	4.4103e-69	Intermediate wound epidermis #4
c1070030_g1_i3^sp|F6UA42|UHRF1_XENTR^sp|B6CHA3|UHRF1_XENLA^ubiquitin^Tm1	7.57568e-74	0.379325	0.392	0.12	8.99051e-69	Intermediate wound epidermis #4
c1060650_g1_i1^sp|P18625|FOSL2_CHICK^sp|P15407|FOSL1_HUMAN^bZIP_1	1.57094e-73	0.351846	0.298	0.074	1.86432e-68	Intermediate wound epidermis #4
c1086753_g6_i3^sp|P42558|RAN_CHICK^Arf1	2.13755e-73	0.638798	0.6	0.365	2.53676e-68	Intermediate wound epidermis #4
c1069854_g2_i3^sp|P36404|ARL2_HUMAN^sp|Q6IQ97|RBM41_DANRE^Arf^RRM_11	3.54086e-73	0.577441	0.591	0.339	4.20215e-68	Intermediate wound epidermis #4
c1078894_g2_i1^sp|Q9D4D4|TKTL2_MOUSE^Transketolase_N1	3.94135e-73	0.471442	0.567	0.284	4.67743e-68	Intermediate wound epidermis #4
c1091556_g1_i41	9.09012e-73	0.746119	0.612	0.412	1.07878e-67	Intermediate wound epidermis #4
c1086591_g1_i4^sp|Q06055|AT5G2_HUMAN^ATP-synt_C^Tm2	3.22171e-72	0.591357	0.597	0.348	3.8234e-67	Intermediate wound epidermis #4
c1085033_g10_i22	1.84666e-70	0.358879	0.627	0.335	2.19155e-65	Intermediate wound epidermis #4
c1054856_g2_i4^sp|Q2KJH9|AL9A1_BOVIN^Aldedh^sigP	4.67218e-70	0.374204	0.417	0.164	5.54476e-65	Intermediate wound epidermis #4
c1070986_g2_i2^sp|P33176|KINH_HUMAN^Kinesin	7.44908e-70	0.376908	0.433	0.164	8.84027e-65	Intermediate wound epidermis #4
c1078650_g2_i1^sp|P07552|QCR10_BOVIN	2.06051e-69	0.500556	0.571	0.308	2.44533e-64	Intermediate wound epidermis #4
c1075504_g8_i2^sp|Q6P823|H33_XENTR^Histone	2.40531e-68	0.619211	0.607	0.379	2.85453e-63	Intermediate wound epidermis #4
c1076848_g1_i4^sp|Q2KJE4|ETFA_BOVIN	5.14019e-68	0.390464	0.416	0.152	6.10017e-63	Intermediate wound epidermis #4
c1088283_g2_i2^sp|Q14192|FHL2_HUMAN^LIM	1.11589e-67	0.352383	0.326	0.096	1.3243e-62	Intermediate wound epidermis #4
c1090355_g2_i1^sp|Q8HZQ5|EZRI_RABIT^FERM_N1	4.25028e-66	0.37682	0.318	0.102	5.04406e-61	Intermediate wound epidermis #4
c1079203_g2_i3^sp|Q9UHX1|PUF60_HUMAN^sp|Q5R469|PUF60_PONAB^RRM_1	6.55468e-66	0.393247	0.405	0.151	7.77883e-61	Intermediate wound epidermis #4
c1083410_g1_i2^sp|Q61823|PDCD4_MOUSE^MA3	3.10478e-65	0.355811	0.397	0.146	3.68463e-60	Intermediate wound epidermis #4
c1083883_g3_i2^sp|Q96I24|FUBP3_HUMAN^KH_1	3.41051e-65	0.370906	0.433	0.173	4.04746e-60	Intermediate wound epidermis #4
c1060747_g2_i11	1.33623e-64	0.36485	0.322	0.111	1.58578e-59	Intermediate wound epidermis #4
c1081414_g1_i2^sp|P62494|RB11A_RAT^Arf1	4.73513e-63	0.471715	0.337	0.133	5.61946e-58	Intermediate wound epidermis #4
c1088658_g3_i5^sp|Q28F51|TADBP_XENTR^sp|Q13148|TADBP_HUMAN^RRM_11	7.08909e-62	0.360774	0.494	0.225	8.41305e-57	Intermediate wound epidermis #4
c1079985_g3_i11	1.23321e-61	0.42552	0.421	0.181	1.46353e-56	Intermediate wound epidermis #4
c1091856_g2_i1^sp|P06900|H2B12_XENLA^Histone	9.52648e-61	0.847778	0.412	0.174	1.13056e-55	Intermediate wound epidermis #4
c1081926_g1_i2^sp|P51881|ADT2_MOUSE^Mito_carr^Tm21	3.56825e-56	0.519941	0.612	0.433	4.23465e-51	Intermediate wound epidermis #4
c1076635_g4_i5^sp|Q5RFL9|NONO_PONAB^sp|Q99K48|NONO_MOUSE^RRM_11	3.72313e-54	0.55856	0.609	0.418	4.41846e-49	Intermediate wound epidermis #4
c1088857_g3_i3^sp|P41091|IF2G_HUMAN^GTP_EFTU	7.40991e-50	0.363028	0.533	0.308	8.79379e-45	Intermediate wound epidermis #4
c1080765_g2_i2^sp|O09167|RL21_MOUSE1	1.70114e-47	0.482898	0.612	0.435	2.01885e-42	Intermediate wound epidermis #4
c1088523_g2_i2^sp|Q99020|ROAA_MOUSE^sp|Q99729|ROAA_HUMAN^RRM_11	4.78116e-45	0.403745	0.599	0.4	5.67409e-40	Intermediate wound epidermis #4
c1089434_g2_i1^sp|Q14681|KCTD2_HUMAN^sp|O75947|ATP5H_HUMAN^BTB_2^Mt_ATP-synt_D	2.67888e-44	0.365275	0.52	0.287	3.17919e-39	Intermediate wound epidermis #4
c1069836_g1_i11	4.57145e-44	0.390899	0.602	0.391	5.42521e-39	Intermediate wound epidermis #4
c1068681_g4_i4^sp|Q9ZZM3|NU5M_SALSA1	2.20757e-42	0.465816	0.613	0.436	2.61985e-37	Intermediate wound epidermis #4
c1084713_g2_i2^sp|A5D989|EF1D_BOVIN^sp|P29693|EF1D_XENLA^EF-1_beta_acid	4.33164e-42	0.402927	0.609	0.426	5.14061e-37	Intermediate wound epidermis #4
c1082748_g1_i11^sp|P27607|PGH2_CHICK^sp|Q05769|PGH2_MOUSE^An_peroxidase2	3.59604e-39	0.350228	0.315	0.147	4.26763e-34	Intermediate wound epidermis #4
c1069225_g1_i3^sp|P46425|GSTP2_MOUSE^sp|P19157|GSTP1_MOUSE^GST_C1	9.3947e-05	0.647703	0.385	0.463	1	Intermediate wound epidermis #4
c1090393_g1_i1^sp|Q5RAA0|HMGN2_PONAB2	0.000468359	0.626883	0.385	0.448	1	Intermediate wound epidermis #4
c1087578_g2_i3^sp|Q6PDU1|SRSF2_RAT2	0.000720711	0.50473	0.384	0.468	1	Intermediate wound epidermis #4
c1087521_g1_i1	1.16982e-170	1.45909	0.644	0.021	1.3883e-165	Basal wound epidermis #2
c1076034_g10_i1	1.4411e-169	1.21001	0.611	0.024	1.71024e-164	Basal wound epidermis #2
c1071003_g2_i1^sp|Q91775|FABPI_XENLA^Lipocalin	5.35134e-160	1.26212	0.722	0.032	6.35076e-155	Basal wound epidermis #2
c1067078_g1_i5^sp|Q4KUS1|WFDC8_MOUSE^WAP^sigP1	7.93104e-149	2.24907	0.933	0.077	9.41224e-144	Basal wound epidermis #2
c1084358_g3_i1^sp|Q9CQD7|PINLY_MOUSE^UPAR_LY6^Tm1	1.74139e-131	3.18225	0.767	0.049	2.06661e-126	Basal wound epidermis #2
c1074222_g2_i1^sp|Q9GKQ8|DSG1_CANFA^Cadherin_C	5.25169e-126	0.55945	0.489	0.018	6.2325e-121	Basal wound epidermis #2
c1042578_g1_i1	1.542e-117	2.19523	0.867	0.069	1.82998e-112	Basal wound epidermis #2
c1016040_g1_i2^sp|P49616|UPAR_RAT^Activin_recp^sigP	7.65266e-115	0.742058	0.544	0.03	9.08187e-110	Basal wound epidermis #2
c1045972_g2_i1	3.04685e-107	0.440405	0.411	0.018	3.61588e-102	Basal wound epidermis #2
c1068592_g1_i1^sp|Q8BGQ6|K0494_MOUSE^Tm1	7.36013e-107	0.584693	0.478	0.018	8.7347e-102	Basal wound epidermis #2
c1066141_g2_i1	1.35703e-102	0.786836	0.6	0.047	1.61047e-97	Basal wound epidermis #2
c1071085_g9_i1	9.04155e-102	0.670139	0.456	0.019	1.07301e-96	Basal wound epidermis #2
c1079970_g7_i2	1.818e-99	0.431985	0.4	0.013	2.15753e-94	Basal wound epidermis #2
c1089034_g3_i3^sp|P47736|RPGP1_HUMAN^GoLoco	1.72083e-96	0.604557	0.5	0.026	2.04221e-91	Basal wound epidermis #2
c1055510_g1_i1^sp|O70273|EHF_MOUSE^SAM_PNT	9.16195e-96	0.682739	0.578	0.045	1.0873e-90	Basal wound epidermis #2
c1089248_g2_i3^sp|Q5SZK8|FREM2_HUMAN^sp|Q6NVD0|FREM2_MOUSE^Calx-beta^sigP^Tm11	2.26483e-94	0.673941	0.611	0.039	2.68781e-89	Basal wound epidermis #2
c1078696_g3_i11	1.29885e-92	1.99516	0.944	0.177	1.54142e-87	Basal wound epidermis #2
c1079238_g1_i11	1.42554e-90	1.47067	0.822	0.108	1.69177e-85	Basal wound epidermis #2
c1065301_g3_i1^sp|P0CG72|UBI4P_SCHPO2	5.37089e-90	1.05168	0.744	0.088	6.37396e-85	Basal wound epidermis #2
c1035484_g4_i11	8.81694e-87	1.38947	0.867	0.144	1.04636e-81	Basal wound epidermis #2
c1092290_g3_i41	9.62596e-85	1.68863	0.978	0.215	1.14237e-79	Basal wound epidermis #2
c1075782_g1_i1	8.69065e-84	1.23549	0.389	0.021	1.03137e-78	Basal wound epidermis #2
c1071611_g1_i11	9.22057e-84	1.08395	0.733	0.101	1.09426e-78	Basal wound epidermis #2
c1058540_g1_i11	6.39578e-82	0.700442	0.8	0.11	7.59025e-77	Basal wound epidermis #2
c1092357_g2_i1^Tm2	1.08297e-79	0.40752	0.389	0.018	1.28523e-74	Basal wound epidermis #2
c1046206_g1_i2^sp|Q90986|LY6E_CHICK^UPAR_LY62	3.41418e-79	1.67027	0.944	0.192	4.05182e-74	Basal wound epidermis #2
c1010041_g1_i2^sp|Q91X49|MALL_MOUSE^MARVEL^Tm41	2.14309e-78	0.705852	0.567	0.05	2.54333e-73	Basal wound epidermis #2
c1077476_g1_i7^sp|Q90Y05|AGR2A_XENLA^Thioredoxin_7^sigP1	4.94658e-77	0.958302	0.567	0.05	5.8704e-72	Basal wound epidermis #2
c1066882_g1_i1^sp|P80025|PERL_BOVIN^sp|P22079|PERL_HUMAN^An_peroxidase2	5.72476e-77	1.97429	1	0.29	6.79391e-72	Basal wound epidermis #2
c1085813_g5_i51	5.99736e-77	0.570422	0.556	0.049	7.11743e-72	Basal wound epidermis #2
c1077322_g1_i1^sp|Q13609|DNSL3_HUMAN^Exo_endo_phos	2.1196e-75	0.75346	0.544	0.044	2.51546e-70	Basal wound epidermis #2
c1075472_g11_i12	2.15765e-75	1.17678	0.844	0.144	2.56061e-70	Basal wound epidermis #2
c1066638_g1_i2^sp|A6QLQ8|ENDOU_BOVIN^Somatomedin_B^sigP1	1.11127e-74	0.683127	0.611	0.061	1.31881e-69	Basal wound epidermis #2
c1063051_g1_i1^sp|A2VE13|MAL2_BOVIN^MARVEL^Tm52	2.75113e-74	0.81575	0.778	0.113	3.26494e-69	Basal wound epidermis #2
c1083833_g2_i12	4.43127e-73	0.803981	0.744	0.107	5.25885e-68	Basal wound epidermis #2
c1087992_g3_i11	2.21492e-71	0.778644	0.7	0.1	2.62858e-66	Basal wound epidermis #2
c1064180_g12_i1^sp|O43548|TGM5_HUMAN^Transglut_N1	3.8957e-71	1.35597	0.844	0.158	4.62327e-66	Basal wound epidermis #2
c1082112_g1_i22	1.75768e-70	2.76769	1	0.317	2.08594e-65	Basal wound epidermis #2
c1083200_g2_i3^sp|A1L595|K1C17_BOVIN^Filament2	1.28558e-69	2.51771	1	0.382	1.52567e-64	Basal wound epidermis #2
c1087877_g4_i12	2.98368e-69	1.07366	0.911	0.203	3.54092e-64	Basal wound epidermis #2
c1075266_g7_i22	1.08798e-68	1.2661	0.933	0.203	1.29117e-63	Basal wound epidermis #2
c1078991_g11_i1	1.41114e-68	0.548364	0.6	0.074	1.67469e-63	Basal wound epidermis #2
c1072022_g3_i1^sp|P01023|A2MG_HUMAN^A2M_N^sigP^Tm11	2.79105e-68	1.55369	0.978	0.267	3.31231e-63	Basal wound epidermis #2
c1080320_g1_i1^sp|O95833|CLIC3_HUMAN^Glutaredoxin1	3.63844e-68	0.59133	0.633	0.073	4.31795e-63	Basal wound epidermis #2
c1069747_g1_i1^sp|P57735|RAB25_HUMAN^sp|P46629|RAB25_RABIT^Ras2	1.32122e-67	0.572801	0.644	0.082	1.56798e-62	Basal wound epidermis #2
c1091174_g2_i11	1.99395e-67	1.73414	0.833	0.153	2.36634e-62	Basal wound epidermis #2
c1051833_g1_i1^sp|Q02487|DSC2_HUMAN^Cadherin_C3	2.06528e-67	1.06654	0.956	0.234	2.45099e-62	Basal wound epidermis #2
c1070469_g1_i21	4.94468e-67	0.912736	0.889	0.155	5.86815e-62	Basal wound epidermis #2
c1077575_g1_i1	2.48895e-66	0.859578	0.456	0.036	2.95379e-61	Basal wound epidermis #2
c1088374_g1_i12	3.27229e-64	1.14241	0.889	0.21	3.88343e-59	Basal wound epidermis #2
c1072151_g1_i2	1.20249e-63	2.02158	0.889	0.228	1.42707e-58	Basal wound epidermis #2
c1074183_g1_i3^sp|A9RA96|SPB10_PAPAN^Serpin2	2.42814e-63	0.930835	0.889	0.179	2.88162e-58	Basal wound epidermis #2
c1066277_g1_i11	2.23244e-62	0.718543	0.767	0.121	2.64938e-57	Basal wound epidermis #2
c1074791_g1_i1^sp|Q642A6|VWA1_RAT^sp|A6QLN9|VWA1_BOVIN^VWA^sigP1	2.46216e-62	0.720555	0.633	0.076	2.92199e-57	Basal wound epidermis #2
c1072453_g1_i1^sp|Q9JMD3|PCTL_MOUSE^sp|Q9Y365|PCTL_HUMAN^START^sigP^Tm11	5.85584e-62	0.832401	0.556	0.064	6.94948e-57	Basal wound epidermis #2
c1090355_g4_i12	8.34975e-62	1.2633	0.956	0.276	9.90915e-57	Basal wound epidermis #2
c1063590_g1_i1	2.00408e-61	0.697736	0.456	0.048	2.37836e-56	Basal wound epidermis #2
c1026732_g1_i21	3.22221e-61	1.099	0.511	0.058	3.82399e-56	Basal wound epidermis #2
c1081686_g1_i4^sp|O88799|ZAN_MOUSE^sp|P22105|TENX_HUMAN^TIL1	3.23355e-61	1.07162	0.778	0.143	3.83744e-56	Basal wound epidermis #2
c1031682_g1_i21	1.27561e-60	0.756402	0.678	0.114	1.51384e-55	Basal wound epidermis #2
c1073442_g2_i11	2.11411e-60	0.609945	0.656	0.097	2.50894e-55	Basal wound epidermis #2
c1061563_g2_i2^sp|Q98TX1|THIO_OPHHA^Thioredoxin2	2.33478e-60	1.16604	0.956	0.232	2.77083e-55	Basal wound epidermis #2
c1090355_g2_i2^sp|Q8HZQ5|EZRI_RABIT^FERM_N2	3.76273e-59	1.10903	0.644	0.105	4.46546e-54	Basal wound epidermis #2
c1066349_g1_i2^sp|Q28647|2A5B_RABIT^B56	4.5778e-59	0.50378	0.633	0.093	5.43275e-54	Basal wound epidermis #2
c1089091_g1_i2^sp|P33152|CADHB_XENLA^sp|P30944|CADH1_XENLA^Cadherin_pro^sigP^Tm13	8.98461e-59	1.12594	0.922	0.24	1.06626e-53	Basal wound epidermis #2
c1084901_g1_i12	1.3648e-58	0.829599	0.8	0.163	1.61969e-53	Basal wound epidermis #2
c1087705_g1_i1^sp|Q3UPW2|ELF3_MOUSE^SAM_PNT2	2.18283e-58	1.06999	0.8	0.16	2.59049e-53	Basal wound epidermis #2
c1074396_g6_i1^sp|D4A5U3|TGM3_RAT^Transglut_N1	2.76248e-58	1.57331	0.989	0.287	3.2784e-53	Basal wound epidermis #2
c1092813_g3_i2^sp|A5A6M2|ANXA1_PANTR^sp|Q18PI6|SLAF5_MOUSE^Annexin^Tm22	6.10346e-58	1.60749	0.978	0.377	7.24334e-53	Basal wound epidermis #2
c1065117_g2_i1	7.33101e-58	0.397958	0.322	0.019	8.70015e-53	Basal wound epidermis #2
c1081451_g3_i1	2.2196e-57	0.488677	0.511	0.063	2.63413e-52	Basal wound epidermis #2
c1079879_g3_i1^sp|E9Q557|DESP_MOUSE^sp|P15924|DESP_HUMAN^Plectin3	3.01473e-57	1.3588	0.989	0.362	3.57776e-52	Basal wound epidermis #2
c1094590_g1_i12	3.23273e-57	1.86775	0.978	0.402	3.83647e-52	Basal wound epidermis #2
c1062621_g1_i1^sp|A1L3X0|ELOV7_HUMAN^sp|A0JNC4|ELOV7_BOVIN^ELO^Tm71	3.52605e-56	0.515071	0.567	0.078	4.18458e-51	Basal wound epidermis #2
c1077812_g1_i3^sp|Q5XGD7|TM45B_XENTR^DUF716^sigP^Tm71	2.51831e-55	0.464176	0.478	0.057	2.98863e-50	Basal wound epidermis #2
c1070178_g2_i1^sp|Q13835|PKP1_HUMAN2	2.90615e-55	1.09731	0.967	0.283	3.4489e-50	Basal wound epidermis #2
c1080153_g7_i1^sp|P53770|DLX3_NOTVI^DLL_N2	7.16097e-55	0.564402	0.656	0.109	8.49836e-50	Basal wound epidermis #2
c1078505_g1_i11	2.03517e-54	0.511454	0.533	0.069	2.41525e-49	Basal wound epidermis #2
c1063468_g2_i11	5.25367e-54	0.977255	0.789	0.159	6.23485e-49	Basal wound epidermis #2
c1074434_g1_i11	5.71412e-54	0.745225	0.656	0.108	6.78129e-49	Basal wound epidermis #2
c1083706_g6_i12	6.27173e-54	0.539603	0.633	0.099	7.44304e-49	Basal wound epidermis #2
c1053581_g1_i1^sp|P56734|AVR4_CHICK^Avidin^sigP1	1.17732e-53	1.09025	0.878	0.218	1.3972e-48	Basal wound epidermis #2
c1071525_g2_i2^sp|O95994|AGR2_HUMAN^Thioredoxin_7^sigP2	1.19431e-53	0.972732	0.822	0.193	1.41736e-48	Basal wound epidermis #2
c1076889_g2_i42	1.76913e-53	0.852941	0.856	0.192	2.09953e-48	Basal wound epidermis #2
c1081655_g2_i1^sp|Q9D309|FAM3B_MOUSE2	2.9076e-53	0.659516	0.833	0.162	3.45063e-48	Basal wound epidermis #2
c1053391_g1_i1^sp|Q92817|EVPL_HUMAN^Plectin2	5.60708e-53	0.781235	0.622	0.085	6.65426e-48	Basal wound epidermis #2
c1082673_g1_i12	9.30963e-53	0.790264	0.811	0.174	1.10483e-47	Basal wound epidermis #2
c1074701_g1_i4^sp|O75363|BCAS1_HUMAN2	1.07537e-52	0.878478	0.756	0.149	1.2762e-47	Basal wound epidermis #2
c1088376_g6_i1^sp|A5D7J5|RHOU_BOVIN^Arf2	1.10325e-52	0.728544	0.778	0.168	1.30929e-47	Basal wound epidermis #2
c1091078_g2_i11	1.56217e-52	1.056	0.967	0.301	1.85393e-47	Basal wound epidermis #2
c1085880_g6_i1^sp|P08776|K2C8_XENLA^Filament2	1.59287e-52	2.20538	1	0.732	1.89035e-47	Basal wound epidermis #2
c478490_g1_i12	1.98211e-52	0.5928	0.733	0.15	2.35229e-47	Basal wound epidermis #2
c1075575_g7_i12	2.71284e-52	0.853863	0.9	0.238	3.21949e-47	Basal wound epidermis #2
c1064906_g1_i3^sp|Q5M8J5|SPB5_XENTR^Serpin3	2.82118e-52	1.08145	0.933	0.259	3.34807e-47	Basal wound epidermis #2
c1082084_g3_i11	3.99195e-52	0.604683	0.689	0.132	4.73748e-47	Basal wound epidermis #2
c1079594_g5_i1^sp|Q28GD5|SOX7_XENTR^sp|Q9BT81|SOX7_HUMAN^Sox_C_TAD2	4.09715e-52	0.828058	0.767	0.153	4.86233e-47	Basal wound epidermis #2
c1063777_g1_i2^sp|Q13887|KLF5_HUMAN^zf-C2H2_41	4.3902e-52	0.527562	0.478	0.052	5.21011e-47	Basal wound epidermis #2
c1079546_g6_i12	7.24066e-52	0.783054	0.789	0.17	8.59292e-47	Basal wound epidermis #2
c1084443_g4_i2^sp|Q99584|S10AD_HUMAN1	1.15597e-51	1.05654	0.922	0.264	1.37185e-46	Basal wound epidermis #2
c1082321_g6_i12	1.26175e-51	1.37406	0.978	0.383	1.49739e-46	Basal wound epidermis #2
c1058540_g2_i12	2.17682e-51	1.23944	0.989	0.343	2.58336e-46	Basal wound epidermis #2
c1045940_g1_i1^sp|P68512|FEL_CYPCA^sigP2	3.17773e-51	0.612715	0.722	0.125	3.7712e-46	Basal wound epidermis #2
c989559_g1_i2^sp|Q148C8|MIEN1_BOVIN2	9.12111e-51	0.601603	0.7	0.133	1.08246e-45	Basal wound epidermis #2
c1085199_g2_i3^sp|P83510|TNIK_MOUSE^CNH1	1.13795e-50	0.519325	0.667	0.108	1.35048e-45	Basal wound epidermis #2
c1086627_g4_i2^sp|A7ZXS0|RIHA_ECOHS^IU_nuc_hydro3	1.18479e-50	1.49877	0.989	0.43	1.40607e-45	Basal wound epidermis #2
c1076781_g1_i1^sp|Q9EQG3|SCEL_MOUSE2	1.54339e-50	0.97872	0.933	0.261	1.83164e-45	Basal wound epidermis #2
c1090171_g3_i1^sp|Q2M385|MPEG1_HUMAN^sp|Q5RBP9|MPEG1_PONAB^MACPF^sigP2	2.02831e-50	1.27845	0.867	0.219	2.40712e-45	Basal wound epidermis #2
c1086035_g3_i11	2.18176e-50	1.00994	0.978	0.31	2.58923e-45	Basal wound epidermis #2
c1066115_g1_i1^sp|Q3B7N4|CLD7_BOVIN3	4.04822e-50	1.0019	0.922	0.251	4.80427e-45	Basal wound epidermis #2
c1086447_g1_i2^sp|P02640|VILI_CHICK^Gelsolin2	6.21347e-50	0.888624	0.678	0.114	7.37389e-45	Basal wound epidermis #2
c1060608_g1_i12	7.57593e-50	1.62521	0.844	0.23	8.99081e-45	Basal wound epidermis #2
c1087117_g4_i1^sp|Q5ZLR4|ESRP2_CHICK2	5.14213e-49	0.811037	0.622	0.101	6.10248e-44	Basal wound epidermis #2
c1062918_g1_i2^sp|Q9Y6R7|FCGBP_HUMAN^TIL^sigP2	5.70623e-49	0.699747	0.633	0.115	6.77193e-44	Basal wound epidermis #2
c1073742_g3_i1^sp|A7MBJ4|PTPRF_BOVIN^Y_phosphatase2	7.67085e-49	0.826026	0.856	0.225	9.10346e-44	Basal wound epidermis #2
c1090817_g2_i53	1.7629e-48	1.06171	0.922	0.292	2.09214e-43	Basal wound epidermis #2
c1076113_g5_i13	2.64509e-48	1.27603	0.978	0.397	3.13909e-43	Basal wound epidermis #2
c1075969_g1_i21	4.90452e-48	0.484663	0.511	0.065	5.82048e-43	Basal wound epidermis #2
c1076642_g2_i11	1.68165e-47	0.638572	0.722	0.141	1.99571e-42	Basal wound epidermis #2
c1078600_g5_i12	2.68067e-47	0.736654	0.767	0.162	3.18131e-42	Basal wound epidermis #2
c1056301_g1_i3^sp|O88485|DC1I1_MOUSE^Dynein_IC2	4.28822e-47	0.495005	0.444	0.053	5.08909e-42	Basal wound epidermis #2
c1074373_g1_i11	4.28993e-47	0.602054	0.722	0.129	5.09112e-42	Basal wound epidermis #2
c1070827_g2_i1^sp|Q9UP65|PA24C_HUMAN^sp|Q50L41|PA24F_MOUSE^PLA2_B2	5.42686e-47	1.14197	0.978	0.333	6.44038e-42	Basal wound epidermis #2
c1081414_g1_i5^sp|P62494|RB11A_RAT^Arf2	5.96381e-47	1.36203	0.7	0.153	7.07761e-42	Basal wound epidermis #2
c1069077_g1_i2^sp|Q0VE29|SAM12_MOUSE	6.45293e-47	0.384653	0.478	0.063	7.65807e-42	Basal wound epidermis #2
c1062379_g1_i1^sp|B1MTC3|SPB10_CALMO^sp|P05120|PAI2_HUMAN^Serpin	1.21271e-46	0.56089	0.511	0.064	1.4392e-41	Basal wound epidermis #2
c1086846_g10_i22	1.64333e-46	1.21739	0.7	0.14	1.95024e-41	Basal wound epidermis #2
c1087708_g2_i22	1.46065e-45	0.566472	0.7	0.14	1.73345e-40	Basal wound epidermis #2
c1091581_g4_i2^sp|P58107|EPIPL_HUMAN^Plectin^sigP3	1.46229e-45	0.901751	0.856	0.231	1.73538e-40	Basal wound epidermis #2
c1060951_g2_i11	1.47508e-45	1.11328	0.933	0.312	1.75056e-40	Basal wound epidermis #2
c1071932_g4_i1^sp|Q2NKR7|F162A_BOVIN^sp|Q4QQV3|F162A_RAT^DUF1075^Tm22	2.36969e-45	0.682217	0.689	0.145	2.81225e-40	Basal wound epidermis #2
c1091168_g1_i2^sp|Q66S13|NATT4_THANI^DUF946^sigP2	9.21038e-45	1.66896	1	0.616	1.09305e-39	Basal wound epidermis #2
c1074855_g6_i12	1.01262e-44	0.720812	0.867	0.234	1.20174e-39	Basal wound epidermis #2
c1082658_g3_i11	2.80399e-44	0.590858	0.589	0.097	3.32766e-39	Basal wound epidermis #2
c1053400_g1_i1^sp|Q9CQD7|PINLY_MOUSE^UPAR_LY62	4.13627e-44	1.49376	1	0.606	4.90876e-39	Basal wound epidermis #2
c996593_g1_i2	5.26529e-44	0.383418	0.322	0.033	6.24864e-39	Basal wound epidermis #2
c1090364_g1_i1^sp|Q9BH04|KBRS1_MACFA^Arf^PARP2	5.75495e-44	1.27707	0.844	0.252	6.82974e-39	Basal wound epidermis #2
c1064532_g2_i2^sp|Q9Y2D0|CAH5B_HUMAN^Carb_anhydrase^sigP2	5.8555e-44	1.20976	0.933	0.3	6.94907e-39	Basal wound epidermis #2
c1084256_g4_i1^sp|Q6ZTI6|F101A_HUMAN1	8.05305e-44	0.651862	0.5	0.068	9.55704e-39	Basal wound epidermis #2
c1083181_g3_i2^sp|Q9NR45|SIAS_HUMAN^NeuB2	8.20666e-44	0.962559	0.722	0.156	9.73934e-39	Basal wound epidermis #2
c1085514_g4_i13	8.4839e-44	0.999147	0.967	0.333	1.00684e-38	Basal wound epidermis #2
c1077801_g1_i2^sp|O14815|CAN9_HUMAN^Peptidase_C22	2.95551e-43	0.590977	0.744	0.158	3.50748e-38	Basal wound epidermis #2
c1080110_g1_i2^sp|P04574|CPNS1_PIG^sp|P04632|CPNS1_HUMAN1	1.62743e-42	0.742785	0.789	0.2	1.93137e-37	Basal wound epidermis #2
c1085963_g1_i1^sp|Q09666|AHNK_HUMAN1	1.94557e-42	0.437341	0.467	0.066	2.30893e-37	Basal wound epidermis #2
c1085313_g1_i22	4.21773e-42	1.33992	0.911	0.302	5.00544e-37	Basal wound epidermis #2
c1092472_g1_i32	5.83407e-42	1.08876	0.689	0.141	6.92364e-37	Basal wound epidermis #2
c1079399_g7_i4^sp|Q90876|IRF1_CHICK	7.87631e-42	1.22022	0.589	0.113	9.34729e-37	Basal wound epidermis #2
c1074958_g3_i3^sp|Q6GL65|GRHL3_XENTR^CP22	1.0701e-41	0.622382	0.644	0.135	1.26995e-36	Basal wound epidermis #2
c1091053_g3_i13	1.07173e-41	0.87115	0.967	0.348	1.27189e-36	Basal wound epidermis #2
c1089105_g4_i1^sp|Q9D0B5|TSTD3_MOUSE^sp|Q8NFU3|TSTD1_HUMAN^Rhodanese2	1.13303e-41	0.616699	0.722	0.149	1.34464e-36	Basal wound epidermis #2
c1066061_g2_i3^sp|Q5ZJR8|ELOV6_CHICK^ELO^Tm6	2.04078e-41	0.443617	0.444	0.061	2.42192e-36	Basal wound epidermis #2
c1054861_g1_i12	2.42086e-41	0.707832	0.733	0.177	2.87298e-36	Basal wound epidermis #2
c1049379_g1_i1^sp|P35276|RAB3D_MOUSE^Arf2	3.24133e-41	0.613703	0.7	0.149	3.84668e-36	Basal wound epidermis #2
c1074373_g2_i1^sp|Q8K3X3|GMDS_CRIGR^Epimerase1	3.58873e-41	0.539617	0.6	0.119	4.25897e-36	Basal wound epidermis #2
c1080093_g2_i1	6.7812e-41	0.399542	0.411	0.049	8.04766e-36	Basal wound epidermis #2
c1091633_g2_i1^sp|Q7RTW8|OTOAN_HUMAN2	7.79345e-41	0.760716	0.844	0.21	9.24896e-36	Basal wound epidermis #2
c1086859_g3_i1^sp|Q03145|EPHA2_MOUSE^Pkinase_Tyr3	3.89734e-40	0.685523	0.711	0.172	4.62521e-35	Basal wound epidermis #2
c1081900_g1_i4^sp|P25815|S100P_HUMAN2	4.6534e-40	1.64809	1	0.646	5.52247e-35	Basal wound epidermis #2
c1086285_g2_i2^sp|Q2M2I5|K1C24_HUMAN^sp|Q28706|K1C12_RABIT^Filament2	5.53416e-40	1.53334	1	0.665	6.56772e-35	Basal wound epidermis #2
c1082211_g5_i31	5.55248e-40	0.81493	0.489	0.069	6.58946e-35	Basal wound epidermis #2
c1083618_g1_i13	1.0637e-39	0.796744	0.889	0.26	1.26236e-34	Basal wound epidermis #2
c1068299_g3_i3^sigP^Tm13	1.88077e-39	1.21237	0.956	0.434	2.23203e-34	Basal wound epidermis #2
c1084540_g1_i12	2.04236e-39	0.485207	0.656	0.141	2.42379e-34	Basal wound epidermis #2
c1071500_g4_i1^sp|Q9R1A9|TREX2_MOUSE^RNase_T2	3.31416e-39	0.760032	0.567	0.107	3.93312e-34	Basal wound epidermis #2
c1074855_g3_i12	7.07929e-39	0.987099	0.989	0.447	8.40141e-34	Basal wound epidermis #2
c1063912_g1_i11	7.10025e-39	0.549571	0.5	0.081	8.42629e-34	Basal wound epidermis #2
c1087221_g1_i2^sp|Q6B855|TKT_BOVIN^sp|P29401|TKT_HUMAN^Transket_pyr^Transketolase_N2	1.33566e-38	0.794871	0.867	0.262	1.58511e-33	Basal wound epidermis #2
c1053398_g2_i12	1.47536e-38	1.24319	0.967	0.458	1.75089e-33	Basal wound epidermis #2
c1085877_g2_i32	1.82406e-38	0.697551	0.756	0.192	2.16472e-33	Basal wound epidermis #2
c1082509_g3_i1^sp|Q96KN4|FA84A_HUMAN^sp|Q9D650|FA84A_MOUSE^LRAT1	1.89315e-38	0.407949	0.511	0.091	2.24672e-33	Basal wound epidermis #2
c1085409_g6_i2^sp|Q3TMQ6|ANG4_MOUSE^sp|Q8WN65|ANGI_MIOTA^RnaseA^sigP2	2.32937e-38	0.748831	0.856	0.27	2.76441e-33	Basal wound epidermis #2
c1082175_g2_i12	4.78773e-38	0.693187	0.811	0.215	5.68188e-33	Basal wound epidermis #2
c1079033_g1_i12	5.23402e-38	0.880505	0.9	0.334	6.21152e-33	Basal wound epidermis #2
c1072888_g2_i13	6.00415e-38	0.953967	0.956	0.389	7.12548e-33	Basal wound epidermis #2
c1085450_g1_i7^sp|P47845|LEG3_RABIT^sp|P16110|LEG3_MOUSE^Gal-bind_lectin2	6.20721e-38	0.97396	1	0.612	7.36647e-33	Basal wound epidermis #2
c1088010_g3_i31	8.69838e-38	0.36216	0.411	0.058	1.03229e-32	Basal wound epidermis #2
c1091925_g1_i1^sp|P11369|POL2_MOUSE^RVT_1^Tm12	1.26146e-37	0.504963	0.711	0.16	1.49705e-32	Basal wound epidermis #2
c1074746_g4_i1	1.87815e-37	0.364171	0.289	0.032	2.22892e-32	Basal wound epidermis #2
c1084257_g2_i13	2.17016e-37	0.820756	0.833	0.241	2.57546e-32	Basal wound epidermis #2
c1087951_g3_i2^sp|Q05816|FABP5_MOUSE2	2.27291e-37	0.999775	0.989	0.438	2.6974e-32	Basal wound epidermis #2
c825331_g1_i1	2.63502e-37	0.353162	0.422	0.061	3.12714e-32	Basal wound epidermis #2
c1080943_g6_i11	3.0908e-37	0.350042	0.478	0.08	3.66804e-32	Basal wound epidermis #2
c1063943_g1_i22	3.49614e-37	0.727684	0.611	0.117	4.14907e-32	Basal wound epidermis #2
c1063943_g2_i1^sp|P04083|ANXA1_HUMAN^Annexin2	3.53092e-37	0.801069	0.544	0.115	4.19035e-32	Basal wound epidermis #2
c1085414_g1_i3^sp|Q96FX8|PERP_HUMAN^Claudin_2^sigP^Tm42	4.02252e-37	1.01495	0.967	0.485	4.77377e-32	Basal wound epidermis #2
c1041761_g1_i1^sp|Q7SY65|K118B_XENLA^sp|O57611|K1C18_SCYST^Filament2	4.7725e-37	0.587196	0.667	0.145	5.66381e-32	Basal wound epidermis #2
c1074699_g2_i12	4.98196e-37	0.639596	0.722	0.17	5.91239e-32	Basal wound epidermis #2
c1067273_g2_i5^sp|Q99735|MGST2_HUMAN2	7.35501e-37	0.568933	0.756	0.178	8.72863e-32	Basal wound epidermis #2
c1081526_g2_i3^sp|Q8WZ64|ARAP2_HUMAN2	1.01356e-36	0.52593	0.578	0.112	1.20285e-31	Basal wound epidermis #2
c1086767_g2_i1	1.23853e-36	0.351625	0.489	0.084	1.46983e-31	Basal wound epidermis #2
c1067858_g2_i2^sp|P57682|KLF3_HUMAN^sp|Q60980|KLF3_MOUSE^zf-C2H2	1.36086e-36	0.603797	0.522	0.096	1.61502e-31	Basal wound epidermis #2
c1082675_g11_i1	2.07747e-36	0.885416	0.833	0.25	2.46546e-31	Basal wound epidermis #2
c1092046_g5_i11	2.15997e-36	0.628954	0.656	0.149	2.56336e-31	Basal wound epidermis #2
c1074891_g4_i2^sp|Q96BS2|CHP3_HUMAN^EF-hand_6	2.19575e-36	0.380987	0.522	0.098	2.60582e-31	Basal wound epidermis #2
c1063115_g5_i3^sp|Q2VIU1|ID2_PIG2	2.22556e-36	0.825696	0.867	0.281	2.64121e-31	Basal wound epidermis #2
c1086035_g1_i12	2.4069e-36	0.743875	0.878	0.284	2.85641e-31	Basal wound epidermis #2
c1026897_g3_i1	2.75602e-36	0.573448	0.511	0.103	3.27073e-31	Basal wound epidermis #2
c1085596_g1_i3^sp|A2VDP6|NXPE3_BOVIN^Neurexophilin^Tm12	2.92054e-36	0.519429	0.567	0.122	3.46598e-31	Basal wound epidermis #2
c1073337_g1_i2^sp|Q9R097|SPIT1_MOUSE^sp|B2BS84|IVBI_AUSLA^MANEC^sigP^Tm12	3.0962e-36	0.717598	0.933	0.303	3.67445e-31	Basal wound epidermis #2
c1079546_g4_i2^sp|P99029|PRDX5_MOUSE^sp|P30044|PRDX5_HUMAN^sp|Q9DCG9|TR112_MOUSE^Redoxin^Trm112p2	3.88521e-36	1.06311	0.978	0.643	4.61081e-31	Basal wound epidermis #2
c1084658_g1_i1	7.52152e-36	0.466554	0.389	0.056	8.92624e-31	Basal wound epidermis #2
c1064184_g1_i2^sp|Q8WVV9|HNRLL_HUMAN^RRM_6	7.87574e-36	0.654822	0.811	0.242	9.34662e-31	Basal wound epidermis #2
c1079367_g1_i2^sp|Q9NZM1|MYOF_HUMAN^C2^Tm11	7.89187e-36	0.700582	0.567	0.104	9.36575e-31	Basal wound epidermis #2
c1085634_g3_i5^sp|P39054|DYN2_MOUSE^Dynamin_N	8.64187e-36	0.36361	0.433	0.062	1.02558e-30	Basal wound epidermis #2
c1082163_g1_i3^sp|Q9HAT2|SIAE_HUMAN^DUF303^sigP1	1.25211e-35	0.699845	0.644	0.164	1.48595e-30	Basal wound epidermis #2
c1075822_g5_i1^sp|P10632|CP2C8_HUMAN^p450^Tm13	1.25297e-35	0.575826	0.7	0.168	1.48697e-30	Basal wound epidermis #2
c1078388_g2_i11	1.92274e-35	0.51625	0.667	0.16	2.28183e-30	Basal wound epidermis #2
c1088895_g2_i1^sp|O75689|ADAP1_HUMAN^Tm21	3.10997e-35	0.370976	0.533	0.099	3.69078e-30	Basal wound epidermis #2
c1084617_g8_i1^sp|P52209|6PGD_HUMAN^NAD_binding_2^sigP2	3.23579e-35	0.936143	0.922	0.429	3.84011e-30	Basal wound epidermis #2
c1092127_g3_i2^sigP2	3.24446e-35	0.415921	0.6	0.119	3.8504e-30	Basal wound epidermis #2
c1080574_g2_i1^sp|P43002|AT1B2_BUFMA^Na_K-ATPase^Tm11	4.25138e-35	0.4766	0.522	0.095	5.04536e-30	Basal wound epidermis #2
c1055997_g1_i1^sp|Q08DZ5|SDC1_BOVIN^sp|P34740|SDC1_MESAU^Syndecan^sigP^Tm12	4.91642e-35	0.802222	0.944	0.357	5.83461e-30	Basal wound epidermis #2
c1083008_g1_i2^sp|Q8VCA5|TMPS4_MOUSE^Trypsin	5.28932e-35	0.38346	0.456	0.074	6.27715e-30	Basal wound epidermis #2
c1074612_g1_i2	5.64855e-35	0.364307	0.4	0.066	6.70347e-30	Basal wound epidermis #2
c1089451_g2_i2^sp|Q9NQC3|RTN4_HUMAN^Reticulon^Tm2	6.46839e-35	0.835522	0.989	0.561	7.67643e-30	Basal wound epidermis #2
c1083241_g5_i1	6.77036e-35	0.440947	0.278	0.027	8.0348e-30	Basal wound epidermis #2
c1070513_g1_i3^sp|Q3SZ62|PGAM1_BOVIN^sp|Q5ZLN1|PGAM1_CHICK^His_Phos_1	6.80403e-35	0.568522	0.722	0.196	8.07475e-30	Basal wound epidermis #2
c1077011_g4_i1^sp|Q8K419|LEG4_MOUSE^Gal-bind_lectin2	7.48095e-35	0.884289	1	0.804	8.8781e-30	Basal wound epidermis #2
c1073397_g2_i11	7.90933e-35	0.377054	0.5	0.086	9.38648e-30	Basal wound epidermis #2
c1089078_g8_i1^sp|Q9GLK0|TGM1_CANFA^Transglut_N	8.63605e-35	0.664895	0.444	0.071	1.02489e-29	Basal wound epidermis #2
c1077125_g6_i11	9.25692e-35	0.365395	0.4	0.059	1.09857e-29	Basal wound epidermis #2
c1085868_g4_i12	1.25933e-34	0.59905	0.767	0.231	1.49452e-29	Basal wound epidermis #2
c1043756_g1_i1^sigP^Tm12	1.4854e-34	0.526068	0.678	0.163	1.76281e-29	Basal wound epidermis #2
c1080534_g3_i4^sp|P02691|MYP2_RABIT2	2.33068e-34	0.72612	0.578	0.122	2.76596e-29	Basal wound epidermis #2
c1090867_g1_i12	2.35451e-34	0.567373	0.744	0.201	2.79424e-29	Basal wound epidermis #2
c1081492_g6_i12	2.41978e-34	0.438968	0.689	0.162	2.87169e-29	Basal wound epidermis #2
c1074317_g11_i1	3.54545e-34	0.357698	0.378	0.055	4.2076e-29	Basal wound epidermis #2
c1074983_g3_i11	3.81221e-34	0.445751	0.533	0.098	4.52418e-29	Basal wound epidermis #2
c1086151_g1_i11	3.89525e-34	0.395642	0.378	0.051	4.62272e-29	Basal wound epidermis #2
c1077814_g2_i1^sp|Q5BVD1|TTMP_HUMAN^SEA^Tm11	9.45033e-34	0.373883	0.467	0.078	1.12153e-28	Basal wound epidermis #2
c1056466_g1_i22	2.21033e-33	0.931068	0.933	0.366	2.62314e-28	Basal wound epidermis #2
c1036500_g1_i6^sp|Q9YGC1|BLNK_CHICK^SH22	2.48262e-33	0.439194	0.733	0.179	2.94627e-28	Basal wound epidermis #2
c1068520_g2_i1^sp|P79928|P2RY4_XENLA^7tm_1^Tm6	3.35952e-33	0.371022	0.467	0.083	3.98694e-28	Basal wound epidermis #2
c1041953_g1_i1^sp|P0CG39|POTEJ_HUMAN2	4.02915e-33	0.840148	1	0.848	4.78164e-28	Basal wound epidermis #2
c1085815_g3_i11	1.38208e-32	0.391412	0.611	0.137	1.6402e-27	Basal wound epidermis #2
c1069932_g1_i1^sp|Q7Z5L3|C1QL2_HUMAN^Collagen^sigP2	1.51877e-32	0.426916	0.556	0.104	1.80242e-27	Basal wound epidermis #2
c1091781_g1_i12	2.49619e-32	0.445915	0.633	0.152	2.96238e-27	Basal wound epidermis #2
c1074583_g2_i1^sp|Q92754|AP2C_HUMAN^TF_AP-23	3.13253e-32	0.539576	0.678	0.182	3.71757e-27	Basal wound epidermis #2
c1070798_g1_i1^sp|Q90384|TDX_CYNPY^AhpC-TSA2	4.29743e-32	0.77285	1	0.88	5.10002e-27	Basal wound epidermis #2
c1064900_g1_i1^sp|A2VDR9|ZN750_BOVIN^sp|Q32MQ0|ZN750_HUMAN1	4.49405e-32	0.502697	0.456	0.076	5.33335e-27	Basal wound epidermis #2
c1068550_g3_i11	4.96265e-32	0.838965	0.922	0.385	5.88947e-27	Basal wound epidermis #2
c1053398_g1_i12	5.17978e-32	1.31751	1	0.638	6.14716e-27	Basal wound epidermis #2
c1082106_g1_i1^sp|Q6ZUI0|TPRG1_HUMAN^hSac21	6.61284e-32	0.383225	0.544	0.123	7.84786e-27	Basal wound epidermis #2
c1091078_g7_i3^sp|Q9UHB6|LIMA1_HUMAN^LIM1	8.81698e-32	0.678904	0.767	0.24	1.04636e-26	Basal wound epidermis #2
c1084101_g1_i4^sp|P58871|TB182_MOUSE^sp|Q9C0C2|TB182_HUMAN1	1.59158e-31	0.463234	0.633	0.153	1.88882e-26	Basal wound epidermis #2
c1074967_g1_i1^sp|Q2YDM1|ARL1_BOVIN^Arf2	1.59769e-31	0.766672	0.956	0.453	1.89607e-26	Basal wound epidermis #2
c1076922_g3_i12	1.66032e-31	1.01818	1	0.637	1.97041e-26	Basal wound epidermis #2
c1040482_g1_i12	1.72389e-31	1.10205	1	0.732	2.04585e-26	Basal wound epidermis #2
c787028_g1_i12	4.29182e-31	0.877892	0.967	0.595	5.09336e-26	Basal wound epidermis #2
c1091892_g2_i3^sp|O15296|LX15B_HUMAN^sp|Q9BYJ1|LOXE3_HUMAN^PLAT2	4.30888e-31	0.474262	0.522	0.105	5.11361e-26	Basal wound epidermis #2
c1091254_g1_i1^sp|Q99795|GPA33_HUMAN^sp|Q9JKA5|GPA33_MOUSE^V-set^Tm12	4.77858e-31	0.439881	0.733	0.196	5.67103e-26	Basal wound epidermis #2
c1082288_g1_i2^sp|Q6NWF6|K2C8_DANRE^sp|Q5K2N3|K2C8_PROAT^Filament1	5.02433e-31	0.371118	0.589	0.137	5.96268e-26	Basal wound epidermis #2
c1060088_g1_i4^sp|Q4FJU9|TMM40_MOUSE^Tm21	7.54328e-31	0.550255	0.533	0.108	8.95206e-26	Basal wound epidermis #2
c1089687_g1_i21	7.55332e-31	0.355016	0.456	0.079	8.96398e-26	Basal wound epidermis #2
c1090721_g1_i3^sp|Q95KM5|CLD3_CANFA^sp|Q765N9|CLD3_BOVIN^PMP22_Claudin^Tm32	8.11781e-31	0.51995	0.6	0.152	9.63389e-26	Basal wound epidermis #2
c1085979_g1_i2^sp|Q9DET5|TB15A_COTJA2	1.72152e-30	0.837485	1	0.581	2.04303e-25	Basal wound epidermis #2
c1090841_g2_i11	1.74197e-30	0.385445	0.456	0.087	2.0673e-25	Basal wound epidermis #2
c1064319_g1_i1^sp|A5D7D1|ACTN4_BOVIN^sp|O43707|ACTN4_HUMAN^CH^Spectrin2	1.89463e-30	0.65109	0.878	0.327	2.24848e-25	Basal wound epidermis #2
c1069464_g2_i1^sp|Q6P9S0|MTSSL_MOUSE^sp|O43312|MTSS1_HUMAN^IMD1	2.23024e-30	0.497768	0.533	0.106	2.64676e-25	Basal wound epidermis #2
c1079233_g2_i8^sp|Q9UDY2|ZO2_HUMAN^PDZ2	2.76226e-30	0.524071	0.5	0.096	3.27814e-25	Basal wound epidermis #2
c1077526_g1_i1	3.58813e-30	0.475889	0.589	0.138	4.25825e-25	Basal wound epidermis #2
c1054366_g1_i1^sp|P25815|S100P_HUMAN2	4.61681e-30	0.872555	1	0.614	5.47904e-25	Basal wound epidermis #2
c1083182_g4_i11	4.63028e-30	0.35781	0.5	0.104	5.49503e-25	Basal wound epidermis #2
c1082893_g1_i1^sp|Q5RFS5|OCLN_PONAB^Occludin_ELL2	5.89207e-30	0.406149	0.533	0.12	6.99247e-25	Basal wound epidermis #2
c1027595_g3_i1^sp|P52789|HXK2_HUMAN^Hexokinase_1	7.19211e-30	0.378216	0.422	0.079	8.53531e-25	Basal wound epidermis #2
c1091581_g1_i1^sp|P58107|EPIPL_HUMAN^sp|Q8R0W0|EPIPL_MOUSE3	7.32661e-30	0.738116	0.778	0.252	8.69492e-25	Basal wound epidermis #2
c1068064_g1_i1^sp|P13255|GNMT_RAT^Methyltransf_232	7.36839e-30	0.614397	0.589	0.146	8.74451e-25	Basal wound epidermis #2
c1054366_g2_i12	1.12614e-29	0.629509	0.967	0.428	1.33646e-24	Basal wound epidermis #2
c1068430_g1_i1^sp|P59645|FXYD3_RAT2	1.47851e-29	0.395963	0.611	0.157	1.75464e-24	Basal wound epidermis #2
c1075744_g2_i11	1.61138e-29	0.432092	0.644	0.162	1.91232e-24	Basal wound epidermis #2
c1058399_g1_i3^sp|Q28808|IFI6_PANTR^sp|P09912|IFI6_HUMAN^Ifi-6-16^Tm32	1.82145e-29	0.612687	0.711	0.2	2.16163e-24	Basal wound epidermis #2
c1088608_g2_i2^sp|Q7ZXF5|FACR1_XENLA^Epimerase^Tm1	1.88268e-29	0.47079	0.544	0.113	2.23429e-24	Basal wound epidermis #2
c1064114_g2_i2^sp|Q9Y624|JAM1_HUMAN^V-set^Tm12	1.94639e-29	0.398073	0.567	0.134	2.30989e-24	Basal wound epidermis #2
c1083147_g5_i3^sp|Q2NKU9|EMP2_BOVIN2	2.46026e-29	0.561577	0.844	0.284	2.91974e-24	Basal wound epidermis #2
c1073420_g2_i1^sp|P09034|ASSY_RAT^sp|Q5M8Z6|ASSY_XENTR^Arginosuc_synth1	3.72174e-29	0.556601	0.533	0.099	4.41681e-24	Basal wound epidermis #2
c1072960_g2_i1^sp|Q6DIF4|WDR1_XENTR1	5.35413e-29	0.434965	0.733	0.227	6.35406e-24	Basal wound epidermis #2
c1091781_g2_i1^Tm11	5.69495e-29	0.363041	0.489	0.103	6.75854e-24	Basal wound epidermis #2
c1078436_g8_i2^sp|O14880|MGST3_HUMAN2	9.65629e-29	0.686588	0.867	0.349	1.14597e-23	Basal wound epidermis #2
c1091062_g2_i1^sp|Q6P6Q2|K2C5_RAT^sp|Q08D91|K2C75_BOVIN^Filament2	1.12359e-28	0.831017	1	0.755	1.33343e-23	Basal wound epidermis #2
c1089084_g5_i1^sp|Q07283|TRHY_HUMAN1	2.31135e-28	0.403616	0.544	0.134	2.74302e-23	Basal wound epidermis #2
c1080292_g12_i12	2.31578e-28	0.634011	0.756	0.225	2.74827e-23	Basal wound epidermis #2
c1071943_g3_i1^sp|P18589|MX2_RAT^THAP	2.6549e-28	0.488085	0.478	0.096	3.15073e-23	Basal wound epidermis #2
c1071914_g2_i1^sp|Q8R3W7|AGR3_MOUSE^Thioredox_DsbH^sigP1	2.88342e-28	0.361596	0.456	0.092	3.42193e-23	Basal wound epidermis #2
c1090600_g1_i1^sp|P11183|GCSH_CHICK1	3.07115e-28	0.575232	0.556	0.126	3.64472e-23	Basal wound epidermis #2
c1050745_g1_i12	3.85062e-28	0.420985	0.478	0.102	4.56976e-23	Basal wound epidermis #2
c1076727_g7_i11	4.92098e-28	0.504586	0.7	0.206	5.84003e-23	Basal wound epidermis #2
c1086497_g2_i21	5.21017e-28	0.507945	0.6	0.147	6.18322e-23	Basal wound epidermis #2
c1079892_g2_i3^sp|Q8TBH0|ARRD2_HUMAN^Arrestin_C1	5.83973e-28	0.433363	0.522	0.124	6.93036e-23	Basal wound epidermis #2
c1088955_g1_i2^sp|Q9GLG2|CAN1_MACFA^Peptidase_C22	9.53552e-28	0.619899	0.911	0.355	1.13164e-22	Basal wound epidermis #2
c1074810_g1_i1^sp|P08833|IBP1_HUMAN	1.19106e-27	0.388106	0.378	0.062	1.4135e-22	Basal wound epidermis #2
c1090287_g3_i11	1.23525e-27	0.665114	0.6	0.169	1.46595e-22	Basal wound epidermis #2
c1068087_g1_i1	1.79977e-27	0.422802	0.422	0.084	2.13589e-22	Basal wound epidermis #2
c1057067_g1_i1^sp|Q61468|MSLN_MOUSE^Mesothelin1	2.16764e-27	0.36706	0.5	0.107	2.57247e-22	Basal wound epidermis #2
c1077841_g1_i2^sp|Q9UDY2|ZO2_HUMAN^PDZ3	2.40977e-27	0.508951	0.5	0.121	2.85982e-22	Basal wound epidermis #2
c1083357_g2_i2^sp|Q62656|PTPRZ_RAT^sp|P23471|PTPRZ_HUMAN^Carb_anhydrase^sigP^Tm12	3.97701e-27	0.437367	0.544	0.135	4.71975e-22	Basal wound epidermis #2
c1089135_g3_i1^sp|Q99N50|SYTL2_MOUSE^C22	4.14232e-27	0.361567	0.622	0.154	4.91594e-22	Basal wound epidermis #2
c1080167_g2_i1^sp|P24479|S10AB_CHICK^S_1002	5.43258e-27	0.673094	1	0.843	6.44716e-22	Basal wound epidermis #2
c1088020_g2_i1^sp|Q2HWU3|CALR_MACFU^sp|P15253|CALR_RABIT^Calreticulin^sigP^Tm12	7.64832e-27	0.842837	0.967	0.61	9.07672e-22	Basal wound epidermis #2
c1066591_g3_i3^sp|O93235|CIRBA_XENLA^sp|Q5RF83|CIRBP_PONAB^RRM_12	1.05799e-26	0.569379	1	0.981	1.25558e-21	Basal wound epidermis #2
c1085889_g8_i2^sp|Q92123|AT1A1_XENLA^Cation_ATPase_N^Tm102	1.26264e-26	0.68346	0.844	0.35	1.49845e-21	Basal wound epidermis #2
c1081049_g3_i1	1.43269e-26	0.439978	0.511	0.111	1.70026e-21	Basal wound epidermis #2
c1073334_g1_i13	1.61662e-26	0.65411	0.922	0.433	1.91854e-21	Basal wound epidermis #2
c1081040_g4_i3^UPAR_LY61	1.61976e-26	0.567839	0.422	0.07	1.92226e-21	Basal wound epidermis #2
c1083026_g4_i4^sp|P13135|CPNS1_BOVIN^EF-hand_82	2.17998e-26	0.800721	0.956	0.588	2.58711e-21	Basal wound epidermis #2
c1065609_g1_i2^sp|Q9E6N3|DEN_GAHVM^sp|P35467|S10A1_RAT^S_100	2.81595e-26	0.957504	0.3	0.042	3.34186e-21	Basal wound epidermis #2
c1068519_g1_i4^sp|Q52M98|1433T_XENLA^14-3-3^Tm12	2.94853e-26	0.576826	0.989	0.932	3.4992e-21	Basal wound epidermis #2
c1089078_g9_i1	2.98381e-26	0.600105	0.278	0.045	3.54107e-21	Basal wound epidermis #2
c1083975_g2_i12	3.06687e-26	0.400628	0.489	0.107	3.63964e-21	Basal wound epidermis #2
c1086862_g1_i22	4.52356e-26	0.470353	0.722	0.222	5.36839e-21	Basal wound epidermis #2
c1090757_g1_i1^sp|Q9ESM6|GDPD2_MOUSE^GDPD^Tm62	6.02372e-26	0.442191	0.456	0.094	7.1487e-21	Basal wound epidermis #2
c1048782_g1_i1^sp|Q5E9E1|PDLI1_BOVIN^PDZ2	6.07199e-26	0.46458	0.667	0.191	7.20599e-21	Basal wound epidermis #2
c1077798_g4_i3^sp|Q6ZVX7|NCRP1_HUMAN^FBA2	6.93744e-26	0.584466	0.9	0.349	8.23308e-21	Basal wound epidermis #2
c1066587_g2_i3^sp|Q7YRK6|CX6B1_TARSY2	7.76004e-26	0.699523	0.989	0.66	9.2093e-21	Basal wound epidermis #2
c1081315_g2_i8^sp|Q62936|DLG3_RAT^L27_1	7.81616e-26	0.357345	0.589	0.147	9.2759e-21	Basal wound epidermis #2
c1521954_g1_i1	8.93218e-26	0.388718	0.478	0.103	1.06004e-20	Basal wound epidermis #2
c1080610_g2_i13	9.23354e-26	0.703747	0.967	0.488	1.0958e-20	Basal wound epidermis #2
c1064879_g1_i2^sp|Q9QY10|FGFP1_RAT^FGF-BP1^sigP3	1.2503e-25	0.578333	0.522	0.134	1.4838e-20	Basal wound epidermis #2
c1061018_g1_i1^sp|Q6PBD4|HES4_XENTR^Hairy_orange1	1.27018e-25	0.441211	0.711	0.21	1.5074e-20	Basal wound epidermis #2
c1087601_g1_i3^sp|Q8JZM8|MUC4_MOUSE^EGF_CA^Tm11	1.66126e-25	0.498154	0.489	0.113	1.97151e-20	Basal wound epidermis #2
c1079664_g3_i1^sp|Q9P2E3|ZNFX1_HUMAN^sp|Q8R151|ZNFX1_MOUSE^AAA_11^Tm1	3.79839e-25	0.554482	0.556	0.13	4.50777e-20	Basal wound epidermis #2
c1085626_g3_i12	4.31275e-25	0.356918	0.556	0.141	5.1182e-20	Basal wound epidermis #2
c1070356_g2_i12	4.37071e-25	0.682571	0.378	0.068	5.18698e-20	Basal wound epidermis #2
c1078749_g3_i1^sp|Q8NE86|MCU_HUMAN^DUF607^Tm21	4.82611e-25	0.444551	0.556	0.161	5.72743e-20	Basal wound epidermis #2
c1071836_g4_i6^sp|O60701|UGDH_HUMAN^UDPG_MGDP_dh_N1	1.40908e-24	0.67217	0.6	0.167	1.67224e-19	Basal wound epidermis #2
c1092690_g1_i2^sp|Q9JLC8|SACS_MOUSE^sp|Q9NZJ4|SACS_HUMAN^HEPN1	1.6938e-24	0.639071	0.711	0.241	2.01013e-19	Basal wound epidermis #2
c1092675_g2_i3^RVT_11	2.00349e-24	0.578723	0.567	0.154	2.37766e-19	Basal wound epidermis #2
c1057994_g4_i2^sp|P07091|S10A4_MOUSE3	2.10772e-24	1.05923	0.911	0.383	2.50135e-19	Basal wound epidermis #2
c1079703_g7_i12	2.1261e-24	0.46904	0.589	0.164	2.52316e-19	Basal wound epidermis #2
c1066765_g1_i1^sp|Q8R5H6|WASF1_MOUSE^sp|Q0IIJ3|WASF1_BOVIN^WH2	3.06429e-24	0.380345	0.489	0.11	3.63657e-19	Basal wound epidermis #2
c1084111_g4_i11	4.82407e-24	0.400259	0.633	0.172	5.72501e-19	Basal wound epidermis #2
c1078022_g2_i11	5.87591e-24	0.444742	0.489	0.128	6.97329e-19	Basal wound epidermis #2
c1079913_g3_i4^sp|P30999|CTND1_MOUSE^Arm1	6.10413e-24	0.527205	0.789	0.299	7.24413e-19	Basal wound epidermis #2
c1059647_g1_i2^sp|P35221|CTNA1_HUMAN^Vinculin3	7.46356e-24	0.627918	0.878	0.377	8.85746e-19	Basal wound epidermis #2
c1080241_g6_i1^sp|Q99K85|SERC_MOUSE^Aminotran_5	1.23972e-23	0.490994	0.367	0.08	1.47125e-18	Basal wound epidermis #2
c1037149_g1_i1^sp|O14463|TRX1_SCHPO^Thioredoxin^sigP2	1.48084e-23	0.708316	0.889	0.413	1.7574e-18	Basal wound epidermis #2
c1080299_g6_i11	1.57211e-23	0.373404	0.767	0.273	1.86572e-18	Basal wound epidermis #2
c1085022_g1_i11	2.39059e-23	0.442822	0.444	0.112	2.83705e-18	Basal wound epidermis #2
c1085155_g3_i11	2.42237e-23	0.407396	0.567	0.162	2.87477e-18	Basal wound epidermis #2
c1071874_g7_i13	2.48009e-23	0.401457	0.744	0.254	2.94327e-18	Basal wound epidermis #2
c1088980_g1_i3^sp|Q9P1F3|ABRAL_HUMAN2	2.48346e-23	0.543721	0.889	0.413	2.94727e-18	Basal wound epidermis #2
c1077905_g2_i2^sp|Q5XHK2|143BA_XENLA^14-3-31	2.53801e-23	0.586263	1	0.691	3.01201e-18	Basal wound epidermis #2
c1081825_g5_i1^sp|Q9NUV9|GIMA4_HUMAN^AIG1^Tm1	2.54404e-23	0.407739	0.611	0.187	3.01916e-18	Basal wound epidermis #2
c1081270_g1_i13	2.72247e-23	0.520927	0.811	0.308	3.23092e-18	Basal wound epidermis #2
c1092521_g3_i21	2.76339e-23	0.479905	0.567	0.148	3.27949e-18	Basal wound epidermis #2
c1082769_g1_i5^sp|A2A7S8|K1522_MOUSE^Tm23	2.91427e-23	0.419863	0.567	0.154	3.45854e-18	Basal wound epidermis #2
c1088757_g4_i12	4.61419e-23	0.557499	0.733	0.242	5.47594e-18	Basal wound epidermis #2
c531275_g1_i1	5.24567e-23	0.363633	0.411	0.094	6.22536e-18	Basal wound epidermis #2
c1091924_g1_i12	7.11014e-23	0.396739	0.889	0.326	8.43803e-18	Basal wound epidermis #2
c1072861_g2_i3^sp|Q3SYY7|OCAD2_BOVIN^OCIA1	1.10407e-22	0.352722	0.456	0.101	1.31027e-17	Basal wound epidermis #2
c1077304_g2_i3^sp|O43795|MYO1B_HUMAN^Myosin_head1	1.33502e-22	0.360252	0.622	0.17	1.58434e-17	Basal wound epidermis #2
c1080175_g2_i12	1.46113e-22	0.404427	0.478	0.124	1.73401e-17	Basal wound epidermis #2
c1071783_g2_i3^sp|Q5BJH2|TM128_HUMAN	1.80527e-22	0.423021	0.522	0.138	2.14242e-17	Basal wound epidermis #2
c1073980_g2_i1^sp|P49716|CEBPD_HUMAN3	1.9201e-22	0.502866	0.967	0.458	2.27869e-17	Basal wound epidermis #2
c1071370_g2_i2^sp|Q8BK64|AHSA1_MOUSE^Aha1_N	2.08076e-22	0.357792	0.411	0.088	2.46936e-17	Basal wound epidermis #2
c1087685_g6_i11	2.10196e-22	0.666442	0.967	0.546	2.49452e-17	Basal wound epidermis #2
c1078911_g2_i2^sp|Q99JY4|TRABD_MOUSE^TraB	2.26848e-22	0.377017	0.578	0.152	2.69214e-17	Basal wound epidermis #2
c1086770_g3_i2^sp|P30931|TF_BOVIN^Interfer-bind1	2.27789e-22	0.354926	0.422	0.094	2.70331e-17	Basal wound epidermis #2
c1080598_g7_i11	2.30764e-22	0.441879	0.778	0.262	2.73861e-17	Basal wound epidermis #2
c1079113_g3_i4^sp|Q9H4G0|E41L1_HUMAN^sp|Q9WTP0|E41L1_RAT^4_1_CTD	4.36958e-22	0.526332	0.611	0.201	5.18564e-17	Basal wound epidermis #2
c1077247_g1_i1^sp|O15020|SPTN2_HUMAN^sp|Q62261|SPTB2_MOUSE^Spectrin2	4.81357e-22	0.366272	0.533	0.148	5.71255e-17	Basal wound epidermis #2
c1078294_g2_i6^sp|P63102|1433Z_RAT^14-3-3	5.35398e-22	0.727555	0.922	0.512	6.35389e-17	Basal wound epidermis #2
c1076361_g1_i12	8.61672e-22	0.460371	0.911	0.382	1.0226e-16	Basal wound epidermis #2
c1075578_g1_i11	9.60122e-22	0.444376	0.711	0.239	1.13943e-16	Basal wound epidermis #2
c1091823_g2_i1^sp|Q05654|RTF21_SCHPO^sp|P28347|TEAD1_HUMAN^RVT_1^TEA2	9.81044e-22	0.403533	0.7	0.239	1.16426e-16	Basal wound epidermis #2
c1072231_g2_i11	1.93629e-21	0.565188	0.733	0.315	2.29791e-16	Basal wound epidermis #2
c1090414_g1_i2^sp|P04083|ANXA1_HUMAN^Annexin3	3.28005e-21	0.581446	0.967	0.667	3.89263e-16	Basal wound epidermis #2
c1077195_g3_i12	5.32935e-21	0.583633	0.944	0.53	6.32466e-16	Basal wound epidermis #2
c1073199_g6_i1^sp|P24032|MLRN_CHICK^EF-hand_12	9.01022e-21	0.533059	0.989	0.701	1.0693e-15	Basal wound epidermis #2
c1082117_g1_i1	1.63204e-20	0.399705	0.667	0.259	1.93684e-15	Basal wound epidermis #2
c1071222_g1_i1^sp|O08738|CASP6_MOUSE^sp|Q3T0P5|CASP6_BOVIN^Peptidase_C142	2.32166e-20	0.393161	0.711	0.236	2.75526e-15	Basal wound epidermis #2
c1089707_g6_i3^sp|Q9Z254|GIPC1_RAT^sp|O14908|GIPC1_HUMAN^PDZ^Tm1	2.34223e-20	0.373251	0.567	0.171	2.77967e-15	Basal wound epidermis #2
c1081597_g1_i1	2.36589e-20	0.494179	0.7	0.236	2.80775e-15	Basal wound epidermis #2
c1069225_g1_i1^sp|P19157|GSTP1_MOUSE^GST_N2	2.4401e-20	1.38692	0.7	0.419	2.89581e-15	Basal wound epidermis #2
c1089017_g2_i1^sp|Q6GQG3|AR19B_XENLA^sp|Q6DEB4|AR19A_XENLA^Endosulfine	2.96619e-20	0.448109	0.778	0.298	3.52015e-15	Basal wound epidermis #2
c1090403_g1_i1^sp|P62155|CALM_XENLA3	3.08054e-20	0.518866	0.989	0.811	3.65586e-15	Basal wound epidermis #2
c1081247_g2_i13	4.06562e-20	0.362285	0.456	0.121	4.82491e-15	Basal wound epidermis #2
c1048952_g1_i11	6.25157e-20	0.356438	0.489	0.135	7.41911e-15	Basal wound epidermis #2
c1092656_g1_i2^RVT_12	7.33871e-20	0.537207	0.956	0.824	8.70929e-15	Basal wound epidermis #2
c1090404_g3_i1^sp|P08548|LIN1_NYCCO	7.67885e-20	0.353665	0.4	0.095	9.11295e-15	Basal wound epidermis #2
c1069483_g1_i4^sp|Q9CPU4|MGST3_MOUSE2	7.69245e-20	0.508571	0.822	0.354	9.12909e-15	Basal wound epidermis #2
c1074205_g7_i1^sp|Q9D115|ZN706_MOUSE1	1.09245e-19	0.560378	0.967	0.793	1.29648e-14	Basal wound epidermis #2
c1077083_g2_i2	1.15211e-19	0.43339	0.622	0.208	1.36728e-14	Basal wound epidermis #2
c1082840_g5_i1^sp|Q9UQQ2|SH2B3_HUMAN^Phe_ZIP^Tm11	2.17596e-19	0.562291	0.667	0.245	2.58235e-14	Basal wound epidermis #2
c1080071_g3_i1^sp|P59999|ARPC4_MOUSE^ARPC41	2.34229e-19	0.443542	0.933	0.52	2.77973e-14	Basal wound epidermis #2
c1078848_g4_i3^sp|P20810|ICAL_HUMAN^Calpain_inhib2	3.04077e-19	0.57013	0.911	0.47	3.60867e-14	Basal wound epidermis #2
c1068847_g1_i2^PARP	4.57491e-19	0.376469	0.367	0.083	5.42931e-14	Basal wound epidermis #2
c1075137_g1_i1^sp|Q80X45|KISHB_MOUSE	6.5519e-19	0.356273	0.467	0.122	7.77554e-14	Basal wound epidermis #2
c1074262_g1_i1^sp|P26990|ARF6_CHICK^Arf	7.33039e-19	0.369617	0.756	0.302	8.69941e-14	Basal wound epidermis #2
c1082990_g2_i1^sp|Q5RDD0|TIM23_PONAB	7.66908e-19	0.367754	0.489	0.145	9.10135e-14	Basal wound epidermis #2
c1064362_g1_i3^sp|Q863G0|COX8B_ATEBE2	9.05925e-19	0.4253	0.878	0.38	1.07512e-13	Basal wound epidermis #2
c1079590_g1_i2^sp|Q922R8|PDIA6_MOUSE	9.6085e-19	0.590478	0.6	0.208	1.1403e-13	Basal wound epidermis #2
c1048328_g2_i1	1.0616e-18	0.498042	0.878	0.412	1.25986e-13	Basal wound epidermis #2
c1091783_g1_i21	1.15044e-18	0.362974	0.578	0.179	1.3653e-13	Basal wound epidermis #2
c1092276_g1_i2^sp|Q6INX3|MLECA_XENLA^sp|Q14165|MLEC_HUMAN^Tm11	1.27741e-18	0.351619	0.689	0.241	1.51598e-13	Basal wound epidermis #2
c1075498_g5_i12	3.69537e-18	0.541496	0.989	0.655	4.38551e-13	Basal wound epidermis #2
c1070986_g2_i2^sp|P33176|KINH_HUMAN^Kinesin1	3.91884e-18	0.498295	0.611	0.202	4.65073e-13	Basal wound epidermis #2
c1077822_g2_i1^sp|Q9DB73|NB5R1_MOUSE^sp|Q9UHQ9|NB5R1_HUMAN^NAD_binding_12	4.65969e-18	0.354768	0.611	0.227	5.52994e-13	Basal wound epidermis #2
c1073873_g2_i1^sp|Q09666|AHNK_HUMAN3	6.86501e-18	0.577998	0.911	0.518	8.14712e-13	Basal wound epidermis #2
c1084743_g3_i12	1.43031e-17	0.408678	0.678	0.254	1.69744e-12	Basal wound epidermis #2
c1089882_g7_i3^sp|Q8JFZ2|GSTP1_XENLA^GST_N^sigP3	1.79896e-17	0.528085	0.956	0.521	2.13493e-12	Basal wound epidermis #2
c1092292_g5_i12	1.84556e-17	0.513636	0.944	0.618	2.19024e-12	Basal wound epidermis #2
c1091049_g5_i1^sp|P61107|RAB14_RAT1	1.87427e-17	0.448257	0.867	0.445	2.22431e-12	Basal wound epidermis #2
c1077263_g1_i1^sp|Q99973|TEP1_HUMAN^TROVE2	2.00208e-17	0.457579	0.656	0.26	2.37599e-12	Basal wound epidermis #2
c1010041_g1_i1^sp|Q91X49|MALL_MOUSE^MARVEL^Tm41	5.51839e-17	0.650907	0.256	0.062	6.54901e-12	Basal wound epidermis #2
c1087514_g1_i6^sp|O95758|PTBP3_HUMAN^sp|Q8BHD7|PTBP3_MOUSE^RRM_61	5.89826e-17	0.508354	0.767	0.348	6.99982e-12	Basal wound epidermis #2
c1075228_g7_i3^sp|Q8BVU5|NUDT9_MOUSE^sp|Q9BW91|NUDT9_HUMAN^NUDIX^sigP	5.96109e-17	0.360912	0.733	0.3	7.07438e-12	Basal wound epidermis #2
c1072462_g3_i3^sp|Q9W7M6|LDHA_AMBME1	6.35564e-17	0.498569	0.922	0.59	7.54262e-12	Basal wound epidermis #2
c1090147_g2_i4^sp|Q6GPV4|C4S1B_XENLA1	7.75293e-17	0.399872	0.789	0.321	9.20086e-12	Basal wound epidermis #2
c1082892_g1_i2^sp|Q9Y4E6|WDR7_HUMAN^sp|P21796|VDAC1_HUMAN^Porin_3^WD401	9.12812e-17	0.559845	0.622	0.242	1.08329e-11	Basal wound epidermis #2
c1077025_g3_i4^sp|B2GUZ5|CAZA1_RAT^F-actin_cap_A^Tm11	1.52301e-16	0.554713	0.644	0.256	1.80745e-11	Basal wound epidermis #2
c1070313_g1_i32	1.52885e-16	0.534057	1	0.894	1.81438e-11	Basal wound epidermis #2
c1090585_g2_i2^sp|P12787|COX5A_MOUSE^sp|B0VYY0|COX5A_SAGLB^COX5A2	2.06896e-16	0.53582	0.933	0.584	2.45536e-11	Basal wound epidermis #2
c1080632_g5_i2^sp|O00534|VMA5A_HUMAN^VIT^Tm13	2.3891e-16	0.373937	0.644	0.253	2.83529e-11	Basal wound epidermis #2
c1082085_g1_i1^sp|Q4KM73|KCY_RAT^AAA_17^sigP2	3.17972e-16	0.441723	0.611	0.233	3.77357e-11	Basal wound epidermis #2
c1075957_g7_i11^sp|Q6GNP0|CQ10B_XENLA^Polyketide_cyc1	3.59277e-16	0.388758	0.733	0.302	4.26376e-11	Basal wound epidermis #2
c1084848_g2_i3^sp|O15417|TNC18_HUMAN	5.0109e-16	0.406414	0.722	0.287	5.94674e-11	Basal wound epidermis #2
c1079203_g2_i3^sp|Q9UHX1|PUF60_HUMAN^sp|Q5R469|PUF60_PONAB^RRM_11	6.85447e-16	0.351036	0.556	0.187	8.13461e-11	Basal wound epidermis #2
c1057893_g1_i1^sp|P48506|GSH1_HUMAN^GCS1	6.93978e-16	0.354718	0.511	0.163	8.23585e-11	Basal wound epidermis #2
c997285_g1_i1^sp|P27918|PROP_HUMAN^sp|P11680|PROP_MOUSE^TSP_1^sigP2	7.57987e-16	0.386259	0.467	0.131	8.99549e-11	Basal wound epidermis #2
c1080239_g1_i2^sp|Q99KF1|TMED9_MOUSE^sp|Q9BVK6|TMED9_HUMAN^EMP24_GP25L^sigP^Tm22	7.90272e-16	0.373466	0.789	0.342	9.37863e-11	Basal wound epidermis #2
c1068394_g2_i1^sp|P15122|ALDR_RABIT^sp|O60218|AK1BA_HUMAN^Aldo_ket_red1	8.55574e-16	0.47797	0.9	0.461	1.01536e-10	Basal wound epidermis #2
c1067003_g1_i4^sp|P06454|PTMA_HUMAN^Prothymosin1	9.61184e-16	0.408845	1	0.94	1.14069e-10	Basal wound epidermis #2
c1079939_g7_i3^sp|Q8HZP6|FOS_FELCA^sp|O97930|FOS_PIG	1.00301e-15	0.547202	0.5	0.18	1.19033e-10	Basal wound epidermis #2
c1085027_g1_i1^sp|Q2KIG0|ETFD_BOVIN^sp|P26882|PPID_BOVIN^Pro_isomerase^Thi4	1.15103e-15	0.353508	0.678	0.288	1.366e-10	Basal wound epidermis #2
c1085408_g1_i1^sp|Q9UBV8|PEF1_HUMAN^sp|Q5PQ53|PEF1_XENLA^EF-hand_62	2.29495e-15	0.383015	0.756	0.316	2.72355e-10	Basal wound epidermis #2
c1069700_g2_i1^sp|Q9BXS4|TMM59_HUMAN^BSMAP^Tm11	3.03549e-15	0.380869	0.789	0.331	3.60239e-10	Basal wound epidermis #2
c1073495_g1_i2^sp|Q6L708|CLD1_BOVIN^sp|O88551|CLD1_MOUSE^PMP22_Claudin^Tm42	3.76064e-15	0.410349	0.489	0.157	4.46298e-10	Basal wound epidermis #2
c1076927_g2_i1^sp|P07341|ALDOB_CHICK^Glycolytic^Tm13	4.23524e-15	0.406594	0.878	0.434	5.02621e-10	Basal wound epidermis #2
c1073343_g1_i1^sp|Q28ED6|CV032_XENTR2	4.37623e-15	0.38958	0.778	0.349	5.19353e-10	Basal wound epidermis #2
c1076767_g1_i1	4.51988e-15	0.406156	0.711	0.302	5.36401e-10	Basal wound epidermis #2
c1077438_g2_i2^sp|Q92734|TFG_HUMAN^PB1	4.71844e-15	0.469368	0.633	0.248	5.59965e-10	Basal wound epidermis #2
c1082349_g1_i2	4.93999e-15	0.390633	0.8	0.38	5.86259e-10	Basal wound epidermis #2
c1090687_g2_i1^sp|Q8WN55|PTBP1_BOVIN^sp|P17225|PTBP1_MOUSE^sp|P26599|PTBP1_HUMAN^RRM_61	5.11407e-15	0.73175	0.689	0.334	6.06918e-10	Basal wound epidermis #2
c1074659_g1_i1^sp|P24898|JUNB_RAT^Jun2	7.15603e-15	0.416814	0.911	0.474	8.49249e-10	Basal wound epidermis #2
c1074052_g2_i1^sp|P38657|PDIA3_BOVIN^Thioredoxin^sigP^Tm11	7.37619e-15	0.374912	0.922	0.492	8.75377e-10	Basal wound epidermis #2
c1087875_g3_i12	7.74908e-15	0.475651	1	0.847	9.19629e-10	Basal wound epidermis #2
c1063777_g1_i1^sp|Q13887|KLF5_HUMAN^zf-C2H2_41	7.82798e-15	0.629034	0.278	0.085	9.28994e-10	Basal wound epidermis #2
c1084978_g3_i12	8.42111e-15	0.451038	0.944	0.61	9.99384e-10	Basal wound epidermis #2
c1077946_g2_i11	1.09636e-14	0.387282	0.8	0.382	1.30112e-09	Basal wound epidermis #2
c1091969_g1_i3^sp|Q9D3D9|ATPD_MOUSE^sp|P30049|ATPD_HUMAN^ATP-synt_DE_N	1.24958e-14	0.366426	0.511	0.168	1.48295e-09	Basal wound epidermis #2
c1075422_g10_i1^sp|Q71S46|AT5G3_RAT1	1.5049e-14	0.35389	1	0.945	1.78595e-09	Basal wound epidermis #2
[truncated: 6,703 more rows]
