# Supplementary material for: Transcriptomic landscape of the blastema niche in regenerating adult axolotl limbs at single-cell resolution
Source: Nat Commun. 2018 Dec 4;9:5153. doi: 10.1038/s41467-018-07604-0 (PMC6279788; doi:10.1038/s41467-018-07604-0)
Supplement: Supplementary file 8 — Supplementary Data 6 [file 41467_2018_7604_MOESM8_ESM.xlsx]

## Sheet: Sheet1
Supplementary Data 6. Undifferentiated distal blastema markers defined by URD at medium-bud blastema stage.
gene	AUCPR	exp.fc	posFrac	posFrac_rest	nTrans	nTrans_rest
c1040482_g1_i1	0.72	2.561	0.947	0.139	3.611	1.05
c1076922_g3_i1	0.707	2.142	0.909	0.123	2.812	0.67
c1081900_g1_i4^sp|P25815|S100P_HUMAN	0.704	2.297	0.874	0.148	3.089	0.792
c1072065_g2_i1	0.702	2.837	0.868	0.464	4.728	1.891
c1091168_g1_i2^sp|Q66S13|NATT4_THANI^DUF946^sigP	0.699	2.029	0.865	0.094	2.568	0.539
c1091062_g2_i1^sp|Q6P6Q2|K2C5_RAT^sp|Q08D91|K2C75_BOVIN^Filament	0.699	2.451	0.959	0.249	3.798	1.347
c1085880_g6_i1^sp|P08776|K2C8_XENLA^Filament	0.689	2.206	0.934	0.229	3.088	0.882
c1089660_g8_i1^sp|P08777|K1C1_XENLA^sp|Q64291|K1C12_MOUSE^Filament	0.687	2.318	0.934	0.18	3.362	1.044
c1054366_g1_i1^sp|P25815|S100P_HUMAN	0.686	2.174	0.858	0.106	2.856	0.682
c1053400_g1_i1^sp|Q9CQD7|PINLY_MOUSE^UPAR_LY6	0.644	1.61	0.745	0.107	2.012	0.402
c1086285_g2_i2^sp|Q2M2I5|K1C24_HUMAN^sp|Q28706|K1C12_RABIT^Filament	0.643	1.56	0.811	0.106	2.016	0.456
c1088552_g1_i1	0.628	0.79	0.308	0.019	0.826	0.036
c1075841_g2_i2	0.62	1.254	0.431	0.045	1.362	0.108
c1020768_g1_i2^sp|Q9H2S6|TNMD_HUMAN^BRICHOS^Tm1	0.614	0.999	0.292	0.024	1.036	0.037
c1086627_g4_i2^sp|A7ZXS0|RIHA_ECOHS^IU_nuc_hydro	0.601	0.985	0.528	0.063	1.134	0.149
c1080610_g2_i1	0.599	1.179	0.588	0.073	1.414	0.235
c1083312_g1_i2^sp|P70390|SHOX2_MOUSE	0.574	0.628	0.189	0.013	0.653	0.025
c1094590_g1_i1	0.573	0.867	0.421	0.05	0.996	0.129
c1074132_g5_i1	0.571	0.49	0.148	0.009	0.502	0.012
c1069858_g1_i1^sp|Q90X25|HXA13_CHICK^HoxA13_N	0.568	0.446	0.135	0.007	0.461	0.015
c1087001_g2_i3^sp|Q05A56|HYAL4_MOUSE^Glyco_hydro_56^sigP^Tm1	0.568	0.343	0.135	0.007	0.352	0.009
c1073935_g1_i1	0.567	0.317	0.116	0.006	0.326	0.009
c1070827_g2_i1^sp|Q9UP65|PA24C_HUMAN^sp|Q50L41|PA24F_MOUSE^PLA2_B	0.565	0.705	0.355	0.037	0.795	0.09
c1046905_g2_i2^sp|Q8WWA0|ITLN1_HUMAN^Fibrinogen_C^sigP	0.561	0.772	0.387	0.041	0.885	0.113
c1081167_g4_i1^sp|P26022|PTX3_HUMAN^Pentaxin	0.557	2.038	0.742	0.249	3.193	1.155
c960891_g1_i1	0.556	0.705	0.252	0.018	0.802	0.097
c1080135_g1_i1^sp|P18065|IBP2_HUMAN^sp|P49705|IBP2_CHICK^IGFBP^sigP	0.554	1.096	0.283	0.033	1.205	0.109
c1070313_g1_i3	0.553	1.171	0.997	0.909	4.62	3.449
c1063845_g1_i1	0.552	0.68	0.255	0.028	0.742	0.062
c1070920_g1_i4^sp|Q2VL56|PAX9_SAGOE^PAX^Tm2	0.549	0.492	0.164	0.011	0.526	0.034
c1091090_g2_i1^sp|P00488|F13A_HUMAN^Transglut_N	0.547	1.165	0.629	0.146	1.556	0.391
c1085017_g2_i3^sp|Q8C6K9|CO6A6_MOUSE^sp|A2AX52|CO6A4_MOUSE^VWA^VWA_3^sigP	0.539	1.389	0.745	0.385	2.368	0.979
c1079781_g4_i1	0.537	0.97	0.349	0.045	1.132	0.162
c1089890_g4_i2^sp|O13065|MMP18_XENLA^PG_binding_1^sigP	0.534	0.769	0.358	0.043	0.911	0.142
c1092289_g1_i4^sp|O55225|OTOG_MOUSE^VWD^Tm1	0.523	1.06	0.494	0.082	1.295	0.235
c1072858_g8_i1	0.523	0.507	0.23	0.024	0.566	0.059
c1082189_g1_i1^sp|Q8QZR1|ATTY_MOUSE^TAT_ubiq	0.517	0.611	0.217	0.025	0.672	0.061
c1073847_g3_i1^sp|P70217|HXD13_MOUSE^sp|P24344|HXD13_CHICK^HoxA13_N	0.514	0.398	0.142	0.014	0.427	0.029
c1076990_g5_i3^sp|Q9YIB7|ZIC2B_XENLA^zf-C2H2	0.504	0.32	0.126	0.015	0.327	0.007
c1092813_g3_i2^sp|A5A6M2|ANXA1_PANTR^sp|Q18PI6|SLAF5_MOUSE^Annexin^Tm2	0.503	0.727	0.403	0.09	0.888	0.161
c779314_g2_i1^sp|Q9H5Y7|SLIK6_HUMAN^LRR_7^sigP^Tm1	0.501	0.566	0.248	0.036	0.646	0.08
c1086991_g3_i17^sp|P20774|MIME_HUMAN^sp|P19879|MIME_BOVIN^LRR_8^sigP	0.498	1.625	0.918	0.604	4.08	2.455
c1060608_g1_i1	0.497	0.385	0.214	0.024	0.444	0.059
c1089919_g4_i6^sp|O15528|CP27B_HUMAN^p450	0.497	0.799	0.142	0.018	0.838	0.039
c1077996_g3_i3^sp|Q8MJJ9|FBLN1_CHLAE	0.496	1.164	0.918	0.572	2.837	1.673
c1060307_g1_i1	0.491	0.38	0.119	0.014	0.412	0.032
c1082112_g1_i2	0.491	0.631	0.236	0.031	0.742	0.111
c1084634_g1_i1^sp|Q9Y6R7|FCGBP_HUMAN^VWD^sigP^Tm1	0.486	0.459	0.226	0.032	0.522	0.063
c1082195_g7_i1	0.47	0.397	0.142	0.019	0.456	0.059
c1082780_g3_i1^sp|Q9PSX7|RHOC_CHICK^sp|P61589|RHOA_RAT^Ras	0.465	0.706	0.478	0.103	0.956	0.25
c1089810_g7_i1	0.462	1.487	0.594	0.238	2.484	0.997
c1476213_g1_i1	0.462	0.567	0.157	0.028	0.63	0.063
c1071364_g1_i1	0.459	1.089	0.764	0.456	2.309	1.22
c1078372_g11_i1	0.457	0.431	0.157	0.025	0.494	0.063
c1053398_g1_i1	0.454	1.243	0.824	0.505	2.856	1.613
c1079787_g1_i1	0.452	0.611	0.321	0.082	0.776	0.165
c1085571_g1_i2	0.45	1.063	0.704	0.353	2.018	0.955
c1073980_g2_i1^sp|P49716|CEBPD_HUMAN	0.448	1.116	0.742	0.335	2.124	1.008
c1083200_g2_i3^sp|A1L595|K1C17_BOVIN^Filament	0.448	0.541	0.314	0.062	0.689	0.148
c1055837_g2_i1^sp|Q90999|TGFR2_CHICK^sp|P37173|TGFR2_HUMAN^ecTbetaR2^sigP^Tm1	0.446	0.579	0.333	0.069	0.765	0.186
c1048694_g1_i2	0.444	1.376	0.679	0.293	2.287	0.911
c1059102_g5_i1^sp|P57101|HAND2_XENLA^HLH	0.438	0.541	0.27	0.064	0.673	0.132
c866239_g1_i1^sp|P48539|PCP4_HUMAN	0.438	0.39	0.167	0.028	0.488	0.098
c1057994_g4_i2^sp|P07091|S10A4_MOUSE	0.433	0.777	0.503	0.137	1.188	0.411
c1090171_g3_i1^sp|Q2M385|MPEG1_HUMAN^sp|Q5RBP9|MPEG1_PONAB^MACPF^sigP	0.428	0.42	0.204	0.042	0.513	0.093
c1085180_g5_i3^sp|O73590|ZFHX4_CHICK^Homeobox^zf-C2H2	0.428	0.788	0.547	0.213	1.255	0.467
c1087875_g3_i1	0.428	0.985	0.984	0.83	5.203	4.218
c1081336_g8_i1^sp|A1L4L8|PL8L1_HUMAN	0.426	0.711	0.425	0.124	1.028	0.317
c1092462_g1_i3^sp|Q3UHK6|TEN4_MOUSE^NHL	0.424	0.517	0.258	0.059	0.661	0.144
c1079654_g1_i2	0.418	0.758	0.994	0.959	4.791	4.033
c1086148_g3_i2^sp|O77469|FBLN1_CAEEL^sp|Q75N90|FBN3_HUMAN^TNFR_c6	0.415	0.532	0.233	0.062	0.678	0.146
c1062535_g1_i1^sp|P14282|CO8A1_RABIT^sp|Q00780|CO8A1_MOUSE^Collagen^sigP	0.407	0.496	0.173	0.043	0.607	0.111
c1085913_g4_i2	0.405	1.022	0.478	0.175	1.709	0.687
c1071932_g2_i6	0.404	0.356	0.138	0.03	0.416	0.06
c1089316_g1_i3^sp|Q52KG5|KI26A_MOUSE^sp|Q9ULI4|KI26A_HUMAN^Kinesin	0.403	0.752	0.443	0.164	1.153	0.401
c1062517_g1_i1^sp|Q641F3|COLA1_XENLA^VWA^sigP	0.401	0.328	0.11	0.025	0.391	0.063
c1078103_g3_i1	0.394	0.562	0.324	0.094	0.81	0.248
c1069719_g7_i7^sp|P21158|CSGA_MYXXA	0.394	0.285	0.195	0.044	0.413	0.128
c1082742_g2_i2^sp|Q5ZMD6|H2AZ_CHICK^Histone	0.392	0.627	0.994	0.971	4.867	4.24
c1077444_g1_i1	0.389	0.552	0.302	0.092	0.794	0.242
c1075854_g3_i1^sp|Q9Z0S2|LHX2_MOUSE^LIM	0.389	0.44	0.236	0.071	0.6	0.16
c1090483_g1_i2	0.387	0.273	0.138	0.035	0.335	0.062
c1087519_g1_i1	0.384	0.811	0.494	0.203	1.405	0.594
c1088206_g1_i1^sp|P82987|ATL3_HUMAN^TSP_1^sigP	0.384	0.957	0.89	0.662	3.413	2.456
c1087311_g3_i1^Tm1	0.382	0.335	0.151	0.037	0.431	0.096
c1042639_g3_i2^sp|A4II20|EGR1_XENTR^sp|P18146|EGR1_HUMAN^sp|Q6GQH4|EGR1A_XENLA^DUF3446	0.38	0.433	0.208	0.068	0.569	0.136
c1084744_g1_i1	0.38	0.584	0.374	0.124	0.911	0.327
c1072888_g2_i1	0.377	0.722	0.547	0.272	1.365	0.643
c1055997_g1_i1^sp|Q08DZ5|SDC1_BOVIN^sp|P34740|SDC1_MESAU^Syndecan^sigP^Tm1	0.377	0.754	0.635	0.323	1.549	0.795
c1089591_g3_i1	0.374	0.289	0.167	0.045	0.401	0.112
c1068915_g1_i1	0.373	0.284	0.119	0.032	0.352	0.068
c1092240_g3_i3	0.372	0.677	0.5	0.195	1.22	0.543
c1073401_g2_i7^sp|Q7Z7G0|TARSH_HUMAN^fn3	0.371	0.377	0.211	0.061	0.558	0.181
c1087656_g4_i1	0.361	0.43	0.277	0.097	0.643	0.213
c965183_g1_i1^sp|P41135|ID1_RAT	0.359	0.594	0.506	0.2	1.119	0.525
c1073581_g1_i6^sp|P60825|CIRBP_RAT^RRM_1^sigP	0.356	0.654	0.491	0.307	1.267	0.613
c1078324_g2_i1^sp|Q4L180|FIL1L_HUMAN	0.353	0.707	0.591	0.288	1.49	0.783
c1055368_g3_i1^sp|Q99JY8|LPP3_MOUSE	0.353	0.621	0.409	0.167	1.092	0.471
c1088554_g3_i2	0.351	0.362	0.261	0.088	0.596	0.234
c1083816_g1_i1^sp|O08628|PCOC1_RAT^CUB^sigP	0.351	0.768	0.73	0.398	1.942	1.174
c1089967_g1_i1	0.351	0.881	0.947	0.708	3.99	3.109
c1031898_g1_i1^sp|Q92819|HAS2_HUMAN^Glyco_tranf_2_3^Tm5	0.348	0.788	0.619	0.384	1.887	1.099
c1083312_g2_i1^sp|O15266|SHOX_HUMAN	0.346	0.863	0.667	0.527	2.638	1.775
c1078415_g1_i1^sp|P33005|KALM_CHICK^sp|P23352|KALM_HUMAN^WAP^fn3^sigP	0.345	0.253	0.151	0.048	0.381	0.128
c1091385_g2_i2^DUF1258	0.344	0.89	0.607	0.33	2.123	1.233
c1083212_g2_i2^sp|Q32MD9|CDON_MOUSE^I-set^Tm1	0.343	0.478	0.349	0.148	0.877	0.399
c1087455_g1_i2^sp|P51890|LUM_CHICK^LRRNT^sigP	0.34	0.771	0.865	0.715	4.119	3.348
c1076343_g7_i1	0.34	0.68	0.198	0.087	0.995	0.315
c1069331_g2_i1	0.338	0.689	0.657	0.287	1.71	1.021
c1078092_g7_i1^sp|Q91901|PHS_XENLA^Pterin_4a	0.336	0.548	0.396	0.175	1.094	0.546
c1077454_g3_i2^sp|P28562|DUS1_HUMAN^sp|P28563|DUS1_MOUSE^DSPc^Rhodanese^Tm1	0.334	0.692	0.881	0.635	2.639	1.947
c1067048_g3_i1	0.334	0.758	0.811	0.529	2.563	1.805
c1086374_g1_i2^sp|Q8WX93|PALLD_HUMAN^I-set	0.333	0.682	0.739	0.478	2.052	1.37
c1092027_g3_i3	0.332	0.582	0.761	0.55	1.813	1.231
c1084042_g2_i3^sp|P16580|GLNA_CHICK^Gln-synt_N	0.325	0.558	0.393	0.214	1.068	0.51
c1078752_g1_i1^sp|B6S2X2|CAMP_OPHHA^sp|B6S2X0|CAMP_NAJAT^Cystatin^sigP	0.324	0.616	0.528	0.279	1.398	0.782
c1051783_g1_i1^sp|P31515|FST_XENLA^FOLN	0.323	0.385	0.258	0.104	0.712	0.327
c1089111_g10_i1	0.322	0.53	0.934	0.799	3.081	2.551
c1091581_g1_i1^sp|P58107|EPIPL_HUMAN^sp|Q8R0W0|EPIPL_MOUSE	0.319	0.397	0.261	0.11	0.691	0.294
c1087663_g4_i1	0.317	0.423	0.384	0.159	0.928	0.505
c1576531_g1_i1^sp|P02264|H2A_ONCMY	0.315	0.405	0.365	0.155	1.076	0.671
c1064516_g1_i4^sp|P28359|HXD10_MOUSE^sp|Q9PWM6|HXD9A_DANRE^Homeobox^Hox9_act	0.313	0.361	0.308	0.143	0.689	0.328
c1077984_g3_i4^sp|P15989|CO6A3_CHICK	0.312	0.755	0.903	0.673	3.852	3.097
c1077188_g1_i1^sp|P00533|EGFR_HUMAN^sp|Q01279|EGFR_MOUSE^Recep_L_domain^sigP^Tm1	0.31	0.598	0.755	0.487	2.03	1.432
c1088966_g3_i1	0.308	0.753	0.447	0.301	1.867	1.114
c1049724_g1_i1^sp|P63170|DYL1_RAT	0.308	0.427	0.884	0.826	2.841	2.414
c1088792_g2_i3^sp|Q06441|TSP4_XENLA^COMP^sigP	0.308	0.683	0.896	0.653	3.261	2.578
c1087429_g4_i2^sp|O35375|NRP2_MOUSE^CUB^sigP^Tm1	0.307	0.529	0.657	0.383	1.628	1.099
c1062875_g1_i4^sp|Q9DE68|PGS2_COTJA^LRRNT^sigP	0.306	0.319	0.318	0.155	0.648	0.329
c1092147_g1_i2	0.302	0.369	0.362	0.18	0.851	0.482
c1064460_g1_i1^sp|Q5EA62|FBLN5_BOVIN^EGF_CA^sigP	0.3	0.532	0.682	0.36	1.761	1.229
c1071469_g1_i3^sp|O94769|ECM2_HUMAN^VWC^sigP	0.3	0.36	0.308	0.163	0.756	0.396
c1069895_g1_i2^sp|G3V9R3|ST1D1_RAT^Sulfotransfer_1	0.299	0.427	0.239	0.148	0.736	0.309
c1056274_g3_i1	0.298	0.252	0.286	0.128	0.702	0.45
c1089734_g3_i2^sp|Q6U1I9|SGK1_CHICK^Pkinase	0.296	0.396	0.651	0.357	1.464	1.068
c1063581_g1_i1^sp|O75366|AVIL_HUMAN^Gelsolin	0.296	0.506	0.736	0.453	1.779	1.273
c1071673_g1_i2^sp|P11613|CXCR7_CANFA^sp|O89039|CXCR7_RAT^7tm_1^Tm7	0.294	0.309	0.248	0.135	0.65	0.341
c1053443_g1_i1^sp|Q9NT22|EMIL3_HUMAN^EMI	0.293	0.302	0.308	0.153	0.741	0.439
c1084428_g4_i1^sp|P26584|HMGB2_CHICK^HMG_box_2	0.292	0.499	0.994	0.967	4.827	4.328
c1083713_g1_i8^sp|P12957|CALD1_CHICK^sp|Q62736|CALD1_RAT^Caldesmon	0.292	0.45	0.465	0.293	1.118	0.668
c1085979_g1_i2^sp|Q9DET5|TB15A_COTJA	0.291	0.488	0.723	0.433	1.698	1.21
c1086384_g6_i1	0.289	0.45	0.494	0.306	1.288	0.838
c1077485_g1_i4^sp|P08640|MUC1_YEAST	0.289	0.293	0.343	0.176	0.75	0.457
c1068789_g12_i1	0.285	0.333	0.387	0.221	0.912	0.579
c1083255_g1_i2^sp|Q62507|COCH_MOUSE^sp|O43405|COCH_HUMAN^VWA	0.285	0.567	0.204	0.108	1.179	0.612
c1044035_g1_i1	0.284	0.273	0.255	0.13	0.743	0.47
c1092461_g1_i1^sp|Q9H3M7|TXNIP_HUMAN^Arrestin_N	0.284	0.44	0.626	0.365	1.513	1.073
c1086762_g2_i3^sp|O75626|PRDM1_HUMAN^SET	0.284	0.275	0.186	0.102	0.546	0.271
c1076927_g2_i1^sp|P07341|ALDOB_CHICK^Glycolytic^Tm1	0.28	0.426	0.714	0.456	1.608	1.182
c1073591_g9_i1	0.279	0.304	1	0.983	4.459	4.155
c1062836_g4_i3^sp|Q9XSW9|LEP_SMICR^sp|O02720|LEP_CANFA^Leptin^sigP	0.277	0.352	0.346	0.208	0.933	0.581
c1076682_g1_i3^sp|Q91060|TBA_NOTVI	0.277	0.45	0.852	0.671	2.52	2.07
c1089309_g2_i1	0.277	0.281	0.299	0.18	0.781	0.5
c1090393_g1_i1^sp|Q5RAA0|HMGN2_PONAB	0.277	0.498	0.981	0.891	4.257	3.759
c1085471_g1_i1^sp|Q9WVJ9|FBLN4_MOUSE^EGF_CA^sigP^Tm2	0.276	0.378	0.566	0.382	1.359	0.981
c1091868_g1_i3^sp|P51968|RO31_XENLA^sp|P11369|POL2_MOUSE^sp|P08548|LIN1_NYCCO^RRM_1^RVT_1^Tm1	0.275	0.284	0.296	0.204	0.678	0.394
c1083421_g10_i6^sp|P19336|CYR61_CHICK^VWC	0.275	0.575	0.541	0.458	2.404	1.829
c1090284_g1_i2	0.274	0.429	0.679	0.478	1.766	1.337
c1057844_g1_i4^sp|P40618|HMGB3_CHICK^sp|O15347|HMGB3_HUMAN^HMG_box_2	0.268	0.353	0.836	0.742	2.655	2.302
c1071207_g2_i1	0.267	0.27	0.154	0.091	0.65	0.38
c1010396_g1_i2	0.267	0.398	0.566	0.422	1.762	1.364
c1087578_g2_i3^sp|Q6PDU1|SRSF2_RAT	0.266	0.313	0.978	0.928	3.709	3.396
c1086583_g3_i1	0.266	0.263	0.314	0.207	0.767	0.504
c1086839_g1_i7^sp|P27123|NASP_RABIT^sp|P49321|NASP_HUMAN^TPR_12	0.264	0.342	0.61	0.429	1.521	1.179
c1088085_g7_i1	0.261	0.284	0.723	0.418	2.103	1.819
c1080315_g4_i2^sp|Q9PUF6|PGFRA_CHICK^Ig_2^sigP^Tm2	0.261	0.349	0.767	0.489	2.014	1.665
c1072996_g2_i5^sp|Q6DUB7|STMN1_PIG^Stathmin	0.26	0.33	0.792	0.564	2.092	1.762
c1086119_g2_i1	0.26	0.262	0.437	0.271	1.158	0.896
c1087485_g1_i1^sp|O60285|NUAK1_HUMAN^Pkinase	0.259	0.302	0.531	0.349	1.438	1.136
c1073334_g1_i1	0.259	0.292	0.664	0.495	1.51	1.218
c314652_g1_i2	0.256	0.258	0.528	0.366	1.287	1.029
c1064770_g3_i4^sp|Q6P823|H33_XENTR^Histone	0.255	0.313	0.802	0.669	2.182	1.869
c1069891_g2_i1	0.255	0.311	0.846	0.682	2.388	2.077
c1077143_g1_i1	0.252	0.332	0.195	0.137	0.833	0.501
c1083351_g2_i1	0.252	0.346	0.553	0.417	1.944	1.598
c1071040_g1_i1^sp|P19427|DERM_BOVIN^sp|Q07507|DERM_HUMAN^sigP	0.251	0.307	0.362	0.253	1.315	1.008
c1068550_g3_i1	0.248	0.276	0.679	0.517	1.981	1.705
c1078899_g4_i2^sp|P21910|LAML2_XENLA^Filament	0.243	0.253	0.767	0.612	1.946	1.693
c1085405_g1_i1^sp|Q90ZH8|SX18A_XENLA^HMG_box_2^sigP^Tm1	0.225	-0.317	0.318	0.223	0.76	1.077
c1083265_g7_i1^sp|Q2QL79|CAV1_DIDVI^Caveolin^Tm1	0.201	-0.462	0.472	0.422	1.412	1.874
c1083142_g4_i1	0.2	-0.357	0.855	0.71	2.498	2.855
c1084570_g1_i1^sp|O62827|ADML_BOVIN	0.199	-0.289	0.399	0.371	0.878	1.167
c1073980_g6_i7	0.196	-0.377	0.5	0.418	1.2	1.577
c1090817_g2_i5	0.194	-0.315	0.318	0.3	0.701	1.016
c1073916_g4_i1^sp|Q6P4J6|DDIT4_XENTR^RTP801_C	0.191	-0.32	0.333	0.327	0.858	1.178
c1070331_g2_i1	0.191	-0.286	0.302	0.301	0.459	0.745
c1080679_g1_i1^sp|Q6AY61|PRS23_RAT^sp|Q1WK23|PRS23_MACMU^Trypsin^sigP	0.19	-0.54	0.324	0.335	1.012	1.552
c1091856_g2_i2^sp|P06900|H2B12_XENLA^Histone	0.189	-0.428	0.286	0.314	0.765	1.193
c1083784_g1_i1^sp|P27105|STOM_HUMAN^Band_7^Tm1	0.188	-0.313	0.311	0.327	0.643	0.956
c567675_g1_i1^sp|Q5ZJU8|TP8L1_CHICK^DUF758	0.188	-0.256	0.167	0.183	0.288	0.544
c1086681_g2_i1^sp|P55058|PLTP_HUMAN	0.187	-0.45	0.333	0.329	0.558	1.008
c1090231_g1_i5	0.186	-0.261	0.151	0.171	0.291	0.552
c1082840_g5_i1^sp|Q9UQQ2|SH2B3_HUMAN^Phe_ZIP^Tm1	0.186	-0.265	0.425	0.434	0.957	1.222
c1079024_g2_i1	0.186	-0.269	0.22	0.249	0.797	1.066
c1089084_g5_i1^sp|Q07283|TRHY_HUMAN	0.186	-0.288	0.104	0.124	0.195	0.483
c1088054_g1_i2^sp|P07942|LAMB1_HUMAN^Laminin_EGF	0.186	-0.295	0.585	0.553	1.2	1.495
c1077497_g1_i2	0.186	-0.308	0.186	0.214	0.441	0.749
c1082321_g6_i1	0.185	-0.412	0.349	0.345	0.825	1.237
c1084816_g1_i1^sp|P23468|PTPRD_HUMAN^I-set^Y_phosphatase^sigP^Tm2	0.185	-0.287	0.34	0.348	0.693	0.98
c1085267_g2_i1	0.184	-0.497	0.129	0.151	0.335	0.832
c1091715_g3_i1	0.184	-0.308	0.415	0.418	0.863	1.171
c1077469_g2_i3^sp|Q4R6W2|TM55B_MACFA^sp|Q86T03|TM55B_HUMAN^Tmemb_55A^Tm2	0.183	-0.263	0.336	0.365	0.693	0.956
c1063617_g1_i1^sp|Q90X99|LYG_EPICO^sp|G3XDD8|LYG_DRONO^SLT	0.183	-0.292	0.113	0.135	0.209	0.501
c1068394_g3_i1^sp|Q6WVG3|KCD12_MOUSE^BTB_2^sigP	0.183	-0.299	0.286	0.307	0.658	0.957
c1061604_g3_i2	0.183	-0.304	0.396	0.441	1	1.304
c1070331_g3_i1^sp|P01888|B2MG_BOVIN^sp|Q9WV24|B2MG_CRIGR^C1-set^sigP	0.182	-0.862	0.714	0.672	1.554	2.416
c1085700_g1_i2^sp|Q9H098|F107B_HUMAN^DUF1151	0.182	-0.689	0.425	0.422	0.814	1.503
c1078917_g4_i1	0.182	-0.411	0.899	0.833	3.305	3.716
c1087744_g1_i2^sp|Q9R012|PLK2_RAT^sp|P53351|PLK2_MOUSE^Pkinase	0.182	-0.316	0.104	0.128	0.25	0.566
c1085807_g1_i1	0.181	-0.26	0.283	0.319	0.566	0.826
c1090485_g3_i1	0.181	-0.545	0.443	0.449	1.205	1.75
c1079387_g2_i1	0.181	-0.278	0.95	0.907	3.695	3.973
c1085624_g5_i1^sp|Q8N2E2|VWDE_HUMAN	0.181	-0.303	0.465	0.493	1.178	1.481
c1091502_g1_i4^sp|P20112|SPRC_PIG^sp|O93390|SPRC_COTJA^FOLN^sigP	0.18	-0.287	0.994	0.985	5.121	5.408
c1092367_g4_i1^sp|Q9UL49|TCFL5_HUMAN	0.179	-0.735	0.56	0.573	2.031	2.766
c1078376_g4_i1^sp|F1N152|HTRA1_BOVIN^Kazal_1^sigP	0.179	-0.31	0.487	0.517	1.178	1.488
c1088743_g1_i2^sp|Q9NR99|MXRA5_HUMAN^LRR_8^sigP	0.178	-0.47	0.384	0.409	0.86	1.33
c1058542_g2_i1	0.178	-0.632	0.27	0.308	0.744	1.376
c1074928_g2_i2^sp|Q5ZJ00|EM55_CHICK^PDZ	0.178	-0.285	0.189	0.231	0.354	0.639
c1065591_g4_i1	0.177	-0.35	0.906	0.888	2.886	3.236
c863684_g1_i1	0.177	-0.284	0.56	0.583	1.265	1.549
c1071119_g1_i1^sp|P34741|SDC2_HUMAN^Syndecan^sigP^Tm1	0.177	-0.354	0.462	0.498	1.158	1.512
c1091662_g2_i4^sp|Q92569|P55G_HUMAN^SH2	0.177	-0.318	0.607	0.601	1.498	1.816
c1062718_g1_i2^sp|Q5M962|TM204_RAT^sigP^Tm4	0.177	-0.325	0.097	0.128	0.202	0.527
c1090355_g4_i1	0.176	-0.283	0.23	0.289	0.472	0.755
c1081200_g8_i1	0.176	-0.634	0.601	0.608	2.521	3.155
c1077183_g12_i1^sigP	0.176	-0.358	0.613	0.639	1.501	1.859
c1076997_g3_i1	0.175	-0.452	0.119	0.158	0.28	0.732
c1092253_g1_i2	0.175	-0.307	0.173	0.226	0.312	0.619
c1090253_g2_i1	0.175	-0.729	0.717	0.682	1.699	2.428
c1080734_g2_i1	0.175	-0.442	0.531	0.547	1.076	1.518
c1076675_g4_i1	0.175	-0.694	0.393	0.425	1.106	1.8
c1043395_g2_i1	0.174	-0.309	0.308	0.371	0.619	0.928
c1086679_g1_i9^sp|Q9V3A4|CSUP_DROME^sp|Q31125|S39A7_MOUSE^sp|Q5TJF6|S39A7_CANFA^Zip^sigP^Tm4	0.174	-0.288	0.607	0.643	1.333	1.621
c1070729_g1_i1^sp|P62747|RHOB_RAT^Ras	0.174	-0.444	0.843	0.79	2.393	2.837
c1076971_g1_i1^sp|Q5RBA4|MYL9_PONAB^EF-hand_8	0.174	-0.368	0.516	0.621	1.502	1.87
c1085392_g2_i2^sp|Q8JG54|RGMA_CHICK^RGM_N	0.173	-0.409	0.428	0.485	1.026	1.435
c1080262_g2_i1^sp|P41970|ELK3_HUMAN^sp|P41971|ELK3_MOUSE^Ets	0.173	-0.473	0.381	0.431	0.781	1.254
c1082583_g2_i1	0.173	-0.419	0.296	0.344	0.631	1.05
c1080438_g8_i1^sp|P27469|G0S2_HUMAN^sp|Q5M840|G0S2_RAT^Tm1	0.173	-0.45	0.33	0.383	0.664	1.114
c1080167_g2_i1^sp|P24479|S10AB_CHICK^S_100	0.173	-0.297	0.984	0.959	3.615	3.912
c1083154_g3_i1^sp|Q28985|IBP5_PIG^IGFBP^sigP	0.173	-0.289	0.22	0.289	0.467	0.756
c1086641_g1_i1^sp|O75718|CRTAP_HUMAN^sigP	0.173	-0.358	0.56	0.555	1.155	1.513
c1091002_g1_i1	0.173	-0.431	0.664	0.73	2.366	2.797
c1079594_g3_i3^sp|B7ZR65|SOX9A_XENLA^sp|Q07869|PPARA_HUMAN^sp|Q9BG91|SOX9_CALJA^Sox_N^zf-C4	0.173	-0.439	0.39	0.492	1.958	2.397
c1079789_g1_i1^sp|Q9UKI2|BORG2_HUMAN^PBD	0.173	-0.383	0.33	0.385	0.755	1.138
c1078807_g2_i1	0.172	-0.395	0.764	0.747	1.822	2.217
c1083709_g3_i6^sp|P52800|EFNB2_MOUSE^Tm2	0.172	-0.339	0.173	0.235	0.391	0.73
c1086412_g3_i1	0.171	-0.381	0.267	0.348	0.727	1.108
c1087667_g5_i1	0.171	-0.289	0.142	0.197	0.28	0.569
c1087011_g4_i6	0.171	-0.389	0.462	0.537	1.251	1.64
c1080686_g3_i2	0.171	-0.327	0.475	0.566	1.148	1.475
c1079238_g1_i1	0.171	-0.329	0.085	0.124	0.151	0.48
c1088149_g5_i1^sp|Q4PLW0|PLIN2_PIG^sp|Q9TUM6|PLIN2_BOVIN^Perilipin	0.171	-0.381	0.23	0.304	0.512	0.893
c1091348_g1_i3^sp|Q2HJ89|FKB10_BOVIN^sp|Q61576|FKB10_MOUSE^FKBP_C^sigP	0.171	-0.254	0.991	0.978	4.329	4.583
c1085297_g4_i4^sp|P12105|CO3A1_CHICK^sp|P02461|CO3A1_HUMAN^COLFI^VWC^sigP^Tm1	0.171	-0.417	0.987	0.917	4.288	4.705
c1073384_g7_i1	0.17	-0.408	0.236	0.306	0.505	0.913
c1070536_g3_i2^sp|Q60467|CO5A1_CRILO^COLFI	0.17	-0.43	0.824	0.8	2.394	2.824
c1090000_g4_i1^sp|P57093|PAHX_RAT^sp|Q28HK1|UCMA_XENTR^PhyH^sigP	0.17	-0.777	0.336	0.404	0.967	1.744
c1089878_g1_i4^sp|Q6IP71|RALBB_XENLA^sp|P22124|RAL_DISOM^Arf	0.17	-0.538	0.506	0.556	1.013	1.551
c1054166_g1_i1	0.17	-0.529	0.327	0.4	0.695	1.224
c1069315_g3_i1	0.169	-0.385	0.198	0.266	0.367	0.752
c1076511_g7_i1^sp|O42364|APOEB_DANRE^Apolipoprotein^sigP	0.169	-0.493	0.308	0.408	0.805	1.298
c1091565_g2_i2^sp|Q13491|GPM6B_HUMAN^Myelin_PLP^Tm4	0.169	-0.515	0.572	0.583	1.358	1.873
c862935_g2_i1	0.169	-0.327	0.094	0.141	0.197	0.524
c1087062_g4_i1^sp|P09487|PPBT_BOVIN^sp|Q92058|PPBT_CHICK^Alk_phosphatase^sigP	0.169	-0.27	0.116	0.174	0.231	0.501
c1088810_g1_i7^sp|Q02388|CO7A1_HUMAN^sp|P0C728|LF3_EBVG^VWA^sigP	0.169	-0.349	0.151	0.221	0.294	0.643
c1087690_g3_i1^sp|P17809|GTR1_MOUSE^sp|P27674|GTR1_BOVIN^Sugar_tr^Tm3	0.169	-0.62	0.365	0.428	1.001	1.621
c1080427_g1_i2^sp|P50592|TNF10_MOUSE^TNF^Tm1	0.169	-0.273	0.138	0.201	0.243	0.516
c1064520_g3_i4	0.169	-0.485	0.296	0.37	0.802	1.287
c1086035_g3_i1	0.168	-0.283	0.201	0.281	0.275	0.558
c1081931_g3_i1	0.168	-0.603	0.264	0.335	0.469	1.072
c1081157_g3_i1	0.168	-0.376	0.217	0.305	0.441	0.817
c1075963_g1_i1^sp|O75340|PDCD6_HUMAN	0.168	-0.396	0.443	0.507	0.866	1.262
c1081945_g1_i1^sp|Q5R941|FKB14_PONAB^sp|P59024|FKB14_MOUSE^EF-hand_7^FKBP_C^sigP	0.168	-0.33	0.314	0.403	0.626	0.956
c1065099_g1_i1	0.168	-0.275	0.066	0.103	0.157	0.432
c1078477_g4_i3^sp|Q06124|PTN11_HUMAN^sp|P29350|PTN6_HUMAN^Y_phosphatase	0.168	-0.29	0.113	0.167	0.198	0.488
c1092224_g1_i2^sp|Q5RDN9|YPEL2_PONAB^Yippee-Mis18	0.167	-0.301	0.16	0.24	0.393	0.694
c1086872_g4_i1^sp|O97862|CYTC_RABIT^Cystatin^sigP	0.167	-0.593	0.201	0.295	0.54	1.133
c1084914_g1_i9^sp|Q66H76|PAXI_RAT^sp|P49024|PAXI_CHICK^LIM^Paxillin^Tm1	0.167	-0.361	0.23	0.327	0.448	0.809
c1061361_g2_i1^sp|P43026|GDF5_HUMAN^TGFb_propeptide	0.166	-0.454	0.151	0.232	0.492	0.946
c1075674_g2_i1^sp|P20065|TYB4_MOUSE	0.166	-0.257	1	0.998	5.158	5.415
c1092292_g5_i1	0.166	-0.431	0.55	0.616	1.343	1.774
c1081365_g1_i3	0.166	-0.416	0.654	0.807	2.372	2.788
c1068831_g1_i2^sp|Q07643|CO9A2_MOUSE^Collagen^sigP	0.166	-1.071	0.679	0.742	2.784	3.855
c1091318_g4_i1^sp|P20909|COBA1_RAT^Collagen	0.166	-0.963	0.972	0.899	3.715	4.678
c1074637_g3_i1	0.166	-0.465	0.362	0.448	0.751	1.216
c1074757_g4_i1	0.165	-0.369	0.217	0.314	0.493	0.862
c1075360_g5_i1^sp|Q15742|NAB2_HUMAN^sp|P10646|TFPI1_HUMAN^Kunitz_BPTI^NCD1	0.165	-0.462	0.412	0.497	0.851	1.313
c1055390_g1_i1	0.165	-0.531	0.314	0.392	0.716	1.247
c1086307_g1_i4^sp|Q90XB6|SULF1_COTCO^DUF3740	0.165	-0.45	0.142	0.214	0.353	0.803
c1085230_g3_i2^sp|Q5R7B3|UGDH_PONAB^UDPG_MGDP_dh_C	0.164	-0.597	0.223	0.314	0.54	1.137
c1083030_g4_i6	0.164	-0.495	0.654	0.707	1.481	1.976
c1081319_g4_i1	0.164	-0.433	0.314	0.411	0.636	1.069
c1086807_g3_i1	0.164	-0.512	0.453	0.582	1.571	2.083
c1050336_g2_i3^sp|Q3UKU1|ELL2_MOUSE^ELL	0.164	-0.356	0.198	0.3	0.416	0.772
c1084443_g4_i2^sp|Q99584|S10AD_HUMAN	0.164	-0.28	0.16	0.246	0.253	0.533
c1092367_g7_i1^sp|P32017|CO9A3_CHICK	0.164	-0.511	0.192	0.277	0.494	1.005
c1075761_g5_i1	0.163	-0.497	0.714	0.729	1.839	2.336
c1084565_g2_i1^sp|Q8CG08|CTHR1_RAT^RVT_1	0.163	-0.525	0.362	0.449	0.798	1.323
c1066089_g4_i3^sp|Q9R2C1|SERP1_RAT	0.163	-0.456	0.336	0.436	0.682	1.138
c1087717_g4_i1^sp|O88322|NID2_MOUSE^sp|Q14112|NID2_HUMAN^G2F^NIDO^sigP	0.163	-0.41	0.808	0.818	2.101	2.511
c1089004_g5_i2^sp|Q05910|ADAM8_MOUSE^Pep_M12B_propep^Tm1	0.163	-0.505	0.27	0.39	0.624	1.129
c1045229_g1_i1^sp|O95025|SEM3D_HUMAN^Sema	0.162	-0.432	0.17	0.273	0.481	0.913
c1072995_g1_i2^sp|Q2VPM9|TPPP3_XENLA^p25-alpha	0.161	-0.352	0.088	0.152	0.203	0.555
c1091112_g3_i1	0.161	-0.365	0.167	0.271	0.385	0.75
c1089279_g1_i1^sp|P27177|PRIO_CHICK^sp|P51780|PRIO_TRIVU^Prion_bPrPp^sigP^Tm3	0.161	-0.664	0.113	0.186	0.197	0.861
c1087116_g1_i1	0.16	-0.561	0.513	0.584	1.173	1.734
c1076997_g5_i1	0.16	-0.42	0.072	0.128	0.169	0.589
c1070536_g6_i1	0.16	-0.55	0.594	0.695	1.688	2.238
c1084867_g1_i1^sp|Q91W90|TXND5_MOUSE^Thioredoxin^sigP	0.16	-0.574	0.799	0.83	2.024	2.598
c1089208_g4_i1	0.16	-0.398	0.088	0.153	0.081	0.479
c1092316_g1_i1^sp|Q9TT93|ATS4_BOVIN^Pep_M12B_propep^sigP	0.16	-0.606	0.23	0.338	0.557	1.163
c1054514_g1_i1^sp|Q5F3C8|PKHO1_CHICK^sp|Q53GL0|PKHO1_HUMAN	0.16	-0.4	0.116	0.197	0.258	0.658
c1092061_g2_i1	0.16	-0.498	0.274	0.4	0.596	1.094
c1072235_g1_i4^sp|P08802|K118A_XENLA^sp|Q6P864|K1C18_XENTR^sp|P08728|K1C19_BOVIN^Filament^sigP	0.159	-0.411	0.896	0.877	2.474	2.885
c1055731_g1_i1^Tm3	0.159	-0.564	0.066	0.122	0.119	0.683
c1011988_g1_i1^sp|Q8NCL9|APCDL_HUMAN^sigP	0.159	-0.434	0.129	0.223	0.421	0.855
c1073104_g2_i1	0.159	-0.463	0.151	0.247	0.33	0.793
c399646_g1_i1	0.158	-0.347	0.135	0.237	0.298	0.645
c1081581_g2_i1^sp|Q9XSC9|TCO2_BOVIN^sp|O88968|TCO2_MOUSE^sp|Q6PB51|CC117_MOUSE^Cobalamin_bind^sigP	0.158	-0.413	0.198	0.323	0.435	0.848
c1067263_g6_i1	0.158	-0.438	0.138	0.234	0.267	0.705
c1080995_g2_i1^sp|Q5ZLK5|P4HA2_CHICK^P4Ha_N^sigP	0.158	-0.314	0.164	0.278	0.309	0.623
c1089935_g2_i1^Tm1	0.158	-0.518	0.097	0.184	0.393	0.911
c1076758_g1_i1^sp|P82451|ABCC9_RABIT^sp|O60706|ABCC9_HUMAN^ABC_membrane^Tm4	0.158	-0.339	0.069	0.128	0.195	0.534
c1062795_g1_i1^sp|Q66KC9|DACT1_XENTR^sp|Q8QG92|DCT1B_XENLA	0.157	-0.473	0.314	0.509	0.921	1.394
c1086921_g2_i1^sp|Q9EPB4|ASC_MOUSE^PYRIN	0.157	-0.401	0.085	0.155	0.132	0.533
c1087902_g1_i3^sp|P26927|HGFL_HUMAN^PAN_1^sigP	0.157	-0.465	0.208	0.327	0.438	0.903
c1065739_g1_i1^sp|O18739|CTGF_BOVIN^IGFBP^sigP^Tm2	0.157	-1.167	0.135	0.235	0.309	1.476
c1037026_g1_i1	0.157	-0.71	0.39	0.535	1.104	1.814
c1066063_g1_i1^sp|Q9D915|CH004_MOUSE	0.156	-0.344	0.079	0.151	0.178	0.522
c1080359_g1_i3	0.156	-0.495	0.157	0.273	0.328	0.823
c1069215_g3_i1^sp|Q92122|KPYK_XENLA^PK	0.156	-0.49	0.84	0.82	2.027	2.517
c1068909_g3_i2^sp|Q99808|S29A1_HUMAN^sp|O54698|S29A1_RAT^Nucleoside_tran^Tm11	0.156	-0.589	0.113	0.206	0.229	0.818
c1053505_g1_i1^sp|P46695|IEX1_HUMAN	0.156	-0.56	0.22	0.363	0.605	1.165
c1086150_g2_i1	0.155	-1.227	0.437	0.583	1.482	2.709
c1087795_g2_i1^sp|P49907|SEPP1_BOVIN	0.155	-0.694	0.352	0.504	0.703	1.397
c1085285_g3_i2	0.155	-0.466	0.208	0.354	0.456	0.922
c1066483_g2_i1	0.155	-0.382	0.135	0.255	0.395	0.777
c1077913_g2_i1	0.155	-0.427	0.195	0.335	0.466	0.893
c1077736_g1_i1	0.154	-0.466	0.997	0.993	4.474	4.94
c1086919_g2_i1	0.154	-0.42	0.116	0.219	0.258	0.678
c1081803_g1_i2^sp|Q80WM5|HPLN3_MOUSE^V-set^sigP	0.154	-0.747	0.324	0.513	1.341	2.088
c1080110_g1_i2^sp|P04574|CPNS1_PIG^sp|P04632|CPNS1_HUMAN	0.154	-0.435	0.179	0.311	0.308	0.743
c1074855_g4_i1	0.154	-0.461	0.157	0.279	0.302	0.763
c1060722_g2_i1	0.153	-0.765	0.604	0.717	1.995	2.76
c1058910_g1_i1^sp|Q8VI73|TALDO_CRIGR^Transaldolase	0.153	-0.702	0.623	0.712	1.299	2.001
c1091199_g2_i1^sp|P05997|CO5A2_HUMAN^COLFI^sigP	0.153	-0.774	0.789	0.803	2.208	2.982
c17734_g1_i1	0.153	-0.317	0.091	0.184	0.21	0.527
c1092782_g1_i1^sp|O35490|BHMT1_MOUSE^sp|Q5I597|BHMT1_BOVIN^S-methyl_trans	0.153	-0.648	0.223	0.372	0.417	1.065
c1084913_g3_i1	0.153	-0.39	0.142	0.288	0.496	0.886
c1087690_g2_i4^sp|P17809|GTR1_MOUSE^sp|A1YEX3|ZBT25_GORGO^BTB^Sugar_tr^Tm12	0.153	-0.252	0.082	0.167	0.166	0.418
c1082748_g1_i11^sp|P27607|PGH2_CHICK^sp|Q05769|PGH2_MOUSE^An_peroxidase	0.152	-0.692	0.277	0.451	0.818	1.51
c1085297_g6_i1	0.152	-0.81	0.997	0.95	4.866	5.676
c1060722_g1_i1^sp|Q9UKU9|ANGL2_HUMAN^sp|Q9R045|ANGL2_MOUSE^Fibrinogen_C^sigP	0.152	-0.844	0.355	0.522	1.03	1.874
c1090656_g1_i1^sp|Q08380|LG3BP_HUMAN^SRCR^sigP^Tm1	0.152	-0.558	0.292	0.475	0.738	1.296
c1088748_g2_i1^sp|Q2LK54|COL12_CHICK^Collagen^Tm1	0.152	-0.813	0.236	0.381	0.518	1.331
c1090494_g6_i2^sp|P20849|CO9A1_HUMAN^sp|Q05722|CO9A1_MOUSE^sp|Q5ZIQ3|HNRPK_CHICK^Collagen^ROKNT	0.152	-1.177	0.874	0.935	3.379	4.556
c1052959_g1_i1	0.151	-0.502	0.192	0.364	0.579	1.081
c1063968_g1_i1^sp|Q9WUC6|TIMP2_CAVPO^TIMP^sigP	0.151	-0.72	0.692	0.752	1.607	2.327
c1091186_g4_i1	0.151	-1.342	0.792	0.835	2.821	4.163
c1072879_g9_i3^sp|Q3SWX7|ANXA3_BOVIN^Annexin	0.151	-0.332	0.082	0.171	0.142	0.474
c1070835_g1_i3^sp|Q6P4Z2|CO2A1_XENTR^COLFI	0.15	-1.554	0.987	0.991	5.225	6.779
c1085741_g2_i1	0.15	-0.597	0.23	0.402	0.509	1.106
c1091262_g2_i1	0.15	-1.089	0.264	0.418	0.614	1.703
c1081540_g1_i1	0.15	-0.397	0.066	0.144	0.134	0.531
c1090214_g1_i1^sp|Q0UJJ7|NST1_PHANO	0.15	-0.557	0.208	0.369	0.418	0.975
c1063718_g2_i2^sp|Q80UG6|F150B_MOUSE	0.15	-0.499	0.113	0.237	0.393	0.892
c1085007_g1_i2	0.149	-0.397	0.113	0.237	0.233	0.63
c1081202_g2_i2	0.149	-0.547	0.195	0.362	0.388	0.935
c1078833_g3_i2	0.149	-0.437	0.132	0.275	0.374	0.811
c1085518_g3_i1^EF-hand_6	0.149	-0.348	0.088	0.188	0.174	0.522
c1074832_g2_i1^sp|O89029|MATN4_MOUSE^EGF	0.149	-1.138	0.648	0.817	2.88	4.018
c1071273_g1_i1^sp|P28827|PTPRM_HUMAN^Y_phosphatase	0.149	-0.316	0.063	0.141	0.128	0.444
c1086150_g1_i1^sp|P20908|CO5A1_HUMAN^sp|Q61245|COBA1_MOUSE^Collagen	0.149	-1.439	0.418	0.607	1.493	2.932
c1079004_g1_i1	0.149	-0.304	0.06	0.135	0.103	0.407
c1080292_g12_i1	0.149	-0.286	0.085	0.187	0.193	0.479
c1091100_g4_i1	0.149	-1.241	0.833	0.864	2.701	3.942
c1092516_g1_i1	0.149	-0.469	0.994	0.985	4.215	4.684
c1087237_g2_i1^sp|P98133|FBN1_BOVIN^TB^sigP	0.148	-0.661	0.132	0.276	0.328	0.989
c1089385_g1_i1^sp|P04275|VWF_HUMAN^sp|Q28295|VWF_CANFA^VWD^sigP	0.148	-1.866	0.066	0.149	0.115	1.981
c1084741_g3_i1	0.148	-0.912	0.236	0.413	0.506	1.418
c1050577_g1_i1	0.148	-0.568	0.167	0.331	0.394	0.962
c1088356_g2_i1	0.147	-0.3	0.041	0.101	0.154	0.454
c1069047_g2_i1^sp|O08858|SSR5_MOUSE^sp|F1MV99|SSR5_BOVIN^7TM_GPCR_Srx^Tm7	0.147	-0.294	0.05	0.119	0.083	0.377
c1081821_g1_i1^sp|P25155|FA10_CHICK^Gla^sigP	0.147	-0.479	0.063	0.145	0.131	0.61
c1083855_g1_i1^sp|P21956|MFGM_MOUSE^EGF^sigP^Tm1	0.147	-0.57	0.23	0.416	0.464	1.034
c1069597_g3_i1^sp|P24790|VIM4_XENLA^sp|P09654|VIME_CHICK^Filament_head	0.147	-0.53	0.997	0.999	5.007	5.537
c1072231_g2_i1	0.147	-1.393	0.33	0.511	0.546	1.939
c1080941_g2_i1^sp|Q9Z2P4|RGCC_RAT	0.147	-0.488	0.094	0.212	0.252	0.74
c1062262_g1_i2^sigP	0.147	-0.355	0.101	0.221	0.149	0.504
c1078136_g3_i5^sp|O00469|PLOD2_HUMAN^2OG-FeII_Oxy^sigP	0.146	-0.421	0.116	0.253	0.209	0.63
c1063422_g5_i1^sp|P17404|LECT1_BOVIN	0.146	-1.532	0.296	0.518	1.35	2.882
c1089246_g2_i1	0.146	-0.771	0.22	0.402	0.498	1.269
c1088559_g3_i3^sp|Q5E9B7|CLIC1_BOVIN^sp|Q6MG61|CLIC1_RAT^GST_N_3	0.146	-0.676	0.89	0.882	2.481	3.157
c1087704_g2_i4^sp|Q501P1|FBLN7_MOUSE	0.146	-0.653	0.057	0.136	0.125	0.778
c1076964_g2_i1^sp|Q90370|MAFB_COTJA^sp|Q90888|MAFB_CHICK^Maf_N	0.146	-0.534	0.135	0.292	0.318	0.852
c1077011_g4_i1^sp|Q8K419|LEG4_MOUSE^Gal-bind_lectin	0.146	-0.88	0.871	0.869	2.251	3.131
c1084539_g5_i1	0.146	-0.256	0.047	0.117	0.103	0.359
c1086318_g1_i1^sp|P35610|SOAT1_HUMAN^MBOAT^Tm8	0.146	-0.399	0.116	0.256	0.202	0.601
c1070697_g3_i1^sp|P18700|TBB_STRPU	0.146	-0.581	0.072	0.168	0.113	0.694
c1072199_g1_i1	0.145	-0.38	0.075	0.184	0.158	0.538
c1088846_g4_i2	0.145	-0.884	0.959	0.949	4.237	5.121
c1086683_g1_i1^sp|Q3V1G4|OLM2B_MOUSE^sp|Q68BL8|OLM2B_HUMAN^OLF^sigP	0.145	-1.129	0.261	0.458	0.787	1.916
c1071059_g3_i1	0.145	-1.196	0.132	0.286	0.36	1.556
c1065747_g3_i2^sp|P05122|KCRB_CHICK^ATP-gua_Ptrans	0.145	-1.341	0.635	0.761	1.482	2.823
c1082117_g1_i1	0.145	-1.034	0.267	0.463	0.342	1.376
c1080225_g11_i1^sp|P51662|ANXA1_RABIT^sp|P14087|ANXA1_CAVCU^Annexin	0.144	-0.736	0.761	0.839	1.258	1.994
c1080225_g10_i1	0.144	-0.742	0.755	0.839	1.244	1.986
c1074571_g7_i2	0.144	-0.514	0.123	0.282	0.289	0.803
c1082310_g1_i1	0.144	-0.381	0.079	0.192	0.149	0.53
c1085900_g6_i1^sp|P27987|IP3KB_HUMAN^IPK	0.144	-0.378	0.072	0.179	0.179	0.557
c1053558_g1_i1^sp|P30201|LYSC_MACMU^Lys^sigP	0.143	-0.634	0.154	0.344	0.367	1.001
c1090516_g2_i1^sp|Q3MIE4|VAT1_RAT^sp|Q8JFV8|VAT1_DANRE^ADH_N^Tm1	0.143	-1.281	0.55	0.699	1.295	2.576
c1061000_g1_i1^sp|Q66KK8|HEY1_XENTR^sp|Q9Y5J3|HEY1_HUMAN^HLH	0.143	-0.51	0.085	0.211	0.282	0.792
c1089285_g2_i1^sp|P81184|LEG1_SHEEP^sp|P11116|LEG1_BOVIN^Gal-bind_lectin	0.143	-0.812	0.871	0.921	2.777	3.589
c1079140_g3_i1	0.143	-0.315	0.047	0.125	0.094	0.409
c1085518_g2_i1	0.143	-0.811	0.145	0.314	0.344	1.155
c1076865_g1_i1^sp|P51511|MMP15_HUMAN^Hemopexin^Tm1	0.143	-0.342	0.053	0.14	0.085	0.427
c1068405_g1_i2^sp|Q9UKZ9|PCOC2_HUMAN^NTR	0.142	-0.982	0.154	0.337	0.275	1.257
c1089003_g1_i2	0.142	-1.025	0.252	0.478	0.853	1.878
c1059167_g1_i1^sp|P45883|ACBP_PELRI	0.142	-0.525	0.113	0.273	0.23	0.755
c1090859_g5_i1^sp|Q6ZRP5|YD019_HUMAN	0.142	-1.438	0.176	0.376	0.649	2.087
c1079120_g1_i1^sp|P70075|ANXA5_CYNPY^Annexin	0.142	-0.906	0.717	0.842	1.784	2.69
c1092483_g2_i1^Tm1	0.142	-1.072	0.701	0.828	2.011	3.083
c1079613_g8_i1^sp|O08746|MATN2_MOUSE^sp|O00339|MATN2_HUMAN^EGF_CA^VWA	0.141	-0.573	0.113	0.275	0.225	0.798
c1061844_g1_i1^sp|Q9Z2P8|VAMP5_MOUSE^Synaptobrevin^Tm1	0.141	-0.303	0.044	0.121	0.066	0.369
c1059052_g2_i4^sp|Q9PVK2|ENOA_ALLMI^Enolase_N	0.141	-0.813	0.833	0.895	2.171	2.984
c1079438_g3_i1^sp|Q90944|EPYC_CHICK^LRR_8^sigP	0.141	-0.829	0.101	0.251	0.294	1.123
c1054014_g1_i2	0.141	-0.703	0.107	0.262	0.21	0.913
c1083100_g1_i1	0.14	-0.393	0.085	0.226	0.159	0.552
c1087093_g3_i1	0.14	-0.395	0.075	0.201	0.152	0.547
c1084261_g1_i1	0.14	-0.864	0.679	0.825	1.956	2.82
c1080299_g6_i1	0.14	-1.711	0.465	0.704	1.521	3.232
c1084244_g5_i1	0.14	-0.941	0.189	0.4	0.465	1.406
c1072462_g3_i3^sp|Q9W7M6|LDHA_AMBME	0.14	-0.919	0.679	0.806	1.588	2.507
c1075369_g1_i6^sp|Q91154|MYF5_NOTVI^Basic	0.14	-0.56	0.047	0.136	0.03	0.59
c1085200_g1_i2	0.139	-1.962	0.289	0.543	1.179	3.141
c1053649_g1_i1	0.139	-1.774	0.173	0.404	0.502	2.276
c1068777_g1_i1	0.139	-0.363	0.082	0.235	0.242	0.605
c1067260_g1_i1^sp|Q66K08|CILP1_MOUSE^sp|O75339|CILP1_HUMAN^Mucin2_WxxW^sigP	0.139	-0.391	0.038	0.114	0.123	0.514
c1089387_g2_i2^sp|Q99P61|FABPH_SPETR	0.139	-0.73	0.085	0.227	0.147	0.877
c1054006_g1_i1	0.138	-1.499	0.195	0.435	0.724	2.223
c1080932_g3_i1^sp|P16112|PGCA_HUMAN^sp|P07898|PGCA_CHICK^Sushi	0.138	-1.495	0.198	0.436	0.673	2.168
c1087032_g2_i2^sp|Q9Y251|HPSE_HUMAN^Glyco_hydro_79n^sigP	0.138	-0.571	0.079	0.222	0.174	0.745
c1036594_g1_i1	0.138	-0.644	0.072	0.206	0.165	0.809
c1078300_g2_i2^sp|Q8TDX6|CGAT1_HUMAN^CHGN^Tm1	0.138	-0.288	0.044	0.135	0.077	0.365
c1085565_g2_i1^Calc_CGRP_IAPP^sigP	0.138	-0.377	0.038	0.115	0.07	0.447
c1054403_g1_i3	0.138	-0.594	0.035	0.106	0.065	0.659
c1068847_g1_i4^PARP	0.138	-0.792	0.06	0.175	0.158	0.95
c1078897_g2_i2^Tm1	0.138	-1.277	0.459	0.69	1.424	2.701
c1068693_g2_i1^sigP	0.137	-0.444	0.066	0.197	0.117	0.561
c1085175_g2_i2^sigP	0.137	-0.813	0.075	0.219	0.131	0.944
c1078793_g10_i3	0.137	-1.858	0.242	0.504	0.859	2.717
c1084098_g2_i2	0.137	-0.94	0.182	0.43	0.653	1.593
c997486_g1_i1	0.136	-0.391	0.079	0.231	0.268	0.659
c1092690_g1_i2^sp|Q9JLC8|SACS_MOUSE^sp|Q9NZJ4|SACS_HUMAN^HEPN	0.136	-0.714	0.157	0.396	0.368	1.082
c1066928_g1_i1	0.136	-1.657	0.214	0.471	0.463	2.12
c1079642_g6_i1	0.135	-1.032	0.277	0.559	0.59	1.622
c1068365_g2_i1^sp|P04075|ALDOA_HUMAN^Glycolytic	0.135	-1.001	0.899	0.91	2.388	3.389
c1084565_g1_i1	0.135	-1.628	0.84	0.894	2.392	4.02
c1081733_g2_i3	0.135	-0.97	0.091	0.263	0.205	1.175
c1075320_g3_i1^sp|P08122|CO4A2_MOUSE^Collagen	0.135	-1.522	0.176	0.421	0.569	2.091
c1079685_g1_i1^sp|Q9EQX4|AIF1L_MOUSE	0.135	-0.262	0.044	0.146	0.104	0.366
c1091965_g3_i1	0.135	-1.016	0.23	0.508	0.521	1.537
c1080932_g5_i1	0.135	-0.334	0.047	0.157	0.134	0.468
c1078760_g6_i3^sp|Q8CFG0|SULF2_MOUSE	0.134	-0.778	0.123	0.345	0.304	1.082
c1066921_g1_i1	0.134	-0.512	0.094	0.292	0.213	0.725
c1077266_g2_i1^sp|O13065|MMP18_XENLA^PG_binding_1^sigP	0.134	-0.393	0.035	0.122	0.083	0.476
c1089329_g1_i1	0.134	-1.201	0.116	0.331	0.435	1.636
c876219_g1_i1^sp|Q86YL7|PDPN_HUMAN^Podoplanin^sigP^Tm2	0.134	-0.853	0.201	0.481	0.454	1.307
c1061064_g1_i1	0.133	-1.248	0.148	0.409	0.583	1.831
c1080567_g1_i1	0.133	-1.43	0.274	0.569	0.611	2.041
c1092386_g1_i1^sp|Q56K04|CRIP1_BOVIN	0.133	-0.457	0.079	0.25	0.149	0.606
c1087940_g6_i1	0.133	-1.466	0.217	0.5	0.513	1.979
c1085128_g8_i2^sp|O60315|ZEB2_HUMAN^zf-Di19	0.133	-0.354	0.047	0.162	0.058	0.412
c1056928_g1_i3^sp|Q8NHW6|OTOSP_HUMAN	0.133	-2.01	0.412	0.741	1.564	3.574
c1071521_g1_i1^sp|P38552|LEG4_RAT^Gal-bind_lectin	0.133	-0.402	0.035	0.127	0.087	0.489
c1048818_g1_i1	0.133	-0.607	0.057	0.196	0.168	0.775
c1079642_g7_i1	0.132	-1.285	0.412	0.703	1.006	2.291
c1074613_g2_i1	0.132	-0.363	0.041	0.152	0.099	0.462
c1089410_g1_i1^sp|Q01550|TANA_XENLA^Filament	0.131	-0.974	0.195	0.494	0.439	1.413
c1056132_g1_i3^sp|Q5XHI4|F115_XENLA^M60-like	0.131	-0.526	0.06	0.213	0.108	0.634
c1058529_g1_i1^sp|Q8N4T0|CBPA6_HUMAN^Propep_M14	0.131	-0.395	0.057	0.202	0.097	0.492
c1089329_g2_i1^sp|Q8IUL8|CILP2_HUMAN	0.13	-0.447	0.047	0.179	0.109	0.556
c1089376_g10_i3^sp|Q9UHP7|CLC2D_HUMAN^Lectin_C^Tm1	0.13	-1.012	0.069	0.242	0.145	1.157
c1072646_g1_i1^sp|P26044|RADI_PIG	0.13	-1.22	0.623	0.856	1.739	2.959
c1080932_g4_i1	0.13	-0.455	0.05	0.195	0.136	0.591
c1079093_g3_i1	0.129	-0.464	0.031	0.129	0.098	0.562
c1061864_g2_i1^sp|Q8NFL0|B3GN7_HUMAN^Galactosyl_T	0.129	-0.257	0.035	0.151	0.116	0.373
c1092343_g2_i1^Tm2	0.128	-0.694	0.05	0.2	0.126	0.82
c1083022_g2_i1	0.128	-1.195	0.06	0.231	0.116	1.311
c1089529_g3_i1	0.128	-1.333	0.031	0.136	0.058	1.391
c1062486_g2_i1	0.128	-0.65	0.031	0.136	0.086	0.736
c1081013_g6_i1	0.128	-0.448	0.053	0.217	0.151	0.599
c1078392_g2_i2^sp|Q95242|PECA1_PIG^sp|P16284|PECA1_HUMAN^Ig_2^sigP^Tm1	0.127	-0.834	0.025	0.113	0.058	0.892
c1088283_g1_i2^sp|P05099|MATN1_CHICK^VWA^sigP	0.127	-1.68	0.085	0.324	0.228	1.908
c1085780_g1_i2^sp|P14018|CLUS_COTJA^Clusterin^sigP	0.127	-0.841	0.066	0.258	0.108	0.949
c1070854_g1_i1^sp|Q14005|IL16_HUMAN^PDZ	0.126	-0.305	0.031	0.148	0.079	0.384
c1074030_g2_i1^sp|Q90773|CEPU1_CHICK^sp|Q9P121|NTRI_HUMAN^I-set^sigP	0.126	-0.365	0.022	0.104	0.03	0.395
c1082824_g3_i2^sp|P26007|ITA6_CHICK^FG-GAP^sigP^Tm1	0.126	-0.791	0.047	0.205	0.062	0.853
c1061235_g1_i1^sp|A9C3R8|RP65C_DANRE^sp|Q9YI25|RPE65_AMBTI^RPE65	0.125	-0.317	0.025	0.123	0.061	0.378
c1088068_g1_i5^sp|Q2EF74|SUMO1_SPETR^Rad60-SLD	0.125	-2.07	0.657	0.875	1.529	3.599
c1078442_g1_i1^sp|Q9NZU5|LMCD1_HUMAN^PET	0.125	-0.793	0.069	0.298	0.196	0.989
c1066256_g1_i1	0.125	-0.516	0.022	0.11	0.049	0.565
c1088538_g5_i1	0.125	-0.376	0.028	0.138	0.053	0.429
c1088667_g3_i1	0.124	-0.885	0.028	0.143	0.04	0.925
c1079633_g1_i1	0.124	-0.365	0.031	0.158	0.052	0.417
c1061349_g1_i1^sp|Q8AVU0|PDPFA_XENLA^sp|Q0IHF8|PDPFB_XENLA	0.124	-1.387	0.415	0.796	0.938	2.325
c1081220_g3_i1^sp|Q90763|CADH7_CHICK^sp|Q5DWV2|CADH7_RAT^Cadherin^Cadherin_C^Tm1	0.123	-1.306	0.031	0.162	0.05	1.356
c1080743_g2_i1	0.123	-0.795	0.022	0.123	0.042	0.837
c1070560_g1_i1^ApoL^sigP	0.123	-0.536	0.028	0.15	0.061	0.597
c1085825_g8_i1	0.122	-1.492	0.381	0.84	1.502	2.994
c1088758_g4_i1	0.122	-0.374	0.028	0.162	0.102	0.476
c1090245_g1_i1^sp|P43121|MUC18_HUMAN^V-set^sigP^Tm1	0.122	-1.105	0.075	0.348	0.169	1.274
c1059830_g1_i1^sp|Q07FZ4|CXCR4_XENTR^sp|Q7ZXJ7|CXR4B_XENLA^7TM_GPCR_Srsx^Tm7	0.121	-0.643	0.022	0.135	0.043	0.686
c1079509_g2_i1	0.121	-0.817	0.019	0.114	0.039	0.856
c1077674_g1_i4^sp|Q802A9|FGFP2_CHICK^FGF-BP1	0.12	-0.332	0.019	0.127	0.057	0.389
c1073275_g3_i1^sp|Q1EGL2|LGI1_PANTR^sp|Q9JIA1|LGI1_MOUSE^LRR_8^sigP^Tm2	0.12	-0.525	0.016	0.102	0.038	0.563
c1067201_g1_i1^sp|Q90839|DKK3_CHICK^Dickkopf_N^sigP	0.12	-1.581	0.066	0.336	0.16	1.741
c1068854_g1_i1	0.119	-0.46	0.025	0.167	0.046	0.506
c1012056_g1_i1^sp|P40220|RABP1_CHICK^Lipocalin	0.118	-1.257	0.022	0.153	0.05	1.307
c1090049_g1_i3^sp|Q6UX34|CB082_HUMAN^sigP^Tm2	0.117	-0.427	0.016	0.125	0.027	0.454
c1034953_g1_i2^sp|A1YQ92|ODAM_MACMU	0.117	-0.991	0.013	0.101	0.013	1.004
c1062823_g1_i1^sp|P63211|GBG1_HUMAN	0.116	-0.536	0.013	0.106	0.029	0.565
c1087910_g2_i1	0.115	-0.581	0.022	0.192	0.049	0.63
c1082822_g1_i1	0.115	-0.559	0.019	0.171	0.067	0.626
c1081005_g1_i1^sp|Q8TE57|ATS16_HUMAN^Pep_M12B_propep^sigP	0.113	-0.538	0.016	0.171	0.033	0.571
c1090305_g18_i1	0.112	-1.231	0.016	0.183	0.025	1.256
c1009640_g1_i1	0.112	-1.201	0.031	0.314	0.099	1.3
c1079646_g1_i1^ApoL^sigP	0.111	-1.094	0.013	0.175	0.032	1.126
c1083518_g1_i1	0.111	-0.384	0.009	0.132	0.02	0.404
c1083682_g1_i1	0.111	-2.277	0.082	0.624	0.325	2.602
c1091835_g7_i1	0.11	-0.291	0.006	0.105	0.011	0.302
c1080726_g1_i1^sp|Q6UWH4|F198B_HUMAN^Tm1	0.109	-0.329	0.006	0.119	0.008	0.337
c1079594_g4_i1^sp|Q9W757|SOX10_CHICK^sp|A5A763|SOX10_PIG^Sox_N	0.108	-0.773	0.006	0.132	0.019	0.792
c992752_g1_i1	0.108	-0.75	0.006	0.133	0.01	0.76
c1091381_g4_i1^sp|Q8BJD1|ITIH5_MOUSE^ITI_HC_C	0.107	-0.52	0.006	0.153	0.01	0.53
c1051578_g1_i3^sp|Q6Y4Q5|MMP3_CANFA^sp|P09237|MMP7_HUMAN^PG_binding_1^sigP	0.105	-1.495	0.006	0.253	0.007	1.502
c1058578_g1_i1	0.104	-1.614	0.003	0.188	0.004	1.618
c1082714_g3_i3^sp|P80370|DLK1_HUMAN^EGF^Tm1	0.103	-0.921	0	0.109	0	0.921
c1082770_g3_i1^sp|Q9BX97|PLVAP_HUMAN^PV-1^Tm1	0.103	-1.02	0	0.102	0	1.02
c1083925_g6_i1	0.103	-0.407	0	0.116	0	0.407
