# Supplementary material for: Transcriptomic landscape of the blastema niche in regenerating adult axolotl limbs at single-cell resolution
Source: Nat Commun. 2018 Dec 4;9:5153. doi: 10.1038/s41467-018-07604-0 (PMC6279788; doi:10.1038/s41467-018-07604-0)
Supplement: Supplementary file 9 — Supplementary Data 7 [file 41467_2018_7604_MOESM9_ESM.xlsx]

## Sheet: Sheet1
Supplementary Data 7. Osteoblast-like markers defined by URD at medium-bud blastema stage.
gene	AUCPR	exp.fc	posFrac	posFrac_rest	nTrans	nTrans_rest
c1067201_g1_i1^sp|Q90839|DKK3_CHICK^Dickkopf_N^sigP	0.843	3.201	0.971	0.212	3.931	0.73
c1058578_g1_i1	0.778	3.829	0.807	0.085	4.098	0.269
c1051578_g1_i3^sp|Q6Y4Q5|MMP3_CANFA^sp|P09237|MMP7_HUMAN^PG_binding_1^sigP	0.718	3.306	0.793	0.144	3.752	0.446
c1091100_g4_i1	0.689	2.599	0.993	0.845	5.816	3.217
c1080167_g2_i1^sp|P24479|S10AB_CHICK^S_100	0.668	1.457	1	0.961	5.101	3.644
c1083682_g1_i1	0.665	3.437	0.936	0.471	4.865	1.428
c1054014_g1_i2	0.642	2.069	0.8	0.173	2.497	0.428
c1086872_g4_i1^sp|O97862|CYTC_RABIT^Cystatin^sigP	0.632	2.438	0.807	0.223	2.983	0.545
c1081670_g1_i11^sp|Q9YIB4|CO1A1_CYNPY^Collagen^VWC^sigP^Tm1	0.631	2.21	1	0.986	8.353	6.143
c1086681_g2_i1^sp|P55058|PLTP_HUMAN	0.616	2.081	0.829	0.28	2.638	0.557
c1080225_g10_i1	0.609	1.528	0.986	0.806	3.163	1.635
c1091262_g2_i1	0.607	2.209	0.95	0.331	3.337	1.128
c1080225_g11_i1^sp|P51662|ANXA1_RABIT^sp|P14087|ANXA1_CAVCU^Annexin	0.603	1.523	0.986	0.807	3.168	1.645
c1077011_g4_i1^sp|Q8K419|LEG4_MOUSE^Gal-bind_lectin	0.591	1.679	1	0.857	4.406	2.727
c1085780_g1_i2^sp|P14018|CLUS_COTJA^Clusterin^sigP	0.581	2.159	0.743	0.167	2.578	0.419
c1091502_g1_i4^sp|P20112|SPRC_PIG^sp|O93390|SPRC_COTJA^FOLN^sigP	0.541	1.612	1	0.986	6.719	5.107
c1080299_g6_i1	0.536	2.659	0.957	0.625	5.103	2.444
c1070536_g3_i2^sp|Q60467|CO5A1_CRILO^COLFI	0.534	1.615	0.957	0.79	4.114	2.499
c1073771_g4_i3^sp|Q9C0I1|MTMRC_HUMAN^Myotub-related	0.532	1.777	1	0.984	8.098	6.321
c1088336_g2_i1	0.53	1.834	0.879	0.327	2.68	0.846
c1084889_g1_i1^Tm1	0.515	1.521	0.857	0.502	2.709	1.188
c1085297_g6_i1	0.504	1.696	1	0.955	6.973	5.277
c862122_g2_i1^sp|Q6DJ00|OSTCN_XENTR^sp|P40147|OSTCN_XENLA^Gla^sigP	0.499	0.492	0.179	0.005	0.505	0.013
c1034953_g1_i2^sp|A1YQ92|ODAM_MACMU	0.488	2.775	0.421	0.049	3.012	0.237
c1077260_g3_i1	0.488	1.321	0.307	0.024	1.383	0.062
c1078760_g6_i3^sp|Q8CFG0|SULF2_MOUSE	0.486	1.776	0.793	0.251	2.443	0.667
c1069224_g4_i2^sp|Q03277|PO11_SCICO	0.482	1.402	0.979	0.672	2.218	0.816
c1081157_g3_i1	0.478	1.552	0.721	0.244	2.067	0.515
c1087910_g2_i1	0.477	1.559	0.629	0.11	1.854	0.295
c1066928_g1_i1	0.477	2.293	0.936	0.367	3.76	1.467
c1091199_g2_i1^sp|P05997|CO5A2_HUMAN^COLFI^sigP	0.47	1.544	0.957	0.785	4.167	2.623
c1071360_g1_i1^sp|Q5REC2|NEC2_PONAB^Peptidase_S8^sigP^Tm1	0.468	0.778	0.229	0.012	0.806	0.028
c1048818_g1_i1	0.467	2.006	0.557	0.128	2.328	0.322
c1076249_g6_i1^sp|Q61711|SIAL_MOUSE^BSP_II^Tm1	0.464	1.02	0.229	0.013	1.048	0.028
c1085297_g4_i4^sp|P12105|CO3A1_CHICK^sp|P02461|CO3A1_HUMAN^COLFI^VWC^sigP^Tm1	0.464	1.644	1	0.925	6.019	4.375
c1088748_g2_i1^sp|Q2LK54|COL12_CHICK^Collagen^Tm1	0.447	1.714	0.8	0.307	2.641	0.927
c1088149_g5_i1^sp|Q4PLW0|PLIN2_PIG^sp|Q9TUM6|PLIN2_BOVIN^Perilipin	0.445	1.558	0.679	0.25	2.147	0.589
c1084244_g5_i1	0.434	1.776	0.843	0.308	2.747	0.971
c1089004_g5_i2^sp|Q05910|ADAM8_MOUSE^Pep_M12B_propep^Tm1	0.433	1.579	0.764	0.326	2.38	0.801
c1085175_g2_i2^sigP	0.421	2.059	0.586	0.15	2.506	0.447
c1088518_g12_i1	0.419	1.865	0.964	0.683	4.88	3.015
c1079642_g7_i1	0.417	1.532	0.914	0.617	3.409	1.877
c1089285_g2_i1^sp|P81184|LEG1_SHEEP^sp|P11116|LEG1_BOVIN^Gal-bind_lectin	0.411	1.377	0.993	0.903	4.638	3.261
c1059052_g2_i4^sp|Q9PVK2|ENOA_ALLMI^Enolase_N	0.403	1.187	0.979	0.873	3.88	2.693
c1082495_g5_i1	0.403	1.035	0.386	0.071	1.172	0.137
c1077266_g2_i1^sp|O13065|MMP18_XENLA^PG_binding_1^sigP	0.395	1.411	0.4	0.075	1.613	0.202
c1081581_g2_i1^sp|Q9XSC9|TCO2_BOVIN^sp|O88968|TCO2_MOUSE^sp|Q6PB51|CC117_MOUSE^Cobalamin_bind^sigP	0.394	1.316	0.671	0.26	1.906	0.59
c1087663_g4_i1	0.393	1.312	0.636	0.163	1.733	0.421
c1068166_g1_i1^sp|Q2TBM7|MMP23_BOVIN^Peptidase_M10	0.388	0.376	0.143	0.01	0.396	0.02
c1077434_g2_i2^sp|Q05481|ZNF91_HUMAN	0.384	0.741	0.321	0.039	0.819	0.078
c1088518_g10_i3^sp|P13944|COCA1_CHICK^sp|Q60847|COCA1_MOUSE^Collagen^fn3^sigP	0.382	1.054	0.521	0.141	1.282	0.228
c1065591_g4_i1	0.376	1.367	0.986	0.882	4.345	2.978
c1079387_g2_i1	0.372	1.308	1	0.908	5.047	3.739
c1086683_g1_i1^sp|Q3V1G4|OLM2B_MOUSE^sp|Q68BL8|OLM2B_HUMAN^OLF^sigP	0.372	1.818	0.9	0.37	3.267	1.449
c1082318_g3_i1	0.372	0.753	0.293	0.037	0.837	0.084
c1073047_g7_i3	0.371	1.307	0.457	0.13	1.605	0.298
c1088743_g1_i2^sp|Q9NR99|MXRA5_HUMAN^LRR_8^sigP	0.366	1.462	0.75	0.369	2.495	1.033
c1071119_g1_i1^sp|P34741|SDC2_HUMAN^Syndecan^sigP^Tm1	0.359	1.363	0.807	0.459	2.617	1.254
c1011988_g1_i1^sp|Q8NCL9|APCDL_HUMAN^sigP	0.358	1.521	0.614	0.163	2.072	0.551
c1078917_g4_i1	0.354	1.588	0.979	0.834	4.988	3.4
c1082616_g4_i3^sp|Q640N1|AEBP1_MOUSE^sp|A2RUV9|AEBP1_RAT^F5_F8_type_C^sigP	0.352	1.377	0.85	0.48	2.765	1.388
c1088737_g1_i3^sp|Q9BH09|HGF_FELCA^sp|Q76BS1|HGF_BOVIN^PAN_1^sigP	0.352	0.837	0.407	0.071	0.991	0.154
c1050336_g2_i3^sp|Q3UKU1|ELL2_MOUSE^ELL	0.351	1.276	0.657	0.241	1.808	0.532
c1070536_g6_i1	0.343	1.306	0.95	0.647	3.267	1.961
c1087093_g3_i1	0.342	1.088	0.579	0.136	1.422	0.334
c1084368_g5_i1	0.341	1.122	0.129	0.014	1.164	0.042
c1075936_g3_i1	0.337	1.283	0.829	0.505	2.724	1.441
c1050577_g1_i1	0.333	1.278	0.643	0.263	1.965	0.687
c1078442_g1_i1^sp|Q9NZU5|LMCD1_HUMAN^PET	0.328	1.368	0.586	0.218	2.033	0.665
c17734_g1_i1	0.319	1.051	0.507	0.131	1.385	0.334
c1063968_g1_i1^sp|Q9WUC6|TIMP2_CAVPO^TIMP^sigP	0.318	1.163	0.907	0.723	3.215	2.052
c1091186_g4_i1	0.318	1.774	0.971	0.812	5.46	3.686
c1078917_g3_i2^sp|P35440|TSP2_CHICK^VWC^sigP	0.314	1.009	0.579	0.149	1.373	0.364
c1060722_g2_i1	0.313	1.467	0.95	0.669	3.886	2.419
c1091822_g2_i1	0.308	0.448	0.171	0.026	0.504	0.056
c1078041_g2_i1	0.299	1.152	0.757	0.478	2.382	1.23
c1084261_g1_i1	0.298	1.069	0.943	0.781	3.612	2.543
c1078376_g4_i1^sp|F1N152|HTRA1_BOVIN^Kazal_1^sigP	0.295	1.167	0.821	0.48	2.443	1.276
c1065778_g2_i2	0.294	0.863	0.364	0.105	1.061	0.198
c1079642_g6_i1	0.289	1.154	0.8	0.471	2.465	1.311
c1085256_g4_i1	0.278	0.931	0.943	0.916	3.607	2.676
c1060722_g1_i1^sp|Q9UKU9|ANGL2_HUMAN^sp|Q9R045|ANGL2_MOUSE^Fibrinogen_C^sigP	0.276	1.362	0.814	0.455	2.907	1.545
c1079108_g1_i1^sp|Q8TDD2|SP7_HUMAN^zf-C2H2	0.273	0.534	0.193	0.038	0.619	0.085
c1086488_g4_i4	0.255	1	0.65	0.324	1.797	0.797
c1058542_g2_i1	0.251	1.485	0.55	0.275	2.535	1.05
c1074997_g1_i1	0.251	0.605	0.25	0.065	0.749	0.144
c1069047_g2_i1^sp|O08858|SSR5_MOUSE^sp|F1MV99|SSR5_BOVIN^7TM_GPCR_Srx^Tm7	0.25	0.797	0.293	0.086	1.025	0.228
c1075522_g4_i1	0.249	0.973	0.779	0.471	2.142	1.169
c1087068_g1_i4^sp|P55288|CAD11_MOUSE	0.249	1.086	0.893	0.617	2.926	1.84
c1080578_g5_i1	0.247	0.869	0.214	0.069	1.002	0.133
c1091199_g3_i1	0.247	0.964	0.957	0.817	3.677	2.713
c1073629_g1_i3^sp|Q91287|FGFR3_PLEWA^Pkinase_Tyr	0.247	1.082	0.486	0.186	1.606	0.524
c1084913_g3_i1	0.246	1.03	0.564	0.228	1.714	0.684
c1076054_g3_i1	0.244	0.926	0.5	0.216	1.437	0.511
c1769890_g1_i1	0.238	0.75	0.271	0.087	0.984	0.234
c1091385_g2_i2^DUF1258	0.236	1.369	0.621	0.363	2.642	1.273
c1079688_g7_i1	0.235	0.277	0.121	0.024	0.328	0.051
c1083217_g1_i2^sp|Q28944|CATL1_PIG^sp|Q9GKL8|CATL1_CHLAE^Inhibitor_I29^sigP	0.235	1.003	0.821	0.731	2.968	1.965
c1082501_g2_i1	0.233	0.856	0.45	0.192	1.323	0.467
c1086318_g1_i1^sp|P35610|SOAT1_HUMAN^MBOAT^Tm8	0.232	0.783	0.464	0.204	1.22	0.437
c1091809_g4_i1^sp|O19113|CTGF_PIG^VWC	0.223	1.259	0.814	0.728	4.855	3.596
c1079633_g1_i1	0.223	0.665	0.35	0.111	0.94	0.275
c1088758_g4_i1	0.222	0.776	0.336	0.114	1.093	0.317
c1086597_g2_i2^sp|P61622|ITA11_MOUSE^VWA^Tm1	0.218	0.707	0.443	0.171	1.107	0.4
c1079613_g8_i1^sp|O08746|MATN2_MOUSE^sp|O00339|MATN2_HUMAN^EGF_CA^VWA	0.215	0.866	0.571	0.209	1.46	0.594
c990610_g1_i1^sp|Q7SXA5|FRIL_XENLA^Ferritin	0.215	0.995	0.821	0.656	2.945	1.95
c1078639_g2_i2	0.214	0.909	0.8	0.717	3.308	2.399
c1076177_g1_i2^sp|Q863H1|SFRP2_CANFA^NTR^sigP	0.214	1.472	0.771	0.583	4.466	2.994
c966126_g1_i1	0.213	0.85	0.536	0.29	1.565	0.715
c1085285_g3_i2	0.21	0.811	0.586	0.298	1.554	0.743
c1087902_g1_i3^sp|P26927|HGFL_HUMAN^PAN_1^sigP	0.209	0.833	0.529	0.28	1.554	0.721
c1069215_g3_i1^sp|Q92122|KPYK_XENLA^PK	0.208	0.733	0.936	0.813	3.079	2.346
c1092690_g1_i2^sp|Q9JLC8|SACS_MOUSE^sp|Q9NZJ4|SACS_HUMAN^HEPN	0.208	0.88	0.593	0.323	1.736	0.856
c1077281_g1_i2^sp|Q5RDI1|PAMR1_PONAB^CUB^sigP	0.207	0.535	0.314	0.101	0.77	0.235
c1079238_g1_i1	0.207	0.692	0.329	0.095	1.032	0.34
c1074395_g1_i1	0.206	0.706	0.407	0.15	1.131	0.425
c1048922_g1_i2	0.206	0.556	0.357	0.119	0.835	0.279
c1083816_g1_i1^sp|O08628|PCOC1_RAT^CUB^sigP	0.206	0.916	0.707	0.442	2.173	1.257
c1074607_g1_i3	0.201	0.699	0.457	0.198	1.197	0.498
c1083026_g8_i1^sp|O43827|ANGL7_HUMAN^Fibrinogen_C	0.2	0.501	0.321	0.092	0.773	0.272
c1089935_g2_i1^Tm1	0.199	0.703	0.414	0.141	1.442	0.739
c1087795_g2_i1^sp|P49907|SEPP1_BOVIN	0.198	0.956	0.621	0.458	2.117	1.161
c1084565_g1_i1	0.194	1.007	0.993	0.872	4.685	3.678
c1087455_g1_i2^sp|P51890|LUM_CHICK^LRRNT^sigP	0.192	1.013	0.993	0.721	4.43	3.417
c997486_g1_i1	0.191	0.673	0.443	0.175	1.184	0.511
c1081005_g1_i1^sp|Q8TE57|ATS16_HUMAN^Pep_M12B_propep^sigP	0.191	0.583	0.371	0.116	0.995	0.412
c1081858_g3_i1	0.19	0.535	0.964	0.95	3.943	3.408
c1071510_g1_i1^sp|Q8IXL6|DMP4_HUMAN^sp|Q5MJS3|DMP4_MOUSE^DUF1193^Tm1	0.19	0.595	0.271	0.115	0.867	0.272
c1068365_g2_i1^sp|P04075|ALDOA_HUMAN^Glycolytic	0.189	0.708	0.957	0.903	3.86	3.152
c1084111_g4_i1	0.188	0.607	0.386	0.175	1.021	0.414
c1088518_g9_i1^sp|P13944|COCA1_CHICK	0.187	0.586	0.457	0.204	1.05	0.464
c1082052_g1_i1^sp|O94813|SLIT2_HUMAN^LRRNT^sigP	0.185	0.262	0.171	0.054	0.383	0.121
c1062026_g1_i2^sp|O95407|TNF6B_HUMAN	0.182	0.304	0.179	0.056	0.422	0.118
c1082401_g1_i3^sp|P52794|EFNA1_XENLA^Ephrin^sigP	0.182	0.574	0.45	0.199	1.054	0.48
c1076974_g2_i1	0.182	0.736	0.593	0.333	1.667	0.931
c1089135_g3_i1^sp|Q99N50|SYTL2_MOUSE^C2	0.182	0.305	0.193	0.062	0.475	0.17
c1092316_g1_i1^sp|Q9TT93|ATS4_BOVIN^Pep_M12B_propep^sigP	0.182	0.781	0.621	0.285	1.748	0.967
c1078897_g2_i2^Tm1	0.182	0.924	0.893	0.618	3.327	2.403
c517731_g1_i1	0.18	0.304	0.229	0.073	0.484	0.18
c1080941_g2_i1^sp|Q9Z2P4|RGCC_RAT	0.178	0.717	0.357	0.171	1.288	0.571
c1090516_g2_i1^sp|Q3MIE4|VAT1_RAT^sp|Q8JFV8|VAT1_DANRE^ADH_N^Tm1	0.177	0.846	0.9	0.646	3.136	2.29
c1088846_g4_i2	0.176	0.791	1	0.946	5.677	4.886
c1091138_g1_i1^sp|P55108|BMP3B_RAT^TGFb_propeptide^sigP	0.175	0.342	0.2	0.068	0.516	0.174
c1047789_g1_i2^sp|P19382|SNAI1_XENLA^sp|P41809|HKR1_YEAST^zf-C2H2_6	0.175	0.891	0.7	0.485	2.59	1.699
c1084875_g3_i2^sp|P63164|RSMN_RAT^sp|Q9N1Q0|RSMB_MACEU^LSM	0.172	0.642	0.957	0.916	4.098	3.456
c1078807_g2_i1	0.171	0.625	0.821	0.744	2.7	2.075
c1088332_g1_i2^sp|P10039|TENA_CHICK^Tm1	0.171	0.479	0.286	0.168	0.818	0.339
c1078639_g1_i1^sp|Q90953|CSPG2_CHICK	0.171	0.731	0.814	0.749	3.459	2.728
c1082450_g2_i1^sigP	0.171	0.491	0.357	0.142	0.88	0.389
c1077736_g1_i1	0.17	0.527	1	0.993	5.327	4.8
c1073980_g6_i7	0.169	0.789	0.679	0.411	2.204	1.415
c1089810_g7_i1	0.169	0.87	0.607	0.282	2.217	1.347
c1054166_g1_i1	0.169	0.789	0.564	0.367	1.827	1.038
c1086859_g3_i1^sp|Q03145|EPHA2_MOUSE^Pkinase_Tyr	0.168	0.419	0.207	0.099	0.668	0.249
c1087237_g2_i1^sp|P98133|FBN1_BOVIN^TB^sigP	0.167	0.423	0.507	0.221	1.255	0.832
c1081202_g2_i2	0.167	0.621	0.521	0.309	1.391	0.77
c1086307_g1_i4^sp|Q90XB6|SULF1_COTCO^DUF3740	0.167	0.737	0.35	0.184	1.374	0.637
c1075360_g5_i1^sp|Q15742|NAB2_HUMAN^sp|P10646|TFPI1_HUMAN^Kunitz_BPTI^NCD1	0.165	0.628	0.636	0.464	1.788	1.16
c1073092_g3_i2^sp|P02749|APOH_HUMAN^sp|Q95LB0|APOH_PANTR^Sushi^Tm1	0.163	0.539	0.45	0.233	1.113	0.574
c1049185_g1_i2^sp|Q96I82|KAZD1_HUMAN^sp|Q8BJ66|KAZD1_MOUSE^Kazal_1^sigP^Tm1	0.162	0.533	0.3	0.165	0.959	0.426
c1087063_g1_i1^sp|P13696|PEBP1_BOVIN^PBP	0.161	0.596	0.55	0.354	1.484	0.888
c1080995_g2_i1^sp|Q5ZLK5|P4HA2_CHICK^P4Ha_N^sigP	0.159	0.473	0.386	0.241	0.987	0.514
c1062875_g1_i4^sp|Q9DE68|PGS2_COTJA^LRRNT^sigP	0.159	0.419	0.321	0.175	0.776	0.357
c1076964_g2_i1^sp|Q90370|MAFB_COTJA^sp|Q90888|MAFB_CHICK^Maf_N	0.158	0.589	0.457	0.24	1.282	0.693
c1063513_g3_i1^sp|Q6XXM7|RCAN1_SHEEP^sp|Q5RES7|RCAN1_PONAB^Calcipressin	0.157	0.672	0.521	0.402	1.754	1.082
c1063505_g1_i1	0.155	0.321	0.286	0.121	0.666	0.345
c1048782_g1_i1^sp|Q5E9E1|PDLI1_BOVIN^PDZ	0.155	0.484	0.35	0.191	0.963	0.479
c1055390_g1_i1	0.155	0.616	0.621	0.352	1.701	1.085
c1062795_g1_i1^sp|Q66KC9|DACT1_XENTR^sp|Q8QG92|DCT1B_XENLA	0.154	0.586	0.636	0.453	1.831	1.245
c1086159_g2_i2^sp|Q5RF01|LRC32_PONAB^LRR_8^sigP^Tm1	0.153	0.339	0.25	0.114	0.64	0.301
c1071521_g1_i1^sp|P38552|LEG4_RAT^Gal-bind_lectin	0.153	0.509	0.214	0.097	0.87	0.361
c1050059_g2_i1^Tm2	0.152	0.332	0.121	0.058	0.484	0.152
c1082201_g1_i2^sp|Q9QX78|SOCS1_RAT^sp|O15524|SOCS1_HUMAN^SH2^Tm1	0.15	0.545	0.543	0.405	1.548	1.003
c1064520_g3_i4	0.15	0.593	0.664	0.324	1.728	1.135
c1084565_g2_i1^sp|Q8CG08|CTHR1_RAT^RVT_1	0.149	0.566	0.686	0.406	1.735	1.169
c1084833_g1_i1	0.149	0.567	0.543	0.359	1.566	0.999
c1068405_g1_i2^sp|Q9UKZ9|PCOC2_HUMAN^NTR	0.148	0.523	0.543	0.275	1.57	1.047
c1080438_g8_i1^sp|P27469|G0S2_HUMAN^sp|Q5M840|G0S2_RAT^Tm1	0.148	0.612	0.464	0.363	1.577	0.965
c1085740_g1_i1	0.148	0.306	0.2	0.082	0.568	0.262
c1079120_g1_i1^sp|P70075|ANXA5_CYNPY^Annexin	0.148	0.578	0.921	0.806	3.06	2.482
c1074243_g4_i5	0.147	0.592	0.871	0.764	3.026	2.434
c1078317_g1_i1	0.146	0.289	0.264	0.123	0.612	0.323
c1089329_g1_i1	0.146	0.529	0.543	0.261	1.93	1.401
c1073384_g7_i1	0.145	0.549	0.364	0.285	1.328	0.779
c1085007_g1_i2	0.143	0.413	0.357	0.197	0.927	0.514
c1090253_g2_i1	0.143	0.445	0.836	0.674	2.704	2.259
c1056243_g1_i1^sp|Q99542|MMP19_HUMAN	0.142	0.434	0.271	0.153	0.833	0.399
c1062262_g1_i2^sigP	0.142	0.29	0.364	0.18	0.699	0.409
c1089003_g1_i2	0.141	0.638	0.579	0.417	2.286	1.648
c1073334_g1_i1	0.141	0.502	0.571	0.525	1.732	1.23
c1086762_g2_i3^sp|O75626|PRDM1_HUMAN^SET	0.14	0.27	0.229	0.108	0.575	0.305
c1087690_g3_i1^sp|P17809|GTR1_MOUSE^sp|P27674|GTR1_BOVIN^Sugar_tr^Tm3	0.14	0.619	0.443	0.412	2.065	1.446
c1044096_g1_i1^sp|O93512|GFRA4_CHICK^GDNF^sigP	0.138	0.252	0.171	0.089	0.494	0.242
c1085128_g8_i2^sp|O60315|ZEB2_HUMAN^zf-Di19	0.138	0.256	0.243	0.128	0.577	0.321
c1074928_g2_i2^sp|Q5ZJ00|EM55_CHICK^PDZ	0.137	0.315	0.379	0.207	0.869	0.554
c1059704_g1_i1^sp|Q99500|S1PR3_HUMAN^7tm_1^Tm5	0.137	0.422	0.279	0.186	0.941	0.519
c959265_g1_i1^sp|Q575S8|CYGB2_DANRE^Globin	0.136	0.258	0.236	0.12	0.605	0.347
c1053505_g1_i1^sp|P46695|IEX1_HUMAN	0.136	0.543	0.4	0.327	1.551	1.008
c1083030_g4_i6	0.135	0.447	0.836	0.682	2.288	1.841
c1064197_g1_i2^sp|P13797|PLST_HUMAN^EF-hand_6	0.135	0.357	0.8	0.725	2.409	2.052
c1078833_g3_i2	0.135	0.454	0.4	0.231	1.138	0.684
c1064348_g3_i1	0.135	0.5	1	0.95	5.952	5.452
c1061349_g1_i1^sp|Q8AVU0|PDPFA_XENLA^sp|Q0IHF8|PDPFB_XENLA	0.135	0.447	0.829	0.707	2.53	2.083
c1091662_g2_i4^sp|Q92569|P55G_HUMAN^SH2	0.132	0.466	0.743	0.588	2.173	1.707
c863684_g1_i1	0.131	0.396	0.636	0.573	1.851	1.455
c1057474_g1_i2^sp|P48530|MKA_XENLA^PTN_MK_N^sigP^Tm1	0.131	0.403	0.4	0.28	1.145	0.742
c1082748_g1_i11^sp|P27607|PGH2_CHICK^sp|Q05769|PGH2_MOUSE^An_peroxidase	0.131	0.551	0.507	0.406	1.884	1.333
c1081733_g2_i3	0.131	0.385	0.364	0.214	1.368	0.983
c1085900_g6_i1^sp|P27987|IP3KB_HUMAN^IPK	0.13	0.255	0.264	0.146	0.717	0.462
c1068550_g3_i1	0.129	0.458	0.629	0.542	2.176	1.718
c876219_g1_i1^sp|Q86YL7|PDPN_HUMAN^Podoplanin^sigP^Tm2	0.129	0.404	0.614	0.405	1.531	1.127
c1088073_g2_i1^sp|Q13501|SQSTM_HUMAN^sp|Q64337|SQSTM_MOUSE^PB1	0.128	0.512	0.4	0.27	1.028	0.516
c1091348_g1_i3^sp|Q2HJ89|FKB10_BOVIN^sp|Q61576|FKB10_MOUSE^FKBP_C^sigP	0.128	0.339	0.993	0.979	4.839	4.5
c1090290_g1_i1^sp|Q99K41|EMIL1_MOUSE^EMI^sigP	0.128	0.437	0.829	0.75	2.978	2.541
c1075369_g1_i6^sp|Q91154|MYF5_NOTVI^Basic	0.127	-0.26	0.221	0.107	0.253	0.513
c1068777_g1_i1	0.126	0.269	0.321	0.192	0.78	0.511
c1080110_g1_i2^sp|P04574|CPNS1_PIG^sp|P04632|CPNS1_HUMAN	0.123	0.322	0.379	0.275	0.953	0.631
c1062384_g1_i3^sp|Q6GL62|ID4_XENTR^HLH	0.122	0.292	0.329	0.247	0.9	0.608
c1067238_g2_i3^sp|P11799|MYLK_CHICK^I-set	0.122	0.341	0.5	0.351	1.318	0.977
c1086412_g3_i1	0.122	0.298	0.5	0.315	1.306	1.008
c1068714_g1_i1^sp|P01137|TGFB1_HUMAN^sp|O19011|TGFB1_HORSE^TGFb_propeptide^sigP^Tm1	0.122	0.259	0.257	0.185	0.696	0.437
c1085571_g1_i2	0.12	0.325	0.579	0.41	1.539	1.214
c1009640_g1_i1	0.12	0.419	0.35	0.247	1.497	1.078
c1078722_g1_i2	0.118	0.282	0.107	0.075	0.532	0.25
c1069424_g1_i2^sp|P10786|HBB2_TRICR	0.118	0.758	0.993	0.983	4.93	4.172
c1092461_g1_i1^sp|Q9H3M7|TXNIP_HUMAN^Arrestin_N	0.117	0.339	0.45	0.415	1.48	1.141
c1063115_g5_i3^sp|Q2VIU1|ID2_PIG	0.117	0.251	0.55	0.384	1.419	1.168
c1092292_g5_i1	0.116	0.288	0.721	0.59	1.955	1.667
c965183_g1_i1^sp|P41135|ID1_RAT	0.116	0.256	0.343	0.255	0.9	0.644
c1061733_g3_i1	0.115	0.326	0.664	0.574	2.106	1.78
c1055997_g1_i1^sp|Q08DZ5|SDC1_BOVIN^sp|P34740|SDC1_MESAU^Syndecan^sigP^Tm1	0.115	0.261	0.45	0.381	1.221	0.96
c1090169_g1_i1^sp|Q5DU56|NLRC3_MOUSE	0.114	0.303	0.971	0.987	4.533	4.23
c1086641_g1_i1^sp|O75718|CRTAP_HUMAN^sigP	0.113	0.254	0.629	0.549	1.676	1.422
c1066089_g4_i3^sp|Q9R2C1|SERP1_RAT	0.112	0.283	0.514	0.406	1.311	1.028
c1088792_g2_i3^sp|Q06441|TSP4_XENLA^COMP^sigP	0.111	0.336	0.743	0.699	3.049	2.713
c1084098_g2_i2	0.111	0.288	0.486	0.368	1.703	1.415
c1092570_g1_i1^sp|P02014|HBA_TARGR^Globin	0.107	0.6	0.95	0.974	4.686	4.086
c1077143_g1_i1	0.106	0.265	0.157	0.148	0.814	0.549
c1090305_g18_i1	0.102	-0.481	0.2	0.143	0.632	1.113
c1079646_g1_i1^ApoL^sigP	0.101	-0.516	0.186	0.137	0.483	0.999
c1020875_g2_i1^sp|P10785|HBB1_TRICR^Globin	0.1	0.467	0.871	0.91	3.855	3.388
c1091849_g1_i2^sp|P10784|HBA2_TRICR^Globin	0.099	0.581	1	0.997	5.413	4.832
c1083265_g7_i1^sp|Q2QL79|CAV1_DIDVI^Caveolin^Tm1	0.098	-0.346	0.543	0.421	1.472	1.818
c1079594_g3_i3^sp|B7ZR65|SOX9A_XENLA^sp|Q07869|PPARA_HUMAN^sp|Q9BG91|SOX9_CALJA^Sox_N^zf-C4	0.089	-0.283	0.529	0.466	2.058	2.341
c1085267_g2_i1	0.088	-0.504	0.157	0.145	0.278	0.782
c1053649_g1_i1	0.086	-1.072	0.386	0.353	1.047	2.119
c1055731_g1_i1^Tm3	0.086	-0.4	0.107	0.111	0.216	0.616
c1068847_g1_i4^PARP	0.085	-0.403	0.143	0.152	0.448	0.851
c1061064_g1_i1	0.084	-0.603	0.386	0.353	1.09	1.693
c1070331_g3_i1^sp|P01888|B2MG_BOVIN^sp|Q9WV24|B2MG_CRIGR^C1-set^sigP	0.083	-0.594	0.65	0.683	1.727	2.321
c1084570_g1_i1^sp|O62827|ADML_BOVIN	0.082	-0.259	0.343	0.38	0.875	1.134
c1084867_g1_i1^sp|Q91W90|TXND5_MOUSE^Thioredoxin^sigP	0.082	-0.256	0.764	0.83	2.263	2.519
c1065747_g3_i2^sp|P05122|KCRB_CHICK^ATP-gua_Ptrans	0.082	-0.583	0.714	0.737	2.093	2.676
c1080734_g2_i1	0.08	-0.278	0.5	0.548	1.183	1.461
c1088206_g1_i1^sp|P82987|ATL3_HUMAN^TSP_1^sigP	0.08	-0.442	0.771	0.703	2.304	2.746
c1077454_g3_i2^sp|P28562|DUS1_HUMAN^sp|P28563|DUS1_MOUSE^DSPc^Rhodanese^Tm1	0.079	-0.254	0.65	0.689	1.886	2.14
c1074832_g2_i1^sp|O89029|MATN4_MOUSE^EGF	0.079	-1.101	0.821	0.779	2.817	3.918
c1089385_g1_i1^sp|P04275|VWF_HUMAN^sp|Q28295|VWF_CANFA^VWD^sigP	0.079	-0.958	0.107	0.134	0.855	1.813
c1086150_g1_i1^sp|P20908|CO5A1_HUMAN^sp|Q61245|COBA1_MOUSE^Collagen	0.079	-1.08	0.586	0.566	1.722	2.802
c1071059_g3_i1	0.079	-0.861	0.229	0.257	0.578	1.439
c1083709_g3_i6^sp|P52800|EFNB2_MOUSE^Tm2	0.079	-0.362	0.193	0.225	0.334	0.696
c1084816_g6_i1	0.078	-0.267	0.357	0.407	0.879	1.146
c1081167_g4_i1^sp|P26022|PTX3_HUMAN^Pentaxin	0.078	-0.771	0.321	0.353	1.151	1.922
c1075428_g2_i1	0.078	-0.269	0.371	0.417	0.839	1.108
c1087717_g4_i1^sp|O88322|NID2_MOUSE^sp|Q14112|NID2_HUMAN^G2F^NIDO^sigP	0.078	-0.325	0.764	0.821	2.137	2.462
c1092061_g2_i1	0.078	-0.301	0.343	0.377	0.729	1.03
c1086150_g2_i1	0.077	-1.077	0.571	0.551	1.521	2.598
c1081220_g3_i1^sp|Q90763|CADH7_CHICK^sp|Q5DWV2|CADH7_RAT^Cadherin^Cadherin_C^Tm1	0.077	-0.894	0.107	0.138	0.335	1.229
c966944_g1_i1	0.077	-0.253	0.071	0.101	0.237	0.49
c1088639_g4_i2^sp|Q3E811|RRT15_YEAST	0.077	-0.319	0.521	0.606	1.318	1.637
c1088054_g1_i2^sp|P07942|LAMB1_HUMAN^Laminin_EGF	0.077	-0.331	0.5	0.566	1.135	1.466
c1078324_g2_i1^sp|Q4L180|FIL1L_HUMAN	0.076	-0.286	0.293	0.356	0.697	0.983
c1056928_g1_i3^sp|Q8NHW6|OTOSP_HUMAN	0.076	-1.463	0.707	0.67	1.954	3.417
c1081603_g3_i1^sp|Q17RW2|COOA1_HUMAN^Collagen	0.076	-0.307	0.229	0.273	0.451	0.758
c1079789_g1_i1^sp|Q9UKI2|BORG2_HUMAN^PBD	0.076	-0.282	0.293	0.382	0.809	1.091
c1078090_g4_i1^sp|P19973|LSP1_MOUSE^Caldesmon	0.076	-0.27	0.757	0.84	2.198	2.468
c1071364_g1_i1	0.075	-0.357	0.407	0.53	1.192	1.549
c1084170_g2_i2^sp|Q9Y5B8|NDK7_HUMAN^sp|P08251|AT1B1_CHICK^NDK^Na_K-ATPase^Tm1	0.075	-0.305	0.493	0.616	1.35	1.655
c1067427_g2_i1^sp|Q3TYX2|LRN4L_MOUSE^RVT_1^fn3^Tm1	0.075	-0.296	0.286	0.388	0.861	1.157
c1089967_g1_i1	0.075	-0.687	0.793	0.754	2.702	3.389
c1080932_g3_i1^sp|P16112|PGCA_HUMAN^sp|P07898|PGCA_CHICK^Sushi	0.074	-0.907	0.329	0.393	1.118	2.025
c1087429_g4_i2^sp|O35375|NRP2_MOUSE^CUB^sigP^Tm1	0.074	-0.384	0.364	0.446	0.871	1.255
c1063657_g5_i2^sp|Q3T0T5|HN1_BOVIN	0.074	-0.33	0.693	0.792	1.873	2.203
c1072646_g1_i1^sp|P26044|RADI_PIG	0.074	-0.414	0.843	0.805	2.398	2.812
c1078793_g10_i3	0.074	-1.291	0.414	0.454	1.273	2.564
c1089327_g3_i1^sp|Q6AYZ1|TBA1C_RAT^Tubulin	0.073	-0.466	0.907	0.901	2.968	3.434
c1090485_g3_i1	0.073	-0.754	0.379	0.455	0.954	1.708
c1077183_g12_i1^sigP	0.073	-0.436	0.557	0.642	1.391	1.827
c1079569_g6_i2^sp|P52292|IMA2_HUMAN^IBB	0.073	-0.528	0.293	0.391	0.76	1.288
c1076675_g4_i1	0.073	-0.715	0.343	0.426	1.019	1.734
c1048792_g3_i1^sp|P35556|FBN2_HUMAN^sp|Q61555|FBN2_MOUSE^EGF_CA^Tm1	0.073	-0.318	0.279	0.373	0.633	0.951
c1089279_g1_i1^sp|P27177|PRIO_CHICK^sp|P51780|PRIO_TRIVU^Prion_bPrPp^sigP^Tm3	0.073	-0.418	0.114	0.177	0.363	0.781
c1073581_g1_i6^sp|P60825|CIRBP_RAT^RRM_1^sigP	0.072	-0.284	0.243	0.355	0.513	0.797
c1052959_g1_i1	0.072	-0.411	0.243	0.337	0.613	1.024
c1085348_g2_i5^sp|Q9QWJ9|NRP1_RAT^sp|P79795|NRP1_CHICK^sp|O14786|NRP1_HUMAN^CUB^F5_F8_type_C^sigP^Tm1	0.072	-0.543	0.314	0.394	0.675	1.218
c1088203_g2_i1	0.072	-0.381	0.279	0.385	0.603	0.984
c1087032_g2_i2^sp|Q9Y251|HPSE_HUMAN^Glyco_hydro_79n^sigP	0.072	-0.338	0.129	0.199	0.334	0.672
c1085979_g1_i2^sp|Q9DET5|TB15A_COTJA	0.072	-0.371	0.379	0.504	0.983	1.354
c1069563_g2_i4	0.072	-0.402	0.207	0.297	0.542	0.944
c1069597_g3_i1^sp|P24790|VIM4_XENLA^sp|P09654|VIME_CHICK^Filament_head	0.072	-0.309	1	0.999	5.159	5.468
c1089734_g3_i2^sp|Q6U1I9|SGK1_CHICK^Pkinase	0.071	-0.438	0.307	0.428	0.755	1.193
c1061361_g2_i1^sp|P43026|GDF5_HUMAN^TGFb_propeptide	0.071	-0.445	0.143	0.222	0.454	0.899
c1072669_g9_i3^sp|P30305|MPIP2_HUMAN^M-inducer_phosp	0.071	-0.419	0.243	0.346	0.484	0.903
c1090000_g4_i1^sp|P57093|PAHX_RAT^sp|Q28HK1|UCMA_XENTR^PhyH^sigP	0.071	-0.93	0.307	0.398	0.749	1.679
c1068831_g1_i2^sp|Q07643|CO9A2_MOUSE^Collagen^sigP	0.071	-1.417	0.686	0.733	2.358	3.775
c1083421_g10_i6^sp|P19336|CYR61_CHICK^VWC	0.071	-0.448	0.314	0.491	1.554	2.002
c1070835_g1_i3^sp|Q6P4Z2|CO2A1_XENTR^COLFI	0.07	-1.72	1	0.989	4.943	6.663
c1058407_g11_i1^sp|P62155|CALM_XENLA	0.07	-0.358	0.8	0.877	2.415	2.773
c1082435_g1_i2^sp|P02584|PROF1_BOVIN^Profilin^sigP	0.07	-0.452	0.843	0.863	2.299	2.751
c1091319_g1_i3	0.07	-0.497	0.607	0.776	2.324	2.821
c1088810_g1_i7^sp|Q02388|CO7A1_HUMAN^sp|P0C728|LF3_EBVG^VWA^sigP	0.07	-0.372	0.136	0.214	0.236	0.608
c1091856_g2_i2^sp|P06900|H2B12_XENLA^Histone	0.07	-0.597	0.214	0.317	0.563	1.16
c1090359_g2_i2^sp|P98082|DAB2_HUMAN^PID	0.069	-0.41	0.4	0.567	1.002	1.412
c1076638_g11_i2^sp|P70082|H2AJ_CHICK	0.069	-1.226	0.221	0.345	0.604	1.83
c1083022_g2_i1	0.069	-0.82	0.121	0.203	0.371	1.191
c1088283_g1_i2^sp|P05099|MATN1_CHICK^VWA^sigP	0.069	-1.126	0.179	0.285	0.635	1.761
c1031898_g1_i1^sp|Q92819|HAS2_HUMAN^Glyco_tranf_2_3^Tm5	0.069	-0.555	0.307	0.445	0.787	1.342
c1089878_g1_i4^sp|Q6IP71|RALBB_XENLA^sp|P22124|RAL_DISOM^Arf	0.069	-0.57	0.443	0.556	0.929	1.499
c1088667_g3_i1	0.069	-0.667	0.071	0.124	0.164	0.831
c1065739_g1_i1^sp|O18739|CTGF_BOVIN^IGFBP^sigP^Tm2	0.069	-0.996	0.136	0.222	0.372	1.368
c1090344_g3_i2^sp|Q9D3S9|CPVL_MOUSE	0.069	-0.346	0.229	0.354	0.519	0.865
c1081812_g2_i1^sp|Q9Z206|ARHG8_MOUSE^sp|Q7Z628|ARHG8_HUMAN	0.069	-0.576	0.471	0.588	1.243	1.819
c1057610_g1_i1	0.069	-0.348	0.221	0.356	0.532	0.88
c1077188_g1_i1^sp|P00533|EGFR_HUMAN^sp|Q01279|EGFR_MOUSE^Recep_L_domain^sigP^Tm1	0.069	-0.523	0.393	0.557	1.094	1.617
c1074757_g4_i1	0.068	-0.47	0.193	0.304	0.36	0.83
c1089529_g3_i1	0.068	-1.057	0.064	0.12	0.213	1.27
c1091150_g4_i1^sp|P17918|PCNA_MOUSE	0.068	-0.561	0.229	0.36	0.567	1.128
c1066483_g2_i1	0.068	-0.421	0.143	0.239	0.319	0.74
c1001242_g1_i1	0.068	-0.433	0.136	0.239	0.354	0.787
c1090494_g6_i2^sp|P20849|CO9A1_HUMAN^sp|Q05722|CO9A1_MOUSE^sp|Q5ZIQ3|HNRPK_CHICK^Collagen^ROKNT	0.068	-1.288	0.936	0.921	3.171	4.459
c1053398_g1_i1	0.068	-0.762	0.479	0.58	1.262	2.024
c1063581_g1_i1^sp|O75366|AVIL_HUMAN^Gelsolin	0.068	-0.487	0.364	0.526	0.943	1.43
c1092041_g1_i1	0.068	-0.298	0.086	0.162	0.241	0.539
c1057085_g1_i1	0.067	-0.615	0.414	0.583	1.031	1.646
c1054006_g1_i1	0.067	-1.358	0.264	0.397	0.741	2.099
c1071673_g1_i2^sp|P11613|CXCR7_CANFA^sp|O89039|CXCR7_RAT^7tm_1^Tm7	0.067	-0.256	0.086	0.165	0.175	0.431
c1092027_g3_i3	0.067	-0.457	0.421	0.61	0.95	1.407
c1090859_g5_i1^sp|Q6ZRP5|YD019_HUMAN	0.067	-1.357	0.221	0.346	0.611	1.968
c1089387_g2_i2^sp|Q99P61|FABPH_SPETR	0.067	-0.545	0.114	0.206	0.251	0.796
c1085518_g2_i1	0.067	-0.523	0.164	0.291	0.539	1.062
c1077996_g3_i3^sp|Q8MJJ9|FBLN1_CHLAE	0.067	-0.64	0.521	0.655	1.408	2.048
c1086296_g5_i1^sp|Q5JVS0|HABP4_HUMAN^sp|Q9JKS5|HABP4_MOUSE^HABP4_PAI-RBP1	0.067	-0.518	0.486	0.659	1.17	1.688
c1076927_g2_i1^sp|P07341|ALDOB_CHICK^Glycolytic^Tm1	0.067	-0.452	0.357	0.524	0.864	1.316
c1063422_g5_i1^sp|P17404|LECT1_BOVIN	0.066	-1.753	0.35	0.485	1.016	2.769
c1081931_g3_i1	0.066	-0.586	0.193	0.333	0.425	1.011
c1012056_g1_i1^sp|P40220|RABP1_CHICK^Lipocalin	0.066	-0.992	0.064	0.132	0.198	1.19
c1059167_g1_i1^sp|P45883|ACBP_PELRI	0.066	-0.358	0.129	0.251	0.333	0.691
c1087062_g4_i1^sp|P09487|PPBT_BOVIN^sp|Q92058|PPBT_CHICK^Alk_phosphatase^sigP	0.066	-0.32	0.086	0.17	0.156	0.476
c1086919_g2_i1	0.066	-0.436	0.107	0.207	0.199	0.635
c1089089_g2_i1	0.066	-0.565	0.1	0.194	0.239	0.804
c1054514_g1_i1^sp|Q5F3C8|PKHO1_CHICK^sp|Q53GL0|PKHO1_HUMAN	0.066	-0.314	0.093	0.189	0.296	0.61
c1081822_g3_i8^sp|Q86XJ1|GA2L3_HUMAN^GAS2	0.065	-0.278	0.071	0.155	0.166	0.444
c1089316_g1_i3^sp|Q52KG5|KI26A_MOUSE^sp|Q9ULI4|KI26A_HUMAN^Kinesin	0.065	-0.385	0.114	0.232	0.237	0.622
c1576531_g1_i1^sp|P02264|H2A_ONCMY	0.065	-0.505	0.1	0.208	0.298	0.803
c1089375_g1_i10^sp|O95425|SVIL_HUMAN^sp|O46385|SVIL_BOVIN^Gelsolin	0.065	-0.352	0.143	0.275	0.266	0.618
c1087704_g2_i4^sp|Q501P1|FBLN7_MOUSE	0.065	-0.553	0.057	0.126	0.155	0.708
c1087940_g6_i1	0.065	-1.059	0.3	0.456	0.787	1.846
c1063781_g2_i3^sp|P23219|PGH1_HUMAN^An_peroxidase	0.065	-0.251	0.05	0.113	0.129	0.38
c1087519_g1_i1	0.065	-0.494	0.143	0.275	0.346	0.84
c1079306_g2_i1^sp|Q9EP52|TWSG1_MOUSE^Tsg	0.065	-0.681	0.486	0.621	1.065	1.746
c567675_g1_i1^sp|Q5ZJU8|TP8L1_CHICK^DUF758	0.065	-0.321	0.093	0.188	0.2	0.521
c1043395_g2_i1	0.064	-0.477	0.193	0.375	0.43	0.907
c1085230_g3_i2^sp|Q5R7B3|UGDH_PONAB^UDPG_MGDP_dh_C	0.064	-0.657	0.157	0.309	0.424	1.081
c1084744_g1_i1	0.064	-0.326	0.086	0.185	0.169	0.495
c1086991_g3_i17^sp|P20774|MIME_HUMAN^sp|P19879|MIME_BOVIN^LRR_8^sigP	0.064	-1.207	0.521	0.683	1.838	3.045
c1086921_g2_i1^sp|Q9EPB4|ASC_MOUSE^PYRIN	0.064	-0.316	0.064	0.148	0.169	0.485
c1064770_g3_i4^sp|Q6P823|H33_XENTR^Histone	0.064	-0.69	0.543	0.711	1.3	1.99
c1085700_g1_i2^sp|Q9H098|F107B_HUMAN^DUF1151	0.064	-0.806	0.243	0.441	0.637	1.443
c1085913_g4_i2	0.064	-0.696	0.121	0.248	0.319	1.015
c1081803_g1_i2^sp|Q80WM5|HPLN3_MOUSE^V-set^sigP	0.064	-1.029	0.314	0.49	1.002	2.031
c1070560_g1_i1^ApoL^sigP	0.064	-0.421	0.057	0.132	0.114	0.535
c1087485_g1_i1^sp|O60285|NUAK1_HUMAN^Pkinase	0.063	-0.604	0.207	0.405	0.644	1.248
c1092367_g4_i1^sp|Q9UL49|TCFL5_HUMAN	0.063	-1.72	0.407	0.586	1.016	2.736
c1086119_g2_i1	0.063	-0.623	0.157	0.319	0.377	1
c1084355_g2_i4^sp|O15072|ATS3_HUMAN^Pep_M12B_propep^sigP	0.063	-0.352	0.121	0.271	0.258	0.61
c1081365_g1_i3	0.063	-0.893	0.693	0.784	1.881	2.774
c1081013_g6_i1	0.063	-0.362	0.086	0.193	0.185	0.547
c1068394_g3_i1^sp|Q6WVG3|KCD12_MOUSE^BTB_2^sigP	0.063	-0.584	0.157	0.317	0.36	0.944
c1077984_g3_i4^sp|P15989|CO6A3_CHICK	0.063	-1.149	0.564	0.736	2.212	3.361
c1048694_g1_i2	0.063	-0.87	0.207	0.389	0.51	1.38
c1075763_g1_i1^sp|Q5M7L2|LBH_XENTR	0.062	-0.502	0.136	0.304	0.323	0.825
c1085392_g2_i2^sp|Q8JG54|RGMA_CHICK^RGM_N	0.062	-0.851	0.293	0.491	0.568	1.419
c1073143_g1_i2^sp|P29596|ATF3_RAT^sp|Q2KII1|ATF3_BOVIN^sp|P79702|FOS_CYPCA^bZIP_2	0.062	-0.734	0.214	0.423	0.554	1.288
c1090138_g1_i1^sp|Q5RBR0|SH3R1_PONAB^sp|Q69ZI1|SH3R1_MOUSE^zf-RING_2	0.062	-0.281	0.071	0.178	0.158	0.439
c1071549_g1_i1^sp|Q60967|PAPS1_MOUSE^APS_kinase	0.062	-0.767	0.35	0.571	0.786	1.553
c1089246_g2_i1	0.062	-0.72	0.193	0.382	0.473	1.193
c1071574_g1_i1	0.062	-0.455	0.057	0.144	0.15	0.605
c1076682_g1_i3^sp|Q91060|TBA_NOTVI	0.062	-0.777	0.5	0.729	1.453	2.23
c1083312_g2_i1^sp|O15266|SHOX_HUMAN	0.062	-1.099	0.379	0.573	0.972	2.071
c1081200_g8_i1	0.062	-1.746	0.421	0.625	1.395	3.141
c1079594_g4_i1^sp|Q9W757|SOX10_CHICK^sp|A5A763|SOX10_PIG^Sox_N	0.062	-0.59	0.043	0.113	0.118	0.708
c1077469_g2_i3^sp|Q4R6W2|TM55B_MACFA^sp|Q86T03|TM55B_HUMAN^Tmemb_55A^Tm2	0.062	-0.57	0.179	0.377	0.379	0.949
c1079438_g3_i1^sp|Q90944|EPYC_CHICK^LRR_8^sigP	0.062	-0.767	0.1	0.232	0.276	1.043
c1080679_g1_i1^sp|Q6AY61|PRS23_RAT^sp|Q1WK23|PRS23_MACMU^Trypsin^sigP	0.062	-0.831	0.164	0.349	0.684	1.515
c1080292_g12_i1	0.062	-0.293	0.071	0.175	0.156	0.449
c1080932_g5_i1	0.062	-0.362	0.057	0.142	0.073	0.435
c1082822_g1_i1	0.061	-0.452	0.057	0.148	0.111	0.563
c1082840_g5_i1^sp|Q9UQQ2|SH2B3_HUMAN^Phe_ZIP^Tm1	0.061	-0.632	0.207	0.454	0.587	1.219
c1079013_g1_i4^sp|Q28BS0|MCM3Z_XENTR^MCM	0.061	-0.365	0.071	0.187	0.185	0.55
c1079140_g3_i1	0.061	-0.31	0.043	0.116	0.065	0.375
c1084428_g4_i1^sp|P26584|HMGB2_CHICK^HMG_box_2	0.061	-0.834	0.95	0.974	3.67	4.504
c1049724_g1_i1^sp|P63170|DYL1_RAT	0.061	-0.695	0.714	0.85	1.869	2.564
c966610_g1_i2^sp|P62205|PLK1_XENTR^Pkinase	0.061	-0.338	0.057	0.158	0.177	0.515
c1083042_g3_i4^sp|Q6P9V9|TBA1B_RAT^Tubulin	0.061	-0.753	0.779	0.913	2.374	3.127
c1092147_g1_i2	0.061	-0.332	0.086	0.23	0.261	0.593
c1085200_g1_i2	0.06	-2.305	0.286	0.511	0.705	3.01
c1086617_g2_i1^sp|Q5ZL72|CH60_CHICK^Cpn60_TCP1	0.06	-0.628	0.229	0.489	0.48	1.108
c1073922_g2_i1	0.06	-0.31	0.064	0.187	0.162	0.472
c1084350_g2_i3^sp|Q15398|DLGP5_HUMAN^GKAP	0.06	-0.318	0.064	0.189	0.207	0.525
c1081821_g1_i1^sp|P25155|FA10_CHICK^Gla^sigP	0.06	-0.36	0.043	0.137	0.193	0.553
c1078752_g1_i1^sp|B6S2X2|CAMP_OPHHA^sp|B6S2X0|CAMP_NAJAT^Cystatin^sigP	0.06	-0.616	0.15	0.348	0.362	0.978
c1069225_g1_i3^sp|P46425|GSTP2_MOUSE^sp|P19157|GSTP1_MOUSE^GST_C	0.06	-0.938	0.543	0.793	1.465	2.403
c1078388_g2_i1	0.06	-0.353	0.057	0.161	0.102	0.455
c1089477_g1_i2^sp|O95644|NFAC1_HUMAN^RHD	0.06	-0.584	0.129	0.321	0.318	0.902
c1070697_g3_i1^sp|P18700|TBB_STRPU	0.06	-0.482	0.057	0.158	0.148	0.63
c1085574_g3_i6^sp|Q4KLN6|RIR2_RAT^Ribonuc_red_sm	0.059	-0.459	0.071	0.207	0.117	0.576
c1070854_g1_i1^sp|Q14005|IL16_HUMAN^PDZ	0.059	-0.267	0.043	0.132	0.081	0.348
c1072995_g1_i2^sp|Q2VPM9|TPPP3_XENLA^p25-alpha	0.059	-0.413	0.05	0.148	0.109	0.522
c1070937_g14_i1	0.059	-0.287	0.043	0.131	0.067	0.354
c1084539_g3_i1	0.059	-0.967	0.536	0.776	1.476	2.443
c1088554_g3_i2	0.059	-0.275	0.043	0.131	0.064	0.339
c1081583_g1_i1^sp|Q9JHX0|RGS2_RAT	0.059	-0.528	0.057	0.176	0.136	0.664
c1055368_g3_i1^sp|Q99JY8|LPP3_MOUSE	0.059	-0.469	0.079	0.23	0.19	0.659
c1080880_g1_i1	0.059	-0.979	0.45	0.722	1.221	2.2
c992752_g1_i1	0.059	-0.567	0.036	0.114	0.11	0.677
c1083522_g4_i1^sp|Q15582|BGH3_HUMAN	0.059	-1.359	0.957	0.944	3.796	5.155
c1090245_g1_i1^sp|P43121|MUC18_HUMAN^V-set^sigP^Tm1	0.059	-0.913	0.121	0.309	0.256	1.169
c1079024_g2_i1	0.059	-0.589	0.086	0.259	0.47	1.059
c1091364_g1_i1^sp|Q4LFA9|SEM3G_MOUSE^Sema^sigP	0.059	-0.27	0.043	0.133	0.082	0.352
c1041953_g1_i1^sp|P0CG39|POTEJ_HUMAN	0.058	-0.968	0.907	0.937	2.724	3.692
c1078450_g1_i1^sp|Q3KPK4|BORE1_XENLA^sp|Q6GLC7|BORE1_XENTR^Nbl1_Borealin_N	0.058	-0.441	0.071	0.214	0.121	0.562
c1075471_g2_i4^sp|O42130|TOP2A_CHICK^HATPase_c	0.058	-0.411	0.05	0.164	0.055	0.466
c1073337_g1_i2^sp|Q9R097|SPIT1_MOUSE^sp|B2BS84|IVBI_AUSLA^MANEC^sigP^Tm1	0.058	-0.57	0.093	0.278	0.186	0.756
c1070729_g1_i1^sp|P62747|RHOB_RAT^Ras	0.058	-1.086	0.593	0.822	1.741	2.827
c1079509_g2_i1	0.058	-0.697	0.029	0.101	0.076	0.773
c983084_g1_i1	0.058	-0.495	0.093	0.273	0.227	0.722
c1076758_g1_i1^sp|P82451|ABCC9_RABIT^sp|O60706|ABCC9_HUMAN^ABC_membrane^Tm4	0.058	-0.321	0.036	0.123	0.176	0.497
c1085649_g5_i1	0.058	-0.886	0.164	0.405	0.514	1.4
c1073104_g2_i1	0.058	-0.492	0.079	0.242	0.256	0.748
c1086807_g3_i1	0.058	-1.351	0.307	0.581	0.722	2.073
c1079399_g7_i2^sp|Q90876|IRF1_CHICK^IRF	0.058	-0.365	0.043	0.143	0.112	0.477
c1082824_g3_i2^sp|P26007|ITA6_CHICK^FG-GAP^sigP^Tm1	0.058	-0.665	0.057	0.184	0.106	0.771
c1084135_g6_i2^sp|Q924A0|TF7L2_MOUSE^sp|Q9NQB0|TF7L2_HUMAN^CTNNB1_binding	0.058	-0.603	0.114	0.329	0.244	0.847
c1087658_g3_i2^sp|Q9P0M6|H2AW_HUMAN^sp|Q8CCK0|H2AW_MOUSE^Histone^Tm1	0.058	-0.831	0.693	0.865	1.782	2.613
c1080932_g4_i1	0.058	-0.43	0.057	0.176	0.112	0.542
c1072597_g5_i1	0.057	-0.264	0.043	0.152	0.096	0.36
c1087578_g2_i3^sp|Q6PDU1|SRSF2_RAT	0.057	-0.876	0.843	0.947	2.651	3.527
c1010396_g1_i2	0.057	-1.022	0.186	0.478	0.501	1.523
c1080743_g2_i1	0.057	-0.675	0.029	0.109	0.08	0.755
c1067263_g6_i1	0.057	-0.573	0.071	0.229	0.096	0.669
c1069891_g2_i1	0.057	-1.058	0.443	0.743	1.158	2.216
c1069446_g1_i1^sp|Q9CQN4|SOSD1_MOUSE^sp|Q642G2|SOSD1_RAT^Sclerostin^sigP	0.057	-0.772	0.093	0.287	0.258	1.03
c1079840_g2_i3^sp|Q9QYZ8|DKK2_MOUSE	0.057	-0.309	0.029	0.106	0.067	0.376
c1087951_g3_i2^sp|Q05816|FABP5_MOUSE	0.057	-0.748	0.064	0.226	0.175	0.923
c1076053_g3_i2^sp|Q5RJP7|PGFRL_RAT^sp|Q6PE55|PGFRL_MOUSE^Ig_2^sigP	0.057	-0.476	0.071	0.231	0.119	0.595
c1089660_g8_i1^sp|P08777|K1C1_XENLA^sp|Q64291|K1C12_MOUSE^Filament	0.057	-1.53	0.129	0.356	0.464	1.994
c1086792_g2_i5^sp|P63269|ACTH_RAT	0.056	-0.77	0.071	0.256	0.256	1.026
c1072996_g2_i5^sp|Q6DUB7|STMN1_PIG^Stathmin	0.056	-1.249	0.329	0.639	0.665	1.914
c1062836_g4_i3^sp|Q9XSW9|LEP_SMICR^sp|O02720|LEP_CANFA^Leptin^sigP	0.056	-0.526	0.071	0.253	0.175	0.701
c1086839_g1_i7^sp|P27123|NASP_RABIT^sp|P49321|NASP_HUMAN^TPR_12	0.056	-0.951	0.179	0.495	0.37	1.321
c1084712_g6_i1	0.056	-0.406	0.057	0.211	0.168	0.574
c1083255_g1_i2^sp|Q62507|COCH_MOUSE^sp|O43405|COCH_HUMAN^VWA	0.056	-0.687	0.036	0.137	0.112	0.799
c1092253_g1_i2	0.056	-0.417	0.057	0.231	0.177	0.594
c1081900_g1_i4^sp|P25815|S100P_HUMAN	0.056	-1.303	0.093	0.317	0.419	1.722
c1070313_g1_i3	0.056	-1.15	0.807	0.939	2.703	3.853
c1085518_g3_i1^EF-hand_6	0.056	-0.423	0.05	0.18	0.067	0.49
c1089482_g7_i1^sp|Q8IZQ1|WDFY3_HUMAN^Laminin_G_3	0.056	-0.403	0.064	0.237	0.193	0.596
c1057844_g1_i4^sp|P40618|HMGB3_CHICK^sp|O15347|HMGB3_HUMAN^HMG_box_2	0.056	-1.145	0.479	0.79	1.31	2.455
c1091062_g2_i1^sp|Q6P6Q2|K2C5_RAT^sp|Q08D91|K2C75_BOVIN^Filament	0.056	-1.827	0.15	0.419	0.556	2.383
c1089560_g1_i2	0.056	-0.635	0.079	0.26	0.144	0.779
c1082205_g1_i9^sp|P68372|TBB4B_MOUSE^sp|P11833|TBB_PARLI^Misat_Tub_SegII	0.056	-0.892	0.921	0.964	2.854	3.746
c1090393_g1_i1^sp|Q5RAA0|HMGN2_PONAB	0.056	-1.453	0.793	0.921	2.508	3.961
c1091175_g9_i1^sp|Q9HCU0|CD248_HUMAN^EGF^sigP^Tm1	0.056	-1.287	0.214	0.537	0.56	1.847
c1081540_g1_i1	0.056	-0.393	0.036	0.137	0.096	0.489
c1079093_g3_i1	0.056	-0.382	0.029	0.117	0.127	0.509
c1085017_g2_i3^sp|Q8C6K9|CO6A6_MOUSE^sp|A2AX52|CO6A4_MOUSE^VWA^VWA_3^sigP	0.055	-1.124	0.179	0.487	0.341	1.465
c1092240_g3_i3	0.055	-0.601	0.071	0.276	0.154	0.755
c1087667_g5_i1	0.055	-0.442	0.05	0.199	0.107	0.549
c1078899_g4_i2^sp|P21910|LAML2_XENLA^Filament	0.055	-1.02	0.3	0.678	0.796	1.816
c1062486_g2_i1	0.055	-0.589	0.029	0.123	0.08	0.669
c1056274_g3_i1	0.055	-0.496	0.043	0.172	0.048	0.544
c1078300_g2_i2^sp|Q8TDX6|CGAT1_HUMAN^CHGN^Tm1	0.055	-0.29	0.029	0.125	0.044	0.334
c1088538_g5_i1	0.055	-0.361	0.029	0.124	0.028	0.389
c1062718_g1_i2^sp|Q5M962|TM204_RAT^sigP^Tm4	0.055	-0.425	0.029	0.131	0.075	0.5
c1079159_g1_i8^sp|Q9IA05|FZD4_CHICK^sp|Q5IS67|NEUM_PANTR^Fz^Neuromodulin_N^sigP^Tm7	0.054	-0.565	0.043	0.204	0.043	0.608
c1071207_g2_i1	0.054	-0.424	0.021	0.112	0.049	0.473
c1083212_g2_i2^sp|Q32MD9|CDON_MOUSE^I-set^Tm1	0.054	-0.468	0.043	0.204	0.079	0.547
c1092813_g3_i2^sp|A5A6M2|ANXA1_PANTR^sp|Q18PI6|SLAF5_MOUSE^Annexin^Tm2	0.054	-0.288	0.036	0.166	0.079	0.367
c1078392_g2_i2^sp|Q95242|PECA1_PIG^sp|P16284|PECA1_HUMAN^Ig_2^sigP^Tm1	0.054	-0.737	0.021	0.102	0.072	0.809
c1053212_g1_i2^sp|P10123|RLBP1_BOVIN^CRAL_TRIO_N	0.054	-0.299	0.029	0.138	0.087	0.386
c1070927_g3_i1^sp|Q9BGI3|PRDX2_BOVIN^sp|Q61171|PRDX2_MOUSE^AhpC-TSA	0.054	-0.898	0.086	0.332	0.299	1.197
c1076997_g3_i1	0.054	-0.64	0.036	0.162	0.057	0.697
c1078555_g1_i1	0.054	-0.372	0.036	0.16	0.058	0.43
c1090284_g1_i2	0.054	-1.001	0.171	0.554	0.502	1.503
c1067036_g2_i1^sp|Q9PTL2|SPY2_CHICK^Sprouty	0.054	-0.268	0.036	0.167	0.071	0.339
c1030563_g1_i2^sp|Q15004|PAF_HUMAN^sp|Q5E9B2|PAF_BOVIN	0.054	-0.404	0.036	0.167	0.063	0.467
c1068768_g4_i1	0.054	-0.314	0.029	0.138	0.063	0.377
c1053400_g1_i1^sp|Q9CQD7|PINLY_MOUSE^UPAR_LY6	0.054	-0.75	0.057	0.256	0.213	0.963
c1057994_g4_i2^sp|P07091|S10A4_MOUSE	0.054	-0.466	0.05	0.229	0.179	0.645
c1085405_g1_i1^sp|Q90ZH8|SX18A_XENLA^HMG_box_2^sigP^Tm1	0.054	-0.932	0.064	0.26	0.148	1.08
c1085016_g3_i2^sp|Q6GL41|MCM4_XENTR^sp|Q8QGX4|PRKDC_CHICK^MCM	0.054	-0.513	0.057	0.259	0.157	0.67
c1092367_g7_i1^sp|P32017|CO9A3_CHICK	0.054	-0.794	0.064	0.279	0.176	0.97
c1088966_g3_i1	0.053	-1.111	0.079	0.356	0.265	1.376
c1082583_g2_i1	0.053	-0.79	0.086	0.358	0.24	1.03
c1090220_g1_i4^sp|Q8C8R3|ANK2_MOUSE^Ank	0.053	-0.334	0.043	0.232	0.212	0.546
c1051783_g1_i1^sp|P31515|FST_XENLA^FOLN	0.053	-0.406	0.029	0.146	0.041	0.447
c1084417_g1_i1	0.053	-0.377	0.029	0.163	0.074	0.451
c1092289_g1_i4^sp|O55225|OTOG_MOUSE^VWD^Tm1	0.053	-0.396	0.029	0.18	0.161	0.557
c1072065_g2_i1	0.053	-2.425	0.2	0.581	0.754	3.179
c1085314_g1_i4^sp|Q6DIH3|MCM2_XENTR^sp|P55861|MCM2_XENLA^MCM2_N	0.053	-0.265	0.029	0.17	0.095	0.36
c1085880_g6_i1^sp|P08776|K2C8_XENLA^Filament	0.053	-1.473	0.093	0.402	0.296	1.769
c1080610_g2_i1	0.053	-0.51	0.036	0.193	0.097	0.607
c1076997_g5_i1	0.053	-0.507	0.021	0.126	0.044	0.551
c1083351_g2_i1	0.053	-1.317	0.136	0.476	0.439	1.756
c1076343_g7_i1	0.053	-0.431	0.021	0.119	0.086	0.517
c1063718_g2_i2^sp|Q80UG6|F150B_MOUSE	0.053	-0.726	0.043	0.229	0.129	0.855
c1088085_g7_i1	0.052	-1.597	0.136	0.515	0.375	1.972
c1085316_g1_i1	0.052	-0.56	0.036	0.206	0.076	0.636
c1086285_g2_i2^sp|Q2M2I5|K1C24_HUMAN^sp|Q28706|K1C12_RABIT^Filament	0.052	-0.805	0.05	0.271	0.194	0.999
c1091556_g1_i3	0.052	-1.058	0.971	0.992	3.907	4.965
c862935_g2_i1	0.052	-0.352	0.021	0.143	0.139	0.491
c1090261_g1_i1^sp|P21328|RTJK_DROME^RVT_1	0.052	-0.306	0.021	0.129	0.034	0.34
c1075320_g3_i1^sp|P08122|CO4A2_MOUSE^Collagen	0.052	-1.73	0.086	0.399	0.247	1.977
c1087744_g1_i2^sp|Q9R012|PLK2_RAT^sp|P53351|PLK2_MOUSE^Pkinase	0.052	-0.438	0.021	0.133	0.103	0.541
c1069331_g2_i1	0.052	-1.063	0.079	0.391	0.198	1.261
c1075276_g6_i1	0.051	-0.351	0.021	0.155	0.046	0.397
c1053443_g1_i1^sp|Q9NT22|EMIL3_HUMAN^EMI	0.051	-0.493	0.029	0.2	0.051	0.544
c1067260_g1_i1^sp|Q66K08|CILP1_MOUSE^sp|O75339|CILP1_HUMAN^Mucin2_WxxW^sigP	0.051	-0.423	0.014	0.106	0.053	0.476
c1086627_g4_i2^sp|A7ZXS0|RIHA_ECOHS^IU_nuc_hydro	0.051	-0.353	0.021	0.172	0.089	0.442
c1083142_g4_i1	0.051	-1.962	0.3	0.784	0.926	2.888
c1085624_g5_i1^sp|Q8N2E2|VWDE_HUMAN	0.051	-1.064	0.107	0.525	0.43	1.494
c1082742_g2_i2^sp|Q5ZMD6|H2AZ_CHICK^Histone	0.051	-1.213	0.907	0.982	3.256	4.469
c1087875_g3_i1	0.051	-2.894	0.571	0.891	1.706	4.6
c1051533_g1_i1	0.051	-0.856	0.036	0.255	0.087	0.943
c1060890_g7_i2^sp|Q5ZJX4|RBM38_CHICK^RRM_1	0.051	-0.456	0.029	0.198	0.026	0.482
c1064460_g1_i1^sp|Q5EA62|FBLN5_BOVIN^EGF_CA^sigP	0.05	-1.152	0.079	0.461	0.277	1.429
c1091381_g4_i1^sp|Q8BJD1|ITIH5_MOUSE^ITI_HC_C	0.05	-0.456	0.014	0.133	0.017	0.473
c1082325_g3_i1	0.05	-0.615	0.029	0.227	0.059	0.674
c1094590_g1_i1	0.05	-0.342	0.014	0.137	0.04	0.382
c1075841_g2_i2	0.05	-0.401	0.014	0.135	0.1	0.501
c1076922_g3_i1	0.05	-1.281	0.043	0.308	0.234	1.515
c1054366_g1_i1^sp|P25815|S100P_HUMAN	0.05	-1.443	0.036	0.282	0.107	1.55
c1089309_g2_i1	0.05	-0.545	0.029	0.222	0.059	0.604
c1076865_g1_i1^sp|P51511|MMP15_HUMAN^Hemopexin^Tm1	0.05	-0.345	0.014	0.133	0.046	0.391
c1083200_g2_i3^sp|A1L595|K1C17_BOVIN^Filament	0.05	-0.261	0.014	0.123	0.037	0.298
c1091090_g2_i1^sp|P00488|F13A_HUMAN^Transglut_N	0.049	-0.694	0.029	0.267	0.076	0.77
c1068194_g1_i3^sp|P25391|LAMA1_HUMAN^Laminin_EGF	0.049	-0.872	0.043	0.392	0.194	1.066
c1062568_g1_i1	0.049	-0.515	0.014	0.16	0.046	0.561
c1040482_g1_i1	0.049	-1.897	0.036	0.331	0.256	2.153
c1079654_g1_i2	0.049	-1.809	0.793	0.984	2.512	4.321
c1046905_g2_i2^sp|Q8WWA0|ITLN1_HUMAN^Fibrinogen_C^sigP	0.048	-0.334	0.007	0.123	0.001	0.335
c1040744_g1_i1	0.048	-0.738	0.014	0.224	0.046	0.784
c1044035_g1_i1	0.047	-0.518	0.007	0.17	0.053	0.571
c1091168_g1_i2^sp|Q66S13|NATT4_THANI^DUF946^sigP	0.047	-1.268	0.014	0.276	0.056	1.324
c1070030_g1_i3^sp|F6UA42|UHRF1_XENTR^sp|B6CHA3|UHRF1_XENLA^ubiquitin^Tm1	0.047	-0.411	0.007	0.171	0.005	0.416
c1087331_g6_i1^sp|Q66JF8|OSR1_XENTR^sp|P86413|OSR1_XENLA^zf-C2H2	0.047	-0.528	0.007	0.162	0.013	0.541
c1079781_g4_i1	0.045	-0.457	0	0.118	0	0.457
c1063993_g1_i1^sp|P14381|YTX2_XENLA^Exo_endo_phos^Tm2	0.045	-0.272	0	0.106	0	0.272
c1062589_g1_i2^sp|Q9NXB9|ELOV2_HUMAN^ELO^Tm6	0.045	-0.281	0	0.106	0	0.281
c1091840_g5_i1	0.045	-0.351	0	0.101	0	0.351
c1073401_g2_i7^sp|Q7Z7G0|TARSH_HUMAN^fn3	0.045	-0.291	0	0.101	0	0.291
