# Supplementary material for: Transcriptomic landscape of the blastema niche in regenerating adult axolotl limbs at single-cell resolution
Source: Nat Commun. 2018 Dec 4;9:5153. doi: 10.1038/s41467-018-07604-0 (PMC6279788; doi:10.1038/s41467-018-07604-0)
Supplement: Supplementary file 10 — Supplementary Data 8 [file 41467_2018_7604_MOESM10_ESM.xlsx]

## Sheet: Sheet1
Supplementary Data 8. Synovial markers defined by URD at medium-bud blastema stage.
gene	AUCPR	exp.fc	posFrac	posFrac_rest	nTrans	nTrans_rest
c1092343_g2_i1^Tm2	0.656	1.989	0.681	0.1	2.253	0.264
c1089329_g1_i1	0.651	2.505	0.854	0.21	3.323	0.818
c1081733_g2_i3	0.63	2.26	0.773	0.154	2.744	0.484
c1089329_g2_i1^sp|Q8IUL8|CILP2_HUMAN	0.592	1.461	0.616	0.089	1.662	0.201
c1064348_g3_i1	0.493	1.164	1	0.949	6.47	5.306
c1085900_g6_i1^sp|P27987|IP3KB_HUMAN^IPK	0.49	1.312	0.6	0.097	1.564	0.252
c1084875_g3_i2^sp|P63164|RSMN_RAT^sp|Q9N1Q0|RSMB_MACEU^LSM	0.456	1.297	1	0.908	4.593	3.296
c1078917_g4_i1	0.429	1.608	0.995	0.827	4.933	3.325
c1073980_g6_i7	0.421	1.593	0.816	0.383	2.789	1.196
c1073949_g1_i1	0.418	0.664	0.254	0.03	0.736	0.072
c1087068_g1_i4^sp|P55288|CAD11_MOUSE	0.398	1.285	0.897	0.608	3.036	1.751
c966944_g1_i1	0.386	1.282	0.341	0.065	1.523	0.241
c1076964_g2_i1^sp|Q90370|MAFB_COTJA^sp|Q90888|MAFB_CHICK^Maf_N	0.383	1.197	0.616	0.211	1.747	0.55
c1088518_g12_i1	0.363	1.601	0.995	0.669	4.611	3.01
c1090290_g1_i1^sp|Q99K41|EMIL1_MOUSE^EMI^sigP	0.357	1.209	0.946	0.732	3.585	2.376
c1067238_g2_i3^sp|P11799|MYLK_CHICK^I-set	0.342	1.124	0.686	0.321	1.945	0.821
c1037026_g1_i1	0.342	1.309	0.832	0.46	2.768	1.459
c1045229_g1_i1^sp|O95025|SEM3D_HUMAN^Sema	0.336	1.184	0.578	0.207	1.814	0.63
c1087589_g1_i1^sp|Q3ZBN5|ASPN_BOVIN^LRRNT^sigP^Tm1	0.334	1.473	0.573	0.186	2.292	0.819
c1061733_g3_i1	0.326	1.194	0.832	0.548	2.8	1.606
c1060722_g2_i1	0.314	1.239	0.919	0.663	3.654	2.415
c1074243_g4_i5	0.311	1.038	0.962	0.748	3.365	2.327
c517731_g1_i1	0.311	0.554	0.27	0.062	0.686	0.132
c1065591_g4_i1	0.305	1.019	0.973	0.88	4.023	3.004
c1091809_g4_i1^sp|O19113|CTGF_PIG^VWC	0.304	1.442	0.924	0.71	4.94	3.498
c1087366_g3_i1	0.3	1.01	0.514	0.186	1.547	0.537
c1075506_g1_i1^sp|Q7TSK7|ATL2_MOUSE^PLAC^Tm3	0.299	0.366	0.108	0.021	0.415	0.049
c1076009_g3_i1	0.295	0.716	0.259	0.065	0.904	0.188
c1049652_g1_i1	0.291	1.074	0.708	0.294	1.981	0.907
c1085007_g1_i2	0.288	0.796	0.492	0.174	1.231	0.435
c1091262_g2_i1	0.281	1.143	0.805	0.33	2.485	1.342
c1060722_g1_i1^sp|Q9UKU9|ANGL2_HUMAN^sp|Q9R045|ANGL2_MOUSE^Fibrinogen_C^sigP	0.28	1.142	0.746	0.452	2.684	1.542
c1092147_g1_i2	0.278	0.798	0.459	0.184	1.242	0.444
c1063968_g1_i1^sp|Q9WUC6|TIMP2_CAVPO^TIMP^sigP	0.277	0.908	0.924	0.715	2.97	2.062
c1087902_g1_i3^sp|P26927|HGFL_HUMAN^PAN_1^sigP	0.277	0.882	0.584	0.265	1.563	0.681
c1076971_g1_i1^sp|Q5RBA4|MYL9_PONAB^EF-hand_8	0.276	0.964	0.859	0.565	2.61	1.646
c863684_g1_i1	0.274	0.855	0.784	0.551	2.217	1.362
c1088518_g9_i1^sp|P13944|COCA1_CHICK	0.273	0.741	0.497	0.19	1.157	0.416
c1077281_g1_i2^sp|Q5RDI1|PAMR1_PONAB^CUB^sigP	0.272	0.551	0.324	0.093	0.765	0.214
c1078376_g4_i1^sp|F1N152|HTRA1_BOVIN^Kazal_1^sigP	0.271	0.936	0.827	0.468	2.216	1.28
c1085297_g6_i1	0.271	0.935	1	0.954	6.329	5.394
c1089111_g10_i1	0.27	0.756	0.951	0.809	3.319	2.563
c1082450_g2_i1^sigP	0.27	0.693	0.384	0.131	1.031	0.338
c1075428_g2_i1	0.269	0.87	0.681	0.376	1.82	0.95
c1091318_g4_i1^sp|P20909|COBA1_RAT^Collagen	0.267	1.016	0.995	0.903	5.376	4.36
c1078639_g2_i2	0.265	1.025	0.946	0.694	3.366	2.341
c1092519_g2_i2^sp|Q6P640|ACTC_XENTR^Actin	0.264	0.546	1	0.999	6.671	6.125
c1081200_g8_i1	0.264	1.162	0.946	0.56	4.009	2.847
c1089285_g2_i1^sp|P81184|LEG1_SHEEP^sp|P11116|LEG1_BOVIN^Gal-bind_lectin	0.264	0.878	0.989	0.9	4.196	3.318
c1079465_g6_i1^sp|P78539|SRPX_HUMAN^Sushi^sigP	0.264	0.872	0.768	0.434	2.019	1.147
c1048922_g1_i2	0.264	0.572	0.33	0.115	0.829	0.257
c1069446_g1_i1^sp|Q9CQN4|SOSD1_MOUSE^sp|Q642G2|SOSD1_RAT^Sclerostin^sigP	0.264	0.948	0.6	0.224	1.771	0.823
c1081812_g2_i1^sp|Q9Z206|ARHG8_MOUSE^sp|Q7Z628|ARHG8_HUMAN	0.264	0.947	0.832	0.543	2.571	1.624
c1088748_g2_i1^sp|Q2LK54|COL12_CHICK^Collagen^Tm1	0.259	0.979	0.686	0.306	2.018	1.039
c1078639_g1_i1^sp|Q90953|CSPG2_CHICK	0.256	1.043	0.941	0.729	3.682	2.639
c1049185_g1_i2^sp|Q96I82|KAZD1_HUMAN^sp|Q8BJ66|KAZD1_MOUSE^Kazal_1^sigP^Tm1	0.255	0.675	0.395	0.147	1.059	0.384
c1086807_g3_i1	0.255	1.007	0.838	0.518	2.834	1.827
c1078917_g3_i2^sp|P35440|TSP2_CHICK^VWC^sigP	0.254	0.67	0.427	0.155	1.062	0.392
c1086991_g3_i17^sp|P20774|MIME_HUMAN^sp|P19879|MIME_BOVIN^LRR_8^sigP	0.252	1.099	0.951	0.63	3.884	2.785
c1086597_g2_i2^sp|P61622|ITA11_MOUSE^VWA^Tm1	0.251	0.584	0.476	0.158	0.98	0.396
c1075852_g4_i1^sp|P36955|PEDF_HUMAN	0.251	0.877	0.908	0.675	3.025	2.148
c1088332_g1_i2^sp|P10039|TENA_CHICK^Tm1	0.249	0.539	0.384	0.151	0.852	0.313
c1085559_g2_i3^sp|P67937|TPM4_PIG^sp|Q63610|TPM3_RAT^Tropomyosin_1	0.249	0.705	0.984	0.923	3.945	3.24
c1064520_g3_i4	0.247	0.896	0.692	0.309	1.954	1.058
c1691019_g1_i1	0.246	0.704	0.438	0.166	1.157	0.453
c1050059_g2_i1^Tm2	0.244	0.288	0.184	0.048	0.436	0.148
c1064666_g2_i1	0.244	0.472	0.195	0.058	0.672	0.2
c1088966_g3_i1	0.242	0.97	0.568	0.298	2.117	1.147
c1085297_g4_i4^sp|P12105|CO3A1_CHICK^sp|P02461|CO3A1_HUMAN^COLFI^VWC^sigP^Tm1	0.24	0.776	1	0.922	5.287	4.511
c1084913_g3_i1	0.239	0.76	0.551	0.218	1.459	0.699
c1086384_g6_i1	0.236	0.779	0.557	0.316	1.603	0.824
c1091199_g3_i1	0.236	0.744	0.962	0.812	3.464	2.72
c1009640_g1_i1	0.233	1.022	0.486	0.225	1.976	0.954
c1087063_g1_i1^sp|P13696|PEBP1_BOVIN^PBP	0.232	0.726	0.568	0.345	1.571	0.845
c1092605_g1_i1	0.232	0.301	0.211	0.06	0.464	0.163
c1083026_g8_i1^sp|O43827|ANGL7_HUMAN^Fibrinogen_C	0.229	0.46	0.265	0.092	0.722	0.262
c1091175_g9_i1^sp|Q9HCU0|CD248_HUMAN^EGF^sigP^Tm1	0.227	0.874	0.8	0.468	2.505	1.631
c1086488_g4_i4	0.227	0.693	0.632	0.316	1.512	0.819
c1071119_g1_i1^sp|P34741|SDC2_HUMAN^Syndecan^sigP^Tm1	0.226	0.775	0.778	0.452	2.103	1.328
c1075936_g3_i1	0.224	0.779	0.757	0.504	2.277	1.498
c1084565_g1_i1	0.224	0.87	0.984	0.87	4.538	3.668
c1048792_g3_i1^sp|P35556|FBN2_HUMAN^sp|Q61555|FBN2_MOUSE^EGF_CA^Tm1	0.224	0.662	0.589	0.334	1.49	0.828
c1091502_g1_i4^sp|P20112|SPRC_PIG^sp|O93390|SPRC_COTJA^FOLN^sigP	0.223	0.747	1	0.985	5.988	5.241
c1061864_g2_i1^sp|Q8NFL0|B3GN7_HUMAN^Galactosyl_T	0.223	0.456	0.27	0.108	0.717	0.261
c1088743_g1_i2^sp|Q9NR99|MXRA5_HUMAN^LRR_8^sigP	0.221	0.805	0.659	0.369	1.927	1.122
c1063581_g1_i1^sp|O75366|AVIL_HUMAN^Gelsolin	0.219	0.707	0.789	0.474	1.994	1.287
c1067201_g1_i1^sp|Q90839|DKK3_CHICK^Dickkopf_N^sigP	0.219	0.49	0.643	0.232	1.951	1.461
c1089144_g5_i2	0.217	0.411	0.259	0.107	0.662	0.251
c1073771_g4_i3^sp|Q9C0I1|MTMRC_HUMAN^Myotub-related	0.214	0.862	1	0.983	7.335	6.473
c1091199_g2_i1^sp|P05997|CO5A2_HUMAN^COLFI^sigP	0.212	0.729	0.946	0.781	3.473	2.744
c1089246_g2_i1	0.21	0.712	0.6	0.333	1.747	1.035
c1085624_g5_i1^sp|Q8N2E2|VWDE_HUMAN	0.209	0.656	0.622	0.469	1.984	1.328
c1081670_g1_i11^sp|Q9YIB4|CO1A1_CYNPY^Collagen^VWC^sigP^Tm1	0.208	0.843	1	0.985	7.265	6.422
c1070536_g3_i2^sp|Q60467|CO5A1_CRILO^COLFI	0.207	0.673	0.968	0.783	3.32	2.647
c1080686_g3_i2	0.205	0.607	0.741	0.521	1.933	1.326
c1058542_g2_i1	0.205	0.774	0.524	0.27	1.924	1.15
c1061361_g2_i1^sp|P43026|GDF5_HUMAN^TGFb_propeptide	0.203	0.609	0.427	0.186	1.385	0.776
c1069224_g4_i2^sp|Q03277|PO11_SCICO	0.203	0.507	0.903	0.672	1.452	0.945
c1082616_g4_i3^sp|Q640N1|AEBP1_MOUSE^sp|A2RUV9|AEBP1_RAT^F5_F8_type_C^sigP	0.202	0.667	0.746	0.482	2.152	1.485
c1068714_g1_i1^sp|P01137|TGFB1_HUMAN^sp|O19011|TGFB1_HORSE^TGFb_propeptide^sigP^Tm1	0.202	0.485	0.303	0.177	0.88	0.395
c1070835_g1_i3^sp|Q6P4Z2|CO2A1_XENTR^COLFI	0.201	0.39	1	0.989	6.907	6.517
c966126_g1_i1	0.201	0.518	0.53	0.282	1.262	0.744
c1088846_g4_i2	0.2	0.715	1	0.944	5.587	4.872
c1073047_g7_i3	0.198	0.32	0.314	0.139	0.757	0.437
c1070536_g6_i1	0.198	0.643	0.903	0.644	2.69	2.047
c1064348_g8_i1^sp|P35556|FBN2_HUMAN^sp|Q61555|FBN2_MOUSE^EGF_CA	0.197	0.539	0.578	0.372	1.417	0.878
c1068831_g1_i2^sp|Q07643|CO9A2_MOUSE^Collagen^sigP	0.197	0.554	0.93	0.702	4.167	3.613
c1081858_g3_i1	0.197	0.465	0.978	0.948	3.866	3.401
c1090494_g6_i2^sp|P20849|CO9A1_HUMAN^sp|Q05722|CO9A1_MOUSE^sp|Q5ZIQ3|HNRPK_CHICK^Collagen^ROKNT	0.197	0.654	0.984	0.914	4.939	4.285
c1061349_g1_i1^sp|Q8AVU0|PDPFA_XENLA^sp|Q0IHF8|PDPFB_XENLA	0.196	0.562	0.859	0.699	2.612	2.05
c1087455_g1_i2^sp|P51890|LUM_CHICK^LRRNT^sigP	0.195	0.731	0.989	0.713	4.165	3.434
c1067077_g2_i1	0.194	0.438	0.411	0.216	0.951	0.513
c1078833_g3_i2	0.193	0.412	0.492	0.213	1.088	0.676
c1086859_g2_i1	0.193	0.368	0.238	0.117	0.672	0.304
c1074832_g2_i1^sp|O89029|MATN4_MOUSE^EGF	0.189	0.451	0.957	0.759	4.236	3.785
c17734_g1_i1	0.189	0.397	0.292	0.147	0.811	0.414
c1083522_g4_i1^sp|Q15582|BGH3_HUMAN	0.188	0.595	1	0.938	5.583	4.988
c1078041_g2_i1	0.187	0.55	0.703	0.477	1.853	1.303
c1084098_g2_i2	0.187	0.619	0.6	0.349	1.973	1.354
c1086583_g3_i1	0.186	0.417	0.357	0.212	0.922	0.505
c1067760_g1_i1^sp|Q63772|GAS6_RAT^sp|Q61592|GAS6_MOUSE^Gla^sigP	0.186	0.365	0.303	0.157	0.771	0.406
c1086792_g2_i5^sp|P63269|ACTH_RAT	0.185	0.55	0.384	0.219	1.443	0.893
c1084565_g2_i1^sp|Q8CG08|CTHR1_RAT^RVT_1	0.185	0.518	0.638	0.403	1.675	1.157
c1075522_g4_i1	0.185	0.509	0.703	0.471	1.727	1.218
c1071657_g4_i3^sp|Q504Y2|PKDCC_HUMAN^Pkinase^Tm2	0.183	0.294	0.286	0.14	0.657	0.363
c1076177_g1_i2^sp|Q863H1|SFRP2_CANFA^NTR^sigP	0.183	0.69	0.822	0.57	3.797	3.107
c1067238_g3_i1	0.183	0.383	0.346	0.175	0.909	0.526
c1075674_g2_i1^sp|P20065|TYB4_MOUSE	0.182	0.361	1	0.999	5.678	5.317
c1083312_g2_i1^sp|O15266|SHOX_HUMAN	0.182	0.591	0.827	0.519	2.506	1.915
c1091662_g2_i4^sp|Q92569|P55G_HUMAN^SH2	0.182	0.471	0.768	0.58	2.162	1.691
c1086683_g1_i1^sp|Q3V1G4|OLM2B_MOUSE^sp|Q68BL8|OLM2B_HUMAN^OLF^sigP	0.182	0.519	0.703	0.379	2.192	1.673
c1086150_g2_i1	0.181	0.352	0.827	0.516	2.833	2.481
c1089309_g2_i1	0.181	0.399	0.341	0.186	0.907	0.508
c1072235_g1_i4^sp|P08802|K118A_XENLA^sp|Q6P864|K1C18_XENTR^sp|P08728|K1C19_BOVIN^Filament^sigP	0.18	0.444	0.957	0.87	3.193	2.749
c1078442_g1_i1^sp|Q9NZU5|LMCD1_HUMAN^PET	0.18	0.459	0.427	0.227	1.254	0.795
c1089003_g1_i2	0.179	0.479	0.676	0.399	2.131	1.652
c1067048_g3_i1	0.179	0.559	0.757	0.564	2.476	1.917
c1086641_g1_i1^sp|O75718|CRTAP_HUMAN^sigP	0.179	0.489	0.714	0.534	1.868	1.379
c1084942_g4_i1^sp|Q15389|ANGP1_HUMAN^Fibrinogen_C^sigP	0.178	0.5	0.573	0.371	1.628	1.128
c1064348_g2_i1	0.178	0.251	0.232	0.119	0.52	0.269
c1050577_g1_i1	0.178	0.416	0.497	0.271	1.222	0.806
c1092240_g3_i3	0.177	0.401	0.405	0.238	1.057	0.656
c1077188_g1_i1^sp|P00533|EGFR_HUMAN^sp|Q01279|EGFR_MOUSE^Recep_L_domain^sigP^Tm1	0.175	0.472	0.686	0.523	1.984	1.512
c1079165_g7_i1^sp|Q9HCB6|SPON1_HUMAN^Reeler^sigP	0.174	0.438	0.605	0.394	1.513	1.075
c1053505_g1_i1^sp|P46695|IEX1_HUMAN	0.173	0.454	0.497	0.312	1.458	1.004
c1082319_g8_i2	0.173	0.429	0.746	0.611	2.042	1.613
c1068777_g1_i1	0.172	0.274	0.351	0.183	0.776	0.502
c1066089_g4_i3^sp|Q9R2C1|SERP1_RAT	0.172	0.402	0.546	0.398	1.403	1.001
c1081603_g3_i1^sp|Q17RW2|COOA1_HUMAN^Collagen	0.172	0.292	0.481	0.24	0.986	0.694
c1058910_g1_i1^sp|Q8VI73|TALDO_CRIGR^Transaldolase	0.171	0.405	0.805	0.678	2.232	1.827
c1086150_g1_i1^sp|P20908|CO5A1_HUMAN^sp|Q61245|COBA1_MOUSE^Collagen	0.171	0.26	0.811	0.535	2.958	2.698
c1062795_g1_i1^sp|Q66KC9|DACT1_XENTR^sp|Q8QG92|DCT1B_XENLA	0.17	0.442	0.654	0.444	1.69	1.248
c1011988_g1_i1^sp|Q8NCL9|APCDL_HUMAN^sigP	0.17	0.294	0.357	0.183	1.031	0.737
c1092516_g1_i1	0.17	0.369	0.995	0.985	4.919	4.55
c1080673_g2_i6^sp|Q7TPW1|NEXN_MOUSE^sp|Q0ZGT2|NEXN_HUMAN^I-set	0.169	0.251	0.427	0.231	0.884	0.633
c1092367_g7_i1^sp|P32017|CO9A3_CHICK	0.169	0.305	0.47	0.231	1.179	0.874
c1064736_g1_i3	0.167	0.298	0.341	0.197	0.815	0.517
c1055390_g1_i1	0.167	0.39	0.578	0.349	1.491	1.101
c1080167_g2_i1^sp|P24479|S10AB_CHICK^S_100	0.166	0.341	0.989	0.961	4.151	3.81
c1092367_g4_i1^sp|Q9UL49|TCFL5_HUMAN	0.165	0.302	0.8	0.539	2.905	2.603
c1082748_g1_i11^sp|P27607|PGH2_CHICK^sp|Q05769|PGH2_MOUSE^An_peroxidase	0.165	0.373	0.616	0.388	1.715	1.342
c1081581_g2_i1^sp|Q9XSC9|TCO2_BOVIN^sp|O88968|TCO2_MOUSE^sp|Q6PB51|CC117_MOUSE^Cobalamin_bind^sigP	0.165	0.302	0.465	0.275	1.035	0.733
c1089004_g5_i2^sp|Q05910|ADAM8_MOUSE^Pep_M12B_propep^Tm1	0.165	0.34	0.541	0.342	1.334	0.994
c1077736_g1_i1	0.164	0.292	1	0.993	5.11	4.818
c1091348_g1_i3^sp|Q2HJ89|FKB10_BOVIN^sp|Q61576|FKB10_MOUSE^FKBP_C^sigP	0.164	0.331	0.995	0.979	4.821	4.49
c1088792_g2_i3^sp|Q06441|TSP4_XENLA^COMP^sigP	0.164	0.526	0.827	0.686	3.199	2.673
c1088336_g2_i1	0.163	0.344	0.568	0.351	1.445	1.101
c1073384_g7_i1	0.163	0.328	0.432	0.273	1.123	0.795
c1086412_g3_i1	0.163	0.41	0.465	0.314	1.392	0.982
c1085807_g1_i1	0.162	0.354	0.411	0.298	1.084	0.73
c1091186_g4_i1	0.162	0.385	0.968	0.807	4.305	3.92
c1089935_g2_i1^Tm1	0.161	0.43	0.243	0.155	1.19	0.76
c1089560_g1_i2	0.161	0.317	0.357	0.229	1.007	0.69
c1054166_g1_i1	0.161	0.316	0.557	0.361	1.404	1.088
c1073337_g1_i2^sp|Q9R097|SPIT1_MOUSE^sp|B2BS84|IVBI_AUSLA^MANEC^sigP^Tm1	0.16	0.251	0.4	0.242	0.932	0.681
c1079481_g1_i3^sp|P16611|IBP3_PIG^sp|P17936|IBP3_HUMAN^IGFBP^sigP^Tm1	0.16	0.286	0.432	0.268	1.353	1.067
c314652_g1_i2	0.159	0.432	0.514	0.384	1.459	1.027
c1074637_g3_i1	0.159	0.357	0.589	0.409	1.441	1.084
c1084355_g2_i4^sp|O15072|ATS3_HUMAN^Pep_M12B_propep^sigP	0.156	0.261	0.368	0.243	0.809	0.548
c1079807_g1_i1^sp|Q1RMU3|P4HA1_BOVIN^P4Ha_N^sigP	0.156	0.323	0.941	0.859	3.241	2.918
c1081803_g1_i2^sp|Q80WM5|HPLN3_MOUSE^V-set^sigP	0.156	0.385	0.649	0.45	2.296	1.911
c1079387_g2_i1	0.154	0.349	0.984	0.907	4.223	3.874
c1084261_g1_i1	0.153	0.326	0.903	0.781	2.963	2.637
c876219_g1_i1^sp|Q86YL7|PDPN_HUMAN^Podoplanin^sigP^Tm2	0.152	0.256	0.627	0.396	1.392	1.136
c1055997_g1_i1^sp|Q08DZ5|SDC1_BOVIN^sp|P34740|SDC1_MESAU^Syndecan^sigP^Tm1	0.152	0.283	0.535	0.367	1.231	0.948
c1075761_g5_i1	0.151	0.301	0.838	0.711	2.509	2.208
c1092483_g2_i1^Tm1	0.151	0.308	0.957	0.781	3.187	2.879
c1041953_g1_i1^sp|P0CG39|POTEJ_HUMAN	0.15	0.264	0.968	0.93	3.857	3.593
c1083030_g4_i6	0.15	0.282	0.784	0.684	2.133	1.851
c1090656_g1_i1^sp|Q08380|LG3BP_HUMAN^SRCR^sigP^Tm1	0.15	0.253	0.6	0.416	1.418	1.165
c1061604_g3_i2	0.15	0.258	0.557	0.415	1.471	1.213
c1064460_g1_i1^sp|Q5EA62|FBLN5_BOVIN^EGF_CA^sigP	0.146	0.264	0.546	0.41	1.585	1.321
c1089320_g2_i1^sp|Q2Q0I9|FNDC1_RAT^fn3	0.138	0.255	0.373	0.304	1.026	0.771
c1080550_g10_i1^sp|Q15063|POSTN_HUMAN^Fasciclin^sigP	0.138	0.263	1	0.944	5.589	5.326
c1078793_g10_i3	0.138	-0.306	0.622	0.427	2.212	2.518
c1063422_g5_i1^sp|P17404|LECT1_BOVIN	0.133	-0.367	0.616	0.453	2.346	2.713
c1061064_g1_i1	0.132	-0.334	0.492	0.337	1.35	1.684
c1076675_g4_i1	0.123	-0.312	0.514	0.405	1.404	1.716
c1054006_g1_i1	0.12	-0.72	0.481	0.372	1.367	2.087
c1090485_g3_i1	0.12	-0.345	0.514	0.439	1.346	1.691
c1051578_g1_i3^sp|Q6Y4Q5|MMP3_CANFA^sp|P09237|MMP7_HUMAN^PG_binding_1^sigP	0.116	-0.46	0.211	0.202	0.885	1.345
c1065739_g1_i1^sp|O18739|CTGF_BOVIN^IGFBP^sigP^Tm2	0.116	-0.803	0.232	0.212	0.574	1.377
c1068405_g1_i2^sp|Q9UKZ9|PCOC2_HUMAN^NTR	0.115	-0.325	0.33	0.295	0.813	1.138
c1080567_g1_i1	0.114	-0.44	0.589	0.498	1.448	1.888
c1076511_g7_i1^sp|O42364|APOEB_DANRE^Apolipoprotein^sigP	0.114	-0.287	0.405	0.385	0.954	1.241
c1084570_g1_i1^sp|O62827|ADML_BOVIN	0.114	-0.267	0.389	0.375	0.875	1.142
c1082117_g1_i1	0.114	-0.485	0.454	0.419	0.781	1.266
c1075369_g1_i6^sp|Q91154|MYF5_NOTVI^Basic	0.113	-0.418	0.114	0.118	0.117	0.535
c1085017_g2_i3^sp|Q8C6K9|CO6A6_MOUSE^sp|A2AX52|CO6A4_MOUSE^VWA^VWA_3^sigP	0.112	-0.379	0.535	0.449	1.054	1.433
c1085392_g2_i2^sp|Q8JG54|RGMA_CHICK^RGM_N	0.112	-0.256	0.497	0.47	1.132	1.388
c990610_g1_i1^sp|Q7SXA5|FRIL_XENLA^Ferritin	0.112	-0.364	0.676	0.671	1.749	2.113
c1088206_g1_i1^sp|P82987|ATL3_HUMAN^TSP_1^sigP	0.112	-0.277	0.822	0.694	2.464	2.741
c1086872_g4_i1^sp|O97862|CYTC_RABIT^Cystatin^sigP	0.111	-0.452	0.27	0.276	0.625	1.077
c1072231_g2_i1	0.111	-0.706	0.497	0.471	1.105	1.811
c1083682_g1_i1	0.111	-0.867	0.541	0.509	1.559	2.426
c1089967_g1_i1	0.111	-0.421	0.903	0.738	2.962	3.383
c1090253_g2_i1	0.11	-0.48	0.692	0.688	1.875	2.355
c1056928_g1_i3^sp|Q8NHW6|OTOSP_HUMAN	0.11	-1.102	0.751	0.663	2.325	3.427
c1090516_g2_i1^sp|Q3MIE4|VAT1_RAT^sp|Q8JFV8|VAT1_DANRE^ADH_N^Tm1	0.109	-0.477	0.724	0.661	1.962	2.439
c1090817_g2_i5	0.108	-0.316	0.286	0.306	0.675	0.991
c1072065_g2_i1	0.108	-0.901	0.578	0.543	2.25	3.151
c1079438_g3_i1^sp|Q90944|EPYC_CHICK^LRR_8^sigP	0.108	-0.517	0.211	0.221	0.524	1.041
c1091565_g2_i2^sp|Q13491|GPM6B_HUMAN^Myelin_PLP^Tm4	0.107	-0.318	0.595	0.579	1.498	1.816
c1079646_g1_i1^ApoL^sigP	0.107	-0.677	0.124	0.144	0.348	1.025
c1085348_g2_i5^sp|Q9QWJ9|NRP1_RAT^sp|P79795|NRP1_CHICK^sp|O14786|NRP1_HUMAN^CUB^F5_F8_type_C^sigP^Tm1	0.107	-0.323	0.373	0.389	0.889	1.212
c1090859_g5_i1^sp|Q6ZRP5|YD019_HUMAN	0.107	-0.861	0.33	0.336	1.105	1.966
c1080734_g2_i1	0.107	-0.303	0.524	0.546	1.168	1.471
c1083499_g2_i1	0.107	-0.259	0.265	0.289	0.607	0.866
c1071040_g1_i1^sp|P19427|DERM_BOVIN^sp|Q07507|DERM_HUMAN^sigP	0.106	-0.388	0.254	0.278	0.73	1.118
c1069424_g1_i2^sp|P10786|HBB2_TRICR	0.106	-0.473	0.962	0.987	3.835	4.308
c1080262_g2_i1^sp|P41970|ELK3_HUMAN^sp|P41971|ELK3_MOUSE^Ets	0.105	-0.345	0.4	0.424	0.861	1.206
c1088068_g1_i5^sp|Q2EF74|SUMO1_SPETR^Rad60-SLD	0.105	-0.435	0.897	0.821	2.964	3.399
c1088283_g1_i2^sp|P05099|MATN1_CHICK^VWA^sigP	0.105	-1.081	0.259	0.277	0.701	1.782
c1080679_g1_i1^sp|Q6AY61|PRS23_RAT^sp|Q1WK23|PRS23_MACMU^Trypsin^sigP	0.105	-0.809	0.319	0.334	0.724	1.533
c1085780_g1_i2^sp|P14018|CLUS_COTJA^Clusterin^sigP	0.105	-0.476	0.195	0.222	0.385	0.861
c1085405_g1_i1^sp|Q90ZH8|SX18A_XENLA^HMG_box_2^sigP^Tm1	0.105	-0.517	0.216	0.246	0.553	1.07
c1088085_g7_i1	0.104	-0.553	0.497	0.479	1.385	1.938
c1070331_g2_i1	0.104	-0.327	0.265	0.306	0.399	0.726
c1090169_g1_i1^sp|Q5DU56|NLRC3_MOUSE	0.104	-0.274	0.984	0.985	4.016	4.29
c1077984_g3_i4^sp|P15989|CO6A3_CHICK	0.104	-0.693	0.816	0.707	2.662	3.355
c1089084_g5_i1^sp|Q07283|TRHY_HUMAN	0.104	-0.344	0.097	0.123	0.122	0.466
c1088054_g1_i2^sp|P07942|LAMB1_HUMAN^Laminin_EGF	0.104	-0.28	0.546	0.562	1.19	1.47
c1083709_g3_i6^sp|P52800|EFNB2_MOUSE^Tm2	0.104	-0.3	0.189	0.227	0.4	0.7
c1053649_g1_i1	0.103	-1.342	0.335	0.359	0.816	2.158
c1326302_g1_i1	0.103	-0.254	0.286	0.36	0.38	0.634
c1079120_g1_i1^sp|P70075|ANXA5_CYNPY^Annexin	0.103	-0.341	0.859	0.811	2.241	2.582
c1073591_g9_i1	0.103	-0.271	0.989	0.986	3.982	4.253
c1089376_g10_i3^sp|Q9UHP7|CLC2D_HUMAN^Lectin_C^Tm1	0.103	-0.593	0.173	0.211	0.465	1.058
c1087717_g4_i1^sp|O88322|NID2_MOUSE^sp|Q14112|NID2_HUMAN^G2F^NIDO^sigP	0.103	-0.335	0.827	0.815	2.137	2.472
c1081931_g3_i1	0.102	-0.397	0.276	0.326	0.612	1.009
c1036594_g1_i1	0.102	-0.353	0.141	0.183	0.384	0.737
c1066928_g1_i1	0.102	-1.046	0.4	0.421	0.948	1.994
c1001242_g1_i1	0.102	-0.272	0.184	0.236	0.511	0.783
c1073916_g4_i1^sp|Q6P4J6|DDIT4_XENTR^RTP801_C	0.101	-0.336	0.259	0.337	0.818	1.154
c1085825_g8_i1	0.101	-0.313	0.762	0.743	2.51	2.823
c1092550_g2_i1^LAP2alpha	0.101	-0.335	0.216	0.26	0.368	0.703
c1084042_g2_i3^sp|P16580|GLNA_CHICK^Gln-synt_N	0.101	-0.291	0.205	0.257	0.385	0.676
c1077183_g12_i1^sigP	0.101	-0.373	0.6	0.639	1.459	1.832
c1087690_g3_i1^sp|P17809|GTR1_MOUSE^sp|P27674|GTR1_BOVIN^Sugar_tr^Tm3	0.101	-0.408	0.357	0.423	1.149	1.557
c1011949_g1_i1^sp|Q15041|AR6P1_HUMAN^sp|Q5R454|AR6P1_PONAB^Reticulon^Tm4	0.101	-0.32	0.368	0.431	0.8	1.12
c1068909_g3_i2^sp|Q99808|S29A1_HUMAN^sp|O54698|S29A1_RAT^Nucleoside_tran^Tm11	0.1	-0.436	0.146	0.193	0.325	0.761
c1044035_g1_i1	0.1	-0.273	0.119	0.161	0.288	0.561
c1087032_g2_i2^sp|Q9Y251|HPSE_HUMAN^Glyco_hydro_79n^sigP	0.1	-0.4	0.151	0.198	0.287	0.687
c1081821_g1_i1^sp|P25155|FA10_CHICK^Gla^sigP	0.1	-0.372	0.097	0.133	0.192	0.564
c1089810_g7_i1	0.1	-0.716	0.265	0.317	0.804	1.52
c1089734_g3_i2^sp|Q6U1I9|SGK1_CHICK^Pkinase	0.099	-0.447	0.362	0.424	0.758	1.205
c1089878_g1_i4^sp|Q6IP71|RALBB_XENLA^sp|P22124|RAL_DISOM^Arf	0.099	-0.443	0.503	0.552	1.059	1.502
c1088810_g1_i7^sp|Q02388|CO7A1_HUMAN^sp|P0C728|LF3_EBVG^VWA^sigP	0.099	-0.325	0.157	0.213	0.288	0.613
c1071059_g3_i1	0.099	-0.96	0.205	0.261	0.505	1.465
c1089456_g1_i1^sp|Q5Q0T9|METRN_RAT	0.099	-0.422	0.286	0.344	0.564	0.986
c1072722_g1_i6^sp|P04068|HYEP_RABIT^sp|P07687|HYEP_RAT^EHN^Tm1	0.099	-0.253	0.2	0.266	0.323	0.576
c1077497_g1_i2	0.099	-0.297	0.157	0.216	0.427	0.724
c1048694_g1_i2	0.099	-0.698	0.33	0.378	0.689	1.387
c1075763_g1_i1^sp|Q5M7L2|LBH_XENTR	0.098	-0.323	0.227	0.297	0.498	0.821
c1020875_g2_i1^sp|P10785|HBB1_TRICR^Globin	0.098	-0.708	0.881	0.91	2.797	3.505
c1070331_g3_i1^sp|P01888|B2MG_BOVIN^sp|Q9WV24|B2MG_CRIGR^C1-set^sigP	0.098	-0.939	0.643	0.685	1.422	2.361
c1091319_g1_i3	0.098	-0.421	0.714	0.767	2.406	2.827
c1091849_g1_i2^sp|P10784|HBA2_TRICR^Globin	0.098	-0.536	0.995	0.998	4.414	4.95
c1069597_g3_i1^sp|P24790|VIM4_XENLA^sp|P09654|VIME_CHICK^Filament_head	0.098	-0.289	1	0.999	5.185	5.474
c1076279_g7_i4^sp|Q80Z30|PPM1E_RAT^sp|Q9QY40|PLXB3_MOUSE^PP2C^Plexin_cytopl	0.098	-0.339	0.178	0.233	0.214	0.553
c1076638_g11_i2^sp|P70082|H2AJ_CHICK	0.097	-1.181	0.265	0.343	0.672	1.853
c1081319_g10_i1	0.097	-0.345	0.4	0.484	0.897	1.242
c1087910_g2_i1	0.097	-0.27	0.108	0.163	0.288	0.558
c1083784_g1_i1^sp|P27105|STOM_HUMAN^Band_7^Tm1	0.097	-0.399	0.249	0.334	0.541	0.94
c1079399_g7_i2^sp|Q90876|IRF1_CHICK^IRF	0.097	-0.279	0.092	0.14	0.2	0.479
c1092570_g1_i1^sp|P02014|HBA_TARGR^Globin	0.096	-0.681	0.968	0.973	3.537	4.218
c1091581_g1_i1^sp|P58107|EPIPL_HUMAN^sp|Q8R0W0|EPIPL_MOUSE	0.096	-0.262	0.097	0.147	0.152	0.414
c1068550_g3_i1	0.096	-0.552	0.465	0.562	1.27	1.822
c1083142_g4_i1	0.096	-0.665	0.697	0.746	2.188	2.853
c1012056_g1_i1^sp|P40220|RABP1_CHICK^Lipocalin	0.096	-1.105	0.086	0.131	0.114	1.219
c1068194_g1_i3^sp|P25391|LAMA1_HUMAN^Laminin_EGF	0.096	-0.529	0.303	0.369	0.53	1.059
c1092461_g1_i1^sp|Q9H3M7|TXNIP_HUMAN^Arrestin_N	0.096	-0.418	0.33	0.43	0.801	1.219
c1076758_g1_i1^sp|P82451|ABCC9_RABIT^sp|O60706|ABCC9_HUMAN^ABC_membrane^Tm4	0.096	-0.27	0.076	0.121	0.23	0.5
c1090344_g3_i2^sp|Q9D3S9|CPVL_MOUSE	0.096	-0.306	0.259	0.354	0.564	0.87
c1091965_g3_i1	0.096	-0.587	0.389	0.459	0.85	1.437
c1072995_g1_i2^sp|Q2VPM9|TPPP3_XENLA^p25-alpha	0.095	-0.319	0.092	0.145	0.205	0.524
c1092027_g3_i3	0.095	-0.408	0.519	0.603	1.006	1.414
c1077469_g2_i3^sp|Q4R6W2|TM55B_MACFA^sp|Q86T03|TM55B_HUMAN^Tmemb_55A^Tm2	0.095	-0.379	0.276	0.37	0.567	0.946
c1077143_g1_i1	0.095	-0.328	0.097	0.156	0.283	0.611
c1062568_g1_i1	0.095	-0.296	0.097	0.153	0.258	0.554
c1088639_g4_i2^sp|Q3E811|RRT15_YEAST	0.095	-0.56	0.519	0.609	1.107	1.667
c1091856_g2_i2^sp|P06900|H2B12_XENLA^Histone	0.095	-0.656	0.227	0.319	0.523	1.179
c1040744_g1_i1	0.095	-0.399	0.141	0.213	0.375	0.774
c1087429_g4_i2^sp|O35375|NRP2_MOUSE^CUB^sigP^Tm1	0.094	-0.507	0.351	0.451	0.769	1.276
c1085744_g1_i2^sp|P02133|HBB2_XENLA	0.094	-0.562	0.168	0.268	0.392	0.954
c399646_g1_i1	0.094	-0.321	0.146	0.226	0.294	0.615
c1084712_g6_i1	0.094	-0.293	0.13	0.206	0.281	0.574
c1088203_g2_i1	0.094	-0.397	0.276	0.389	0.598	0.995
c1063657_g5_i2^sp|Q3T0T5|HN1_BOVIN	0.094	-0.419	0.741	0.789	1.801	2.22
c1084170_g2_i2^sp|Q9Y5B8|NDK7_HUMAN^sp|P08251|AT1B1_CHICK^NDK^Na_K-ATPase^Tm1	0.094	-0.447	0.519	0.617	1.229	1.676
c1079004_g1_i1	0.094	-0.278	0.076	0.125	0.102	0.38
c1072462_g3_i3^sp|Q9W7M6|LDHA_AMBME	0.094	-0.46	0.741	0.785	1.949	2.409
c1068847_g1_i4^PARP	0.094	-0.634	0.097	0.158	0.248	0.882
c1091078_g7_i3^sp|Q9UHB6|LIMA1_HUMAN^LIM	0.094	-0.34	0.189	0.285	0.341	0.681
c1089327_g3_i1^sp|Q6AYZ1|TBA1C_RAT^Tubulin	0.093	-0.583	0.892	0.902	2.873	3.456
c1071192_g1_i1^sp|P54281|ECLC_BOVIN^sp|Q9UQC9|CLCA2_HUMAN^CLCA_N^sigP^Tm1	0.093	-0.308	0.108	0.177	0.206	0.514
c1086617_g2_i1^sp|Q5ZL72|CH60_CHICK^Cpn60_TCP1	0.093	-0.433	0.384	0.477	0.673	1.106
c1084914_g1_i9^sp|Q66H76|PAXI_RAT^sp|P49024|PAXI_CHICK^LIM^Paxillin^Tm1	0.093	-0.371	0.216	0.319	0.41	0.781
c1091078_g2_i1	0.093	-0.398	0.303	0.419	0.614	1.012
c1090245_g1_i1^sp|P43121|MUC18_HUMAN^V-set^sigP^Tm1	0.093	-0.732	0.216	0.303	0.445	1.177
c1086296_g5_i1^sp|Q5JVS0|HABP4_HUMAN^sp|Q9JKS5|HABP4_MOUSE^HABP4_PAI-RBP1	0.093	-0.429	0.589	0.651	1.264	1.693
c1090355_g4_i1	0.092	-0.346	0.184	0.29	0.392	0.738
c1058407_g11_i1^sp|P62155|CALM_XENLA	0.092	-0.396	0.859	0.871	2.39	2.786
c1047789_g1_i2^sp|P19382|SNAI1_XENLA^sp|P41809|HKR1_YEAST^zf-C2H2_6	0.092	-0.663	0.395	0.519	1.208	1.871
c1085175_g2_i2^sigP	0.092	-0.6	0.119	0.199	0.27	0.87
c1079140_g3_i1	0.092	-0.256	0.065	0.115	0.122	0.378
c1065747_g3_i2^sp|P05122|KCRB_CHICK^ATP-gua_Ptrans	0.092	-0.999	0.665	0.745	1.722	2.721
c1092041_g1_i1	0.092	-0.289	0.092	0.163	0.257	0.546
c1072199_g1_i1	0.091	-0.31	0.097	0.171	0.191	0.501
c1064770_g3_i4^sp|Q6P823|H33_XENTR^Histone	0.091	-0.551	0.622	0.706	1.444	1.995
c1065099_g1_i1	0.091	-0.316	0.054	0.101	0.098	0.414
c1079569_g6_i2^sp|P52292|IMA2_HUMAN^IBB	0.091	-0.717	0.265	0.398	0.599	1.316
c1087658_g3_i2^sp|Q9P0M6|H2AW_HUMAN^sp|Q8CCK0|H2AW_MOUSE^Histone^Tm1	0.091	-0.42	0.822	0.853	2.179	2.599
c1083212_g2_i2^sp|Q32MD9|CDON_MOUSE^I-set^Tm1	0.09	-0.323	0.114	0.199	0.223	0.546
c1089529_g3_i1	0.09	-1.153	0.065	0.122	0.145	1.298
c1075772_g1_i2^sp|O97703|CD81_CHLAE	0.09	-0.551	0.849	0.907	2.504	3.055
c1089482_g7_i1^sp|Q8IZQ1|WDFY3_HUMAN^Laminin_G_3	0.09	-0.346	0.135	0.233	0.256	0.602
c1087951_g3_i2^sp|Q05816|FABP5_MOUSE	0.09	-0.437	0.124	0.224	0.478	0.915
c1071521_g1_i1^sp|P38552|LEG4_RAT^Gal-bind_lectin	0.09	-0.313	0.059	0.114	0.136	0.449
c1087744_g1_i2^sp|Q9R012|PLK2_RAT^sp|P53351|PLK2_MOUSE^Pkinase	0.09	-0.419	0.07	0.13	0.132	0.551
c1087875_g3_i1	0.09	-1.229	0.892	0.858	3.355	4.584
c1082780_g3_i1^sp|Q9PSX7|RHOC_CHICK^sp|P61589|RHOA_RAT^Ras	0.089	-0.265	0.103	0.191	0.19	0.455
c1089375_g1_i10^sp|O95425|SVIL_HUMAN^sp|O46385|SVIL_BOVIN^Gelsolin	0.089	-0.346	0.157	0.278	0.281	0.627
c1072669_g9_i3^sp|P30305|MPIP2_HUMAN^M-inducer_phosp	0.089	-0.492	0.211	0.354	0.428	0.92
c1088667_g3_i1	0.089	-0.702	0.065	0.127	0.148	0.85
c966610_g1_i2^sp|P62205|PLK1_XENTR^Pkinase	0.089	-0.304	0.081	0.158	0.217	0.521
c1089279_g1_i1^sp|P27177|PRIO_CHICK^sp|P51780|PRIO_TRIVU^Prion_bPrPp^sigP^Tm3	0.089	-0.584	0.097	0.181	0.222	0.806
c1072879_g9_i3^sp|Q3SWX7|ANXA3_BOVIN^Annexin	0.089	-0.288	0.086	0.161	0.155	0.443
c1060890_g7_i2^sp|Q5ZJX4|RBM38_CHICK^RRM_1	0.089	-0.275	0.103	0.194	0.202	0.477
c1084123_g2_i1	0.088	-0.399	0.124	0.235	0.258	0.657
c1062486_g2_i1	0.088	-0.471	0.059	0.122	0.202	0.673
c1089208_g4_i1	0.088	-0.35	0.076	0.148	0.093	0.443
c1080941_g2_i1^sp|Q9Z2P4|RGCC_RAT	0.088	-0.44	0.103	0.199	0.258	0.698
c1083042_g3_i4^sp|Q6P9V9|TBA1B_RAT^Tubulin	0.088	-0.516	0.859	0.906	2.61	3.126
c1087704_g2_i4^sp|Q501P1|FBLN7_MOUSE	0.087	-0.537	0.059	0.128	0.183	0.72
c1067263_g6_i1	0.087	-0.348	0.114	0.228	0.315	0.663
c1085880_g6_i1^sp|P08776|K2C8_XENLA^Filament	0.087	-0.952	0.238	0.392	0.817	1.769
c1057844_g1_i4^sp|P40618|HMGB3_CHICK^sp|O15347|HMGB3_HUMAN^HMG_box_2	0.087	-0.605	0.627	0.78	1.837	2.442
c567675_g1_i1^sp|Q5ZJU8|TP8L1_CHICK^DUF758	0.087	-0.376	0.097	0.191	0.159	0.535
c1091062_g2_i1^sp|Q6P6Q2|K2C5_RAT^sp|Q08D91|K2C75_BOVIN^Filament	0.087	-1.144	0.259	0.413	1.24	2.384
c1083265_g7_i1^sp|Q2QL79|CAV1_DIDVI^Caveolin^Tm1	0.087	-1.076	0.281	0.452	0.808	1.884
c1070560_g1_i1^ApoL^sigP	0.087	-0.423	0.065	0.133	0.123	0.546
c1075471_g2_i4^sp|O42130|TOP2A_CHICK^HATPase_c	0.086	-0.266	0.076	0.164	0.197	0.463
c1084539_g3_i1	0.086	-0.72	0.659	0.768	1.727	2.447
c1080743_g2_i1	0.086	-0.622	0.049	0.109	0.145	0.767
c1081365_g1_i3	0.086	-0.838	0.724	0.783	1.952	2.79
c1077485_g1_i4^sp|P08640|MUC1_YEAST	0.086	-0.335	0.108	0.224	0.224	0.559
c1090049_g1_i3^sp|Q6UX34|CB082_HUMAN^sigP^Tm2	0.086	-0.289	0.049	0.11	0.118	0.407
c1076974_g2_i1	0.086	-0.647	0.222	0.375	0.432	1.079
c1079024_g2_i1	0.086	-0.575	0.13	0.259	0.497	1.072
c1058578_g1_i1	0.086	-1.148	0.076	0.161	0.353	1.501
c1069895_g1_i2^sp|G3V9R3|ST1D1_RAT^Sulfotransfer_1	0.085	-0.296	0.081	0.178	0.144	0.44
c1087940_g6_i1	0.085	-1.159	0.292	0.463	0.716	1.875
c1086839_g1_i7^sp|P27123|NASP_RABIT^sp|P49321|NASP_HUMAN^TPR_12	0.085	-0.712	0.308	0.488	0.613	1.325
c1084350_g2_i3^sp|Q15398|DLGP5_HUMAN^GKAP	0.085	-0.331	0.086	0.19	0.204	0.535
c1081900_g1_i4^sp|P25815|S100P_HUMAN	0.085	-1.011	0.168	0.315	0.721	1.732
c1085700_g1_i2^sp|Q9H098|F107B_HUMAN^DUF1151	0.085	-0.963	0.265	0.444	0.509	1.472
c1070729_g1_i1^sp|P62747|RHOB_RAT^Ras	0.085	-0.845	0.708	0.814	1.99	2.835
c1073334_g1_i1	0.085	-0.62	0.368	0.551	0.724	1.344
c1085200_g1_i2	0.084	-2.039	0.341	0.511	1	3.039
c1090305_g18_i1	0.084	-0.986	0.07	0.159	0.177	1.163
c1082084_g3_i1	0.084	-0.341	0.07	0.163	0.142	0.483
c1088758_g4_i1	0.084	-0.273	0.059	0.144	0.164	0.437
c1079840_g2_i3^sp|Q9QYZ8|DKK2_MOUSE	0.084	-0.303	0.043	0.107	0.081	0.384
c1030563_g1_i2^sp|Q15004|PAF_HUMAN^sp|Q5E9B2|PAF_BOVIN	0.084	-0.302	0.07	0.167	0.166	0.468
c1073629_g1_i3^sp|Q91287|FGFR3_PLEWA^Pkinase_Tyr	0.084	-0.482	0.103	0.228	0.23	0.712
c1085565_g2_i1^Calc_CGRP_IAPP^sigP	0.084	-0.334	0.043	0.106	0.079	0.413
c1089890_g4_i2^sp|O13065|MMP18_XENLA^PG_binding_1^sigP	0.084	-0.275	0.049	0.116	0.092	0.367
c1054514_g1_i1^sp|Q5F3C8|PKHO1_CHICK^sp|Q53GL0|PKHO1_HUMAN	0.084	-0.454	0.086	0.193	0.178	0.632
c1074855_g4_i1	0.084	-0.503	0.13	0.271	0.229	0.732
c1085574_g3_i6^sp|Q4KLN6|RIR2_RAT^Ribonuc_red_sm	0.083	-0.42	0.092	0.208	0.164	0.584
c1081220_g3_i1^sp|Q90763|CADH7_CHICK^sp|Q5DWV2|CADH7_RAT^Cadherin^Cadherin_C^Tm1	0.083	-1.156	0.059	0.146	0.11	1.266
c1576531_g1_i1^sp|P02264|H2A_ONCMY	0.083	-0.636	0.092	0.213	0.191	0.827
c1078899_g4_i2^sp|P21910|LAML2_XENLA^Filament	0.083	-0.737	0.486	0.665	1.082	1.819
c1082435_g1_i2^sp|P02584|PROF1_BOVIN^Profilin^sigP	0.083	-0.725	0.789	0.871	2.06	2.785
c1070313_g1_i3	0.083	-0.78	0.897	0.931	3.073	3.853
c1079013_g1_i4^sp|Q28BS0|MCM3Z_XENTR^MCM	0.083	-0.364	0.081	0.19	0.195	0.559
c1080610_g2_i1	0.083	-0.379	0.081	0.192	0.229	0.608
c1081583_g1_i1^sp|Q9JHX0|RGS2_RAT	0.083	-0.475	0.076	0.177	0.198	0.673
c1080880_g1_i1	0.083	-0.815	0.573	0.715	1.396	2.211
c1091090_g2_i1^sp|P00488|F13A_HUMAN^Transglut_N	0.082	-0.505	0.114	0.263	0.266	0.771
c1084965_g1_i1	0.082	-0.26	0.054	0.14	0.122	0.382
c1092289_g1_i4^sp|O55225|OTOG_MOUSE^VWD^Tm1	0.082	-0.372	0.07	0.18	0.193	0.565
c1063115_g5_i3^sp|Q2VIU1|ID2_PIG	0.082	-0.77	0.222	0.423	0.495	1.265
c1049724_g1_i1^sp|P63170|DYL1_RAT	0.082	-0.675	0.735	0.852	1.904	2.579
c1075320_g3_i1^sp|P08122|CO4A2_MOUSE^Collagen	0.082	-1.397	0.2	0.394	0.597	1.994
c1080292_g12_i1	0.082	-0.293	0.07	0.179	0.164	0.457
c1079654_g1_i2	0.082	-0.668	0.978	0.965	3.622	4.29
c1059830_g1_i1^sp|Q07FZ4|CXCR4_XENTR^sp|Q7ZXJ7|CXR4B_XENLA^7TM_GPCR_Srsx^Tm7	0.081	-0.542	0.043	0.121	0.088	0.63
c1071574_g1_i1	0.081	-0.477	0.054	0.147	0.142	0.619
c1090220_g1_i4^sp|Q8C8R3|ANK2_MOUSE^Ank	0.081	-0.359	0.092	0.232	0.199	0.558
c1069891_g2_i1	0.081	-0.989	0.573	0.735	1.245	2.234
c1085913_g4_i2	0.081	-0.866	0.108	0.254	0.178	1.044
c1067036_g2_i1^sp|Q9PTL2|SPY2_CHICK^Sprouty	0.081	-0.29	0.065	0.167	0.059	0.349
c1081167_g4_i1^sp|P26022|PTX3_HUMAN^Pentaxin	0.081	-1.35	0.173	0.374	0.626	1.976
c1055368_g3_i1^sp|Q99JY8|LPP3_MOUSE	0.081	-0.449	0.092	0.233	0.22	0.669
c1089385_g1_i1^sp|P04275|VWF_HUMAN^sp|Q28295|VWF_CANFA^VWD^sigP	0.081	-1.779	0.054	0.142	0.097	1.876
c1089660_g8_i1^sp|P08777|K1C1_XENLA^sp|Q64291|K1C12_MOUSE^Filament	0.081	-1.189	0.168	0.358	0.817	2.006
c1062718_g1_i2^sp|Q5M962|TM204_RAT^sigP^Tm4	0.081	-0.446	0.049	0.132	0.067	0.513
c1081822_g3_i8^sp|Q86XJ1|GA2L3_HUMAN^GAS2	0.08	-0.359	0.059	0.16	0.1	0.459
c1087578_g2_i3^sp|Q6PDU1|SRSF2_RAT	0.08	-0.745	0.886	0.945	2.792	3.537
c1063617_g1_i1^sp|Q90X99|LYG_EPICO^sp|G3XDD8|LYG_DRONO^SLT	0.08	-0.368	0.049	0.141	0.117	0.485
c1085979_g1_i2^sp|Q9DET5|TB15A_COTJA	0.08	-0.791	0.276	0.522	0.608	1.399
c1088538_g5_i1	0.08	-0.345	0.043	0.125	0.052	0.397
c1040482_g1_i1	0.08	-1.234	0.135	0.328	0.923	2.157
c1053400_g1_i1^sp|Q9CQD7|PINLY_MOUSE^UPAR_LY6	0.08	-0.576	0.097	0.257	0.391	0.967
c1086307_g1_i4^sp|Q90XB6|SULF1_COTCO^DUF3740	0.08	-0.593	0.081	0.215	0.187	0.78
c1081540_g1_i1	0.08	-0.395	0.049	0.139	0.105	0.5
c1090307_g1_i6^sp|P25435|NTF3_XENLA^NGF	0.079	-0.252	0.043	0.134	0.079	0.331
c1079781_g4_i1	0.079	-0.376	0.038	0.117	0.085	0.461
c1083022_g2_i1	0.079	-0.865	0.076	0.212	0.348	1.213
c1076682_g1_i3^sp|Q91060|TBA_NOTVI	0.079	-1.067	0.524	0.733	1.201	2.268
c1063781_g2_i3^sp|P23219|PGH1_HUMAN^An_peroxidase	0.079	-0.317	0.038	0.117	0.076	0.393
c1086285_g2_i2^sp|Q2M2I5|K1C24_HUMAN^sp|Q28706|K1C12_RABIT^Filament	0.079	-0.718	0.103	0.271	0.293	1.011
c1091556_g1_i3	0.079	-0.636	0.978	0.992	4.322	4.958
c1082205_g1_i9^sp|P68372|TBB4B_MOUSE^sp|P11833|TBB_PARLI^Misat_Tub_SegII	0.079	-0.74	0.941	0.963	3.016	3.756
c1090393_g1_i1^sp|Q5RAA0|HMGN2_PONAB	0.079	-1.138	0.865	0.916	2.835	3.973
c1076865_g1_i1^sp|P51511|MMP15_HUMAN^Hemopexin^Tm1	0.079	-0.255	0.043	0.133	0.136	0.391
c1082824_g3_i2^sp|P26007|ITA6_CHICK^FG-GAP^sigP^Tm1	0.079	-0.658	0.065	0.187	0.128	0.786
c1070697_g3_i1^sp|P18700|TBB_STRPU	0.079	-0.52	0.054	0.161	0.125	0.645
c1067260_g1_i1^sp|Q66K08|CILP1_MOUSE^sp|O75339|CILP1_HUMAN^Mucin2_WxxW^sigP	0.078	-0.417	0.032	0.107	0.069	0.486
c1083255_g1_i2^sp|Q62507|COCH_MOUSE^sp|O43405|COCH_HUMAN^VWA	0.078	-0.727	0.043	0.139	0.091	0.818
c1091168_g1_i2^sp|Q66S13|NATT4_THANI^DUF946^sigP	0.078	-0.815	0.092	0.274	0.507	1.322
c1085314_g1_i4^sp|Q6DIH3|MCM2_XENTR^sp|P55861|MCM2_XENLA^MCM2_N	0.078	-0.283	0.054	0.171	0.086	0.369
c1091150_g4_i1^sp|P17918|PCNA_MOUSE	0.078	-0.834	0.157	0.374	0.329	1.163
c1084428_g4_i1^sp|P26584|HMGB2_CHICK^HMG_box_2	0.078	-0.943	0.957	0.974	3.587	4.53
c1054366_g1_i1^sp|P25815|S100P_HUMAN	0.078	-0.888	0.097	0.282	0.659	1.547
c1083351_g2_i1	0.078	-1.207	0.222	0.475	0.57	1.777
c1085016_g3_i2^sp|Q6GL41|MCM4_XENTR^sp|Q8QGX4|PRKDC_CHICK^MCM	0.078	-0.474	0.092	0.261	0.205	0.679
c1061000_g1_i1^sp|Q66KK8|HEY1_XENTR^sp|Q9Y5J3|HEY1_HUMAN^HLH	0.077	-0.604	0.065	0.202	0.157	0.761
c1079238_g1_i1	0.077	-0.366	0.038	0.127	0.091	0.457
c1075568_g1_i2^sp|P08397|HEM3_HUMAN^Porphobil_deam	0.077	-0.522	0.081	0.243	0.146	0.668
c1070440_g2_i3^sp|P00749|UROK_HUMAN^sp|P04185|UROK_PIG^Kringle^sigP	0.077	-0.335	0.043	0.142	0.11	0.445
c1089387_g2_i2^sp|Q99P61|FABPH_SPETR	0.077	-0.674	0.07	0.215	0.146	0.82
c1086919_g2_i1	0.077	-0.554	0.07	0.216	0.103	0.657
c1078868_g1_i3^sp|P13698|PDGFA_XENLA^PDGF_N^sigP	0.076	-0.258	0.038	0.135	0.041	0.299
c1076997_g3_i1	0.076	-0.582	0.049	0.164	0.126	0.708
c1076922_g3_i1	0.076	-1.048	0.103	0.309	0.48	1.528
c1068854_g1_i1	0.076	-0.372	0.043	0.151	0.091	0.463
c1082742_g2_i2^sp|Q5ZMD6|H2AZ_CHICK^Histone	0.076	-0.787	0.957	0.978	3.68	4.467
c1089089_g2_i1	0.076	-0.693	0.059	0.203	0.135	0.828
c1079093_g3_i1	0.076	-0.482	0.032	0.12	0.046	0.528
c1088755_g2_i4^sp|Q9NZU0|FLRT3_HUMAN^LRRNT^sigP^Tm1	0.074	-0.343	0.043	0.177	0.089	0.432
c1072996_g2_i5^sp|Q6DUB7|STMN1_PIG^Stathmin	0.074	-1.299	0.314	0.651	0.643	1.942
c1085521_g1_i1	0.074	-0.272	0.032	0.133	0.09	0.362
c1070030_g1_i3^sp|F6UA42|UHRF1_XENTR^sp|B6CHA3|UHRF1_XENLA^ubiquitin^Tm1	0.074	-0.327	0.043	0.172	0.091	0.418
c1075276_g6_i1	0.073	-0.337	0.038	0.158	0.068	0.405
c1087331_g6_i1^sp|Q66JF8|OSR1_XENTR^sp|P86413|OSR1_XENLA^zf-C2H2	0.073	-0.436	0.038	0.163	0.11	0.546
c1070927_g3_i1^sp|Q9BGI3|PRDX2_BOVIN^sp|Q61171|PRDX2_MOUSE^AhpC-TSA	0.072	-1.063	0.092	0.339	0.165	1.228
c1086921_g2_i1^sp|Q9EPB4|ASC_MOUSE^PYRIN	0.072	-0.395	0.032	0.155	0.106	0.501
c1062589_g1_i2^sp|Q9NXB9|ELOV2_HUMAN^ELO^Tm6	0.072	-0.264	0.022	0.107	0.023	0.287
c1051795_g3_i1^sp|Q16690|DUS5_HUMAN^Rhodanese	0.072	-0.298	0.032	0.15	0.07	0.368
c1079509_g2_i1	0.072	-0.706	0.022	0.104	0.084	0.79
c1079594_g4_i1^sp|Q9W757|SOX10_CHICK^sp|A5A763|SOX10_PIG^Sox_N	0.071	-0.703	0.022	0.118	0.029	0.732
c1091852_g3_i2^sp|O15230|LAMA5_HUMAN^Laminin_I	0.071	-0.396	0.022	0.114	0.02	0.416
c992752_g1_i1	0.07	-0.656	0.022	0.119	0.043	0.699
c1078477_g4_i3^sp|Q06124|PTN11_HUMAN^sp|P29350|PTN6_HUMAN^Y_phosphatase	0.07	-0.406	0.032	0.173	0.07	0.476
c1091381_g4_i1^sp|Q8BJD1|ITIH5_MOUSE^ITI_HC_C	0.069	-0.44	0.022	0.136	0.043	0.483
c1078392_g2_i2^sp|Q95242|PECA1_PIG^sp|P16284|PECA1_HUMAN^Ig_2^sigP^Tm1	0.069	-0.787	0.016	0.106	0.043	0.83
c1044096_g1_i1^sp|O93512|GFRA4_CHICK^GDNF^sigP	0.069	-0.251	0.016	0.107	0.044	0.295
c1086627_g4_i2^sp|A7ZXS0|RIHA_ECOHS^IU_nuc_hydro	0.069	-0.394	0.027	0.176	0.061	0.455
c1075841_g2_i2	0.069	-0.472	0.022	0.138	0.046	0.518
c1061844_g1_i1^sp|Q9Z2P8|VAMP5_MOUSE^Synaptobrevin^Tm1	0.068	-0.305	0.016	0.117	0.04	0.345
c1094590_g1_i1	0.067	-0.354	0.016	0.141	0.038	0.392
c1076997_g5_i1	0.067	-0.544	0.016	0.13	0.023	0.567
c1085267_g2_i1	0.067	-0.703	0.022	0.163	0.108	0.811
c1091840_g5_i1	0.066	-0.347	0.011	0.103	0.013	0.36
c1083518_g1_i1	0.062	-0.368	0.005	0.12	0.004	0.372
c1066256_g1_i1	0.06	-0.527	0	0.105	0	0.527
c1076343_g7_i1	0.06	-0.538	0	0.125	0	0.538
