# Supplementary material for: Transcriptomic landscape of the blastema niche in regenerating adult axolotl limbs at single-cell resolution
Source: Nat Commun. 2018 Dec 4;9:5153. doi: 10.1038/s41467-018-07604-0 (PMC6279788; doi:10.1038/s41467-018-07604-0)
Supplement: Supplementary file 11 — Supplementary Data 9 [file 41467_2018_7604_MOESM11_ESM.xlsx]

## Sheet: Sheet1
Supplementary Data 9. Pericyte markers defined by URD at medium-bud blastema stage.
gene	AUCPR	exp.fc	posFrac	posFrac_rest	nTrans	nTrans_rest
c1082796_g1_i3^sp|Q9W6I1|RBPMS_CHICK^RRM_1	0.78	3.024	0.735	0.021	3.067	0.043
c1060114_g1_i1	0.683	1.165	0.397	0.001	1.166	0.001
c1085700_g1_i2^sp|Q9H098|F107B_HUMAN^DUF1151	0.656	2.856	0.971	0.398	3.893	1.037
c1064755_g9_i1	0.652	1.491	0.5	0.007	1.507	0.016
c1059832_g1_i1^sp|Q8WWM9|CYGB_HUMAN^Globin	0.644	1.149	0.441	0.004	1.156	0.007
c1077830_g1_i1	0.57	0.783	0.191	0.001	0.783	0
c427816_g1_i1	0.554	0.96	0.353	0.006	0.969	0.009
c1052615_g1_i1	0.511	1.582	0.529	0.03	1.654	0.072
c1085886_g2_i1^sp|Q9NWQ8|PHAG1_HUMAN	0.498	1.714	0.588	0.061	1.85	0.136
c1073987_g5_i1	0.479	0.895	0.324	0.007	0.917	0.022
c1082933_g1_i1	0.466	1.287	0.544	0.05	1.375	0.088
c1074712_g1_i1	0.461	0.622	0.235	0.005	0.629	0.007
c1063505_g1_i1	0.459	1.781	0.735	0.108	2.011	0.23
c1087237_g2_i1^sp|P98133|FBN1_BOVIN^TB^sigP	0.45	2.493	0.706	0.226	3.102	0.609
c1091565_g2_i2^sp|Q13491|GPM6B_HUMAN^Myelin_PLP^Tm4	0.445	1.934	0.912	0.566	3.547	1.613
c1076758_g1_i1^sp|P82451|ABCC9_RABIT^sp|O60706|ABCC9_HUMAN^ABC_membrane^Tm4	0.445	1.95	0.75	0.086	2.25	0.3
c1041318_g1_i1^sp|P18871|ADA2A_PIG^7TM_GPCR_Srsx^Tm7	0.444	1.217	0.412	0.017	1.26	0.043
c1082653_g1_i2	0.429	0.949	0.397	0.019	0.982	0.033
c1072576_g1_i2^sp|Q9QYC6|GPR37_RAT^sp|O15354|GPR37_HUMAN^7tm_1^sigP^Tm7	0.425	0.461	0.132	0.003	0.466	0.005
c1077437_g1_i1^sp|P10587|MYH11_CHICK^Myosin_tail_1	0.424	2.255	0.338	0.018	2.356	0.101
c1072265_g1_i3^sp|P18861|CXG1_CHICK^Connexin^Tm4	0.423	1.591	0.368	0.034	1.641	0.05
c1085200_g1_i2	0.418	2.802	0.985	0.468	5.368	2.566
c1043903_g1_i1	0.417	0.761	0.265	0.008	0.784	0.023
c1067238_g3_i1	0.403	1.803	0.706	0.172	2.231	0.428
c1026617_g2_i1^sp|O70150|KCC1B_RAT^Pkinase	0.4	0.854	0.338	0.018	0.897	0.043
c1089003_g1_i2	0.387	2.392	0.75	0.417	3.864	1.472
c1071574_g1_i1	0.384	1.993	0.735	0.109	2.385	0.392
c1086792_g2_i5^sp|P63269|ACTH_RAT	0.382	2.407	0.721	0.217	3.128	0.721
c1083499_g2_i1	0.381	1.902	0.779	0.263	2.575	0.673
c1061711_g1_i1	0.372	1.012	0.265	0.014	1.047	0.035
c1086807_g2_i2	0.36	1.945	0.441	0.042	2.121	0.176
c1076374_g1_i3^sp|Q3T0T8|RGS5_BOVIN^sp|O15539|RGS5_HUMAN^RGS	0.358	1.435	0.338	0.03	1.51	0.075
c1075320_g3_i1^sp|P08122|CO4A2_MOUSE^Collagen	0.348	2.417	0.956	0.344	4.049	1.632
c1088402_g1_i1	0.338	0.538	0.235	0.012	0.563	0.025
c1078555_g1_i1	0.333	1.485	0.647	0.126	1.776	0.291
c1001242_g1_i1	0.327	1.839	0.779	0.205	2.437	0.598
c1087717_g4_i1^sp|O88322|NID2_MOUSE^sp|Q14112|NID2_HUMAN^G2F^NIDO^sigP	0.326	1.54	0.941	0.81	3.86	2.32
c1070937_g14_i1	0.325	1.358	0.618	0.1	1.592	0.234
c1090139_g3_i1^sp|P33152|CADHB_XENLA^Cadherin_pro^sigP^Tm1	0.322	0.83	0.309	0.025	0.885	0.055
c1076164_g7_i1	0.32	0.646	0.206	0.014	0.672	0.026
c1079387_g2_i1	0.317	1.535	0.985	0.913	5.34	3.805
c1043309_g1_i4^sp|O77727|K1C15_SHEEP^sp|O76013|KRT36_HUMAN^Filament	0.314	0.96	0.397	0.053	1.048	0.088
c959265_g1_i1^sp|Q575S8|CYGB2_DANRE^Globin	0.314	1.374	0.647	0.107	1.649	0.275
c1085559_g2_i3^sp|P67937|TPM4_PIG^sp|Q63610|TPM3_RAT^Tropomyosin_1	0.309	1.255	0.971	0.928	4.514	3.259
c1088538_g2_i3^sp|Q9HC56|PCDH9_HUMAN^sigP^Tm1	0.304	1.311	0.515	0.078	1.494	0.183
c1067115_g1_i2^sp|P07224|PROS_BOVIN^Laminin_G_2^sigP	0.304	0.832	0.191	0.014	0.869	0.037
c1059704_g1_i1^sp|Q99500|S1PR3_HUMAN^7tm_1^Tm5	0.297	1.418	0.662	0.173	1.878	0.46
c1082856_g8_i1	0.294	1.733	0.353	0.059	1.93	0.197
c1078807_g2_i1	0.287	1.434	0.926	0.743	3.474	2.04
c1092028_g1_i1^sp|Q9IBG7|KCP_XENLA^VWC	0.285	1.571	0.691	0.25	2.16	0.589
c1071628_g5_i1	0.284	0.503	0.162	0.011	0.526	0.023
c1084615_g1_i1	0.272	0.291	0.147	0.007	0.32	0.029
c1069047_g2_i1^sp|O08858|SSR5_MOUSE^sp|F1MV99|SSR5_BOVIN^7TM_GPCR_Srx^Tm7	0.271	1.193	0.559	0.084	1.435	0.242
c1089935_g2_i1^Tm1	0.27	2.282	0.397	0.155	2.875	0.593
c1054820_g1_i1	0.269	0.537	0.132	0.011	0.556	0.019
c1089456_g1_i1^sp|Q5Q0T9|METRN_RAT	0.259	1.545	0.706	0.32	2.37	0.825
c1089345_g6_i1	0.256	1.115	0.456	0.07	1.285	0.17
c1083142_g4_i1	0.256	1.784	1	0.728	4.425	2.641
c1071040_g1_i1^sp|P19427|DERM_BOVIN^sp|Q07507|DERM_HUMAN^sigP	0.255	1.688	0.647	0.258	2.631	0.943
c1092550_g2_i1^LAP2alpha	0.254	1.378	0.721	0.234	1.947	0.569
c1077984_g3_i4^sp|P15989|CO6A3_CHICK	0.245	1.815	1	0.708	4.952	3.137
c1083029_g1_i3^sp|O94788|AL1A2_HUMAN^Aldedh	0.243	1.328	0.382	0.061	1.533	0.205
c1077736_g1_i1	0.241	0.931	1	0.993	5.731	4.8
c1041953_g1_i1^sp|P0CG39|POTEJ_HUMAN	0.235	1.223	0.956	0.933	4.768	3.545
c1074395_g1_i1	0.235	1.48	0.441	0.161	1.876	0.396
c1072995_g1_i2^sp|Q2VPM9|TPPP3_XENLA^p25-alpha	0.234	1.383	0.603	0.117	1.774	0.391
c1076971_g1_i1^sp|Q5RBA4|MYL9_PONAB^EF-hand_8	0.23	1.612	0.853	0.588	3.289	1.677
c1065034_g1_i1^sp|Q9UBP5|HEY2_HUMAN^HLH	0.229	0.317	0.132	0.011	0.335	0.018
c1076054_g3_i1	0.225	1.324	0.632	0.224	1.855	0.531
c1061000_g1_i1^sp|Q66KK8|HEY1_XENTR^sp|Q9Y5J3|HEY1_HUMAN^HLH	0.224	1.513	0.721	0.161	2.101	0.588
c1080567_g1_i1	0.222	1.775	0.868	0.492	3.471	1.696
c1089003_g4_i1^sp|P12107|COBA1_HUMAN^sp|Q61245|COBA1_MOUSE^Collagen	0.222	0.839	0.382	0.073	0.984	0.145
c1089135_g3_i1^sp|Q99N50|SYTL2_MOUSE^C2	0.222	0.958	0.279	0.064	1.1	0.142
c1091965_g3_i1	0.216	1.539	0.941	0.428	2.802	1.263
c1085297_g6_i1	0.207	1.153	1	0.957	6.621	5.468
c1070511_g8_i3	0.205	0.373	0.132	0.015	0.405	0.032
c1087440_g2_i4^sp|A6NKN8|PC4L1_HUMAN	0.201	0.646	0.221	0.028	0.714	0.068
c1085521_g1_i1	0.2	1.008	0.368	0.11	1.277	0.269
c1079649_g5_i1	0.195	0.989	0.441	0.107	1.253	0.264
c1092516_g1_i1	0.195	0.836	0.985	0.986	5.387	4.551
c1083822_g5_i1	0.192	0.695	0.309	0.043	0.819	0.124
c1088538_g5_i1	0.189	1.005	0.544	0.096	1.302	0.297
c1059214_g3_i2^sp|Q6T310|RSLBA_HUMAN	0.185	0.482	0.221	0.034	0.547	0.065
c1076974_g2_i1	0.174	1.16	0.706	0.34	2.099	0.939
c1085128_g8_i2^sp|O60315|ZEB2_HUMAN^zf-Di19	0.173	0.944	0.426	0.126	1.232	0.288
c1066256_g1_i1	0.172	1.398	0.353	0.08	1.771	0.373
c1037453_g1_i2^sp|P83242|MSMB_STRCA	0.171	1.111	0.294	0.097	1.383	0.272
c1085297_g4_i4^sp|P12105|CO3A1_CHICK^sp|P02461|CO3A1_HUMAN^COLFI^VWC^sigP^Tm1	0.171	1.209	1	0.928	5.757	4.548
c1089935_g3_i2^sp|P37804|TAGL_MOUSE^CH^sigP	0.17	0.533	0.25	0.043	0.633	0.1
c1056243_g1_i1^sp|Q99542|MMP19_HUMAN	0.164	0.994	0.471	0.149	1.377	0.383
c1091175_g9_i1^sp|Q9HCU0|CD248_HUMAN^EGF^sigP^Tm1	0.16	1.33	0.897	0.49	3.005	1.675
c1068394_g3_i1^sp|Q6WVG3|KCD12_MOUSE^BTB_2^sigP	0.157	1.162	0.691	0.285	1.986	0.824
c1070536_g6_i1	0.149	1.001	0.926	0.663	3.08	2.079
c1086683_g1_i1^sp|Q3V1G4|OLM2B_MOUSE^sp|Q68BL8|OLM2B_HUMAN^OLF^sigP	0.148	1.316	0.618	0.409	2.97	1.654
c1075772_g1_i2^sp|O97703|CD81_CHLAE	0.147	1.008	0.985	0.896	3.945	2.937
c1087062_g4_i1^sp|P09487|PPBT_BOVIN^sp|Q92058|PPBT_CHICK^Alk_phosphatase^sigP	0.14	0.937	0.441	0.149	1.33	0.393
c1079159_g1_i8^sp|Q9IA05|FZD4_CHICK^sp|Q5IS67|NEUM_PANTR^Fz^Neuromodulin_N^sigP^Tm7	0.139	1	0.529	0.174	1.503	0.503
c1073217_g8_i1^sp|Q9NR80|ARHG4_HUMAN	0.139	0.435	0.176	0.035	0.535	0.1
c1075761_g5_i1	0.138	0.909	0.912	0.718	3.102	2.193
c1088054_g1_i2^sp|P07942|LAMB1_HUMAN^Laminin_EGF	0.138	1.052	0.882	0.545	2.424	1.372
c1084610_g5_i1	0.137	0.781	0.265	0.055	0.998	0.217
c1080550_g10_i1^sp|Q15063|POSTN_HUMAN^Fasciclin^sigP	0.136	0.937	1	0.949	6.24	5.303
c1084417_g1_i1	0.134	0.816	0.456	0.136	1.189	0.373
c1062568_g1_i1	0.134	0.907	0.544	0.128	1.374	0.467
c1074855_g4_i1	0.127	0.902	0.647	0.236	1.528	0.626
c1075631_g1_i2^sp|Q923B6|STEA4_MOUSE^sp|Q687X5|STEA4_HUMAN^F420_oxidored^Tm6	0.125	0.509	0.25	0.058	0.672	0.163
c1092041_g1_i1	0.125	0.988	0.471	0.14	1.442	0.454
c1075763_g1_i1^sp|Q5M7L2|LBH_XENTR	0.122	0.907	0.515	0.278	1.639	0.732
c1080653_g5_i1	0.121	0.732	0.265	0.065	1.026	0.294
c1079165_g7_i1^sp|Q9HCB6|SPON1_HUMAN^Reeler^sigP	0.12	0.982	0.574	0.413	2.057	1.075
c1063219_g1_i1^sp|Q99814|EPAS1_HUMAN^PAS_9^sigP	0.12	0.567	0.309	0.071	0.829	0.262
c1082283_g2_i1	0.119	0.456	0.25	0.062	0.614	0.158
c1062026_g1_i2^sp|O95407|TNF6B_HUMAN	0.118	0.447	0.191	0.061	0.572	0.125
c1084539_g3_i1	0.118	0.918	0.912	0.747	3.24	2.322
c1067510_g1_i1^sp|P25101|EDNRA_HUMAN^7tm_1^sigP^Tm8	0.117	1.023	0.853	0.496	2.482	1.459
c1088206_g1_i1^sp|P82987|ATL3_HUMAN^TSP_1^sigP	0.117	1.102	0.985	0.696	3.742	2.64
c1089455_g5_i1	0.116	0.449	0.265	0.07	0.621	0.172
c1078162_g1_i1^sp|O60896|RAMP3_HUMAN^RAMP^sigP^Tm2	0.114	0.313	0.265	0.057	0.525	0.212
c1075360_g5_i1^sp|Q15742|NAB2_HUMAN^sp|P10646|TFPI1_HUMAN^Kunitz_BPTI^NCD1	0.111	0.772	0.662	0.471	1.957	1.185
c997486_g1_i1	0.111	0.833	0.441	0.188	1.371	0.538
c1066666_g1_i1^sp|P21453|S1PR1_HUMAN^7TM_GPCR_Srsx^Tm7	0.111	0.498	0.25	0.068	0.731	0.233
c1084833_g1_i1	0.111	0.909	0.662	0.363	1.915	1.006
c1082319_g8_i2	0.111	0.826	0.868	0.616	2.449	1.623
c1085348_g2_i5^sp|Q9QWJ9|NRP1_RAT^sp|P79795|NRP1_CHICK^sp|O14786|NRP1_HUMAN^CUB^F5_F8_type_C^sigP^Tm1	0.109	0.898	0.706	0.372	2.021	1.123
c1090245_g1_i1^sp|P43121|MUC18_HUMAN^V-set^sigP^Tm1	0.109	1.053	0.603	0.278	2.093	1.04
c1089967_g1_i1	0.109	1.077	0.985	0.747	4.347	3.27
c1084244_g5_i1	0.107	1.031	0.588	0.346	2.223	1.192
c1087032_g2_i2^sp|Q9Y251|HPSE_HUMAN^Glyco_hydro_79n^sigP	0.106	0.801	0.485	0.179	1.4	0.599
c1081319_g4_i1	0.106	0.802	0.632	0.38	1.746	0.944
c1076865_g1_i1^sp|P51511|MMP15_HUMAN^Hemopexin^Tm1	0.106	0.569	0.368	0.111	0.902	0.333
c1083713_g1_i8^sp|P12957|CALD1_CHICK^sp|Q62736|CALD1_RAT^Caldesmon	0.106	0.726	0.618	0.315	1.458	0.732
c1062718_g1_i2^sp|Q5M962|TM204_RAT^sigP^Tm4	0.106	0.586	0.397	0.109	1.021	0.435
c1080726_g1_i1^sp|Q6UWH4|F198B_HUMAN^Tm1	0.105	0.471	0.294	0.086	0.722	0.251
c1069331_g2_i1	0.104	0.857	0.647	0.35	1.998	1.141
c1079120_g1_i1^sp|P70075|ANXA5_CYNPY^Annexin	0.101	0.832	0.956	0.81	3.329	2.497
c1092316_g1_i1^sp|Q9TT93|ATS4_BOVIN^Pep_M12B_propep^sigP	0.101	0.946	0.515	0.307	1.946	1
c1091199_g2_i1^sp|P05997|CO5A2_HUMAN^COLFI^sigP	0.1	0.857	0.971	0.793	3.66	2.803
c1088639_g4_i2^sp|Q3E811|RRT15_YEAST	0.1	0.964	0.735	0.592	2.516	1.552
c1072901_g8_i1	0.099	0.493	0.397	0.129	0.828	0.335
c1067260_g1_i1^sp|Q66K08|CILP1_MOUSE^sp|O75339|CILP1_HUMAN^Mucin2_WxxW^sigP	0.098	0.564	0.279	0.09	0.976	0.412
c1048782_g1_i1^sp|Q5E9E1|PDLI1_BOVIN^PDZ	0.098	0.62	0.353	0.199	1.116	0.496
c1064460_g1_i1^sp|Q5EA62|FBLN5_BOVIN^EGF_CA^sigP	0.096	0.903	0.735	0.412	2.204	1.301
c1089482_g7_i1^sp|Q8IZQ1|WDFY3_HUMAN^Laminin_G_3	0.095	0.632	0.441	0.211	1.162	0.53
c1092519_g2_i2^sp|Q6P640|ACTC_XENTR^Actin	0.094	0.425	1	0.999	6.605	6.18
c1084387_g2_i2^Tm1	0.093	0.252	0.162	0.053	0.389	0.137
c1070536_g3_i2^sp|Q60467|CO5A1_CRILO^COLFI	0.092	0.761	0.912	0.8	3.463	2.702
c1089285_g2_i1^sp|P81184|LEG1_SHEEP^sp|P11116|LEG1_BOVIN^Gal-bind_lectin	0.092	0.71	0.941	0.91	4.126	3.416
c1072235_g1_i4^sp|P08802|K118A_XENLA^sp|Q6P864|K1C18_XENTR^sp|P08728|K1C19_BOVIN^Filament^sigP	0.09	0.546	0.882	0.88	3.327	2.781
c1074607_g1_i3	0.09	0.589	0.426	0.212	1.135	0.546
c1079140_g3_i1	0.09	0.299	0.309	0.1	0.634	0.335
c1068768_g4_i1	0.09	0.502	0.265	0.122	0.827	0.325
c1079024_g2_i1	0.09	0.773	0.559	0.229	1.743	0.97
c1083022_g2_i1	0.089	0.532	0.515	0.181	1.637	1.105
c1077469_g2_i3^sp|Q4R6W2|TM55B_MACFA^sp|Q86T03|TM55B_HUMAN^Tmemb_55A^Tm2	0.089	0.687	0.632	0.346	1.554	0.867
c1091852_g3_i2^sp|O15230|LAMA5_HUMAN^Laminin_I	0.089	0.543	0.235	0.097	0.888	0.345
c1089878_g1_i4^sp|Q6IP71|RALBB_XENLA^sp|P22124|RAL_DISOM^Arf	0.088	0.701	0.779	0.535	2.118	1.417
c1091199_g3_i1	0.088	0.679	0.956	0.824	3.473	2.794
c1075318_g4_i1^sp|Q90WN4|FOXD2_XENLA	0.087	0.275	0.206	0.07	0.484	0.209
c1081821_g1_i1^sp|P25155|FA10_CHICK^Gla^sigP	0.087	0.264	0.368	0.117	0.775	0.511
c1089410_g1_i1^sp|Q01550|TANA_XENLA^Filament	0.086	0.684	0.662	0.422	1.906	1.222
c1082435_g1_i2^sp|P02584|PROF1_BOVIN^Profilin^sigP	0.085	0.595	0.912	0.859	3.278	2.683
c1087116_g1_i1	0.085	0.666	0.838	0.557	2.265	1.599
c1090710_g2_i3	0.084	0.252	0.221	0.084	0.46	0.208
c1088758_g4_i1	0.084	0.363	0.324	0.126	0.752	0.389
c1085431_g1_i2^sp|Q9BZ29|DOCK9_HUMAN^DUF3398	0.084	0.26	0.265	0.093	0.494	0.234
c1078752_g1_i1^sp|B6S2X2|CAMP_OPHHA^sp|B6S2X0|CAMP_NAJAT^Cystatin^sigP	0.084	0.667	0.632	0.317	1.562	0.895
c1080053_g8_i1	0.083	0.315	0.162	0.065	0.505	0.19
c1077387_g1_i1	0.083	0.5	0.309	0.165	0.929	0.429
c1084965_g1_i1	0.082	0.39	0.279	0.123	0.723	0.333
c1073092_g3_i2^sp|P02749|APOH_HUMAN^sp|Q95LB0|APOH_PANTR^Sushi^Tm1	0.082	0.507	0.456	0.244	1.113	0.606
c1087910_g2_i1	0.081	0.536	0.324	0.149	1.036	0.5
c1091502_g1_i4^sp|P20112|SPRC_PIG^sp|O93390|SPRC_COTJA^FOLN^sigP	0.081	0.653	1	0.986	5.97	5.317
c1061733_g3_i1	0.08	0.785	0.75	0.575	2.552	1.767
c1075674_g2_i1^sp|P20065|TYB4_MOUSE	0.08	0.458	1	0.999	5.8	5.342
c1091470_g3_i2^sp|O94823|AT10B_HUMAN^E1-E2_ATPase^Tm8	0.08	0.531	0.206	0.107	0.784	0.253
c1059052_g2_i4^sp|Q9PVK2|ENOA_ALLMI^Enolase_N	0.08	0.4	0.824	0.885	3.23	2.83
c1081319_g10_i1	0.079	0.564	0.735	0.462	1.739	1.175
c1079399_g7_i2^sp|Q90876|IRF1_CHICK^IRF	0.079	0.518	0.279	0.128	0.939	0.421
c1089376_g10_i3^sp|Q9UHP7|CLC2D_HUMAN^Lectin_C^Tm1	0.078	0.506	0.426	0.196	1.479	0.973
c1078324_g2_i1^sp|Q4L180|FIL1L_HUMAN	0.077	0.543	0.632	0.337	1.473	0.93
c1084170_g2_i2^sp|Q9Y5B8|NDK7_HUMAN^sp|P08251|AT1B1_CHICK^NDK^Na_K-ATPase^Tm1	0.077	0.515	0.706	0.6	2.118	1.603
c1050577_g1_i1	0.077	0.493	0.618	0.283	1.33	0.837
c1074243_g4_i5	0.076	0.548	0.853	0.77	3.017	2.469
c1087331_g6_i1^sp|Q66JF8|OSR1_XENTR^sp|P86413|OSR1_XENLA^zf-C2H2	0.076	0.293	0.353	0.138	0.779	0.486
c1090572_g3_i1^sp|Q2HJ57|COTL1_BOVIN^Cofilin_ADF	0.076	0.546	0.588	0.411	1.581	1.035
c1091581_g4_i2^sp|P58107|EPIPL_HUMAN^Plectin^sigP	0.076	0.357	0.235	0.128	0.658	0.301
c1086919_g2_i1	0.076	0.39	0.397	0.189	0.971	0.581
c1011949_g1_i1^sp|Q15041|AR6P1_HUMAN^sp|Q5R454|AR6P1_PONAB^Reticulon^Tm4	0.076	0.542	0.574	0.417	1.599	1.057
c1084425_g10_i2^sp|Q91ZA8|NRARP_MOUSE^Ank_2	0.075	0.408	0.147	0.102	0.672	0.264
c983084_g1_i1	0.075	0.462	0.5	0.246	1.122	0.66
c1090287_g3_i1	0.074	0.262	0.191	0.086	0.521	0.259
c1086159_g2_i2^sp|Q5RF01|LRC32_PONAB^LRR_8^sigP^Tm1	0.074	0.28	0.265	0.12	0.602	0.322
c1082205_g1_i9^sp|P68372|TBB4B_MOUSE^sp|P11833|TBB_PARLI^Misat_Tub_SegII	0.073	0.43	1	0.958	4.093	3.663
c1071119_g1_i1^sp|P34741|SDC2_HUMAN^Syndecan^sigP^Tm1	0.072	0.518	0.676	0.482	1.937	1.419
c1079306_g2_i1^sp|Q9EP52|TWSG1_MOUSE^Tsg	0.072	0.305	0.588	0.61	1.986	1.681
c1086959_g2_i1^sp|Q63918|SDPR_MOUSE^sigP^Tm1	0.072	0.485	0.809	0.637	2.151	1.666
c1066063_g1_i1^sp|Q9D915|CH004_MOUSE	0.071	0.296	0.265	0.13	0.739	0.443
c1086488_g4_i4	0.071	0.479	0.5	0.347	1.376	0.897
c1085007_g1_i2	0.07	0.378	0.353	0.205	0.916	0.538
c1069597_g3_i1^sp|P24790|VIM4_XENLA^sp|P09654|VIME_CHICK^Filament_head	0.07	0.316	1	0.999	5.743	5.427
c1082780_g3_i1^sp|Q9PSX7|RHOC_CHICK^sp|P61589|RHOA_RAT^Ras	0.069	0.319	0.235	0.178	0.73	0.411
c1077011_g4_i1^sp|Q8K419|LEG4_MOUSE^Gal-bind_lectin	0.069	0.485	0.868	0.87	3.449	2.964
c1084889_g1_i1^Tm1	0.069	0.456	0.647	0.529	1.846	1.39
c1086679_g1_i9^sp|Q9V3A4|CSUP_DROME^sp|Q31125|S39A7_MOUSE^sp|Q5TJF6|S39A7_CANFA^Zip^sigP^Tm4	0.068	0.371	0.676	0.633	1.919	1.548
c1091556_g1_i3	0.068	0.329	1	0.99	5.208	4.879
c1048694_g1_i2	0.068	0.453	0.559	0.364	1.75	1.297
c399646_g1_i1	0.067	0.279	0.324	0.211	0.846	0.567
c1086384_g6_i1	0.066	0.397	0.515	0.337	1.32	0.923
c1085979_g1_i2^sp|Q9DET5|TB15A_COTJA	0.066	0.378	0.618	0.487	1.683	1.305
c1085571_g1_i2	0.065	0.413	0.691	0.413	1.639	1.226
c1075471_g2_i4^sp|O42130|TOP2A_CHICK^HATPase_c	0.065	0.344	0.221	0.151	0.761	0.417
c1085913_g4_i2	0.065	0.392	0.382	0.23	1.337	0.945
c1078090_g4_i1^sp|P19973|LSP1_MOUSE^Caldesmon	0.065	0.377	0.956	0.826	2.804	2.427
c1078041_g2_i1	0.064	0.374	0.662	0.496	1.736	1.362
c1090485_g3_i1	0.064	0.321	0.647	0.439	1.959	1.638
c1083784_g1_i1^sp|P27105|STOM_HUMAN^Band_7^Tm1	0.064	0.403	0.456	0.317	1.28	0.877
c1080880_g1_i1	0.064	0.392	0.809	0.693	2.507	2.115
c1077183_g12_i1^sigP	0.064	0.391	0.794	0.627	2.164	1.773
c1063657_g5_i2^sp|Q3T0T5|HN1_BOVIN	0.063	0.35	0.868	0.779	2.508	2.158
c1054014_g1_i2	0.063	0.334	0.353	0.224	1.112	0.778
c586911_g1_i1^sigP	0.063	0.318	0.147	0.095	0.574	0.256
c1090516_g2_i1^sp|Q3MIE4|VAT1_RAT^sp|Q8JFV8|VAT1_DANRE^ADH_N^Tm1	0.062	0.337	0.868	0.66	2.711	2.374
c1060722_g1_i1^sp|Q9UKU9|ANGL2_HUMAN^sp|Q9R045|ANGL2_MOUSE^Fibrinogen_C^sigP	0.062	0.446	0.676	0.479	2.16	1.714
c1078376_g4_i1^sp|F1N152|HTRA1_BOVIN^Kazal_1^sigP	0.061	0.327	0.618	0.506	1.741	1.414
c1089320_g2_i1^sp|Q2Q0I9|FNDC1_RAT^fn3	0.061	0.302	0.441	0.306	1.091	0.789
c1088068_g1_i5^sp|Q2EF74|SUMO1_SPETR^Rad60-SLD	0.061	0.318	0.809	0.831	3.656	3.338
c1060722_g2_i1	0.061	0.345	0.868	0.686	2.961	2.616
c1077703_g6_i1^sp|Q8K3K9|GIMA4_RAT^sp|Q9NUV9|GIMA4_HUMAN^DUF258^Tm1	0.06	0.357	0.397	0.303	1.316	0.959
c1081157_g3_i1	0.06	0.303	0.397	0.282	1.035	0.732
c1086762_g2_i3^sp|O75626|PRDM1_HUMAN^SET	0.06	0.287	0.162	0.117	0.605	0.318
c1076675_g4_i1	0.06	0.262	0.603	0.41	1.932	1.67
c1080225_g10_i1	0.058	0.255	0.824	0.822	2.104	1.849
c1087011_g4_i6	0.058	0.319	0.647	0.516	1.872	1.553
c1083042_g3_i4^sp|Q6P9V9|TBA1B_RAT^Tubulin	0.058	0.3	0.956	0.898	3.358	3.058
c1085574_g3_i6^sp|Q4KLN6|RIR2_RAT^Ribonuc_red_sm	0.057	0.254	0.235	0.192	0.782	0.528
c1080225_g11_i1^sp|P51662|ANXA1_RABIT^sp|P14087|ANXA1_CAVCU^Annexin	0.057	0.253	0.824	0.823	2.111	1.858
c1092292_g5_i1	0.057	0.258	0.721	0.597	1.941	1.683
c1076682_g1_i3^sp|Q91060|TBA_NOTVI	0.057	0.295	0.721	0.708	2.455	2.16
c1079569_g6_i2^sp|P52292|IMA2_HUMAN^IBB	0.056	0.264	0.441	0.379	1.498	1.234
c1092240_g3_i3	0.054	0.306	0.353	0.253	1.001	0.695
c1091849_g1_i2^sp|P10784|HBA2_TRICR^Globin	0.054	0.37	1	0.997	5.247	4.877
c1080673_g2_i6^sp|Q7TPW1|NEXN_MOUSE^sp|Q0ZGT2|NEXN_HUMAN^I-set	0.054	0.333	0.324	0.251	0.982	0.649
c1073916_g4_i1^sp|Q6P4J6|DDIT4_XENTR^RTP801_C	0.053	0.255	0.382	0.325	1.361	1.106
c1083682_g1_i1	0.048	-0.557	0.574	0.51	1.809	2.366
c1085744_g1_i2^sp|P02133|HBB2_XENLA	0.044	-0.268	0.265	0.255	0.64	0.908
c1069424_g1_i2^sp|P10786|HBB2_TRICR	0.044	0.269	0.985	0.984	4.515	4.246
c1091100_g4_i1	0.044	-0.251	0.853	0.858	3.519	3.77
c1079481_g1_i3^sp|P16611|IBP3_PIG^sp|P17936|IBP3_HUMAN^IGFBP^sigP^Tm1	0.043	-0.347	0.309	0.286	0.771	1.118
c1073771_g4_i3^sp|Q9C0I1|MTMRC_HUMAN^Myotub-related	0.043	-0.263	1	0.984	6.355	6.618
c1058578_g1_i1	0.043	-0.967	0.162	0.15	0.467	1.434
c1068847_g1_i4^PARP	0.043	-0.445	0.162	0.151	0.391	0.836
c1084098_g2_i2	0.043	-0.389	0.456	0.375	1.07	1.459
c1070331_g3_i1^sp|P01888|B2MG_BOVIN^sp|Q9WV24|B2MG_CRIGR^C1-set^sigP	0.042	-0.626	0.676	0.681	1.673	2.299
c1081931_g3_i1	0.041	-0.334	0.338	0.319	0.646	0.98
c1066928_g1_i1	0.041	-0.531	0.412	0.419	1.391	1.922
c1076638_g11_i2^sp|P70082|H2AJ_CHICK	0.04	-0.716	0.324	0.334	1.062	1.778
c1079646_g1_i1^ApoL^sigP	0.04	-0.734	0.132	0.142	0.251	0.985
c1076997_g5_i1	0.04	-0.304	0.103	0.117	0.22	0.524
c1082748_g1_i11^sp|P27607|PGH2_CHICK^sp|Q05769|PGH2_MOUSE^An_peroxidase	0.039	-0.263	0.397	0.416	1.14	1.403
c1090817_g2_i5	0.039	-0.349	0.294	0.304	0.621	0.97
c1079781_g4_i1	0.038	-0.311	0.088	0.108	0.122	0.433
c1085825_g8_i1	0.038	-0.285	0.794	0.743	2.516	2.801
c1078639_g1_i1^sp|Q90953|CSPG2_CHICK	0.038	-0.375	0.824	0.752	2.451	2.826
c1088283_g1_i2^sp|P05099|MATN1_CHICK^VWA^sigP	0.038	-0.991	0.235	0.277	0.729	1.72
c1070331_g2_i1	0.038	-0.354	0.265	0.303	0.351	0.705
c1053400_g1_i1^sp|Q9CQD7|PINLY_MOUSE^UPAR_LY6	0.038	-0.38	0.206	0.24	0.544	0.924
c1083217_g1_i2^sp|Q28944|CATL1_PIG^sp|Q9GKL8|CATL1_CHLAE^Inhibitor_I29^sigP	0.038	-0.295	0.676	0.742	1.807	2.102
c1063718_g2_i2^sp|Q80UG6|F150B_MOUSE	0.038	-0.299	0.176	0.213	0.516	0.815
c1085471_g1_i1^sp|Q9WVJ9|FBLN4_MOUSE^EGF_CA^sigP^Tm2	0.037	-0.277	0.353	0.423	0.801	1.078
c1065591_g4_i1	0.037	-0.354	0.897	0.891	2.83	3.184
c1090305_g18_i1	0.037	-0.886	0.118	0.15	0.219	1.105
c1061018_g1_i1^sp|Q6PBD4|HES4_XENTR^Hairy_orange	0.037	-0.285	0.309	0.379	0.756	1.041
c1044035_g1_i1	0.037	-0.281	0.118	0.157	0.261	0.542
c1070313_g1_i3	0.037	-0.347	0.926	0.927	3.446	3.793
c1056928_g1_i3^sp|Q8NHW6|OTOSP_HUMAN	0.037	-1.319	0.676	0.673	2.051	3.37
c1080299_g6_i1	0.037	-0.252	0.544	0.66	2.768	3.02
c1054366_g1_i1^sp|P25815|S100P_HUMAN	0.037	-0.341	0.191	0.263	1.138	1.479
c1071059_g3_i1	0.037	-0.907	0.221	0.256	0.502	1.409
c1092483_g2_i1^Tm1	0.037	-0.413	0.794	0.802	2.522	2.935
c1067427_g2_i1^sp|Q3TYX2|LRN4L_MOUSE^RVT_1^fn3^Tm1	0.037	-0.286	0.294	0.383	0.858	1.144
c1078760_g6_i3^sp|Q8CFG0|SULF2_MOUSE	0.036	-0.313	0.221	0.303	0.652	0.965
c1087455_g1_i2^sp|P51890|LUM_CHICK^LRRNT^sigP	0.036	-0.883	0.882	0.739	2.69	3.573
c1071549_g1_i1^sp|Q60967|PAPS1_MOUSE^APS_kinase	0.036	-0.386	0.485	0.554	1.127	1.513
c1084570_g1_i1^sp|O62827|ADML_BOVIN	0.036	-0.54	0.309	0.38	0.592	1.132
c1072996_g2_i5^sp|Q6DUB7|STMN1_PIG^Stathmin	0.036	-0.499	0.574	0.612	1.356	1.855
c1083312_g2_i1^sp|O15266|SHOX_HUMAN	0.036	-0.633	0.529	0.557	1.389	2.022
c1087063_g1_i1^sp|P13696|PEBP1_BOVIN^PBP	0.036	-0.394	0.309	0.375	0.575	0.969
c1051578_g1_i3^sp|Q6Y4Q5|MMP3_CANFA^sp|P09237|MMP7_HUMAN^PG_binding_1^sigP	0.036	-0.998	0.147	0.205	0.331	1.329
c1076922_g3_i1	0.036	-0.366	0.206	0.288	1.085	1.451
c1057844_g1_i4^sp|P40618|HMGB3_CHICK^sp|O15347|HMGB3_HUMAN^HMG_box_2	0.036	-0.36	0.706	0.764	2.036	2.396
c1069563_g2_i4	0.036	-0.286	0.206	0.293	0.638	0.924
c1040482_g1_i1	0.036	-0.537	0.221	0.309	1.537	2.074
c1089560_g1_i2	0.036	-0.309	0.176	0.247	0.435	0.744
c1077996_g3_i3^sp|Q8MJJ9|FBLN1_CHLAE	0.036	-0.4	0.588	0.646	1.616	2.016
c1081603_g3_i1^sp|Q17RW2|COOA1_HUMAN^Collagen	0.036	-0.318	0.206	0.272	0.427	0.745
c1076177_g1_i2^sp|Q863H1|SFRP2_CANFA^NTR^sigP	0.036	-1.205	0.588	0.6	2.04	3.245
c1089660_g8_i1^sp|P08777|K1C1_XENLA^sp|Q64291|K1C12_MOUSE^Filament	0.036	-0.46	0.235	0.34	1.464	1.924
c1077188_g1_i1^sp|P00533|EGFR_HUMAN^sp|Q01279|EGFR_MOUSE^Recep_L_domain^sigP^Tm1	0.036	-0.338	0.441	0.547	1.252	1.59
c1088336_g2_i1	0.035	-0.508	0.309	0.38	0.657	1.165
c1053649_g1_i1	0.035	-1.455	0.279	0.36	0.635	2.09
c1691019_g1_i1	0.035	-0.295	0.132	0.201	0.274	0.569
c1088966_g3_i1	0.035	-0.784	0.265	0.334	0.547	1.331
c1082583_g2_i1	0.035	-0.328	0.221	0.339	0.658	0.986
c1070927_g3_i1^sp|Q9BGI3|PRDX2_BOVIN^sp|Q61171|PRDX2_MOUSE^AhpC-TSA	0.035	-0.522	0.221	0.314	0.633	1.155
c1010396_g1_i2	0.035	-0.486	0.338	0.456	0.988	1.474
c1084355_g2_i4^sp|O15072|ATS3_HUMAN^Pep_M12B_propep^sigP	0.035	-0.289	0.191	0.261	0.304	0.593
c1092027_g3_i3	0.035	-0.335	0.471	0.599	1.049	1.384
c1076964_g2_i1^sp|Q90370|MAFB_COTJA^sp|Q90888|MAFB_CHICK^Maf_N	0.035	-0.43	0.191	0.263	0.344	0.774
c1081900_g1_i4^sp|P25815|S100P_HUMAN	0.035	-0.504	0.206	0.301	1.157	1.661
c1091168_g1_i2^sp|Q66S13|NATT4_THANI^DUF946^sigP	0.035	-0.436	0.162	0.257	0.826	1.262
c1075963_g1_i1^sp|O75340|PDCD6_HUMAN	0.035	-0.442	0.441	0.496	0.764	1.206
c1080686_g3_i2	0.035	-0.458	0.5	0.55	0.973	1.431
c1085880_g6_i1^sp|P08776|K2C8_XENLA^Filament	0.035	-0.691	0.279	0.378	1.016	1.707
c1081945_g1_i1^sp|Q5R941|FKB14_PONAB^sp|P59024|FKB14_MOUSE^EF-hand_7^FKBP_C^sigP	0.035	-0.28	0.294	0.389	0.625	0.905
c1084942_g4_i1^sp|Q15389|ANGP1_HUMAN^Fibrinogen_C^sigP	0.035	-0.406	0.294	0.4	0.807	1.213
c1087902_g1_i3^sp|P26927|HGFL_HUMAN^PAN_1^sigP	0.035	-0.346	0.221	0.307	0.487	0.833
c1089111_g10_i1	0.035	-0.389	0.809	0.827	2.303	2.692
c1080995_g2_i1^sp|Q5ZLK5|P4HA2_CHICK^P4Ha_N^sigP	0.035	-0.295	0.191	0.257	0.281	0.576
c1088743_g1_i2^sp|Q9NR99|MXRA5_HUMAN^LRR_8^sigP	0.035	-0.58	0.324	0.407	0.687	1.267
c1085624_g5_i1^sp|Q8N2E2|VWDE_HUMAN	0.035	-0.371	0.368	0.493	1.067	1.438
c1084867_g1_i1^sp|Q91W90|TXND5_MOUSE^Thioredoxin^sigP	0.035	-0.403	0.735	0.828	2.11	2.513
c1091078_g2_i1	0.035	-0.357	0.309	0.41	0.627	0.984
c1073591_g9_i1	0.035	-0.377	1	0.986	3.861	4.238
c1091662_g2_i4^sp|Q92569|P55G_HUMAN^SH2	0.035	-0.334	0.426	0.61	1.435	1.769
c1079807_g1_i1^sp|Q1RMU3|P4HA1_BOVIN^P4Ha_N^sigP	0.035	-0.342	0.882	0.868	2.632	2.974
c1088748_g2_i1^sp|Q2LK54|COL12_CHICK^Collagen^Tm1	0.035	-0.534	0.279	0.354	0.683	1.217
c1040744_g1_i1	0.035	-0.451	0.147	0.207	0.297	0.748
c1077913_g2_i1	0.035	-0.443	0.235	0.31	0.389	0.832
c1089279_g1_i1^sp|P27177|PRIO_CHICK^sp|P51780|PRIO_TRIVU^Prion_bPrPp^sigP^Tm3	0.035	-0.433	0.118	0.174	0.331	0.764
c1085267_g2_i1	0.035	-0.618	0.103	0.149	0.147	0.765
c1092061_g2_i1	0.035	-0.377	0.279	0.378	0.643	1.02
c1062384_g1_i3^sp|Q6GL62|ID4_XENTR^HLH	0.034	-0.315	0.162	0.259	0.334	0.649
c1081822_g3_i8^sp|Q86XJ1|GA2L3_HUMAN^GAS2	0.034	-0.283	0.088	0.151	0.149	0.432
c1061064_g1_i1	0.034	-1.136	0.265	0.36	0.547	1.683
c1063422_g5_i1^sp|P17404|LECT1_BOVIN	0.034	-1.647	0.412	0.475	1.071	2.718
c1089246_g2_i1	0.034	-0.515	0.265	0.369	0.645	1.16
c1073980_g2_i1^sp|P49716|CEBPD_HUMAN	0.034	-0.509	0.324	0.423	0.828	1.337
c1085175_g2_i2^sigP	0.034	-0.57	0.118	0.192	0.261	0.831
c1072888_g2_i1	0.034	-0.288	0.206	0.334	0.547	0.835
c1083816_g1_i1^sp|O08628|PCOC1_RAT^CUB^sigP	0.034	-0.534	0.382	0.47	0.854	1.388
c1086641_g1_i1^sp|O75718|CRTAP_HUMAN^sigP	0.034	-0.498	0.485	0.559	0.967	1.465
c1086318_g1_i1^sp|P35610|SOAT1_HUMAN^MBOAT^Tm8	0.034	-0.283	0.147	0.231	0.256	0.539
c1091062_g2_i1^sp|Q6P6Q2|K2C5_RAT^sp|Q08D91|K2C75_BOVIN^Filament	0.034	-0.644	0.25	0.402	1.665	2.309
c1088667_g3_i1	0.034	-0.621	0.074	0.122	0.183	0.804
c1074637_g3_i1	0.034	-0.474	0.338	0.435	0.675	1.149
c1090290_g1_i1^sp|Q99K41|EMIL1_MOUSE^EMI^sigP	0.034	-0.555	0.735	0.758	2.052	2.607
c1076927_g2_i1^sp|P07341|ALDOB_CHICK^Glycolytic^Tm1	0.034	-0.437	0.426	0.512	0.86	1.297
c1077497_g1_i2	0.034	-0.404	0.132	0.212	0.303	0.707
c1054514_g1_i1^sp|Q5F3C8|PKHO1_CHICK^sp|Q53GL0|PKHO1_HUMAN	0.034	-0.35	0.118	0.183	0.248	0.598
c1067201_g1_i1^sp|Q90839|DKK3_CHICK^Dickkopf_N^sigP	0.034	-1.121	0.206	0.284	0.443	1.564
c1074757_g4_i1	0.033	-0.333	0.176	0.299	0.474	0.807
c1071207_g2_i1	0.033	-0.358	0.059	0.106	0.096	0.454
c1082401_g1_i3^sp|P52794|EFNA1_XENLA^Ephrin^sigP	0.033	-0.339	0.132	0.226	0.217	0.556
c1072065_g2_i1	0.033	-1.416	0.426	0.552	1.693	3.109
c1083255_g1_i2^sp|Q62507|COCH_MOUSE^sp|O43405|COCH_HUMAN^VWA	0.033	-0.553	0.074	0.13	0.216	0.769
c1073337_g1_i2^sp|Q9R097|SPIT1_MOUSE^sp|B2BS84|IVBI_AUSLA^MANEC^sigP^Tm1	0.033	-0.415	0.162	0.265	0.314	0.729
c1090000_g4_i1^sp|P57093|PAHX_RAT^sp|Q28HK1|UCMA_XENTR^PhyH^sigP	0.033	-1.021	0.294	0.394	0.627	1.648
c1077454_g3_i2^sp|P28562|DUS1_HUMAN^sp|P28563|DUS1_MOUSE^DSPc^Rhodanese^Tm1	0.033	-0.574	0.544	0.692	1.566	2.14
c1012056_g1_i1^sp|P40220|RABP1_CHICK^Lipocalin	0.033	-1.022	0.074	0.128	0.134	1.156
c1086285_g2_i2^sp|Q2M2I5|K1C24_HUMAN^sp|Q28706|K1C12_RABIT^Filament	0.033	-0.52	0.162	0.255	0.441	0.961
c1091186_g4_i1	0.033	-1.259	0.765	0.829	2.75	4.009
c1090859_g5_i1^sp|Q6ZRP5|YD019_HUMAN	0.033	-1.386	0.235	0.34	0.54	1.926
c1091002_g1_i1	0.033	-0.754	0.544	0.725	1.991	2.745
c1067760_g1_i1^sp|Q63772|GAS6_RAT^sp|Q61592|GAS6_MOUSE^Gla^sigP	0.033	-0.319	0.103	0.178	0.148	0.467
c1090344_g3_i2^sp|Q9D3S9|CPVL_MOUSE	0.033	-0.384	0.221	0.348	0.468	0.852
c1092782_g1_i1^sp|O35490|BHMT1_MOUSE^sp|Q5I597|BHMT1_BOVIN^S-methyl_trans	0.033	-0.497	0.221	0.347	0.475	0.972
c1050336_g2_i3^sp|Q3UKU1|ELL2_MOUSE^ELL	0.033	-0.358	0.176	0.284	0.362	0.72
c1087068_g1_i4^sp|P55288|CAD11_MOUSE	0.033	-0.713	0.588	0.645	1.292	2.005
c1084913_g3_i1	0.033	-0.49	0.162	0.263	0.342	0.832
c1064520_g3_i4	0.033	-0.49	0.221	0.361	0.728	1.218
c1079654_g1_i2	0.033	-0.446	0.956	0.967	3.795	4.241
c1090359_g2_i2^sp|P98082|DAB2_HUMAN^PID	0.032	-0.536	0.426	0.558	0.863	1.399
c1069895_g1_i2^sp|G3V9R3|ST1D1_RAT^Sulfotransfer_1	0.032	-0.278	0.088	0.17	0.141	0.419
c1088518_g12_i1	0.032	-1.019	0.588	0.714	2.337	3.356
c1075276_g6_i1	0.032	-0.261	0.074	0.147	0.118	0.379
c1081220_g3_i1^sp|Q90763|CADH7_CHICK^sp|Q5DWV2|CADH7_RAT^Cadherin^Cadherin_C^Tm1	0.032	-1.075	0.074	0.138	0.127	1.202
c1086119_g2_i1	0.032	-0.562	0.176	0.311	0.412	0.974
c1086991_g3_i17^sp|P20774|MIME_HUMAN^sp|P19879|MIME_BOVIN^LRR_8^sigP	0.032	-1.328	0.574	0.673	1.68	3.008
c1087940_g6_i1	0.032	-0.962	0.294	0.449	0.846	1.808
c1068550_g3_i1	0.032	-0.743	0.426	0.556	1.049	1.792
c1078917_g4_i1	0.032	-1.015	0.824	0.848	2.658	3.673
c1083154_g3_i1^sp|Q28985|IBP5_PIG^IGFBP^sigP	0.032	-0.329	0.147	0.281	0.385	0.714
c1091262_g2_i1	0.032	-0.975	0.265	0.392	0.593	1.568
c1009640_g1_i1	0.032	-0.749	0.147	0.261	0.399	1.148
c1082310_g1_i1	0.032	-0.284	0.088	0.172	0.186	0.47
c1084042_g2_i3^sp|P16580|GLNA_CHICK^Gln-synt_N	0.032	-0.373	0.132	0.256	0.285	0.658
c1085256_g4_i1	0.032	-0.506	0.809	0.923	2.303	2.809
c1085405_g1_i1^sp|Q90ZH8|SX18A_XENLA^HMG_box_2^sigP^Tm1	0.032	-0.702	0.132	0.248	0.34	1.042
c1084875_g3_i2^sp|P63164|RSMN_RAT^sp|Q9N1Q0|RSMB_MACEU^LSM	0.032	-0.553	0.853	0.922	2.995	3.548
c1081336_g8_i1^sp|A1L4L8|PL8L1_HUMAN	0.032	-0.362	0.103	0.19	0.146	0.508
c1055997_g1_i1^sp|Q08DZ5|SDC1_BOVIN^sp|P34740|SDC1_MESAU^Syndecan^sigP^Tm1	0.032	-0.507	0.235	0.394	0.497	1.004
c1085180_g5_i3^sp|O73590|ZFHX4_CHICK^Homeobox^zf-C2H2	0.032	-0.415	0.162	0.287	0.269	0.684
c1060890_g7_i2^sp|Q5ZJX4|RBM38_CHICK^RRM_1	0.032	-0.286	0.103	0.186	0.172	0.458
c1043395_g2_i1	0.031	-0.54	0.206	0.365	0.349	0.889
c1073143_g1_i2^sp|P29596|ATF3_RAT^sp|Q2KII1|ATF3_BOVIN^sp|P79702|FOS_CYPCA^bZIP_2	0.031	-0.768	0.235	0.412	0.493	1.261
c1073980_g6_i7	0.031	-0.941	0.265	0.443	0.597	1.538
c1083212_g2_i2^sp|Q32MD9|CDON_MOUSE^I-set^Tm1	0.031	-0.309	0.088	0.194	0.214	0.523
c1082616_g4_i3^sp|Q640N1|AEBP1_MOUSE^sp|A2RUV9|AEBP1_RAT^F5_F8_type_C^sigP	0.031	-0.782	0.353	0.521	0.828	1.61
c1080743_g2_i1	0.031	-0.593	0.044	0.105	0.134	0.727
c1079465_g6_i1^sp|P78539|SRPX_HUMAN^Sushi^sigP	0.031	-0.571	0.294	0.482	0.733	1.304
c1064736_g1_i3	0.031	-0.35	0.103	0.219	0.219	0.569
c1089387_g2_i2^sp|Q99P61|FABPH_SPETR	0.031	-0.633	0.103	0.202	0.144	0.777
c1085649_g5_i1	0.031	-0.58	0.206	0.392	0.78	1.36
c1053505_g1_i1^sp|P46695|IEX1_HUMAN	0.031	-0.613	0.191	0.34	0.475	1.088
c1076279_g7_i4^sp|Q80Z30|PPM1E_RAT^sp|Q9QY40|PLXB3_MOUSE^PP2C^Plexin_cytopl	0.031	-0.364	0.118	0.232	0.166	0.53
c1091348_g1_i3^sp|Q2HJ89|FKB10_BOVIN^sp|Q61576|FKB10_MOUSE^FKBP_C^sigP	0.031	-0.528	0.971	0.981	4.026	4.554
c1055390_g1_i1	0.031	-0.652	0.221	0.384	0.524	1.176
c1086859_g2_i1	0.031	-0.256	0.059	0.134	0.107	0.363
c1084135_g6_i2^sp|Q924A0|TF7L2_MOUSE^sp|Q9NQB0|TF7L2_HUMAN^CTNNB1_binding	0.031	-0.422	0.162	0.316	0.396	0.818
c1092367_g7_i1^sp|P32017|CO9A3_CHICK	0.031	-0.475	0.118	0.266	0.457	0.932
c1086150_g2_i1	0.03	-1.595	0.368	0.562	0.976	2.571
c1092367_g4_i1^sp|Q9UL49|TCFL5_HUMAN	0.03	-1.691	0.397	0.578	0.996	2.687
c1075936_g3_i1	0.03	-0.823	0.324	0.544	0.822	1.645
c1080932_g3_i1^sp|P16112|PGCA_HUMAN^sp|P07898|PGCA_CHICK^Sushi	0.03	-1.46	0.206	0.396	0.544	2.004
c1090355_g4_i1	0.03	-0.431	0.132	0.284	0.287	0.718
c1083100_g1_i1	0.03	-0.305	0.088	0.202	0.187	0.492
c1054352_g1_i1	0.03	-0.372	0.103	0.254	0.247	0.619
c1068831_g1_i2^sp|Q07643|CO9A2_MOUSE^Collagen^sigP	0.03	-2.098	0.603	0.735	1.643	3.741
c1082321_g6_i1	0.03	-0.825	0.176	0.354	0.364	1.189
c1074832_g2_i1^sp|O89029|MATN4_MOUSE^EGF	0.03	-1.92	0.691	0.787	1.974	3.894
c1091809_g4_i1^sp|O19113|CTGF_PIG^VWC	0.03	-1.392	0.618	0.741	2.415	3.807
c1078092_g7_i1^sp|Q91901|PHS_XENLA^Pterin_4a	0.03	-0.53	0.103	0.226	0.166	0.696
c1086681_g2_i1^sp|P55058|PLTP_HUMAN	0.03	-0.648	0.176	0.337	0.302	0.95
c1083985_g12_i4^sp|Q96MT3|PRIC1_HUMAN^PET	0.03	-0.557	0.176	0.342	0.328	0.885
c1086150_g1_i1^sp|P20908|CO5A1_HUMAN^sp|Q61245|COBA1_MOUSE^Collagen	0.03	-1.937	0.412	0.575	0.842	2.779
c1053398_g1_i1	0.03	-0.737	0.279	0.584	1.258	1.995
c876219_g1_i1^sp|Q86YL7|PDPN_HUMAN^Podoplanin^sigP^Tm2	0.03	-0.723	0.25	0.431	0.471	1.194
c1057994_g4_i2^sp|P07091|S10A4_MOUSE	0.03	-0.379	0.088	0.218	0.244	0.623
c1078793_g10_i3	0.03	-1.729	0.265	0.458	0.8	2.529
c1061604_g3_i2	0.03	-0.871	0.265	0.44	0.405	1.276
c1082201_g1_i2^sp|Q9QX78|SOCS1_RAT^sp|O15524|SOCS1_HUMAN^SH2^Tm1	0.029	-0.671	0.206	0.427	0.414	1.085
c1062795_g1_i1^sp|Q66KC9|DACT1_XENTR^sp|Q8QG92|DCT1B_XENLA	0.029	-0.77	0.265	0.479	0.565	1.335
c1091385_g2_i2^DUF1258	0.029	-0.836	0.162	0.397	0.658	1.494
c1086035_g3_i1	0.029	-0.322	0.103	0.272	0.195	0.517
c1054006_g1_i1	0.029	-1.455	0.191	0.394	0.603	2.058
c1068935_g1_i7^sp|Q9PU85|PIM3_COTJA^Pkinase	0.029	-0.739	0.162	0.359	0.36	1.099
c1086583_g3_i1	0.029	-0.388	0.088	0.236	0.189	0.577
c1068405_g1_i2^sp|Q9UKZ9|PCOC2_HUMAN^NTR	0.029	-0.813	0.132	0.307	0.317	1.13
c1053212_g1_i2^sp|P10123|RLBP1_BOVIN^CRAL_TRIO_N	0.029	-0.306	0.044	0.132	0.068	0.374
c1087704_g2_i4^sp|Q501P1|FBLN7_MOUSE	0.029	-0.607	0.044	0.123	0.081	0.688
c1074791_g1_i1^sp|Q642A6|VWA1_RAT^sp|A6QLN9|VWA1_BOVIN^VWA^sigP	0.029	-0.338	0.059	0.152	0.071	0.409
c1081583_g1_i1^sp|Q9JHX0|RGS2_RAT	0.029	-0.562	0.059	0.17	0.082	0.644
c1091112_g3_i1	0.029	-0.488	0.103	0.256	0.212	0.7
c1079438_g3_i1^sp|Q90944|EPYC_CHICK^LRR_8^sigP	0.029	-0.778	0.088	0.226	0.236	1.014
c1063115_g5_i3^sp|Q2VIU1|ID2_PIG	0.029	-0.611	0.162	0.41	0.603	1.214
c1074928_g2_i2^sp|Q5ZJ00|EM55_CHICK^PDZ	0.029	-0.357	0.088	0.228	0.242	0.599
c1085518_g2_i1	0.029	-0.802	0.118	0.287	0.247	1.049
c1090494_g6_i2^sp|P20849|CO9A1_HUMAN^sp|Q05722|CO9A1_MOUSE^sp|Q5ZIQ3|HNRPK_CHICK^Collagen^ROKNT	0.029	-2.045	0.882	0.924	2.384	4.429
c1081803_g1_i2^sp|Q80WM5|HPLN3_MOUSE^V-set^sigP	0.029	-1.38	0.265	0.483	0.622	2.002
c1078477_g4_i3^sp|Q06124|PTN11_HUMAN^sp|P29350|PTN6_HUMAN^Y_phosphatase	0.029	-0.339	0.059	0.161	0.108	0.447
c1089477_g1_i2^sp|O95644|NFAC1_HUMAN^RHD	0.029	-0.663	0.132	0.311	0.219	0.882
c1075369_g1_i6^sp|Q91154|MYF5_NOTVI^Basic	0.029	-0.434	0.044	0.121	0.074	0.508
c1063581_g1_i1^sp|O75366|AVIL_HUMAN^Gelsolin	0.029	-0.88	0.235	0.524	0.541	1.421
c1079789_g1_i1^sp|Q9UKI2|BORG2_HUMAN^PBD	0.029	-0.635	0.176	0.383	0.455	1.09
c1087485_g1_i1^sp|O60285|NUAK1_HUMAN^Pkinase	0.028	-0.827	0.162	0.397	0.404	1.231
c1090138_g1_i1^sp|Q5RBR0|SH3R1_PONAB^sp|Q69ZI1|SH3R1_MOUSE^zf-RING_2	0.028	-0.369	0.059	0.174	0.061	0.43
c1070835_g1_i3^sp|Q6P4Z2|CO2A1_XENTR^COLFI	0.028	-2.285	0.985	0.991	4.335	6.62
c1079787_g1_i1	0.028	-0.257	0.044	0.135	0.067	0.324
c1052959_g1_i1	0.028	-0.726	0.132	0.338	0.291	1.017
c966944_g1_i1	0.028	-0.43	0.029	0.101	0.055	0.485
c1081200_g8_i1	0.028	-2.191	0.382	0.616	0.905	3.096
c1082822_g1_i1	0.028	-0.394	0.044	0.144	0.149	0.543
c1087366_g3_i1	0.028	-0.45	0.074	0.232	0.269	0.719
c1081013_g6_i1	0.028	-0.345	0.059	0.189	0.186	0.531
c1087589_g1_i1^sp|Q3ZBN5|ASPN_BOVIN^LRRNT^sigP^Tm1	0.028	-0.893	0.074	0.24	0.233	1.126
c1049185_g1_i2^sp|Q96I82|KAZD1_HUMAN^sp|Q8BJ66|KAZD1_MOUSE^Kazal_1^sigP^Tm1	0.028	-0.42	0.059	0.182	0.079	0.499
c1066483_g2_i1	0.028	-0.55	0.074	0.238	0.177	0.727
c1089385_g1_i1^sp|P04275|VWF_HUMAN^sp|Q28295|VWF_CANFA^VWD^sigP	0.028	-1.748	0.044	0.136	0.045	1.793
c1079594_g3_i3^sp|B7ZR65|SOX9A_XENLA^sp|Q07869|PPARA_HUMAN^sp|Q9BG91|SOX9_CALJA^Sox_N^zf-C4	0.028	-1.711	0.235	0.482	0.651	2.362
c1090049_g1_i3^sp|Q6UX34|CB082_HUMAN^sigP^Tm2	0.028	-0.316	0.029	0.106	0.072	0.388
c1073629_g1_i3^sp|Q91287|FGFR3_PLEWA^Pkinase_Tyr	0.028	-0.573	0.074	0.219	0.11	0.683
c1037026_g1_i1	0.028	-1.106	0.265	0.516	0.622	1.728
c1048792_g3_i1^sp|P35556|FBN2_HUMAN^sp|Q61555|FBN2_MOUSE^EGF_CA^Tm1	0.028	-0.724	0.147	0.374	0.226	0.95
c1064516_g1_i4^sp|P28359|HXD10_MOUSE^sp|Q9PWM6|HXD9A_DANRE^Homeobox^Hox9_act	0.028	-0.346	0.059	0.182	0.078	0.424
c1078897_g2_i2^Tm1	0.028	-1.582	0.412	0.654	0.977	2.559
c1086412_g3_i1	0.027	-0.76	0.103	0.342	0.304	1.064
c1071673_g1_i2^sp|P11613|CXCR7_CANFA^sp|O89039|CXCR7_RAT^7tm_1^Tm7	0.027	-0.358	0.044	0.163	0.066	0.424
c1089529_g3_i1	0.027	-1.221	0.029	0.119	0.016	1.237
c1082084_g3_i1	0.027	-0.388	0.044	0.157	0.073	0.461
c1055731_g1_i1^Tm3	0.027	-0.554	0.029	0.114	0.05	0.604
c1078442_g1_i1^sp|Q9NZU5|LMCD1_HUMAN^PET	0.027	-0.68	0.074	0.259	0.202	0.882
c1062486_g2_i1	0.027	-0.606	0.029	0.119	0.041	0.647
c1082840_g5_i1^sp|Q9UQQ2|SH2B3_HUMAN^Phe_ZIP^Tm1	0.027	-0.851	0.176	0.444	0.349	1.2
c1079238_g1_i1	0.027	-0.391	0.029	0.12	0.042	0.433
c965183_g1_i1^sp|P41135|ID1_RAT	0.027	-0.546	0.074	0.271	0.143	0.689
c1069446_g1_i1^sp|Q9CQN4|SOSD1_MOUSE^sp|Q642G2|SOSD1_RAT^Sclerostin^sigP	0.027	-0.849	0.088	0.278	0.155	1.004
c1084565_g1_i1	0.027	-1.808	0.75	0.889	2.042	3.85
c1056274_g3_i1	0.027	-0.479	0.044	0.166	0.044	0.523
c1058542_g2_i1	0.027	-1.094	0.103	0.309	0.207	1.301
c1076053_g3_i2^sp|Q5RJP7|PGFRL_RAT^sp|Q6PE55|PGFRL_MOUSE^Ig_2^sigP	0.027	-0.433	0.059	0.223	0.142	0.575
c1089329_g2_i1^sp|Q8IUL8|CILP2_HUMAN	0.027	-0.425	0.044	0.157	0.067	0.492
c1091318_g4_i1^sp|P20909|COBA1_RAT^Collagen	0.027	-1.884	0.868	0.916	2.689	4.573
c1080315_g4_i2^sp|Q9PUF6|PGFRA_CHICK^Ig_2^sigP^Tm2	0.027	-1.058	0.25	0.56	0.719	1.777
c1071521_g1_i1^sp|P38552|LEG4_RAT^Gal-bind_lectin	0.027	-0.377	0.029	0.111	0.053	0.43
c1081812_g2_i1^sp|Q9Z206|ARHG8_MOUSE^sp|Q7Z628|ARHG8_HUMAN	0.027	-1.224	0.309	0.59	0.589	1.813
c1082824_g3_i2^sp|P26007|ITA6_CHICK^FG-GAP^sigP^Tm1	0.027	-0.684	0.044	0.178	0.062	0.746
c1080932_g5_i1	0.027	-0.278	0.029	0.139	0.139	0.417
c1085230_g3_i2^sp|Q5R7B3|UGDH_PONAB^UDPG_MGDP_dh_C	0.026	-0.931	0.074	0.305	0.132	1.063
c1078917_g3_i2^sp|P35440|TSP2_CHICK^VWC^sigP	0.026	-0.463	0.044	0.194	0.045	0.508
c1084256_g4_i2^sp|Q6ZTI6|F101A_HUMAN	0.026	-0.477	0.044	0.238	0.176	0.653
c1089144_g5_i2	0.026	-0.287	0.029	0.13	0.031	0.318
c1064197_g1_i2^sp|P13797|PLST_HUMAN^EF-hand_6	0.026	-1.194	0.412	0.747	0.93	2.124
c1084565_g2_i1^sp|Q8CG08|CTHR1_RAT^RVT_1	0.026	-0.972	0.118	0.446	0.289	1.261
c1077143_g1_i1	0.026	-0.508	0.029	0.155	0.086	0.594
c1089810_g7_i1	0.026	-1.28	0.088	0.321	0.209	1.489
c1081733_g2_i3	0.026	-0.965	0.059	0.236	0.089	1.054
c1080941_g2_i1^sp|Q9Z2P4|RGCC_RAT	0.026	-0.479	0.044	0.194	0.191	0.67
c1084443_g4_i2^sp|Q99584|S10AD_HUMAN	0.026	-0.401	0.059	0.236	0.094	0.495
c1061864_g2_i1^sp|Q8NFL0|B3GN7_HUMAN^Galactosyl_T	0.026	-0.28	0.029	0.132	0.055	0.335
c1061361_g2_i1^sp|P43026|GDF5_HUMAN^TGFb_propeptide	0.025	-0.704	0.029	0.223	0.185	0.889
c924140_g2_i1	0.025	-0.415	0.029	0.174	0.121	0.536
c1088755_g2_i4^sp|Q9NZU0|FLRT3_HUMAN^LRRNT^sigP^Tm1	0.025	-0.364	0.029	0.167	0.046	0.41
c1092343_g2_i1^Tm2	0.025	-0.666	0.029	0.176	0.06	0.726
c1059830_g1_i1^sp|Q07FZ4|CXCR4_XENTR^sp|Q7ZXJ7|CXR4B_XENLA^7TM_GPCR_Srsx^Tm7	0.025	-0.5	0.015	0.116	0.094	0.594
c1077674_g1_i4^sp|Q802A9|FGFP2_CHICK^FGF-BP1	0.025	-0.324	0.015	0.109	0.016	0.34
c1084744_g1_i1	0.025	-0.454	0.029	0.182	0.031	0.485
c1079594_g4_i1^sp|Q9W757|SOX10_CHICK^sp|A5A763|SOX10_PIG^Sox_N	0.025	-0.672	0.015	0.111	0.015	0.687
c1036594_g1_i1	0.025	-0.631	0.029	0.185	0.09	0.721
c992752_g1_i1	0.025	-0.645	0.015	0.111	0.012	0.657
c1085565_g2_i1^Calc_CGRP_IAPP^sigP	0.025	-0.377	0.015	0.103	0.015	0.392
c1076343_g7_i1	0.025	-0.474	0.015	0.114	0.027	0.501
c1080932_g4_i1	0.025	-0.455	0.029	0.172	0.07	0.525
c1049652_g1_i1	0.024	-1.028	0.059	0.357	0.09	1.118
c1092224_g1_i2^sp|Q5RDN9|YPEL2_PONAB^Yippee-Mis18	0.024	-0.598	0.029	0.233	0.061	0.659
c1077281_g1_i2^sp|Q5RDI1|PAMR1_PONAB^CUB^sigP	0.024	-0.264	0.015	0.126	0.039	0.303
c1064348_g2_i1	0.024	-0.286	0.015	0.138	0.027	0.313
c1089329_g1_i1	0.024	-1.337	0.044	0.298	0.16	1.497
c1087663_g4_i1	0.024	-0.58	0.029	0.213	0.043	0.623
c1050484_g1_i1^sp|Q7ZXZ6|AUGN_XENLA	0.024	-0.324	0.015	0.142	0.027	0.351
c1085900_g6_i1^sp|P27987|IP3KB_HUMAN^IPK	0.024	-0.484	0.015	0.163	0.021	0.505
c1075428_g2_i1	0.024	-0.936	0.059	0.429	0.181	1.117
c1048818_g1_i1	0.024	-0.683	0.015	0.174	0.011	0.694
c1067077_g2_i1	0.023	-0.531	0.015	0.25	0.062	0.593
c1072597_g5_i1	0.022	-0.352	0	0.149	0	0.352
c1053443_g1_i1^sp|Q9NT22|EMIL3_HUMAN^EMI	0.022	-0.525	0	0.193	0	0.525
c1045229_g1_i1^sp|O95025|SEM3D_HUMAN^Sema	0.022	-0.863	0	0.263	0	0.863
c1070854_g1_i1^sp|Q14005|IL16_HUMAN^PDZ	0.022	-0.34	0	0.13	0	0.34
c1075841_g2_i2	0.022	-0.488	0	0.13	0	0.488
c1048922_g1_i2	0.022	-0.353	0	0.147	0	0.353
c1084539_g5_i1	0.022	-0.323	0	0.107	0	0.323
