# Supplementary material for: Transcriptomic landscape of the blastema niche in regenerating adult axolotl limbs at single-cell resolution
Source: Nat Commun. 2018 Dec 4;9:5153. doi: 10.1038/s41467-018-07604-0 (PMC6279788; doi:10.1038/s41467-018-07604-0)
Supplement: Supplementary file 12 — Supplementary Data 10 [file 41467_2018_7604_MOESM12_ESM.xlsx]

## Sheet: Sheet1
Supplementary Data 10. Myogenic blastema markers defined by URD at medium-bud blastema stage.
gene	AUCPR	exp.fc	posFrac	posFrac_rest	nTrans	nTrans_rest
c1065762_g3_i1	0.763	1.906	0.67	0.012	1.933	0.027
c1075369_g1_i6^sp|Q91154|MYF5_NOTVI^Basic	0.741	2.691	0.736	0.079	2.781	0.09
c1086100_g3_i1	0.736	1.896	0.626	0.016	1.925	0.029
c1057790_g1_i2^sp|P17920|MYOG_CHICK^Basic	0.701	2.861	0.593	0.019	2.895	0.034
c1091947_g1_i2	0.689	1.889	0.681	0.039	1.957	0.068
c1067104_g2_i1	0.62	0.85	0.352	0.004	0.856	0.006
c1089371_g1_i1^sp|P80663|FSHB_STRCA^sp|P01225|FSHB_HUMAN^Cys_knot^sigP^Tm1	0.575	1.044	0.33	0.008	1.053	0.009
c1067983_g4_i1^sp|P05123|KCRM_CANFA^ATP-gua_PtransN^sigP	0.574	3.571	0.549	0.038	3.661	0.09
c1055641_g1_i1^sp|O60682|MUSC_HUMAN^HLH	0.57	0.944	0.297	0.003	0.954	0.01
c1017172_g1_i1^sigP	0.529	1.459	0.22	0.004	1.468	0.009
c1053881_g1_i1	0.529	2.505	0.352	0.014	2.537	0.032
c1086479_g1_i1^sp|Q9ER30|KBTBA_RAT^BTB	0.522	0.938	0.264	0.005	0.951	0.013
c1086135_g2_i1^sp|O75112|LDB3_HUMAN^PDZ	0.52	0.452	0.154	0.001	0.457	0.005
c1080708_g1_i2^sp|Q6GQD3|RB24A_XENLA	0.492	2.158	0.407	0.034	2.221	0.063
c1065762_g4_i1	0.485	0.639	0.187	0.004	0.648	0.009
c1081939_g3_i5^sp|Q9WUZ5|TNNI1_MOUSE^Troponin	0.472	1.063	0.22	0.006	1.08	0.017
c1066177_g2_i1^sp|P68136|ACTS_RAT	0.472	2.208	0.242	0.01	2.229	0.021
c1083482_g1_i3^sp|P97443|SMYD1_MOUSE^sp|Q8NB12|SMYD1_HUMAN	0.47	0.686	0.253	0.01	0.696	0.01
c1077942_g1_i1^sp|A6NI61|TMM8C_HUMAN^DUF3522^Tm5	0.455	1.684	0.242	0.012	1.705	0.021
c1070927_g3_i1^sp|Q9BGI3|PRDX2_BOVIN^sp|Q61171|PRDX2_MOUSE^AhpC-TSA	0.454	2.092	0.846	0.276	2.974	0.882
c1088649_g3_i1^sp|Q03062|HES5_RAT^Hairy_orange	0.44	0.584	0.143	0.003	0.595	0.011
c1058124_g2_i1^sp|Q62231|SIX1_MOUSE^sp|Q15475|SIX1_HUMAN^Homeobox	0.438	0.941	0.385	0.019	0.993	0.052
c1083362_g2_i4^sp|Q92105|AT2A1_RANES^Cation_ATPase_N^Tm8	0.438	0.85	0.187	0.007	0.858	0.008
c1032786_g2_i1	0.428	1.296	0.385	0.031	1.387	0.091
c1083925_g6_i1	0.425	1.522	0.516	0.066	1.704	0.182
c1059543_g2_i1^sp|P02608|MLRS_RABIT^EF-hand_6	0.424	1.185	0.154	0.006	1.196	0.011
c1090792_g2_i1^sp|P10916|MLRV_HUMAN	0.423	1.504	0.209	0.01	1.53	0.026
c1092536_g4_i1^sp|Q8WZ42|TITIN_HUMAN^I-set	0.422	0.446	0.11	0.003	0.448	0.002
c1078145_g2_i1	0.416	0.649	0.165	0.007	0.661	0.012
c1092253_g1_i2	0.413	1.589	0.593	0.191	1.989	0.4
c1052088_g1_i1^sp|Q5RBM7|RET5_PONAB^sp|P82980|RET5_HUMAN^Lipocalin	0.404	1.031	0.33	0.025	1.081	0.05
c1079563_g7_i2^sp|P09739|TNNT3_RAT	0.4	1.229	0.22	0.012	1.266	0.037
c1068261_g3_i1	0.396	0.562	0.165	0.007	0.577	0.015
c1088873_g1_i6^sp|P12829|MYL4_HUMAN^EF-hand_6	0.361	1.104	0.396	0.047	1.195	0.091
c1089387_g2_i2^sp|Q99P61|FABPH_SPETR	0.361	1.855	0.736	0.164	2.403	0.548
c1083155_g3_i5^sp|Q640S6|TRI72_XENTR^sp|Q6PGR9|TRI72_XENLA^PRY^zf-C3HC4_3	0.359	1.174	0.209	0.019	1.209	0.035
c1092782_g1_i1^sp|O35490|BHMT1_MOUSE^sp|Q5I597|BHMT1_BOVIN^S-methyl_trans	0.353	1.933	0.582	0.326	2.666	0.733
c1087578_g2_i3^sp|Q6PDU1|SRSF2_RAT	0.352	1.115	0.989	0.935	4.486	3.371
c1091835_g7_i1	0.35	1.187	0.407	0.064	1.33	0.143
c1062632_g1_i1	0.337	1.104	0.341	0.039	1.213	0.109
c1060890_g7_i2^sp|Q5ZJX4|RBM38_CHICK^RRM_1	0.322	1.183	0.484	0.164	1.526	0.343
c1077485_g1_i4^sp|P08640|MUC1_YEAST	0.317	1.307	0.615	0.185	1.71	0.403
c1090681_g1_i2^sp|Q5SZK8|FREM2_HUMAN^Calx-beta^Tm1	0.314	0.725	0.187	0.019	0.756	0.031
c1064197_g1_i2^sp|P13797|PLST_HUMAN^EF-hand_6	0.312	1.256	0.758	0.73	3.231	1.975
c1088440_g8_i4	0.308	0.617	0.154	0.014	0.64	0.023
c1091776_g6_i1^sp|P02605|MLE3_CHICK^sp|P02602|MYL1_RABIT^EF-hand_6	0.301	1.685	0.187	0.025	1.739	0.054
c1084610_g5_i1	0.285	1.109	0.341	0.047	1.276	0.167
c1068768_g4_i1	0.28	1.094	0.473	0.106	1.352	0.258
c1092061_g2_i1	0.279	1.379	0.67	0.355	2.255	0.876
c1060176_g1_i1^sp|Q98972|ACTS_ORYLA	0.277	1.476	0.165	0.021	1.517	0.041
c1080526_g2_i6^sp|Q60632|COT1_MOUSE^sp|Q06725|N2F1A_DANRE^zf-C4	0.274	1.002	0.418	0.073	1.165	0.163
c1081365_g1_i3	0.271	1.302	0.956	0.765	3.895	2.593
c1074614_g3_i3^sp|P02589|TNNC2_RANES	0.269	0.898	0.121	0.016	0.927	0.029
c1090710_g2_i3	0.26	0.959	0.297	0.077	1.101	0.142
c1072669_g9_i3^sp|P30305|MPIP2_HUMAN^M-inducer_phosp	0.243	1.324	0.505	0.326	2.072	0.748
c1080673_g2_i6^sp|Q7TPW1|NEXN_MOUSE^sp|Q0ZGT2|NEXN_HUMAN^I-set	0.236	1.13	0.495	0.239	1.698	0.568
c1079812_g11_i1	0.225	0.587	0.253	0.032	0.741	0.154
c1059830_g1_i1^sp|Q07FZ4|CXCR4_XENTR^sp|Q7ZXJ7|CXR4B_XENLA^7TM_GPCR_Srsx^Tm7	0.213	1.204	0.44	0.091	1.673	0.469
c1078868_g1_i3^sp|P13698|PDGFA_XENLA^PDGF_N^sigP	0.203	0.765	0.341	0.11	0.977	0.212
c1069891_g2_i1	0.202	1.091	0.89	0.705	3.145	2.054
c1090989_g1_i2	0.195	0.278	0.121	0.02	0.318	0.04
c1080243_g3_i1^sp|Q8VHX6|FLNC_MOUSE	0.191	0.937	0.363	0.217	1.425	0.488
c1089410_g1_i1^sp|Q01550|TANA_XENLA^Filament	0.186	1.052	0.615	0.421	2.224	1.172
c1057085_g1_i1	0.178	1.025	0.67	0.562	2.54	1.515
c1071521_g1_i1^sp|P38552|LEG4_RAT^Gal-bind_lectin	0.165	0.945	0.286	0.097	1.284	0.339
c1086617_g2_i1^sp|Q5ZL72|CH60_CHICK^Cpn60_TCP1	0.155	0.825	0.659	0.453	1.822	0.997
c1076151_g9_i2^sp|Q01173|TPM1_XENLA^sp|P13105|TPM1_RANTE^Tropomyosin_1	0.154	0.881	0.198	0.104	1.071	0.19
c1071192_g1_i1^sp|P54281|ECLC_BOVIN^sp|Q9UQC9|CLCA2_HUMAN^CLCA_N^sigP^Tm1	0.149	0.794	0.396	0.155	1.213	0.419
c1091856_g3_i2^sp|P0CC09|H2A2A_RAT^Histone	0.149	0.706	0.934	0.948	3.953	3.247
c1076638_g11_i2^sp|P70082|H2AJ_CHICK	0.148	1.981	0.363	0.332	3.504	1.523
c1084738_g3_i2	0.148	0.47	0.264	0.079	0.657	0.187
c1091556_g1_i3	0.144	0.652	1	0.99	5.5	4.848
c1083042_g3_i4^sp|Q6P9V9|TBA1B_RAT^Tubulin	0.139	0.732	0.956	0.897	3.75	3.018
c1092027_g3_i3	0.138	0.665	0.703	0.586	1.987	1.322
c1079654_g1_i2	0.134	0.541	0.967	0.966	4.727	4.186
c1057844_g1_i4^sp|P40618|HMGB3_CHICK^sp|O15347|HMGB3_HUMAN^HMG_box_2	0.131	0.696	0.835	0.757	3.026	2.33
c1051783_g1_i1^sp|P31515|FST_XENLA^FOLN	0.118	0.662	0.231	0.13	1.028	0.366
c1085825_g8_i1	0.117	0.677	0.824	0.741	3.416	2.739
c1091112_g3_i1	0.117	0.686	0.451	0.237	1.317	0.631
c1090393_g1_i1^sp|Q5RAA0|HMGN2_PONAB	0.117	0.753	0.934	0.908	4.572	3.819
c1068550_g3_i1	0.114	0.763	0.736	0.538	2.471	1.708
c1078899_g4_i2^sp|P21910|LAML2_XENLA^Filament	0.113	0.57	0.692	0.641	2.278	1.708
c1085471_g1_i1^sp|Q9WVJ9|FBLN4_MOUSE^EGF_CA^sigP^Tm2	0.111	0.607	0.538	0.412	1.63	1.023
c1069225_g1_i3^sp|P46425|GSTP2_MOUSE^sp|P19157|GSTP1_MOUSE^GST_C	0.111	0.676	0.857	0.765	2.965	2.289
c1072996_g2_i5^sp|Q6DUB7|STMN1_PIG^Stathmin	0.108	0.685	0.714	0.604	2.471	1.786
c1076865_g1_i1^sp|P51511|MMP15_HUMAN^Hemopexin^Tm1	0.108	0.428	0.286	0.112	0.762	0.334
c1061000_g1_i1^sp|Q66KK8|HEY1_XENTR^sp|Q9Y5J3|HEY1_HUMAN^HLH	0.107	0.543	0.396	0.172	1.206	0.663
c1063657_g5_i2^sp|Q3T0T5|HN1_BOVIN	0.105	0.512	0.769	0.784	2.652	2.14
c1067746_g1_i4^sp|Q0VCU0|PCBP4_BOVIN^sp|P57724|PCBP4_MOUSE^KH_1^sigP	0.105	0.256	0.121	0.054	0.391	0.135
c1076682_g1_i3^sp|Q91060|TBA_NOTVI	0.103	0.564	0.769	0.704	2.699	2.135
c1075568_g1_i2^sp|P08397|HEM3_HUMAN^Porphobil_deam	0.103	0.583	0.352	0.216	1.156	0.573
c1091150_g4_i1^sp|P17918|PCNA_MOUSE	0.102	0.605	0.429	0.343	1.647	1.042
c1086296_g5_i1^sp|Q5JVS0|HABP4_HUMAN^sp|Q9JKS5|HABP4_MOUSE^HABP4_PAI-RBP1	0.102	0.503	0.725	0.639	2.116	1.613
c1084428_g4_i1^sp|P26584|HMGB2_CHICK^HMG_box_2	0.099	0.486	0.978	0.972	4.898	4.412
c1082742_g2_i2^sp|Q5ZMD6|H2AZ_CHICK^Histone	0.099	0.414	0.978	0.975	4.779	4.365
c1080438_g8_i1^sp|P27469|G0S2_HUMAN^sp|Q5M840|G0S2_RAT^Tm1	0.098	0.575	0.462	0.367	1.566	0.991
c1085326_g1_i4	0.097	0.276	0.11	0.051	0.466	0.19
c1049724_g1_i1^sp|P63170|DYL1_RAT	0.096	0.444	0.879	0.835	2.927	2.483
c1085016_g3_i2^sp|Q6GL41|MCM4_XENTR^sp|Q8QGX4|PRKDC_CHICK^MCM	0.095	0.449	0.341	0.235	1.049	0.6
c1086966_g3_i2^sp|P09426|H1_ANAPL^sp|D3ZBN0|H15_RAT^Linker_histone	0.09	0.467	0.132	0.093	0.716	0.249
c1091856_g2_i2^sp|P06900|H2B12_XENLA^Histone	0.09	0.812	0.341	0.306	1.864	1.052
c1079633_g1_i1	0.09	0.276	0.231	0.126	0.608	0.332
c1069424_g1_i2^sp|P10786|HBB2_TRICR	0.088	0.955	0.989	0.984	5.137	4.182
c1576531_g1_i1^sp|P02264|H2A_ONCMY	0.087	0.554	0.253	0.195	1.279	0.725
c1091849_g1_i2^sp|P10784|HBA2_TRICR^Globin	0.085	0.885	1	0.997	5.71	4.825
c1020875_g2_i1^sp|P10785|HBB1_TRICR^Globin	0.083	1.126	0.901	0.907	4.466	3.34
c1064736_g1_i3	0.083	0.286	0.33	0.207	0.823	0.537
c1079165_g7_i1^sp|Q9HCB6|SPON1_HUMAN^Reeler^sigP	0.083	0.373	0.44	0.418	1.483	1.11
c1092570_g1_i1^sp|P02014|HBA_TARGR^Globin	0.081	0.858	0.978	0.972	4.942	4.084
c1052959_g1_i1	0.081	0.353	0.462	0.32	1.321	0.968
c1090169_g1_i1^sp|Q5DU56|NLRC3_MOUSE	0.081	0.394	0.989	0.985	4.628	4.234
c1080880_g1_i1	0.08	0.365	0.791	0.692	2.475	2.11
c1091565_g2_i2^sp|Q13491|GPM6B_HUMAN^Myelin_PLP^Tm4	0.078	0.303	0.692	0.574	2.065	1.762
c1084914_g1_i9^sp|Q66H76|PAXI_RAT^sp|P49024|PAXI_CHICK^LIM^Paxillin^Tm1	0.078	0.271	0.418	0.3	0.995	0.724
c1064770_g3_i4^sp|Q6P823|H33_XENTR^Histone	0.077	0.259	0.626	0.7	2.182	1.923
c966610_g1_i2^sp|P62205|PLK1_XENTR^Pkinase	0.077	0.284	0.198	0.146	0.753	0.469
c1088068_g1_i5^sp|Q2EF74|SUMO1_SPETR^Rad60-SLD	0.076	0.265	0.923	0.824	3.602	3.337
c1082435_g1_i2^sp|P02584|PROF1_BOVIN^Profilin^sigP	0.075	0.26	0.901	0.859	2.959	2.699
c1326302_g1_i1	0.075	0.307	0.363	0.35	0.893	0.586
c1078450_g1_i1^sp|Q3KPK4|BORE1_XENLA^sp|Q6GLC7|BORE1_XENTR^Nbl1_Borealin_N	0.074	0.252	0.242	0.199	0.763	0.511
c1086839_g1_i7^sp|P27123|NASP_RABIT^sp|P49321|NASP_HUMAN^TPR_12	0.074	0.279	0.527	0.462	1.517	1.238
c1085574_g3_i6^sp|Q4KLN6|RIR2_RAT^Ribonuc_red_sm	0.073	0.273	0.253	0.191	0.796	0.523
c1070331_g3_i1^sp|P01888|B2MG_BOVIN^sp|Q9WV24|B2MG_CRIGR^C1-set^sigP	0.069	-0.329	0.769	0.675	1.965	2.294
c1085200_g1_i2	0.067	-0.449	0.604	0.484	2.476	2.925
c1075320_g3_i1^sp|P08122|CO4A2_MOUSE^Collagen	0.066	-0.289	0.505	0.362	1.61	1.899
c1083682_g1_i1	0.065	-0.43	0.582	0.508	1.938	2.368
c1085744_g1_i2^sp|P02133|HBB2_XENLA	0.062	0.755	0.231	0.257	1.595	0.84
c1083265_g7_i1^sp|Q2QL79|CAV1_DIDVI^Caveolin^Tm1	0.061	-0.327	0.495	0.428	1.48	1.807
c1012056_g1_i1^sp|P40220|RABP1_CHICK^Lipocalin	0.058	-0.758	0.132	0.126	0.401	1.159
c1076511_g7_i1^sp|O42364|APOEB_DANRE^Apolipoprotein^sigP	0.055	-0.255	0.374	0.388	0.968	1.223
c1088667_g3_i1	0.054	-0.552	0.11	0.12	0.257	0.809
c1089084_g5_i1^sp|Q07283|TRHY_HUMAN	0.054	-0.275	0.11	0.121	0.168	0.443
c1058910_g1_i1^sp|Q8VI73|TALDO_CRIGR^Transaldolase	0.053	-0.281	0.648	0.696	1.616	1.897
c1089376_g10_i3^sp|Q9UHP7|CLC2D_HUMAN^Lectin_C^Tm1	0.052	-0.467	0.176	0.209	0.556	1.023
c1051578_g1_i3^sp|Q6Y4Q5|MMP3_CANFA^sp|P09237|MMP7_HUMAN^PG_binding_1^sigP	0.051	-0.827	0.165	0.205	0.507	1.334
c1084539_g3_i1	0.05	-0.325	0.703	0.758	2.07	2.395
c1061349_g1_i1^sp|Q8AVU0|PDPFA_XENLA^sp|Q0IHF8|PDPFB_XENLA	0.05	-0.264	0.703	0.719	1.88	2.144
c1083142_g4_i1	0.049	-0.646	0.714	0.741	2.173	2.819
c1085880_g6_i1^sp|P08776|K2C8_XENLA^Filament	0.049	-0.427	0.275	0.38	1.278	1.705
c1040482_g1_i1	0.049	-0.475	0.22	0.31	1.603	2.078
c1073334_g1_i1	0.049	-0.264	0.385	0.538	1.033	1.297
c1084875_g3_i2^sp|P63164|RSMN_RAT^sp|Q9N1Q0|RSMB_MACEU^LSM	0.049	-0.334	0.868	0.922	3.211	3.545
c1083022_g2_i1	0.048	-0.638	0.143	0.199	0.526	1.164
c1087795_g2_i1^sp|P49907|SEPP1_BOVIN	0.048	-0.368	0.341	0.481	0.93	1.298
c1079364_g6_i6^sp|Q5ZKG2|BRD7_CHICK^sp|Q9NPI1|BRD7_HUMAN^sp|Q9UJX0|OSGI1_HUMAN^Bromodomain^Pyr_redox_3^Tm1	0.048	-0.26	0.22	0.299	0.451	0.711
c1077183_g12_i1^sigP	0.048	-0.316	0.473	0.644	1.493	1.809
c1086919_g2_i1	0.048	-0.349	0.143	0.202	0.27	0.619
c1081812_g2_i1^sp|Q9Z206|ARHG8_MOUSE^sp|Q7Z628|ARHG8_HUMAN	0.048	-0.369	0.484	0.584	1.426	1.795
c1068935_g1_i7^sp|Q9PU85|PIM3_COTJA^Pkinase	0.047	-0.258	0.22	0.359	0.83	1.088
c1081900_g1_i4^sp|P25815|S100P_HUMAN	0.047	-0.543	0.22	0.302	1.126	1.669
c1083784_g1_i1^sp|P27105|STOM_HUMAN^Band_7^Tm1	0.047	-0.364	0.231	0.329	0.552	0.916
c1092690_g1_i2^sp|Q9JLC8|SACS_MOUSE^sp|Q9NZJ4|SACS_HUMAN^HEPN	0.047	-0.322	0.242	0.354	0.657	0.979
c1090253_g2_i1	0.047	-0.654	0.593	0.695	1.683	2.337
c1086285_g2_i2^sp|Q2M2I5|K1C24_HUMAN^sp|Q28706|K1C12_RABIT^Filament	0.047	-0.254	0.154	0.257	0.701	0.955
c1054366_g1_i1^sp|P25815|S100P_HUMAN	0.047	-0.407	0.165	0.266	1.079	1.486
c876219_g1_i1^sp|Q86YL7|PDPN_HUMAN^Podoplanin^sigP^Tm2	0.047	-0.427	0.341	0.429	0.764	1.191
c1085267_g2_i1	0.047	-0.605	0.099	0.15	0.167	0.772
c1084135_g6_i2^sp|Q924A0|TF7L2_MOUSE^sp|Q9NQB0|TF7L2_HUMAN^CTNNB1_binding	0.047	-0.333	0.22	0.315	0.487	0.82
c1089660_g8_i1^sp|P08777|K1C1_XENLA^sp|Q64291|K1C12_MOUSE^Filament	0.047	-0.501	0.231	0.342	1.43	1.931
c1075772_g1_i2^sp|O97703|CD81_CHLAE	0.046	-0.473	0.846	0.903	2.55	3.023
c1084446_g8_i1	0.046	-0.271	0.132	0.215	0.339	0.61
c1087519_g1_i1	0.046	-0.315	0.165	0.269	0.504	0.819
c1069563_g2_i4	0.046	-0.41	0.198	0.295	0.523	0.933
c1084565_g1_i1	0.046	-0.986	0.912	0.881	2.861	3.847
c1091078_g2_i1	0.046	-0.328	0.286	0.413	0.659	0.987
c1088810_g1_i7^sp|Q02388|CO7A1_HUMAN^sp|P0C728|LF3_EBVG^VWA^sigP	0.046	-0.315	0.132	0.211	0.28	0.595
c1078760_g6_i3^sp|Q8CFG0|SULF2_MOUSE	0.045	-0.5	0.198	0.306	0.478	0.978
c1088283_g1_i2^sp|P05099|MATN1_CHICK^VWA^sigP	0.045	-1.196	0.176	0.281	0.541	1.737
c1061018_g1_i1^sp|Q6PBD4|HES4_XENTR^Hairy_orange	0.045	-0.352	0.242	0.384	0.696	1.048
c1072065_g2_i1	0.045	-1.411	0.451	0.553	1.712	3.123
c1056928_g1_i3^sp|Q8NHW6|OTOSP_HUMAN	0.045	-1.572	0.582	0.679	1.817	3.389
c1086681_g2_i1^sp|P55058|PLTP_HUMAN	0.045	-0.496	0.22	0.337	0.455	0.951
c1068394_g3_i1^sp|Q6WVG3|KCD12_MOUSE^BTB_2^sigP	0.045	-0.369	0.187	0.31	0.55	0.919
c1091062_g2_i1^sp|Q6P6Q2|K2C5_RAT^sp|Q08D91|K2C75_BOVIN^Filament	0.045	-0.526	0.22	0.406	1.787	2.313
c1091662_g2_i4^sp|Q92569|P55G_HUMAN^SH2	0.045	-0.453	0.462	0.611	1.326	1.779
c1091100_g4_i1	0.045	-0.87	0.758	0.864	2.929	3.799
c1058578_g1_i1	0.045	-1.125	0.088	0.154	0.325	1.45
c1076927_g2_i1^sp|P07341|ALDOB_CHICK^Glycolytic^Tm1	0.045	-0.391	0.341	0.519	0.91	1.301
c1091965_g3_i1	0.045	-0.445	0.297	0.46	0.956	1.401
c1053649_g1_i1	0.044	-1.314	0.22	0.365	0.787	2.101
c1081319_g10_i1	0.044	-0.407	0.308	0.484	0.819	1.226
c1087910_g2_i1	0.044	-0.388	0.088	0.161	0.161	0.549
c1077454_g3_i2^sp|P28562|DUS1_HUMAN^sp|P28563|DUS1_MOUSE^DSPc^Rhodanese^Tm1	0.044	-0.503	0.462	0.7	1.641	2.144
c1084565_g2_i1^sp|Q8CG08|CTHR1_RAT^RVT_1	0.044	-0.476	0.286	0.44	0.778	1.254
c1076922_g3_i1	0.044	-0.627	0.176	0.291	0.839	1.466
c1090859_g5_i1^sp|Q6ZRP5|YD019_HUMAN	0.044	-1.306	0.22	0.342	0.632	1.938
c1086959_g2_i1^sp|Q63918|SDPR_MOUSE^sigP^Tm1	0.044	-0.469	0.385	0.661	1.245	1.714
c1083217_g1_i2^sp|Q28944|CATL1_PIG^sp|Q9GKL8|CATL1_CHLAE^Inhibitor_I29^sigP	0.044	-0.53	0.571	0.75	1.587	2.117
c1078793_g10_i3	0.044	-1.449	0.341	0.457	1.09	2.539
c1068847_g1_i4^PARP	0.044	-0.584	0.088	0.155	0.264	0.848
c1074855_g4_i1	0.044	-0.353	0.154	0.261	0.346	0.699
c1063422_g5_i1^sp|P17404|LECT1_BOVIN	0.043	-1.525	0.33	0.481	1.205	2.73
c1080932_g3_i1^sp|P16112|PGCA_HUMAN^sp|P07898|PGCA_CHICK^Sushi	0.043	-1.233	0.264	0.395	0.779	2.012
c1069215_g3_i1^sp|Q92122|KPYK_XENLA^PK	0.043	-0.492	0.692	0.833	1.962	2.454
c1081157_g3_i1	0.043	-0.335	0.143	0.296	0.43	0.765
c1086384_g6_i1	0.043	-0.497	0.198	0.354	0.471	0.968
c1091168_g1_i2^sp|Q66S13|NATT4_THANI^DUF946^sigP	0.043	-0.51	0.132	0.26	0.761	1.271
c1082321_g6_i1	0.043	-0.678	0.209	0.355	0.516	1.194
c1081821_g1_i1^sp|P25155|FA10_CHICK^Gla^sigP	0.043	-0.326	0.066	0.132	0.215	0.541
c1069446_g1_i1^sp|Q9CQN4|SOSD1_MOUSE^sp|Q642G2|SOSD1_RAT^Sclerostin^sigP	0.043	-0.432	0.143	0.277	0.565	0.997
c1077143_g1_i1	0.043	-0.404	0.077	0.154	0.192	0.596
c1070440_g2_i3^sp|P00749|UROK_HUMAN^sp|P04185|UROK_PIG^Kringle^sigP	0.043	-0.267	0.066	0.134	0.156	0.423
c1079438_g3_i1^sp|Q90944|EPYC_CHICK^LRR_8^sigP	0.043	-0.752	0.121	0.226	0.271	1.023
c1091002_g1_i1	0.043	-0.606	0.527	0.728	2.142	2.748
c1072462_g3_i3^sp|Q9W7M6|LDHA_AMBME	0.043	-0.652	0.681	0.786	1.74	2.392
c1071059_g3_i1	0.043	-0.91	0.143	0.261	0.509	1.419
c1065747_g3_i2^sp|P05122|KCRB_CHICK^ATP-gua_Ptrans	0.043	-1.085	0.593	0.744	1.592	2.677
c1086307_g1_i4^sp|Q90XB6|SULF1_COTCO^DUF3740	0.043	-0.451	0.11	0.204	0.293	0.744
c1091078_g7_i3^sp|Q9UHB6|LIMA1_HUMAN^LIM	0.043	-0.291	0.143	0.282	0.369	0.66
c1085180_g5_i3^sp|O73590|ZFHX4_CHICK^Homeobox^zf-C2H2	0.043	-0.365	0.165	0.289	0.322	0.687
c1078090_g4_i1^sp|P19973|LSP1_MOUSE^Caldesmon	0.043	-0.511	0.626	0.845	1.96	2.471
c1054006_g1_i1	0.042	-1.254	0.242	0.394	0.813	2.067
c1086374_g1_i2^sp|Q8WX93|PALLD_HUMAN^I-set	0.042	-0.581	0.341	0.543	0.986	1.567
c1072995_g1_i2^sp|Q2VPM9|TPPP3_XENLA^p25-alpha	0.042	-0.334	0.066	0.143	0.173	0.507
c1086921_g2_i1^sp|Q9EPB4|ASC_MOUSE^PYRIN	0.042	-0.288	0.066	0.145	0.187	0.475
c1082822_g1_i1	0.042	-0.326	0.066	0.144	0.219	0.545
c1089482_g7_i1^sp|Q8IZQ1|WDFY3_HUMAN^Laminin_G_3	0.042	-0.341	0.11	0.228	0.241	0.582
c1073980_g2_i1^sp|P49716|CEBPD_HUMAN	0.042	-0.567	0.22	0.431	0.778	1.345
c1079481_g1_i3^sp|P16611|IBP3_PIG^sp|P17936|IBP3_HUMAN^IGFBP^sigP^Tm1	0.042	-0.533	0.154	0.296	0.598	1.131
c1075963_g1_i1^sp|O75340|PDCD6_HUMAN	0.042	-0.451	0.286	0.507	0.761	1.212
c1090572_g3_i1^sp|Q2HJ57|COTL1_BOVIN^Cofilin_ADF	0.042	-0.498	0.242	0.43	0.591	1.089
c1083855_g1_i1^sp|P21956|MFGM_MOUSE^EGF^sigP^Tm1	0.042	-0.432	0.209	0.388	0.524	0.956
c1001242_g1_i1	0.042	-0.598	0.121	0.237	0.184	0.782
c1009640_g1_i1	0.042	-0.653	0.132	0.264	0.5	1.153
c1090494_g6_i2^sp|P20849|CO9A1_HUMAN^sp|Q05722|CO9A1_MOUSE^sp|Q5ZIQ3|HNRPK_CHICK^Collagen^ROKNT	0.042	-1.631	0.879	0.925	2.808	4.439
c1089309_g2_i1	0.042	-0.34	0.099	0.211	0.24	0.58
c1075428_g2_i1	0.042	-0.493	0.231	0.424	0.618	1.111
c1072646_g1_i1^sp|P26044|RADI_PIG	0.042	-0.711	0.692	0.816	2.101	2.812
c1091715_g3_i1	0.042	-0.507	0.231	0.429	0.631	1.138
c1083709_g3_i6^sp|P52800|EFNB2_MOUSE^Tm2	0.042	-0.429	0.11	0.229	0.26	0.689
c1089004_g5_i2^sp|Q05910|ADAM8_MOUSE^Pep_M12B_propep^Tm1	0.042	-0.432	0.187	0.377	0.629	1.061
c1041953_g1_i1^sp|P0CG39|POTEJ_HUMAN	0.041	-0.673	0.868	0.938	2.986	3.659
c1086679_g1_i9^sp|Q9V3A4|CSUP_DROME^sp|Q31125|S39A7_MOUSE^sp|Q5TJF6|S39A7_CANFA^Zip^sigP^Tm4	0.041	-0.56	0.407	0.65	1.034	1.594
c1061733_g3_i1	0.041	-0.828	0.407	0.593	1.022	1.85
c1090305_g18_i1	0.041	-0.852	0.066	0.154	0.262	1.114
c1082401_g1_i3^sp|P52794|EFNA1_XENLA^Ephrin^sigP	0.041	-0.359	0.099	0.23	0.202	0.561
c1079642_g6_i1	0.041	-0.717	0.319	0.512	0.779	1.496
c1087063_g1_i1^sp|P13696|PEBP1_BOVIN^PBP	0.041	-0.461	0.187	0.383	0.516	0.977
c1085700_g1_i2^sp|Q9H098|F107B_HUMAN^DUF1151	0.041	-0.895	0.231	0.435	0.531	1.426
c1074832_g2_i1^sp|O89029|MATN4_MOUSE^EGF	0.041	-1.803	0.714	0.787	2.106	3.909
c1089111_g10_i1	0.041	-0.599	0.758	0.831	2.107	2.706
c992752_g1_i1	0.041	-0.396	0.044	0.111	0.259	0.655
c1088149_g5_i1^sp|Q4PLW0|PLIN2_PIG^sp|Q9TUM6|PLIN2_BOVIN^Perilipin	0.041	-0.455	0.132	0.298	0.391	0.846
c1069597_g3_i1^sp|P24790|VIM4_XENLA^sp|P09654|VIME_CHICK^Filament_head	0.041	-0.51	1	0.999	4.958	5.468
c1085518_g2_i1	0.041	-0.58	0.132	0.289	0.47	1.05
c1080550_g10_i1^sp|Q15063|POSTN_HUMAN^Fasciclin^sigP	0.041	-0.721	0.978	0.949	4.673	5.394
c1092316_g1_i1^sp|Q9TT93|ATS4_BOVIN^Pep_M12B_propep^sigP	0.041	-0.524	0.143	0.326	0.559	1.083
c1057994_g4_i2^sp|P07091|S10A4_MOUSE	0.041	-0.355	0.099	0.219	0.272	0.627
c1087875_g3_i1	0.041	-1.516	0.835	0.864	3.022	4.538
c1083421_g10_i6^sp|P19336|CYR61_CHICK^VWC	0.041	-1.192	0.297	0.486	0.823	2.015
c1086488_g4_i4	0.041	-0.563	0.198	0.364	0.386	0.949
c1073916_g4_i1^sp|Q6P4J6|DDIT4_XENTR^RTP801_C	0.04	-0.705	0.165	0.338	0.446	1.151
c1075763_g1_i1^sp|Q5M7L2|LBH_XENTR	0.04	-0.548	0.132	0.298	0.265	0.813
c1079642_g7_i1	0.04	-0.825	0.418	0.658	1.317	2.142
c1069315_g3_i1	0.04	-0.377	0.099	0.262	0.324	0.701
c1085230_g3_i2^sp|Q5R7B3|UGDH_PONAB^UDPG_MGDP_dh_C	0.04	-0.675	0.143	0.305	0.39	1.065
c1084256_g4_i2^sp|Q6ZTI6|F101A_HUMAN	0.04	-0.37	0.088	0.238	0.285	0.655
c1089320_g2_i1^sp|Q2Q0I9|FNDC1_RAT^fn3	0.04	-0.544	0.154	0.322	0.287	0.831
c1081220_g3_i1^sp|Q90763|CADH7_CHICK^sp|Q5DWV2|CADH7_RAT^Cadherin^Cadherin_C^Tm1	0.04	-1.015	0.055	0.141	0.196	1.211
c1075360_g5_i1^sp|Q15742|NAB2_HUMAN^sp|P10646|TFPI1_HUMAN^Kunitz_BPTI^NCD1	0.04	-0.661	0.264	0.493	0.6	1.261
c1091581_g1_i1^sp|P58107|EPIPL_HUMAN^sp|Q8R0W0|EPIPL_MOUSE	0.04	-0.287	0.055	0.146	0.113	0.4
c1068405_g1_i2^sp|Q9UKZ9|PCOC2_HUMAN^NTR	0.04	-0.709	0.143	0.309	0.427	1.136
c1082780_g3_i1^sp|Q9PSX7|RHOC_CHICK^sp|P61589|RHOA_RAT^Ras	0.04	-0.3	0.077	0.187	0.142	0.442
c1084744_g1_i1	0.04	-0.348	0.077	0.182	0.138	0.486
c1090220_g1_i4^sp|Q8C8R3|ANK2_MOUSE^Ank	0.04	-0.297	0.088	0.223	0.238	0.535
c1058407_g11_i1^sp|P62155|CALM_XENLA	0.04	-0.646	0.736	0.878	2.129	2.775
c1090000_g4_i1^sp|P57093|PAHX_RAT^sp|Q28HK1|UCMA_XENTR^PhyH^sigP	0.04	-0.972	0.198	0.402	0.686	1.658
c1073092_g3_i2^sp|P02749|APOH_HUMAN^sp|Q95LB0|APOH_PANTR^Sushi^Tm1	0.04	-0.415	0.11	0.262	0.238	0.653
c1087366_g3_i1	0.04	-0.456	0.099	0.233	0.269	0.725
c1066089_g4_i3^sp|Q9R2C1|SERP1_RAT	0.04	-0.57	0.209	0.429	0.514	1.084
c1079140_g3_i1	0.04	-0.309	0.044	0.113	0.057	0.366
c1068194_g1_i3^sp|P25391|LAMA1_HUMAN^Laminin_EGF	0.04	-0.643	0.176	0.372	0.393	1.036
c1080995_g2_i1^sp|Q5ZLK5|P4HA2_CHICK^P4Ha_N^sigP	0.04	-0.306	0.11	0.263	0.274	0.58
c1089935_g2_i1^Tm1	0.04	-0.672	0.066	0.172	0.179	0.851
c1084867_g1_i1^sp|Q91W90|TXND5_MOUSE^Thioredoxin^sigP	0.04	-0.804	0.692	0.832	1.73	2.534
c1076758_g1_i1^sp|P82451|ABCC9_RABIT^sp|O60706|ABCC9_HUMAN^ABC_membrane^Tm4	0.04	-0.292	0.044	0.12	0.194	0.486
c1076279_g7_i4^sp|Q80Z30|PPM1E_RAT^sp|Q9QY40|PLXB3_MOUSE^PP2C^Plexin_cytopl	0.04	-0.374	0.099	0.235	0.162	0.536
c1088538_g5_i1	0.04	-0.259	0.044	0.12	0.115	0.374
c1084443_g4_i2^sp|Q99584|S10AD_HUMAN	0.04	-0.276	0.088	0.237	0.219	0.495
c1082319_g8_i2	0.04	-0.691	0.374	0.643	1.013	1.704
c1091381_g4_i1^sp|Q8BJD1|ITIH5_MOUSE^ITI_HC_C	0.039	-0.27	0.044	0.128	0.182	0.452
c1092367_g4_i1^sp|Q9UL49|TCFL5_HUMAN	0.039	-1.859	0.352	0.584	0.846	2.705
c1073384_g7_i1	0.039	-0.549	0.121	0.302	0.317	0.866
c1086412_g3_i1	0.039	-0.626	0.143	0.344	0.442	1.068
c1090516_g2_i1^sp|Q3MIE4|VAT1_RAT^sp|Q8JFV8|VAT1_DANRE^ADH_N^Tm1	0.039	-1.121	0.429	0.684	1.316	2.437
c1089003_g1_i2	0.039	-1.181	0.209	0.446	0.586	1.767
c1081202_g2_i2	0.039	-0.542	0.143	0.34	0.323	0.865
c1082084_g3_i1	0.039	-0.313	0.055	0.158	0.15	0.463
c1071119_g1_i1^sp|P34741|SDC2_HUMAN^Syndecan^sigP^Tm1	0.039	-0.862	0.275	0.504	0.622	1.484
c1074395_g1_i1	0.039	-0.39	0.066	0.18	0.135	0.525
c1089285_g2_i1^sp|P81184|LEG1_SHEEP^sp|P11116|LEG1_BOVIN^Gal-bind_lectin	0.039	-0.964	0.758	0.92	2.533	3.497
c1062486_g2_i1	0.039	-0.533	0.044	0.119	0.118	0.651
c1085518_g3_i1^EF-hand_6	0.039	-0.362	0.066	0.174	0.114	0.476
c1068831_g1_i2^sp|Q07643|CO9A2_MOUSE^Collagen^sigP	0.039	-2.076	0.571	0.739	1.681	3.757
c1089938_g3_i1	0.039	-0.65	0.22	0.447	0.416	1.066
c1068365_g2_i1^sp|P04075|ALDOA_HUMAN^Glycolytic	0.039	-0.876	0.813	0.914	2.396	3.272
c1077011_g4_i1^sp|Q8K419|LEG4_MOUSE^Gal-bind_lectin	0.039	-1.025	0.736	0.878	2.008	3.033
c1081945_g1_i1^sp|Q5R941|FKB14_PONAB^sp|P59024|FKB14_MOUSE^EF-hand_7^FKBP_C^sigP	0.039	-0.505	0.176	0.398	0.414	0.919
c1080299_g6_i1	0.039	-1.823	0.418	0.67	1.249	3.072
c1066928_g1_i1	0.039	-1.426	0.198	0.432	0.53	1.956
c1092461_g1_i1^sp|Q9H3M7|TXNIP_HUMAN^Arrestin_N	0.039	-0.697	0.198	0.432	0.511	1.208
c1080734_g2_i1	0.039	-0.79	0.308	0.558	0.684	1.474
c1073104_g2_i1	0.039	-0.489	0.088	0.236	0.245	0.734
c1076971_g1_i1^sp|Q5RBA4|MYL9_PONAB^EF-hand_8	0.039	-0.991	0.352	0.615	0.853	1.844
c1077984_g3_i4^sp|P15989|CO6A3_CHICK	0.039	-1.609	0.538	0.732	1.737	3.346
c1050336_g2_i3^sp|Q3UKU1|ELL2_MOUSE^ELL	0.039	-0.472	0.11	0.289	0.258	0.73
c1074637_g3_i1	0.039	-0.694	0.209	0.444	0.47	1.164
c1084111_g4_i1	0.039	-0.257	0.066	0.202	0.237	0.494
c1082824_g3_i2^sp|P26007|ITA6_CHICK^FG-GAP^sigP^Tm1	0.039	-0.65	0.066	0.179	0.103	0.753
c1055997_g1_i1^sp|Q08DZ5|SDC1_BOVIN^sp|P34740|SDC1_MESAU^Syndecan^sigP^Tm1	0.039	-0.638	0.176	0.401	0.378	1.016
c1086792_g2_i5^sp|P63269|ACTH_RAT	0.038	-0.763	0.088	0.248	0.243	1.006
c1062795_g1_i1^sp|Q66KC9|DACT1_XENTR^sp|Q8QG92|DCT1B_XENLA	0.038	-0.739	0.209	0.486	0.604	1.343
c863684_g1_i1	0.038	-0.82	0.33	0.594	0.713	1.533
c1078917_g3_i2^sp|P35440|TSP2_CHICK^VWC^sigP	0.038	-0.284	0.055	0.196	0.221	0.505
c1071549_g1_i1^sp|Q60967|PAPS1_MOUSE^APS_kinase	0.038	-0.805	0.286	0.567	0.73	1.535
c1070835_g1_i3^sp|Q6P4Z2|CO2A1_XENTR^COLFI	0.038	-2.4	0.978	0.991	4.24	6.64
c1086583_g3_i1	0.038	-0.367	0.077	0.239	0.214	0.581
c1075674_g2_i1^sp|P20065|TYB4_MOUSE	0.038	-0.583	1	0.999	4.811	5.394
c1069047_g2_i1^sp|O08858|SSR5_MOUSE^sp|F1MV99|SSR5_BOVIN^7TM_GPCR_Srx^Tm7	0.038	-0.3	0.033	0.109	0.037	0.337
c1061844_g1_i1^sp|Q9Z2P8|VAMP5_MOUSE^Synaptobrevin^Tm1	0.038	-0.254	0.033	0.11	0.071	0.325
c1073922_g2_i1	0.038	-0.271	0.055	0.183	0.19	0.461
c1068909_g3_i2^sp|Q99808|S29A1_HUMAN^sp|O54698|S29A1_RAT^Nucleoside_tran^Tm11	0.038	-0.51	0.066	0.195	0.231	0.741
c1087940_g6_i1	0.038	-1.062	0.198	0.457	0.759	1.821
c1090231_g1_i5	0.038	-0.402	0.055	0.174	0.121	0.523
c1087032_g2_i2^sp|Q9Y251|HPSE_HUMAN^Glyco_hydro_79n^sigP	0.038	-0.508	0.066	0.2	0.162	0.67
c1080743_g2_i1	0.038	-0.691	0.033	0.106	0.047	0.738
c1085913_g4_i2	0.038	-0.845	0.088	0.246	0.157	1.002
c1085175_g2_i2^sigP	0.038	-0.669	0.066	0.197	0.173	0.842
c1087902_g1_i3^sp|P26927|HGFL_HUMAN^PAN_1^sigP	0.038	-0.571	0.121	0.314	0.276	0.847
c1079120_g1_i1^sp|P70075|ANXA5_CYNPY^Annexin	0.038	-0.921	0.56	0.833	1.665	2.586
c1087951_g3_i2^sp|Q05816|FABP5_MOUSE	0.038	-0.647	0.077	0.22	0.253	0.9
c1090245_g1_i1^sp|P43121|MUC18_HUMAN^V-set^sigP^Tm1	0.038	-0.851	0.121	0.303	0.294	1.145
c1083518_g1_i1	0.038	-0.286	0.033	0.111	0.062	0.348
c1089329_g1_i1	0.038	-1.264	0.11	0.298	0.244	1.508
c1090049_g1_i3^sp|Q6UX34|CB082_HUMAN^sigP^Tm2	0.038	-0.278	0.033	0.107	0.113	0.391
c1071469_g1_i3^sp|O94769|ECM2_HUMAN^VWC^sigP	0.038	-0.394	0.066	0.201	0.104	0.498
c1086859_g2_i1	0.038	-0.283	0.044	0.136	0.085	0.368
c1059704_g1_i1^sp|Q99500|S1PR3_HUMAN^7tm_1^Tm5	0.038	-0.342	0.066	0.202	0.238	0.58
c1083713_g1_i8^sp|P12957|CALD1_CHICK^sp|Q62736|CALD1_RAT^Caldesmon	0.038	-0.574	0.132	0.341	0.227	0.801
c1092367_g7_i1^sp|P32017|CO9A3_CHICK	0.038	-0.594	0.088	0.27	0.349	0.943
c1080932_g4_i1	0.038	-0.391	0.055	0.172	0.137	0.528
c1086150_g2_i1	0.037	-1.87	0.264	0.571	0.721	2.591
c1085007_g1_i2	0.037	-0.371	0.066	0.221	0.205	0.576
c1072597_g5_i1	0.037	-0.272	0.044	0.148	0.081	0.353
c1074243_g4_i5	0.037	-1.203	0.516	0.789	1.344	2.547
c1078807_g2_i1	0.037	-0.96	0.495	0.767	1.226	2.186
c1079159_g1_i8^sp|Q9IA05|FZD4_CHICK^sp|Q5IS67|NEUM_PANTR^Fz^Neuromodulin_N^sigP^Tm7	0.037	-0.472	0.055	0.198	0.117	0.589
c1086035_g3_i1	0.037	-0.435	0.088	0.276	0.091	0.526
c1078136_g3_i5^sp|O00469|PLOD2_HUMAN^2OG-FeII_Oxy^sigP	0.037	-0.353	0.066	0.235	0.219	0.572
c1089246_g2_i1	0.037	-0.846	0.132	0.379	0.333	1.179
c1079646_g1_i1^ApoL^sigP	0.037	-0.834	0.044	0.147	0.163	0.997
c1072199_g1_i1	0.037	-0.314	0.044	0.169	0.17	0.484
c1076997_g3_i1	0.037	-0.516	0.044	0.157	0.159	0.675
c1091090_g2_i1^sp|P00488|F13A_HUMAN^Transglut_N	0.037	-0.482	0.077	0.256	0.261	0.743
c1090817_g2_i5	0.037	-0.701	0.11	0.316	0.288	0.989
c1090355_g4_i1	0.037	-0.461	0.088	0.289	0.264	0.725
c1078555_g1_i1	0.037	-0.354	0.044	0.156	0.065	0.419
c1088846_g4_i2	0.037	-1.556	0.912	0.953	3.479	5.035
c1082840_g5_i1^sp|Q9UQQ2|SH2B3_HUMAN^Phe_ZIP^Tm1	0.037	-0.758	0.165	0.449	0.449	1.207
c1091186_g4_i1	0.037	-2.042	0.615	0.84	1.995	4.037
c1081167_g4_i1^sp|P26022|PTX3_HUMAN^Pentaxin	0.037	-1.624	0.132	0.364	0.301	1.925
c1073047_g7_i3	0.037	-0.377	0.044	0.167	0.121	0.498
c1072888_g2_i1	0.037	-0.527	0.11	0.342	0.323	0.85
c1083522_g4_i1^sp|Q15582|BGH3_HUMAN	0.037	-1.653	0.901	0.948	3.479	5.132
c1085624_g5_i1^sp|Q8N2E2|VWDE_HUMAN	0.037	-0.924	0.209	0.505	0.541	1.465
c1079306_g2_i1^sp|Q9EP52|TWSG1_MOUSE^Tsg	0.037	-0.969	0.341	0.626	0.769	1.738
c1086150_g1_i1^sp|P20908|CO5A1_HUMAN^sp|Q61245|COBA1_MOUSE^Collagen	0.037	-1.866	0.275	0.586	0.929	2.795
c1058542_g2_i1	0.037	-0.899	0.099	0.313	0.408	1.307
c1074928_g2_i2^sp|Q5ZJ00|EM55_CHICK^PDZ	0.037	-0.455	0.066	0.232	0.153	0.608
c1053398_g1_i1	0.037	-0.824	0.198	0.594	1.183	2.007
c1040744_g1_i1	0.037	-0.49	0.055	0.214	0.266	0.756
c1077996_g3_i3^sp|Q8MJJ9|FBLN1_CHLAE	0.037	-1.081	0.352	0.661	0.965	2.046
c1087690_g3_i1^sp|P17809|GTR1_MOUSE^sp|P27674|GTR1_BOVIN^Sugar_tr^Tm3	0.037	-1.088	0.154	0.431	0.472	1.56
c1088792_g2_i3^sp|Q06441|TSP4_XENLA^COMP^sigP	0.037	-1.512	0.462	0.718	1.291	2.803
c1054014_g1_i2	0.037	-0.578	0.066	0.24	0.244	0.822
c1037026_g1_i1	0.037	-1.103	0.22	0.523	0.637	1.74
c1081603_g3_i1^sp|Q17RW2|COOA1_HUMAN^Collagen	0.037	-0.476	0.088	0.281	0.28	0.756
c1072722_g1_i6^sp|P04068|HYEP_RABIT^sp|P07687|HYEP_RAT^EHN^Tm1	0.037	-0.434	0.088	0.269	0.136	0.57
c1084913_g3_i1	0.037	-0.52	0.066	0.27	0.32	0.84
c1089279_g1_i1^sp|P27177|PRIO_CHICK^sp|P51780|PRIO_TRIVU^Prion_bPrPp^sigP^Tm3	0.037	-0.616	0.055	0.178	0.161	0.777
c1079789_g1_i1^sp|Q9UKI2|BORG2_HUMAN^PBD	0.037	-0.726	0.132	0.389	0.375	1.101
c1078897_g2_i2^Tm1	0.037	-1.369	0.374	0.66	1.2	2.569
c1061604_g3_i2	0.037	-0.825	0.165	0.449	0.459	1.284
c1082117_g1_i1	0.037	-1.009	0.176	0.438	0.25	1.259
c1051533_g1_i1	0.037	-0.703	0.077	0.245	0.214	0.917
c1084098_g2_i2	0.037	-0.989	0.154	0.393	0.497	1.486
c1089734_g3_i2^sp|Q6U1I9|SGK1_CHICK^Pkinase	0.036	-0.868	0.154	0.433	0.329	1.197
c1074757_g4_i1	0.036	-0.635	0.088	0.307	0.189	0.824
c1061064_g1_i1	0.036	-1.291	0.121	0.37	0.408	1.699
c1065591_g4_i1	0.036	-1.135	0.714	0.903	2.082	3.217
c1057474_g1_i2^sp|P48530|MKA_XENLA^PTN_MK_N^sigP^Tm1	0.036	-0.616	0.088	0.304	0.197	0.813
c1092343_g2_i1^Tm2	0.036	-0.588	0.044	0.177	0.143	0.731
c1092292_g5_i1	0.036	-1.02	0.253	0.624	0.719	1.739
c1077736_g1_i1	0.036	-0.807	0.989	0.994	4.086	4.893
c1087429_g4_i2^sp|O35375|NRP2_MOUSE^CUB^sigP^Tm1	0.036	-0.908	0.165	0.456	0.357	1.265
c1083030_g4_i6	0.036	-1.124	0.385	0.715	0.81	1.934
c1090485_g3_i1	0.036	-1.221	0.154	0.466	0.482	1.703
c1079465_g6_i1^sp|P78539|SRPX_HUMAN^Sushi^sigP	0.036	-0.87	0.176	0.492	0.452	1.322
c1080686_g3_i2	0.036	-0.888	0.22	0.568	0.565	1.453
c1075852_g4_i1^sp|P36955|PEDF_HUMAN	0.036	-1.187	0.352	0.725	1.147	2.334
c1079387_g2_i1	0.036	-1.374	0.802	0.923	2.599	3.973
c1060722_g1_i1^sp|Q9UKU9|ANGL2_HUMAN^sp|Q9R045|ANGL2_MOUSE^Fibrinogen_C^sigP	0.036	-1.082	0.187	0.506	0.7	1.782
c1081583_g1_i1^sp|Q9JHX0|RGS2_RAT	0.036	-0.442	0.044	0.173	0.204	0.646
c1084942_g4_i1^sp|Q15389|ANGP1_HUMAN^Fibrinogen_C^sigP	0.036	-0.849	0.132	0.412	0.387	1.236
c1088743_g1_i2^sp|Q9NR99|MXRA5_HUMAN^LRR_8^sigP	0.036	-0.897	0.143	0.42	0.388	1.285
c1086641_g1_i1^sp|O75718|CRTAP_HUMAN^sigP	0.036	-0.926	0.231	0.576	0.561	1.487
c1056274_g3_i1	0.036	-0.401	0.044	0.168	0.125	0.526
c1056243_g1_i1^sp|Q99542|MMP19_HUMAN	0.036	-0.369	0.044	0.171	0.094	0.463
c1091348_g1_i3^sp|Q2HJ89|FKB10_BOVIN^sp|Q61576|FKB10_MOUSE^FKBP_C^sigP	0.036	-0.929	0.956	0.982	3.646	4.575
c1072231_g2_i1	0.036	-1.522	0.176	0.492	0.277	1.799
c1072901_g8_i1	0.036	-0.28	0.033	0.147	0.095	0.375
c1089208_g4_i1	0.036	-0.38	0.033	0.146	0.045	0.425
c1084889_g1_i1^Tm1	0.036	-0.827	0.209	0.555	0.624	1.451
c1088748_g2_i1^sp|Q2LK54|COL12_CHICK^Collagen^Tm1	0.036	-0.84	0.11	0.366	0.395	1.235
c1076974_g2_i1	0.036	-0.644	0.11	0.372	0.402	1.046
c1065739_g1_i1^sp|O18739|CTGF_BOVIN^IGFBP^sigP^Tm2	0.036	-1.08	0.055	0.224	0.267	1.347
c1085565_g2_i1^Calc_CGRP_IAPP^sigP	0.036	-0.301	0.022	0.104	0.092	0.393
c1081803_g1_i2^sp|Q80WM5|HPLN3_MOUSE^V-set^sigP	0.036	-1.394	0.176	0.492	0.622	2.016
c1087288_g4_i1	0.036	-0.252	0.033	0.133	0.078	0.33
c1077913_g2_i1	0.036	-0.515	0.066	0.322	0.326	0.841
c1077387_g1_i1	0.036	-0.358	0.044	0.18	0.116	0.474
c1088054_g1_i2^sp|P07942|LAMB1_HUMAN^Laminin_EGF	0.036	-0.937	0.231	0.58	0.543	1.48
c1092041_g1_i1	0.036	-0.48	0.044	0.162	0.059	0.539
c1061864_g2_i1^sp|Q8NFL0|B3GN7_HUMAN^Galactosyl_T	0.036	-0.265	0.033	0.133	0.073	0.338
c1062384_g1_i3^sp|Q6GL62|ID4_XENTR^HLH	0.035	-0.432	0.055	0.267	0.227	0.659
c1085392_g2_i2^sp|Q8JG54|RGMA_CHICK^RGM_N	0.035	-1.116	0.154	0.493	0.29	1.406
c1085571_g1_i2	0.035	-0.983	0.121	0.444	0.306	1.289
c1071657_g4_i3^sp|Q504Y2|PKDCC_HUMAN^Pkinase^Tm2	0.035	-0.383	0.033	0.165	0.039	0.422
c1068777_g1_i1	0.035	-0.463	0.044	0.213	0.098	0.561
c1087237_g2_i1^sp|P98133|FBN1_BOVIN^TB^sigP	0.035	-0.761	0.055	0.259	0.15	0.911
c1075936_g3_i1	0.035	-1.193	0.209	0.554	0.472	1.665
c1078103_g3_i1	0.035	-0.338	0.033	0.148	0.063	0.401
c1068789_g12_i1	0.035	-0.539	0.066	0.267	0.141	0.68
c1088966_g3_i1	0.035	-1.144	0.088	0.346	0.207	1.351
c1082583_g2_i1	0.035	-0.793	0.099	0.348	0.217	1.01
c1080225_g11_i1^sp|P51662|ANXA1_RABIT^sp|P14087|ANXA1_CAVCU^Annexin	0.035	-1.094	0.538	0.841	0.822	1.916
c314652_g1_i2	0.035	-0.855	0.11	0.418	0.269	1.124
c1086119_g2_i1	0.035	-0.729	0.077	0.319	0.259	0.988
c1080225_g10_i1	0.035	-1.1	0.538	0.84	0.808	1.908
c1085741_g2_i1	0.035	-0.846	0.11	0.383	0.194	1.04
c1055731_g1_i1^Tm3	0.035	-0.567	0.022	0.116	0.045	0.612
c1010396_g1_i2	0.035	-1.169	0.154	0.47	0.334	1.503
c1078442_g1_i1^sp|Q9NZU5|LMCD1_HUMAN^PET	0.035	-0.788	0.066	0.263	0.106	0.894
c1062836_g4_i3^sp|Q9XSW9|LEP_SMICR^sp|O02720|LEP_CANFA^Leptin^sigP	0.035	-0.521	0.055	0.248	0.165	0.686
c1067510_g1_i1^sp|P25101|EDNRA_HUMAN^7tm_1^sigP^Tm8	0.035	-1.13	0.165	0.533	0.44	1.57
c1060722_g2_i1	0.035	-1.647	0.319	0.717	1.044	2.691
c1074607_g1_i3	0.035	-0.46	0.055	0.232	0.141	0.601
c1031898_g1_i1^sp|Q92819|HAS2_HUMAN^Glyco_tranf_2_3^Tm5	0.035	-1.006	0.143	0.451	0.337	1.343
c1054352_g1_i1	0.035	-0.477	0.055	0.259	0.152	0.629
c1084417_g1_i1	0.035	-0.361	0.033	0.158	0.078	0.439
c1064348_g8_i1^sp|P35556|FBN2_HUMAN^sp|Q61555|FBN2_MOUSE^EGF_CA	0.035	-0.688	0.099	0.415	0.298	0.986
c1076054_g3_i1	0.035	-0.493	0.055	0.254	0.155	0.648
c399646_g1_i1	0.035	-0.484	0.055	0.226	0.121	0.605
c1069968_g1_i1^sp|Q15293|RCN1_HUMAN^sp|O93434|RCN1_TAKRU^EF-hand_7^sigP	0.035	-1.019	0.22	0.597	0.506	1.525
c1087011_g4_i6	0.035	-1.083	0.165	0.544	0.531	1.614
c1071040_g1_i1^sp|P19427|DERM_BOVIN^sp|Q07507|DERM_HUMAN^sigP	0.035	-0.848	0.066	0.288	0.267	1.115
c1081670_g1_i11^sp|Q9YIB4|CO1A1_CYNPY^Collagen^VWC^sigP^Tm1	0.035	-2.52	0.945	0.99	4.104	6.624
c1069224_g4_i2^sp|Q03277|PO11_SCICO	0.035	-0.855	0.33	0.723	0.199	1.054
c1068714_g1_i1^sp|P01137|TGFB1_HUMAN^sp|O19011|TGFB1_HORSE^TGFb_propeptide^sigP^Tm1	0.035	-0.416	0.044	0.201	0.068	0.484
c966126_g1_i1	0.035	-0.683	0.077	0.326	0.166	0.849
c1070729_g1_i1^sp|P62747|RHOB_RAT^Ras	0.035	-1.458	0.484	0.821	1.353	2.811
c1085285_g3_i2	0.035	-0.553	0.077	0.34	0.312	0.865
c1081013_g6_i1	0.035	-0.442	0.044	0.192	0.098	0.54
c1048922_g1_i2	0.035	-0.326	0.033	0.147	0.03	0.356
c1088538_g2_i3^sp|Q9HC56|PCDH9_HUMAN^sigP^Tm1	0.035	-0.26	0.022	0.102	0.028	0.288
c1076997_g5_i1	0.035	-0.402	0.022	0.122	0.131	0.533
c1091262_g2_i1	0.035	-1.205	0.121	0.403	0.38	1.585
c983084_g1_i1	0.035	-0.588	0.066	0.269	0.124	0.712
c1082310_g1_i1	0.035	-0.352	0.033	0.177	0.126	0.478
c1083985_g12_i4^sp|Q96MT3|PRIC1_HUMAN^PET	0.035	-0.647	0.088	0.35	0.249	0.896
c1091199_g2_i1^sp|P05997|CO5A2_HUMAN^COLFI^sigP	0.035	-1.409	0.495	0.82	1.498	2.907
c1062875_g1_i4^sp|Q9DE68|PGS2_COTJA^LRRNT^sigP	0.035	-0.31	0.044	0.198	0.107	0.417
c1079594_g3_i3^sp|B7ZR65|SOX9A_XENLA^sp|Q07869|PPARA_HUMAN^sp|Q9BG91|SOX9_CALJA^Sox_N^zf-C4	0.035	-1.932	0.154	0.491	0.449	2.381
c1089560_g1_i2	0.035	-0.568	0.055	0.256	0.192	0.76
c1081733_g2_i3	0.035	-0.991	0.055	0.239	0.074	1.065
c1073629_g1_i3^sp|Q91287|FGFR3_PLEWA^Pkinase_Tyr	0.035	-0.608	0.055	0.223	0.084	0.692
c1085721_g2_i1	0.035	-0.312	0.033	0.171	0.127	0.439
c1088206_g1_i1^sp|P82987|ATL3_HUMAN^TSP_1^sigP	0.035	-1.9	0.352	0.731	0.874	2.774
c1076675_g4_i1	0.035	-1.185	0.121	0.437	0.545	1.73
c1076177_g1_i2^sp|Q863H1|SFRP2_CANFA^NTR^sigP	0.035	-2.379	0.253	0.621	0.9	3.279
c1085780_g1_i2^sp|P14018|CLUS_COTJA^Clusterin^sigP	0.035	-0.691	0.055	0.229	0.154	0.845
c1085900_g6_i1^sp|P27987|IP3KB_HUMAN^IPK	0.035	-0.374	0.033	0.165	0.132	0.506
c1092483_g2_i1^Tm1	0.035	-1.53	0.505	0.82	1.446	2.976
c1090290_g1_i1^sp|Q99K41|EMIL1_MOUSE^EMI^sigP	0.035	-1.414	0.44	0.777	1.226	2.64
c1048818_g1_i1	0.035	-0.526	0.033	0.176	0.17	0.696
c1076343_g7_i1	0.035	-0.422	0.022	0.115	0.083	0.505
c1077188_g1_i1^sp|P00533|EGFR_HUMAN^sp|Q01279|EGFR_MOUSE^Recep_L_domain^sigP^Tm1	0.035	-1.068	0.198	0.564	0.554	1.622
c1081336_g8_i1^sp|A1L4L8|PL8L1_HUMAN	0.035	-0.378	0.044	0.195	0.136	0.514
c1048694_g1_i2	0.035	-1.097	0.11	0.389	0.269	1.366
c1085017_g2_i3^sp|Q8C6K9|CO6A6_MOUSE^sp|A2AX52|CO6A4_MOUSE^VWA^VWA_3^sigP	0.034	-1.261	0.132	0.479	0.182	1.443
c1072235_g1_i4^sp|P08802|K118A_XENLA^sp|Q6P864|K1C18_XENTR^sp|P08728|K1C19_BOVIN^Filament^sigP	0.034	-1.318	0.582	0.899	1.544	2.862
c1067238_g2_i3^sp|P11799|MYLK_CHICK^I-set	0.034	-0.807	0.088	0.382	0.241	1.048
c1069895_g1_i2^sp|G3V9R3|ST1D1_RAT^Sulfotransfer_1	0.034	-0.387	0.033	0.175	0.041	0.428
c1080567_g1_i1	0.034	-1.417	0.143	0.532	0.479	1.896
c924140_g2_i1	0.034	-0.489	0.033	0.176	0.056	0.545
c1092028_g1_i1^sp|Q9IBG7|KCP_XENLA^VWC	0.034	-0.584	0.055	0.283	0.153	0.737
c1087455_g1_i2^sp|P51890|LUM_CHICK^LRRNT^sigP	0.034	-2.626	0.363	0.77	0.99	3.616
c1075761_g5_i1	0.034	-1.427	0.297	0.753	0.874	2.301
c1073980_g6_i7	0.034	-1.2	0.11	0.455	0.356	1.556
c1080262_g2_i1^sp|P41970|ELK3_HUMAN^sp|P41971|ELK3_MOUSE^Ets	0.034	-0.882	0.088	0.442	0.326	1.208
c1088559_g3_i3^sp|Q5E9B7|CLIC1_BOVIN^sp|Q6MG61|CLIC1_RAT^GST_N_3	0.034	-1.391	0.626	0.9	1.704	3.095
c1089529_g3_i1	0.034	-1.161	0.022	0.121	0.087	1.248
c1086991_g3_i17^sp|P20774|MIME_HUMAN^sp|P19879|MIME_BOVIN^LRR_8^sigP	0.034	-2.166	0.297	0.692	0.871	3.037
c1084965_g1_i1	0.034	-0.269	0.022	0.136	0.098	0.367
c1087656_g4_i1	0.034	-0.294	0.022	0.141	0.034	0.328
c1087704_g2_i4^sp|Q501P1|FBLN7_MOUSE	0.034	-0.583	0.022	0.126	0.111	0.694
c1081005_g1_i1^sp|Q8TE57|ATS16_HUMAN^Pep_M12B_propep^sigP	0.034	-0.354	0.022	0.147	0.14	0.494
c1087116_g1_i1	0.034	-1.225	0.165	0.595	0.46	1.685
c1083312_g2_i1^sp|O15266|SHOX_HUMAN	0.034	-1.465	0.154	0.581	0.589	2.054
c1084355_g2_i4^sp|O15072|ATS3_HUMAN^Pep_M12B_propep^sigP	0.034	-0.483	0.055	0.27	0.123	0.606
c1076964_g2_i1^sp|Q90370|MAFB_COTJA^sp|Q90888|MAFB_CHICK^Maf_N	0.034	-0.626	0.055	0.272	0.161	0.787
c1059167_g1_i1^sp|P45883|ACBP_PELRI	0.034	-0.595	0.044	0.252	0.096	0.691
c1064348_g3_i1	0.034	-2.188	0.89	0.959	3.385	5.573
c1087589_g1_i1^sp|Q3ZBN5|ASPN_BOVIN^LRRNT^sigP^Tm1	0.034	-1.006	0.044	0.244	0.133	1.139
c1091809_g4_i1^sp|O19113|CTGF_PIG^VWC	0.034	-2.787	0.385	0.758	1.054	3.841
c862935_g2_i1	0.034	-0.403	0.022	0.139	0.08	0.483
c1066483_g2_i1	0.034	-0.663	0.044	0.242	0.075	0.738
c959265_g1_i1^sp|Q575S8|CYGB2_DANRE^Globin	0.034	-0.3	0.022	0.137	0.089	0.389
c1091502_g1_i4^sp|P20112|SPRC_PIG^sp|O93390|SPRC_COTJA^FOLN^sigP	0.034	-1.576	0.967	0.988	3.835	5.411
c1090656_g1_i1^sp|Q08380|LG3BP_HUMAN^SRCR^sigP^Tm1	0.034	-0.921	0.099	0.459	0.317	1.238
c1089385_g1_i1^sp|P04275|VWF_HUMAN^sp|Q28295|VWF_CANFA^VWD^sigP	0.034	-1.751	0.022	0.139	0.058	1.809
c1088518_g10_i3^sp|P13944|COCA1_CHICK^sp|Q60847|COCA1_MOUSE^Collagen^fn3^sigP	0.034	-0.325	0.033	0.184	0.054	0.379
c1076053_g3_i2^sp|Q5RJP7|PGFRL_RAT^sp|Q6PE55|PGFRL_MOUSE^Ig_2^sigP	0.034	-0.49	0.044	0.227	0.093	0.583
c1053505_g1_i1^sp|P46695|IEX1_HUMAN	0.034	-0.849	0.066	0.35	0.255	1.104
c1090261_g1_i1^sp|P21328|RTJK_DROME^RVT_1	0.034	-0.257	0.022	0.126	0.072	0.329
c1091199_g3_i1	0.034	-1.419	0.484	0.851	1.467	2.886
c1067760_g1_i1^sp|Q63772|GAS6_RAT^sp|Q61592|GAS6_MOUSE^Gla^sigP	0.034	-0.429	0.033	0.183	0.048	0.477
c1073771_g4_i3^sp|Q9C0I1|MTMRC_HUMAN^Myotub-related	0.034	-2.494	0.956	0.987	4.185	6.679
c1085559_g2_i3^sp|P67937|TPM4_PIG^sp|Q63610|TPM3_RAT^Tropomyosin_1	0.034	-1.243	0.725	0.943	2.151	3.394
c1091318_g4_i1^sp|P20909|COBA1_RAT^Collagen	0.034	-2.284	0.692	0.928	2.311	4.595
c1079024_g2_i1	0.034	-0.917	0.055	0.255	0.138	1.055
c1050484_g1_i1^sp|Q7ZXZ6|AUGN_XENLA	0.034	-0.261	0.022	0.144	0.092	0.353
c1084741_g3_i1	0.034	-1.029	0.088	0.394	0.287	1.316
c1080427_g1_i2^sp|P50592|TNF10_MOUSE^TNF^Tm1	0.034	-0.376	0.033	0.198	0.108	0.484
c1085405_g1_i1^sp|Q90ZH8|SX18A_XENLA^HMG_box_2^sigP^Tm1	0.034	-0.924	0.044	0.255	0.134	1.058
c1087068_g1_i4^sp|P55288|CAD11_MOUSE	0.034	-1.345	0.253	0.667	0.687	2.032
c1067427_g2_i1^sp|Q3TYX2|LRN4L_MOUSE^RVT_1^fn3^Tm1	0.034	-0.999	0.088	0.397	0.177	1.176
c1064520_g3_i4	0.034	-0.946	0.077	0.372	0.295	1.241
c1089089_g2_i1	0.034	-0.702	0.033	0.195	0.092	0.794
c1062718_g1_i2^sp|Q5M962|TM204_RAT^sigP^Tm4	0.034	-0.467	0.022	0.128	0.023	0.49
c1081540_g1_i1	0.034	-0.423	0.022	0.134	0.057	0.48
c1067201_g1_i1^sp|Q90839|DKK3_CHICK^Dickkopf_N^sigP	0.034	-1.432	0.066	0.294	0.152	1.584
c1088085_g7_i1	0.033	-1.545	0.121	0.503	0.394	1.939
c1061361_g2_i1^sp|P43026|GDF5_HUMAN^TGFb_propeptide	0.033	-0.758	0.033	0.226	0.141	0.899
c1088518_g12_i1	0.033	-2.402	0.275	0.735	0.992	3.394
c1091385_g2_i2^DUF1258	0.033	-1.31	0.077	0.406	0.207	1.517
c1078376_g4_i1^sp|F1N152|HTRA1_BOVIN^Kazal_1^sigP	0.033	-1.217	0.11	0.536	0.262	1.479
c1092519_g2_i2^sp|Q6P640|ACTC_XENTR^Actin	0.033	-0.964	0.989	1	5.28	6.244
c1086597_g2_i2^sp|P61622|ITA11_MOUSE^VWA^Tm1	0.033	-0.368	0.022	0.206	0.131	0.499
c1082501_g2_i1	0.033	-0.485	0.033	0.227	0.108	0.593
c1082748_g1_i11^sp|P27607|PGH2_CHICK^sp|Q05769|PGH2_MOUSE^An_peroxidase	0.033	-1.26	0.088	0.436	0.183	1.443
c1071673_g1_i2^sp|P11613|CXCR7_CANFA^sp|O89039|CXCR7_RAT^7tm_1^Tm7	0.033	-0.404	0.022	0.167	0.027	0.431
c1078639_g2_i2	0.033	-1.915	0.264	0.753	0.657	2.572
c1078041_g2_i1	0.033	-1.154	0.121	0.527	0.274	1.428
c1083100_g1_i1	0.033	-0.382	0.022	0.208	0.118	0.5
c1080167_g2_i1^sp|P24479|S10AB_CHICK^S_100	0.033	-1.481	0.813	0.974	2.43	3.911
c1070536_g3_i2^sp|Q60467|CO5A1_CRILO^COLFI	0.033	-1.864	0.352	0.833	0.944	2.808
c1082616_g4_i3^sp|Q640N1|AEBP1_MOUSE^sp|A2RUV9|AEBP1_RAT^F5_F8_type_C^sigP	0.033	-1.367	0.121	0.538	0.269	1.636
c1081200_g8_i1	0.033	-2.618	0.187	0.632	0.501	3.119
c1088518_g9_i1^sp|P13944|COCA1_CHICK	0.033	-0.519	0.033	0.239	0.034	0.553
c1063968_g1_i1^sp|Q9WUC6|TIMP2_CAVPO^TIMP^sigP	0.033	-1.621	0.286	0.768	0.643	2.264
c1084261_g1_i1	0.033	-1.688	0.363	0.822	1.051	2.739
c1078917_g4_i1	0.033	-2.295	0.473	0.87	1.415	3.71
c1055368_g3_i1^sp|Q99JY8|LPP3_MOUSE	0.033	-0.519	0.033	0.228	0.129	0.648
c1092550_g2_i1^LAP2alpha	0.033	-0.63	0.044	0.268	0.067	0.697
c1084244_g5_i1	0.033	-1.103	0.066	0.374	0.2	1.303
c1070536_g6_i1	0.033	-1.601	0.231	0.702	0.598	2.199
c1087062_g4_i1^sp|P09487|PPBT_BOVIN^sp|Q92058|PPBT_CHICK^Alk_phosphatase^sigP	0.033	-0.359	0.022	0.171	0.11	0.469
c1078752_g1_i1^sp|B6S2X2|CAMP_OPHHA^sp|B6S2X0|CAMP_NAJAT^Cystatin^sigP	0.033	-0.869	0.055	0.348	0.101	0.97
c1084833_g1_i1	0.033	-0.933	0.066	0.395	0.169	1.102
c1085649_g5_i1	0.033	-1.149	0.066	0.403	0.237	1.386
c1062568_g1_i1	0.033	-0.502	0.022	0.154	0.045	0.547
c1089329_g2_i1^sp|Q8IUL8|CILP2_HUMAN	0.033	-0.466	0.022	0.16	0.033	0.499
c1079807_g1_i1^sp|Q1RMU3|P4HA1_BOVIN^P4Ha_N^sigP	0.033	-1.582	0.582	0.886	1.437	3.019
c1075522_g4_i1	0.033	-1.086	0.11	0.523	0.249	1.335
c1086807_g3_i1	0.033	-1.693	0.143	0.582	0.358	2.051
c1048792_g3_i1^sp|P35556|FBN2_HUMAN^sp|Q61555|FBN2_MOUSE^EGF_CA^Tm1	0.033	-0.843	0.077	0.382	0.12	0.963
c1050577_g1_i1	0.033	-0.797	0.055	0.313	0.102	0.899
c1091175_g9_i1^sp|Q9HCU0|CD248_HUMAN^EGF^sigP^Tm1	0.033	-1.462	0.132	0.532	0.361	1.823
c1072879_g9_i3^sp|Q3SWX7|ANXA3_BOVIN^Annexin	0.033	-0.378	0.022	0.16	0.054	0.432
c1057610_g1_i1	0.033	-0.781	0.055	0.361	0.107	0.888
c1087690_g2_i4^sp|P17809|GTR1_MOUSE^sp|A1YEX3|ZBT25_GORGO^BTB^Sugar_tr^Tm12	0.033	-0.345	0.022	0.158	0.043	0.388
c1092147_g1_i2	0.033	-0.473	0.033	0.228	0.117	0.59
c1062262_g1_i2^sigP	0.033	-0.404	0.033	0.206	0.055	0.459
c1089967_g1_i1	0.033	-2.238	0.33	0.784	1.169	3.407
c1063718_g2_i2^sp|Q80UG6|F150B_MOUSE	0.033	-0.724	0.033	0.223	0.113	0.837
c1090359_g2_i2^sp|P98082|DAB2_HUMAN^PID	0.032	-1.22	0.11	0.58	0.209	1.429
c1088336_g2_i1	0.032	-1.137	0.044	0.398	0.057	1.194
c1055837_g2_i1^sp|Q90999|TGFR2_CHICK^sp|P37173|TGFR2_HUMAN^ecTbetaR2^sigP^Tm1	0.032	-0.329	0.011	0.13	0.013	0.342
c1087485_g1_i1^sp|O60285|NUAK1_HUMAN^Pkinase	0.032	-1.152	0.055	0.407	0.099	1.251
c1079613_g8_i1^sp|O08746|MATN2_MOUSE^sp|O00339|MATN2_HUMAN^EGF_CA^VWA	0.032	-0.688	0.033	0.255	0.042	0.73
c1064460_g1_i1^sp|Q5EA62|FBLN5_BOVIN^EGF_CA^sigP	0.032	-1.249	0.055	0.449	0.156	1.405
c1061235_g1_i1^sp|A9C3R8|RP65C_DANRE^sp|Q9YI25|RPE65_AMBTI^RPE65	0.032	-0.303	0.011	0.109	0.031	0.334
c1059102_g5_i1^sp|P57101|HAND2_XENLA^HLH	0.032	-0.264	0.011	0.112	0.011	0.275
c1053443_g1_i1^sp|Q9NT22|EMIL3_HUMAN^EMI	0.032	-0.472	0.022	0.195	0.058	0.53
c1045229_g1_i1^sp|O95025|SEM3D_HUMAN^Sema	0.032	-0.744	0.033	0.265	0.125	0.869
c1091370_g1_i2^sp|Q14766|LTBP1_HUMAN^TB^sigP	0.032	-1.032	0.066	0.444	0.102	1.134
c1037453_g1_i2^sp|P83242|MSMB_STRCA	0.032	-0.325	0.011	0.111	0.036	0.361
c1092240_g3_i3	0.032	-0.605	0.033	0.272	0.134	0.739
c1079787_g1_i1	0.032	-0.318	0.011	0.139	0.012	0.33
c1085297_g6_i1	0.032	-2.942	0.824	0.968	2.677	5.619
c1078324_g2_i1^sp|Q4L180|FIL1L_HUMAN	0.032	-0.884	0.055	0.368	0.114	0.998
c1053212_g1_i2^sp|P10123|RLBP1_BOVIN^CRAL_TRIO_N	0.032	-0.363	0.011	0.135	0.017	0.38
c1087667_g5_i1	0.032	-0.443	0.022	0.195	0.094	0.537
c1070937_g14_i1	0.032	-0.306	0.011	0.13	0.04	0.346
c1078639_g1_i1^sp|Q90953|CSPG2_CHICK	0.032	-2.103	0.231	0.787	0.775	2.878
c966944_g1_i1	0.032	-0.463	0.011	0.104	0.029	0.492
c1083255_g1_i2^sp|Q62507|COCH_MOUSE^sp|O43405|COCH_HUMAN^VWA	0.032	-0.768	0.011	0.135	0.016	0.784
c1078833_g3_i2	0.032	-0.655	0.033	0.259	0.108	0.763
c1079594_g4_i1^sp|Q9W757|SOX10_CHICK^sp|A5A763|SOX10_PIG^Sox_N	0.032	-0.652	0.011	0.112	0.043	0.695
c1079238_g1_i1	0.032	-0.389	0.011	0.123	0.049	0.438
c1036594_g1_i1	0.032	-0.695	0.022	0.188	0.036	0.731
c1084539_g5_i1	0.032	-0.31	0.011	0.108	0.016	0.326
c1083816_g1_i1^sp|O08628|PCOC1_RAT^CUB^sigP	0.032	-1.16	0.077	0.49	0.256	1.416
c1056132_g1_i3^sp|Q5XHI4|F115_XENLA^M60-like	0.032	-0.542	0.022	0.191	0.025	0.567
c1078092_g7_i1^sp|Q91901|PHS_XENLA^Pterin_4a	0.032	-0.674	0.022	0.233	0.035	0.709
c1089810_g7_i1	0.032	-1.228	0.044	0.328	0.273	1.501
c1064348_g2_i1	0.032	-0.304	0.011	0.14	0.013	0.317
c1071273_g1_i1^sp|P28827|PTPRM_HUMAN^Y_phosphatase	0.032	-0.391	0.011	0.132	0.014	0.405
c1080941_g2_i1^sp|Q9Z2P4|RGCC_RAT	0.032	-0.573	0.022	0.198	0.107	0.68
c1079004_g1_i1	0.032	-0.358	0.011	0.126	0.01	0.368
c1080315_g4_i2^sp|Q9PUF6|PGFRA_CHICK^Ig_2^sigP^Tm2	0.032	-1.527	0.088	0.575	0.273	1.8
c1080679_g1_i1^sp|Q6AY61|PRS23_RAT^sp|Q1WK23|PRS23_MACMU^Trypsin^sigP	0.032	-1.423	0.044	0.35	0.088	1.511
c1055390_g1_i1	0.032	-1.031	0.055	0.396	0.166	1.197
c1084883_g9_i1	0.032	-0.271	0.011	0.118	0.02	0.291
c1087744_g1_i2^sp|Q9R012|PLK2_RAT^sp|P53351|PLK2_MOUSE^Pkinase	0.032	-0.504	0.011	0.13	0.028	0.532
c1064516_g1_i4^sp|P28359|HXD10_MOUSE^sp|Q9PWM6|HXD9A_DANRE^Homeobox^Hox9_act	0.032	-0.394	0.022	0.187	0.036	0.43
c1080110_g1_i2^sp|P04574|CPNS1_PIG^sp|P04632|CPNS1_HUMAN	0.032	-0.625	0.033	0.3	0.069	0.694
c1069331_g2_i1	0.032	-1.151	0.044	0.383	0.088	1.239
c1080932_g5_i1	0.032	-0.364	0.011	0.142	0.061	0.425
c1083026_g8_i1^sp|O43827|ANGL7_HUMAN^Fibrinogen_C	0.032	-0.292	0.011	0.119	0.049	0.341
c1077703_g6_i1^sp|Q8K3K9|GIMA4_RAT^sp|Q9NUV9|GIMA4_HUMAN^DUF258^Tm1	0.031	-0.994	0.022	0.325	0.026	1.02
c1075276_g6_i1	0.031	-0.361	0.011	0.152	0.027	0.388
c1077444_g1_i1	0.031	-0.362	0.011	0.143	0.031	0.393
c1071574_g1_i1	0.031	-0.569	0.011	0.144	0.028	0.597
c1082325_g3_i1	0.031	-0.611	0.011	0.222	0.047	0.658
c1066921_g1_i1	0.031	-0.636	0.022	0.266	0.028	0.664
c1091677_g4_i1	0.031	-0.282	0.011	0.141	0.014	0.296
c1086872_g4_i1^sp|O97862|CYTC_RABIT^Cystatin^sigP	0.031	-1.027	0.022	0.291	0.047	1.074
c1044035_g1_i1	0.031	-0.533	0.011	0.165	0.024	0.557
c1011988_g1_i1^sp|Q8NCL9|APCDL_HUMAN^sigP	0.031	-0.774	0.011	0.216	0.037	0.811
c1067263_g6_i1	0.031	-0.624	0.011	0.227	0.032	0.656
c1087331_g6_i1^sp|Q66JF8|OSR1_XENTR^sp|P86413|OSR1_XENLA^zf-C2H2	0.031	-0.498	0.011	0.156	0.028	0.526
c1086920_g1_i2^sp|Q9W735|PRM1A_DANRE^Prominin^sigP^Tm5	0.031	-0.374	0.011	0.16	0.016	0.39
c1067048_g3_i1	0.031	-1.889	0.055	0.62	0.171	2.06
c567675_g1_i1^sp|Q5ZJU8|TP8L1_CHICK^DUF758	0.031	-0.478	0.011	0.19	0.041	0.519
c1087663_g4_i1	0.031	-0.607	0.011	0.217	0.025	0.632
c1086683_g1_i1^sp|Q3V1G4|OLM2B_MOUSE^sp|Q68BL8|OLM2B_HUMAN^OLF^sigP	0.031	-1.53	0.044	0.441	0.272	1.802
c1054166_g1_i1	0.031	-1.114	0.044	0.406	0.062	1.176
c1063581_g1_i1^sp|O75366|AVIL_HUMAN^Gelsolin	0.031	-1.246	0.066	0.539	0.196	1.442
c1067238_g3_i1	0.031	-0.587	0.011	0.207	0.019	0.606
c1085297_g4_i4^sp|P12105|CO3A1_CHICK^sp|P02461|CO3A1_HUMAN^COLFI^VWC^sigP^Tm1	0.031	-2.849	0.571	0.954	1.854	4.703
c1092516_g1_i1	0.031	-1.656	0.879	0.993	3.003	4.659
c1085348_g2_i5^sp|Q9QWJ9|NRP1_RAT^sp|P79795|NRP1_CHICK^sp|O14786|NRP1_HUMAN^CUB^F5_F8_type_C^sigP^Tm1	0.03	-1.183	0.022	0.409	0.042	1.225
c1079781_g4_i1	0.029	-0.444	0	0.114	0	0.444
c1063993_g1_i1^sp|P14381|YTX2_XENLA^Exo_endo_phos^Tm2	0.029	-0.263	0	0.102	0	0.263
c1070854_g1_i1^sp|Q14005|IL16_HUMAN^PDZ	0.029	-0.344	0	0.132	0	0.344
c1044096_g1_i1^sp|O93512|GFRA4_CHICK^GDNF^sigP	0.029	-0.282	0	0.102	0	0.282
c1086148_g3_i2^sp|O77469|FBLN1_CAEEL^sp|Q75N90|FBN3_HUMAN^TNFR_c6	0.029	-0.288	0	0.103	0	0.288
c1089144_g5_i2	0.029	-0.323	0	0.133	0	0.323
c1063505_g1_i1	0.029	-0.397	0	0.144	0	0.397
c1091470_g3_i2^sp|O94823|AT10B_HUMAN^E1-E2_ATPase^Tm8	0.029	-0.297	0	0.118	0	0.297
c1083413_g13_i1	0.029	-0.26	0	0.118	0	0.26
c1080726_g1_i1^sp|Q6UWH4|F198B_HUMAN^Tm1	0.029	-0.291	0	0.102	0	0.291
c1086159_g2_i2^sp|Q5RF01|LRC32_PONAB^LRR_8^sigP^Tm1	0.029	-0.354	0	0.134	0	0.354
c1086601_g3_i1	0.029	-0.27	0	0.123	0	0.27
c1079649_g5_i1	0.029	-0.343	0	0.129	0	0.343
c586911_g1_i1^sigP	0.029	-0.287	0	0.103	0	0.287
c1075854_g3_i1^sp|Q9Z0S2|LHX2_MOUSE^LIM	0.029	-0.277	0	0.111	0	0.277
c1079093_g3_i1	0.029	-0.503	0	0.116	0	0.503
