# Supplementary material for: Transcriptomic landscape of the blastema niche in regenerating adult axolotl limbs at single-cell resolution
Source: Nat Commun. 2018 Dec 4;9:5153. doi: 10.1038/s41467-018-07604-0 (PMC6279788; doi:10.1038/s41467-018-07604-0)
Supplement: Supplementary file 13 — Supplementary Data 11 [file 41467_2018_7604_MOESM13_ESM.xlsx]

## Sheet: Sheet1
Supplementary Data 11. Cartilage markers defined by URD at medium-bud blastema stage.
gene	AUCPR	exp.fc	posFrac	posFrac_rest	nTrans	nTrans_rest
c1070835_g1_i3^sp|Q6P4Z2|CO2A1_XENTR^COLFI	0.94	3.449	1	0.989	8.925	5.476
c1090859_g5_i1^sp|Q6ZRP5|YD019_HUMAN	0.939	3.509	0.994	0.25	4.267	0.758
c1056928_g1_i3^sp|Q8NHW6|OTOSP_HUMAN	0.932	3.639	1	0.631	5.763	2.124
c1054006_g1_i1	0.912	3.252	1	0.306	4.288	1.036
c1078793_g10_i3	0.911	3.357	0.994	0.38	4.801	1.444
c1063422_g5_i1^sp|P17404|LECT1_BOVIN	0.902	3.498	1	0.405	5.05	1.552
c1086150_g1_i1^sp|P20908|CO5A1_HUMAN^sp|Q61245|COBA1_MOUSE^Collagen	0.897	3.187	1	0.512	4.973	1.786
c1068831_g1_i2^sp|Q07643|CO9A2_MOUSE^Collagen^sigP	0.892	3.099	1	0.694	5.891	2.792
c1074832_g2_i1^sp|O89029|MATN4_MOUSE^EGF	0.879	3.025	1	0.754	6.011	2.986
c1080932_g3_i1^sp|P16112|PGCA_HUMAN^sp|P07898|PGCA_CHICK^Sushi	0.872	3.031	0.989	0.31	4.13	1.099
c1092367_g4_i1^sp|Q9UL49|TCFL5_HUMAN	0.861	2.946	0.994	0.515	4.768	1.822
c1090494_g6_i2^sp|P20849|CO9A1_HUMAN^sp|Q05722|CO9A1_MOUSE^sp|Q5ZIQ3|HNRPK_CHICK^Collagen^ROKNT	0.853	2.676	1	0.913	6.364	3.688
c1086150_g2_i1	0.845	3.009	0.989	0.497	4.685	1.676
c1088283_g1_i2^sp|P05099|MATN1_CHICK^VWA^sigP	0.833	3.537	0.887	0.196	4.08	0.543
c1091318_g4_i1^sp|P20909|COBA1_RAT^Collagen	0.804	2.298	1	0.903	6.29	3.992
c1079438_g3_i1^sp|Q90944|EPYC_CHICK^LRR_8^sigP	0.8	2.54	0.915	0.13	2.895	0.355
c1053649_g1_i1	0.757	3.624	0.898	0.286	4.475	0.851
c1090000_g4_i1^sp|P57093|PAHX_RAT^sp|Q28HK1|UCMA_XENTR^PhyH^sigP	0.75	2.615	0.927	0.321	3.565	0.95
c1071059_g3_i1	0.731	3.049	0.836	0.179	3.555	0.506
c1061064_g1_i1	0.706	2.734	0.915	0.284	3.663	0.929
c1085518_g2_i1	0.698	2.142	0.887	0.201	2.688	0.546
c1077674_g1_i4^sp|Q802A9|FGFP2_CHICK^FGF-BP1	0.667	1.362	0.661	0.033	1.451	0.089
c1092367_g7_i1^sp|P32017|CO9A3_CHICK	0.635	1.879	0.904	0.176	2.408	0.529
c1082822_g1_i1	0.612	1.674	0.684	0.069	1.879	0.205
c1087704_g2_i4^sp|Q501P1|FBLN7_MOUSE	0.603	2.207	0.571	0.061	2.374	0.167
c1068405_g1_i2^sp|Q9UKZ9|PCOC2_HUMAN^NTR	0.597	2.135	0.842	0.23	2.765	0.63
c1080932_g5_i1	0.596	1.385	0.667	0.066	1.547	0.162
c1073453_g1_i2^sp|Q66KU1|CLC3A_XENLA^Lectin_C^sigP^Tm1	0.594	1.008	0.469	0.019	1.062	0.054
c1085518_g3_i1^EF-hand_6	0.577	1.377	0.718	0.097	1.592	0.215
c1090049_g1_i3^sp|Q6UX34|CB082_HUMAN^sigP^Tm2	0.575	1.401	0.531	0.047	1.529	0.128
c1056132_g1_i3^sp|Q5XHI4|F115_XENLA^M60-like	0.574	1.499	0.785	0.103	1.766	0.267
c1084741_g3_i1	0.572	1.924	0.847	0.316	2.796	0.872
c1087940_g6_i1	0.571	2.172	0.944	0.378	3.462	1.29
c1078300_g2_i2^sp|Q8TDX6|CGAT1_HUMAN^CHGN^Tm1	0.565	1.129	0.61	0.052	1.256	0.127
c1084565_g1_i1	0.564	1.892	1	0.868	5.307	3.415
c1085230_g3_i2^sp|Q5R7B3|UGDH_PONAB^UDPG_MGDP_dh_C	0.561	1.866	0.842	0.224	2.518	0.652
c1091348_g1_i3^sp|Q2HJ89|FKB10_BOVIN^sp|Q61576|FKB10_MOUSE^FKBP_C^sigP	0.555	1.144	1	0.978	5.491	4.347
c1037900_g1_i2	0.549	0.792	0.35	0.018	0.828	0.036
c1080932_g4_i1	0.549	1.433	0.763	0.088	1.685	0.252
c1092483_g2_i1^Tm1	0.548	1.662	0.994	0.777	4.262	2.6
c1090132_g7_i1	0.543	0.725	0.362	0.016	0.773	0.048
c1068993_g1_i2^sp|Q8MJ24|LOXL4_BOVIN^sp|Q96JB6|LOXL4_HUMAN^SRCR^sigP	0.539	1.098	0.48	0.036	1.196	0.098
c1082310_g1_i1	0.534	1.309	0.638	0.108	1.543	0.234
c1081603_g3_i1^sp|Q17RW2|COOA1_HUMAN^Collagen	0.533	1.479	0.814	0.199	1.943	0.464
c1079594_g3_i3^sp|B7ZR65|SOX9A_XENLA^sp|Q07869|PPARA_HUMAN^sp|Q9BG91|SOX9_CALJA^Sox_N^zf-C4	0.526	2.22	0.972	0.407	4.033	1.813
c1063993_g1_i1^sp|P14381|YTX2_XENLA^Exo_endo_phos^Tm2	0.51	0.965	0.492	0.045	1.065	0.1
c1082084_g3_i1	0.497	1.267	0.627	0.09	1.498	0.231
c638932_g1_i1	0.496	0.424	0.124	0.004	0.436	0.012
c1078897_g2_i2^Tm1	0.492	1.696	0.989	0.598	3.883	2.187
c1082321_g6_i1	0.477	1.686	0.847	0.281	2.522	0.836
c1040708_g3_i1	0.467	0.862	0.424	0.039	0.953	0.091
c876219_g1_i1^sp|Q86YL7|PDPN_HUMAN^Podoplanin^sigP^Tm2	0.464	1.406	0.87	0.366	2.326	0.92
c1070854_g1_i1^sp|Q14005|IL16_HUMAN^PDZ	0.463	0.986	0.565	0.067	1.159	0.173
c1079685_g1_i1^sp|Q9EQX4|AIF1L_MOUSE	0.462	0.926	0.621	0.061	1.101	0.175
c1088969_g2_i2^sp|O94875|SRBS2_HUMAN^SH3_2	0.46	0.83	0.531	0.063	0.957	0.127
c1079807_g1_i1^sp|Q1RMU3|P4HA1_BOVIN^P4Ha_N^sigP	0.447	1.15	0.994	0.852	3.923	2.773
c1092224_g1_i2^sp|Q5RDN9|YPEL2_PONAB^Yippee-Mis18	0.445	1.276	0.734	0.158	1.696	0.42
c1055390_g1_i1	0.443	1.471	0.887	0.31	2.358	0.887
c1076053_g3_i2^sp|Q5RJP7|PGFRL_RAT^sp|Q6PE55|PGFRL_MOUSE^Ig_2^sigP	0.44	1.172	0.746	0.148	1.537	0.365
c1081803_g1_i2^sp|Q80WM5|HPLN3_MOUSE^V-set^sigP	0.44	1.802	0.949	0.413	3.404	1.602
c1085741_g2_i1	0.439	1.388	0.831	0.307	2.145	0.757
c1085649_g5_i1	0.434	1.537	0.887	0.319	2.592	1.055
c1086601_g3_i1	0.432	0.788	0.531	0.063	0.929	0.141
c1087728_g3_i1	0.426	0.374	0.249	0.019	0.415	0.041
c1084443_g4_i2^sp|Q99584|S10AD_HUMAN	0.412	1.028	0.712	0.166	1.346	0.318
c1066483_g2_i1	0.408	1.273	0.774	0.16	1.763	0.49
c1086035_g3_i1	0.401	1.05	0.791	0.197	1.388	0.338
c1090138_g1_i1^sp|Q5RBR0|SH3R1_PONAB^sp|Q69ZI1|SH3R1_MOUSE^zf-RING_2	0.4	1.023	0.576	0.116	1.278	0.255
c1666813_g1_i1	0.4	0.433	0.169	0.015	0.47	0.037
c1033248_g1_i1	0.397	0.598	0.384	0.039	0.708	0.11
c1084256_g4_i2^sp|Q6ZTI6|F101A_HUMAN	0.395	1.194	0.689	0.17	1.631	0.437
c1071549_g1_i1^sp|Q60967|PAPS1_MOUSE^APS_kinase	0.389	1.29	0.921	0.503	2.568	1.278
c1072098_g2_i1^sp|Q0P5P2|CQ067_HUMAN^Tm1	0.388	0.593	0.277	0.033	0.679	0.086
c1032222_g1_i1^sp|P15169|CBPN_HUMAN^sp|Q2KJ83|CBPN_BOVIN^Peptidase_M14^sigP	0.387	0.279	0.186	0.017	0.317	0.038
c1084565_g2_i1^sp|Q8CG08|CTHR1_RAT^RVT_1	0.387	1.301	0.881	0.373	2.308	1.007
c1075963_g1_i1^sp|O75340|PDCD6_HUMAN	0.385	1.159	0.887	0.443	2.158	0.999
c1050484_g1_i1^sp|Q7ZXZ6|AUGN_XENLA	0.385	0.827	0.548	0.084	1.043	0.216
c1063816_g1_i4^sp|Q6PJG2|CN043_HUMAN^sp|Q28H62|CYTM1_XENTR	0.384	0.795	0.531	0.071	1.001	0.206
c1076557_g4_i5^sp|Q95LA1|FMO3_CANFA^FMO-like^Tm1	0.384	0.336	0.22	0.021	0.381	0.045
c1089246_g2_i1	0.383	1.368	0.797	0.309	2.269	0.901
c1083761_g6_i1	0.374	0.328	0.198	0.019	0.377	0.049
c1074757_g4_i1	0.37	1.164	0.74	0.236	1.766	0.602
c1077913_g2_i1	0.37	1.159	0.751	0.249	1.784	0.625
c1083100_g1_i1	0.366	0.936	0.621	0.142	1.273	0.337
c817663_g1_i1^sp|Q98SV0|SELPB_DANRE	0.36	0.308	0.124	0.012	0.349	0.041
c1086641_g1_i1^sp|O75718|CRTAP_HUMAN^sigP	0.348	1.082	0.915	0.509	2.355	1.273
c838868_g1_i1	0.344	0.442	0.333	0.045	0.566	0.124
c1076927_g2_i1^sp|P07341|ALDOB_CHICK^Glycolytic^Tm1	0.344	1.029	0.842	0.466	2.147	1.118
c1087116_g1_i1	0.343	1.119	0.898	0.527	2.573	1.454
c1080184_g6_i1	0.342	0.425	0.311	0.042	0.531	0.106
c1048973_g1_i3^sp|O00292|LFTY2_HUMAN^TGFb_propeptide^sigP	0.339	0.829	0.107	0.017	0.872	0.043
c1085316_g1_i1	0.334	0.989	0.621	0.135	1.429	0.44
c1074637_g3_i1	0.333	1.114	0.797	0.383	2.065	0.951
c1054352_g1_i1	0.332	0.962	0.593	0.203	1.418	0.456
c1052959_g1_i1	0.325	1.142	0.734	0.276	1.947	0.805
c1053212_g1_i2^sp|P10123|RLBP1_BOVIN^CRAL_TRIO_N	0.322	0.761	0.452	0.086	1.012	0.251
c1058529_g1_i1^sp|Q8N4T0|CBPA6_HUMAN^Propep_M14	0.322	0.775	0.582	0.12	1.081	0.306
c1084098_g2_i2	0.32	1.347	0.836	0.32	2.556	1.209
c1089144_g5_i2	0.319	0.657	0.435	0.085	0.871	0.214
c1084456_g2_i3^sp|P21328|RTJK_DROME^sp|P16423|POLR_DROME^RVT_1	0.319	0.546	0.311	0.063	0.672	0.126
c1070833_g6_i1^sp|Q6PGT3|TRFEB_XENLA^sp|P20233|TRFEA_XENLA^Transferrin	0.315	0.435	0.277	0.044	0.561	0.126
c1083985_g12_i4^sp|Q96MT3|PRIC1_HUMAN^PET	0.312	1.016	0.763	0.28	1.721	0.705
c1091677_g4_i1	0.31	0.593	0.418	0.097	0.792	0.199
c1078136_g3_i5^sp|O00469|PLOD2_HUMAN^2OG-FeII_Oxy^sigP	0.304	0.827	0.605	0.176	1.258	0.431
c1072597_g5_i1	0.301	0.686	0.424	0.106	0.927	0.241
c1062836_g4_i3^sp|Q9XSW9|LEP_SMICR^sp|O02720|LEP_CANFA^Leptin^sigP	0.299	0.926	0.61	0.188	1.445	0.519
c1054859_g1_i1^sp|Q86YW7|GPHB5_HUMAN^Cys_knot^sigP	0.298	0.324	0.181	0.031	0.402	0.078
c1061235_g1_i1^sp|A9C3R8|RP65C_DANRE^sp|Q9YI25|RPE65_AMBTI^RPE65	0.297	0.628	0.356	0.071	0.859	0.231
c1083855_g1_i1^sp|P21956|MFGM_MOUSE^EGF^sigP^Tm1	0.294	0.921	0.751	0.329	1.714	0.793
c1066921_g1_i1	0.292	0.886	0.638	0.202	1.386	0.5
c1009640_g1_i1	0.292	1.286	0.616	0.21	2.188	0.902
c1086557_g2_i2^sp|Q9R062|GLYG_MOUSE^Glyco_transf_8	0.292	0.665	0.497	0.153	0.977	0.312
c1066089_g4_i3^sp|Q9R2C1|SERP1_RAT	0.283	0.907	0.768	0.37	1.825	0.918
c1081945_g1_i1^sp|Q5R941|FKB14_PONAB^sp|P59024|FKB14_MOUSE^EF-hand_7^FKBP_C^sigP	0.281	0.861	0.723	0.341	1.626	0.765
c1066350_g1_i1^sp|P27093|INHBB_CHICK^TGFb_propeptide^sigP	0.281	0.35	0.237	0.047	0.468	0.118
c1080292_g12_i1	0.278	0.64	0.525	0.12	0.975	0.335
c1078442_g1_i1^sp|Q9NZU5|LMCD1_HUMAN^PET	0.272	0.905	0.678	0.196	1.626	0.721
c1048792_g3_i1^sp|P35556|FBN2_HUMAN^sp|Q61555|FBN2_MOUSE^EGF_CA^Tm1	0.272	0.878	0.734	0.316	1.671	0.793
c1079465_g6_i1^sp|P78539|SRPX_HUMAN^Sushi^sigP	0.269	0.928	0.814	0.43	2.07	1.142
c1081013_g6_i1	0.269	0.619	0.576	0.133	1.051	0.432
c1088559_g3_i3^sp|Q5E9B7|CLIC1_BOVIN^sp|Q6MG61|CLIC1_RAT^GST_N_3	0.267	0.84	0.983	0.871	3.757	2.917
c1073629_g1_i3^sp|Q91287|FGFR3_PLEWA^Pkinase_Tyr	0.266	0.863	0.531	0.172	1.396	0.533
c1074701_g1_i4^sp|O75363|BCAS1_HUMAN	0.265	0.363	0.226	0.05	0.488	0.125
c1072462_g3_i3^sp|Q9W7M6|LDHA_AMBME	0.265	0.882	0.955	0.757	3.11	2.228
c1080995_g2_i1^sp|Q5ZLK5|P4HA2_CHICK^P4Ha_N^sigP	0.26	0.701	0.593	0.211	1.165	0.464
c1061864_g2_i1^sp|Q8NFL0|B3GN7_HUMAN^Galactosyl_T	0.259	0.435	0.407	0.091	0.702	0.267
c1088068_g1_i5^sp|Q2EF74|SUMO1_SPETR^Rad60-SLD	0.258	1.08	0.977	0.811	4.261	3.181
c1069968_g1_i1^sp|Q15293|RCN1_HUMAN^sp|O93434|RCN1_TAKRU^EF-hand_7^sigP	0.258	0.826	0.814	0.544	2.186	1.36
c1085285_g3_i2	0.254	0.804	0.689	0.277	1.524	0.72
c928083_g1_i1	0.252	0.337	0.237	0.056	0.498	0.161
c1058542_g2_i1	0.249	0.96	0.655	0.254	2.079	1.119
c1091138_g1_i1^sp|P55108|BMP3B_RAT^TGFb_propeptide^sigP	0.243	0.278	0.249	0.058	0.452	0.174
c1048818_g1_i1	0.239	0.359	0.48	0.127	0.983	0.624
c1086679_g1_i9^sp|Q9V3A4|CSUP_DROME^sp|Q31125|S39A7_MOUSE^sp|Q5TJF6|S39A7_CANFA^Zip^sigP^Tm4	0.235	0.733	0.842	0.609	2.194	1.461
c1075761_g5_i1	0.235	0.799	0.921	0.701	2.929	2.13
c1089938_g3_i1	0.234	0.732	0.74	0.394	1.662	0.93
c1090290_g1_i1^sp|Q99K41|EMIL1_MOUSE^EMI^sigP	0.234	0.862	0.955	0.732	3.319	2.457
c1067263_g6_i1	0.23	0.526	0.576	0.168	1.081	0.555
c1092061_g2_i1	0.229	0.755	0.718	0.329	1.651	0.896
c1010396_g1_i2	0.228	0.866	0.808	0.405	2.192	1.326
c1080299_g6_i1	0.227	0.824	0.944	0.618	3.712	2.888
c1079789_g1_i1^sp|Q9UKI2|BORG2_HUMAN^PBD	0.226	0.758	0.751	0.325	1.716	0.958
c1068365_g2_i1^sp|P04075|ALDOA_HUMAN^Glycolytic	0.224	0.723	0.989	0.897	3.852	3.129
c1084539_g5_i1	0.224	0.328	0.282	0.079	0.596	0.268
c1088792_g2_i3^sp|Q06441|TSP4_XENLA^COMP^sigP	0.223	0.934	0.96	0.67	3.538	2.604
c1080686_g3_i2	0.218	0.719	0.819	0.512	2.03	1.311
c1085718_g3_i1^sp|Q6PF39|RUNX1_XENLA^Runt	0.217	0.389	0.328	0.107	0.656	0.267
c1055731_g1_i1^Tm3	0.217	0.513	0.266	0.09	1.028	0.515
c1084111_g4_i1	0.217	0.476	0.458	0.16	0.894	0.418
c1086184_g2_i1^sp|P54852|EMP3_HUMAN^sp|Q9QYW5|EMP3_RAT^PMP22_Claudin^sigP^Tm4	0.216	0.625	0.655	0.353	1.452	0.827
c1043395_g2_i1	0.214	0.633	0.655	0.32	1.414	0.781
c1049295_g1_i1	0.214	0.376	0.328	0.11	0.671	0.295
c1067077_g2_i1	0.214	0.526	0.52	0.203	1.028	0.502
c1073916_g4_i1^sp|Q6P4J6|DDIT4_XENTR^RTP801_C	0.211	0.748	0.593	0.294	1.758	1.01
c1086920_g1_i2^sp|Q9W735|PRM1A_DANRE^Prominin^sigP^Tm5	0.208	0.411	0.35	0.126	0.728	0.317
c1050336_g2_i3^sp|Q3UKU1|ELL2_MOUSE^ELL	0.208	0.469	0.616	0.235	1.113	0.644
c1077143_g1_i1	0.204	0.505	0.339	0.125	1.013	0.508
c1092782_g1_i1^sp|O35490|BHMT1_MOUSE^sp|Q5I597|BHMT1_BOVIN^S-methyl_trans	0.203	0.449	0.661	0.3	1.344	0.895
c1071657_g4_i3^sp|Q504Y2|PKDCC_HUMAN^Pkinase^Tm2	0.202	0.346	0.367	0.13	0.704	0.358
c1069215_g3_i1^sp|Q92122|KPYK_XENLA^PK	0.201	0.575	0.949	0.808	2.926	2.351
c1084261_g1_i1	0.201	0.669	0.96	0.774	3.255	2.586
c1084913_g3_i1	0.201	0.51	0.593	0.215	1.256	0.746
c1068935_g1_i7^sp|Q9PU85|PIM3_COTJA^Pkinase	0.2	0.661	0.621	0.316	1.642	0.981
c1072646_g1_i1^sp|P26044|RADI_PIG	0.195	0.648	0.977	0.786	3.336	2.688
c1087690_g3_i1^sp|P17809|GTR1_MOUSE^sp|P27674|GTR1_BOVIN^Sugar_tr^Tm3	0.194	0.705	0.718	0.376	2.119	1.414
c1084355_g2_i4^sp|O15072|ATS3_HUMAN^Pep_M12B_propep^sigP	0.191	0.391	0.525	0.223	0.922	0.531
c1037026_g1_i1	0.19	0.707	0.746	0.474	2.3	1.593
c1077387_g1_i1	0.187	0.336	0.362	0.147	0.749	0.413
c1087690_g2_i4^sp|P17809|GTR1_MOUSE^sp|A1YEX3|ZBT25_GORGO^BTB^Sugar_tr^Tm12	0.186	0.291	0.311	0.129	0.624	0.333
c1062384_g1_i3^sp|Q6GL62|ID4_XENTR^HLH	0.185	0.43	0.458	0.228	1.011	0.581
c1074243_g4_i5	0.182	0.571	0.915	0.755	2.991	2.42
c1086583_g3_i1	0.181	0.327	0.463	0.199	0.847	0.52
c1081200_g8_i1	0.181	0.68	0.876	0.571	3.63	2.95
c1092292_g5_i1	0.174	0.489	0.87	0.568	2.119	1.63
c1090359_g2_i2^sp|P98082|DAB2_HUMAN^PID	0.171	0.467	0.791	0.521	1.785	1.318
c1062795_g1_i1^sp|Q66KC9|DACT1_XENTR^sp|Q8QG92|DCT1B_XENLA	0.171	0.475	0.78	0.429	1.721	1.246
c1047789_g1_i2^sp|P19382|SNAI1_XENLA^sp|P41809|HKR1_YEAST^zf-C2H2_6	0.171	0.572	0.678	0.482	2.3	1.728
c1090355_g4_i1	0.168	0.254	0.52	0.246	0.924	0.67
c1091100_g4_i1	0.168	0.311	0.977	0.843	4.032	3.721
c1045229_g1_i1^sp|O95025|SEM3D_HUMAN^Sema	0.167	0.284	0.48	0.222	1.083	0.799
c1076009_g3_i1	0.167	0.262	0.153	0.08	0.524	0.262
c1087063_g1_i1^sp|P13696|PEBP1_BOVIN^PBP	0.162	0.372	0.599	0.343	1.278	0.906
c1083154_g3_i1^sp|Q28985|IBP5_PIG^IGFBP^sigP	0.162	0.287	0.469	0.25	0.952	0.665
c1091809_g4_i1^sp|O19113|CTGF_PIG^VWC	0.162	0.519	0.893	0.716	4.216	3.697
c1090344_g3_i2^sp|Q9D3S9|CPVL_MOUSE	0.162	0.313	0.571	0.313	1.11	0.797
c1071119_g1_i1^sp|P34741|SDC2_HUMAN^Syndecan^sigP^Tm1	0.156	0.332	0.751	0.457	1.736	1.404
c1081812_g2_i1^sp|Q9Z206|ARHG8_MOUSE^sp|Q7Z628|ARHG8_HUMAN	0.155	0.385	0.808	0.548	2.111	1.726
c1070729_g1_i1^sp|P62747|RHOB_RAT^Ras	0.154	0.312	0.938	0.784	3.029	2.717
c1075428_g2_i1	0.154	0.333	0.605	0.388	1.377	1.044
c863684_g1_i1	0.153	0.355	0.785	0.552	1.805	1.45
c1073980_g6_i7	0.153	0.392	0.633	0.41	1.849	1.457
c1057085_g1_i1	0.152	0.361	0.723	0.548	1.915	1.554
c1083816_g1_i1^sp|O08628|PCOC1_RAT^CUB^sigP	0.146	0.283	0.695	0.437	1.616	1.333
c966944_g1_i1	0.143	0.258	0.136	0.093	0.695	0.437
c1090245_g1_i1^sp|P43121|MUC18_HUMAN^V-set^sigP^Tm1	0.137	-0.269	0.492	0.267	0.866	1.135
c1051578_g1_i3^sp|Q6Y4Q5|MMP3_CANFA^sp|P09237|MMP7_HUMAN^PG_binding_1^sigP	0.13	-0.612	0.294	0.191	0.743	1.355
c1079594_g4_i1^sp|Q9W757|SOX10_CHICK^sp|A5A763|SOX10_PIG^Sox_N	0.129	-0.452	0.147	0.101	0.257	0.709
c1087589_g1_i1^sp|Q3ZBN5|ASPN_BOVIN^LRRNT^sigP^Tm1	0.129	0.335	0.237	0.232	1.389	1.054
c1062486_g2_i1	0.126	-0.424	0.153	0.11	0.243	0.667
c1091385_g2_i2^DUF1258	0.125	-0.333	0.537	0.367	1.167	1.5
c1085744_g1_i2^sp|P02133|HBB2_XENLA	0.125	0.482	0.282	0.252	1.315	0.833
c1077497_g1_i2	0.125	-0.252	0.282	0.199	0.466	0.718
c1089003_g1_i2	0.124	-0.351	0.599	0.41	1.404	1.755
c1034953_g1_i2^sp|A1YQ92|ODAM_MACMU	0.124	-0.476	0.102	0.08	0.42	0.896
c1067201_g1_i1^sp|Q90839|DKK3_CHICK^Dickkopf_N^sigP	0.121	-0.493	0.367	0.27	1.085	1.578
c1058578_g1_i1	0.12	-1.022	0.186	0.146	0.467	1.489
c1078760_g6_i3^sp|Q8CFG0|SULF2_MOUSE	0.115	-0.301	0.373	0.29	0.683	0.984
c1090231_g1_i5	0.115	-0.258	0.192	0.164	0.272	0.53
c1089279_g1_i1^sp|P27177|PRIO_CHICK^sp|P51780|PRIO_TRIVU^Prion_bPrPp^sigP^Tm3	0.115	-0.455	0.198	0.168	0.338	0.793
c1084244_g5_i1	0.113	-0.464	0.463	0.343	0.839	1.303
c1082824_g3_i2^sp|P26007|ITA6_CHICK^FG-GAP^sigP^Tm1	0.113	-0.419	0.192	0.17	0.345	0.764
c1076638_g11_i2^sp|P70082|H2AJ_CHICK	0.111	-0.579	0.356	0.331	1.23	1.809
c1079646_g1_i1^ApoL^sigP	0.111	-0.609	0.147	0.141	0.408	1.017
c1087910_g2_i1	0.111	-0.304	0.169	0.155	0.256	0.56
c1088810_g1_i7^sp|Q02388|CO7A1_HUMAN^sp|P0C728|LF3_EBVG^VWA^sigP	0.111	-0.276	0.226	0.204	0.331	0.607
c1083022_g2_i1	0.11	-0.816	0.215	0.193	0.39	1.206
c1085700_g1_i2^sp|Q9H098|F107B_HUMAN^DUF1151	0.11	-0.544	0.497	0.413	0.895	1.439
c1083682_g1_i1	0.11	-0.946	0.65	0.495	1.481	2.427
c1091614_g1_i1^sp|Q76KB1|HS2ST_CHICK^sp|Q7LGA3|HS2ST_HUMAN^Sulfotransfer_2	0.109	-0.25	0.311	0.273	0.434	0.684
c1088966_g3_i1	0.108	-0.29	0.339	0.329	1.044	1.334
c1074571_g7_i2	0.108	-0.333	0.271	0.246	0.413	0.746
c1066928_g1_i1	0.108	-0.902	0.497	0.408	1.079	1.981
c1089935_g2_i1^Tm1	0.108	-0.472	0.169	0.165	0.394	0.866
c1085392_g2_i2^sp|Q8JG54|RGMA_CHICK^RGM_N	0.106	-0.304	0.525	0.466	1.088	1.392
c1073581_g1_i6^sp|P60825|CIRBP_RAT^RRM_1^sigP	0.106	-0.259	0.384	0.34	0.542	0.801
c1081202_g2_i2	0.106	-0.312	0.356	0.324	0.559	0.871
c1088054_g1_i2^sp|P07942|LAMB1_HUMAN^Laminin_EGF	0.106	-0.302	0.65	0.548	1.168	1.47
c1090214_g1_i1^sp|Q0UJJ7|NST1_PHANO	0.106	-0.279	0.356	0.333	0.627	0.906
c1086412_g3_i1	0.105	-0.447	0.362	0.328	0.635	1.082
c1086681_g2_i1^sp|P55058|PLTP_HUMAN	0.105	-0.433	0.35	0.327	0.537	0.97
c1085780_g1_i2^sp|P14018|CLUS_COTJA^Clusterin^sigP	0.105	-0.522	0.22	0.219	0.341	0.863
c1086792_g2_i5^sp|P63269|ACTH_RAT	0.104	-0.469	0.232	0.24	0.548	1.017
c1020875_g2_i1^sp|P10785|HBB1_TRICR^Globin	0.104	0.252	0.893	0.908	3.658	3.406
c1075369_g1_i6^sp|Q91154|MYF5_NOTVI^Basic	0.104	-0.43	0.107	0.119	0.104	0.534
c1090305_g18_i1	0.103	-0.819	0.136	0.15	0.33	1.149
c1012056_g1_i1^sp|P40220|RABP1_CHICK^Lipocalin	0.103	-1.081	0.113	0.128	0.132	1.213
c1063115_g5_i3^sp|Q2VIU1|ID2_PIG	0.103	-0.452	0.446	0.393	0.785	1.237
c1089376_g10_i3^sp|Q9UHP7|CLC2D_HUMAN^Lectin_C^Tm1	0.103	-0.614	0.198	0.208	0.443	1.057
c1076971_g1_i1^sp|Q5RBA4|MYL9_PONAB^EF-hand_8	0.103	-0.318	0.627	0.596	1.516	1.834
c1065739_g1_i1^sp|O18739|CTGF_BOVIN^IGFBP^sigP^Tm2	0.103	-1.087	0.209	0.215	0.304	1.391
c1087237_g2_i1^sp|P98133|FBN1_BOVIN^TB^sigP	0.102	-0.477	0.237	0.248	0.446	0.923
c1087795_g2_i1^sp|P49907|SEPP1_BOVIN	0.102	-0.333	0.492	0.471	0.98	1.313
c1085175_g2_i2^sigP	0.102	-0.583	0.175	0.191	0.283	0.866
c1083522_g4_i1^sp|Q15582|BGH3_HUMAN	0.102	-0.371	1	0.938	4.74	5.111
c1083421_g10_i6^sp|P19336|CYR61_CHICK^VWC	0.102	-0.457	0.492	0.473	1.555	2.012
c1089410_g1_i1^sp|Q01550|TANA_XENLA^Filament	0.101	-0.327	0.441	0.431	0.967	1.294
c1077703_g6_i1^sp|Q8K3K9|GIMA4_RAT^sp|Q9NUV9|GIMA4_HUMAN^DUF258^Tm1	0.101	-0.421	0.305	0.308	0.598	1.019
c1082201_g1_i2^sp|Q9QX78|SOCS1_RAT^sp|O15524|SOCS1_HUMAN^SH2^Tm1	0.101	-0.286	0.424	0.417	0.805	1.091
c1080225_g11_i1^sp|P51662|ANXA1_RABIT^sp|P14087|ANXA1_CAVCU^Annexin	0.101	-0.291	0.87	0.817	1.61	1.901
c1080225_g10_i1	0.101	-0.283	0.87	0.816	1.608	1.891
c1075852_g4_i1^sp|P36955|PEDF_HUMAN	0.101	-0.356	0.853	0.684	1.966	2.322
c1057994_g4_i2^sp|P07091|S10A4_MOUSE	0.101	-0.275	0.192	0.215	0.362	0.637
c1080673_g2_i6^sp|Q7TPW1|NEXN_MOUSE^sp|Q0ZGT2|NEXN_HUMAN^I-set	0.101	-0.305	0.237	0.257	0.392	0.697
c1088336_g2_i1	0.1	-0.464	0.384	0.376	0.729	1.193
c1074395_g1_i1	0.1	-0.359	0.153	0.176	0.183	0.542
c1090253_g2_i1	0.1	-0.635	0.74	0.682	1.731	2.366
c1091150_g4_i1^sp|P17918|PCNA_MOUSE	0.1	-0.498	0.35	0.348	0.636	1.134
c1085979_g1_i2^sp|Q9DET5|TB15A_COTJA	0.1	-0.327	0.52	0.489	1.031	1.358
c1086683_g1_i1^sp|Q3V1G4|OLM2B_MOUSE^sp|Q68BL8|OLM2B_HUMAN^OLF^sigP	0.1	-0.654	0.435	0.415	1.153	1.807
c1068847_g1_i4^PARP	0.1	-0.634	0.13	0.154	0.245	0.879
c1576531_g1_i1^sp|P02264|H2A_ONCMY	0.099	-0.432	0.169	0.202	0.375	0.807
c1064770_g3_i4^sp|Q6P823|H33_XENTR^Histone	0.099	-0.263	0.712	0.694	1.704	1.967
c1064197_g1_i2^sp|P13797|PLST_HUMAN^EF-hand_6	0.099	-0.292	0.78	0.726	1.826	2.118
c1079013_g1_i4^sp|Q28BS0|MCM3Z_XENTR^MCM	0.099	-0.265	0.147	0.181	0.283	0.548
c1078477_g4_i3^sp|Q06124|PTN11_HUMAN^sp|P29350|PTN6_HUMAN^Y_phosphatase	0.099	-0.274	0.13	0.16	0.188	0.462
c1083713_g1_i8^sp|P12957|CALD1_CHICK^sp|Q62736|CALD1_RAT^Caldesmon	0.099	-0.281	0.305	0.332	0.521	0.802
c1087485_g1_i1^sp|O60285|NUAK1_HUMAN^Pkinase	0.098	-0.39	0.362	0.39	0.853	1.243
c1079613_g8_i1^sp|O08746|MATN2_MOUSE^sp|O00339|MATN2_HUMAN^EGF_CA^VWA	0.098	-0.403	0.215	0.246	0.335	0.738
c1085471_g1_i1^sp|Q9WVJ9|FBLN4_MOUSE^EGF_CA^sigP^Tm2	0.098	-0.368	0.429	0.418	0.736	1.104
c1078639_g1_i1^sp|Q90953|CSPG2_CHICK	0.098	-0.393	0.836	0.744	2.458	2.851
c1086839_g1_i7^sp|P27123|NASP_RABIT^sp|P49321|NASP_HUMAN^TPR_12	0.098	-0.434	0.486	0.464	0.866	1.3
c1084446_g5_i2^sp|Q9UHI8|ATS1_HUMAN^Reprolysin	0.098	-0.299	0.181	0.214	0.303	0.602
c1064736_g1_i3	0.098	-0.273	0.181	0.219	0.311	0.584
c1073047_g7_i3	0.098	-0.286	0.13	0.163	0.223	0.509
c1089810_g7_i1	0.098	-0.644	0.282	0.315	0.868	1.512
c1089878_g1_i4^sp|Q6IP71|RALBB_XENLA^sp|P22124|RAL_DISOM^Arf	0.098	-0.504	0.593	0.54	1.001	1.505
c1089327_g3_i1^sp|Q6AYZ1|TBA1C_RAT^Tubulin	0.097	-0.334	0.91	0.9	3.098	3.432
c1065591_g4_i1	0.097	-0.364	0.938	0.886	2.844	3.208
c1071192_g1_i1^sp|P54281|ECLC_BOVIN^sp|Q9UQC9|CLCA2_HUMAN^CLCA_N^sigP^Tm1	0.097	-0.305	0.136	0.173	0.207	0.512
c1087455_g1_i2^sp|P51890|LUM_CHICK^LRRNT^sigP	0.097	-0.511	0.774	0.742	3.083	3.594
c1080359_g1_i3	0.097	-0.409	0.209	0.254	0.367	0.776
c1084570_g1_i1^sp|O62827|ADML_BOVIN	0.097	-0.435	0.339	0.382	0.721	1.156
c1081931_g3_i1	0.097	-0.404	0.282	0.325	0.604	1.008
c1069891_g2_i1	0.097	-0.364	0.763	0.71	1.82	2.184
c1092461_g1_i1^sp|Q9H3M7|TXNIP_HUMAN^Arrestin_N	0.097	-0.37	0.384	0.423	0.843	1.213
c1073771_g4_i3^sp|Q9C0I1|MTMRC_HUMAN^Myotub-related	0.097	-0.447	0.994	0.984	6.205	6.652
c1055997_g1_i1^sp|Q08DZ5|SDC1_BOVIN^sp|P34740|SDC1_MESAU^Syndecan^sigP^Tm1	0.097	-0.324	0.362	0.391	0.695	1.019
c1089004_g5_i2^sp|Q05910|ADAM8_MOUSE^Pep_M12B_propep^Tm1	0.097	-0.451	0.345	0.368	0.633	1.084
c1061733_g3_i1	0.096	-0.518	0.627	0.577	1.345	1.863
c1078376_g4_i1^sp|F1N152|HTRA1_BOVIN^Kazal_1^sigP	0.096	-0.374	0.497	0.513	1.094	1.468
c1073384_g7_i1	0.096	-0.398	0.254	0.297	0.481	0.879
c1092027_g3_i3	0.096	-0.314	0.61	0.591	1.09	1.404
c1073980_g2_i1^sp|P49716|CEBPD_HUMAN	0.096	-0.373	0.373	0.424	0.983	1.356
c1092690_g1_i2^sp|Q9JLC8|SACS_MOUSE^sp|Q9NZJ4|SACS_HUMAN^HEPN	0.096	-0.401	0.311	0.352	0.601	1.002
c1072888_g2_i1	0.096	-0.322	0.282	0.335	0.535	0.857
c1089385_g1_i1^sp|P04275|VWF_HUMAN^sp|Q28295|VWF_CANFA^VWD^sigP	0.096	-1.647	0.102	0.136	0.218	1.865
c1072722_g1_i6^sp|P04068|HYEP_RABIT^sp|P07687|HYEP_RAT^EHN^Tm1	0.096	-0.306	0.22	0.263	0.274	0.58
c1070560_g1_i1^ApoL^sigP	0.096	-0.425	0.096	0.129	0.119	0.544
c1081822_g3_i8^sp|Q86XJ1|GA2L3_HUMAN^GAS2	0.095	-0.279	0.113	0.152	0.171	0.45
c1080262_g2_i1^sp|P41970|ELK3_HUMAN^sp|P41971|ELK3_MOUSE^Ets	0.095	-0.547	0.401	0.423	0.675	1.222
c1076054_g3_i1	0.095	-0.355	0.198	0.248	0.305	0.66
c1071364_g1_i1	0.095	-0.451	0.503	0.521	1.114	1.565
c1067760_g1_i1^sp|Q63772|GAS6_RAT^sp|Q61592|GAS6_MOUSE^Gla^sigP	0.095	-0.27	0.136	0.179	0.213	0.483
c1080243_g3_i1^sp|Q8VHX6|FLNC_MOUSE	0.094	-0.341	0.181	0.231	0.258	0.599
c1082501_g2_i1	0.094	-0.391	0.169	0.222	0.217	0.608
c1086921_g2_i1^sp|Q9EPB4|ASC_MOUSE^PYRIN	0.094	-0.313	0.102	0.146	0.179	0.492
c1072669_g9_i3^sp|P30305|MPIP2_HUMAN^M-inducer_phosp	0.094	-0.515	0.294	0.343	0.405	0.92
c1088518_g9_i1^sp|P13944|COCA1_CHICK	0.094	-0.347	0.181	0.233	0.216	0.563
c1069224_g4_i2^sp|Q03277|PO11_SCICO	0.094	-0.354	0.689	0.701	0.698	1.052
c1088743_g1_i2^sp|Q9NR99|MXRA5_HUMAN^LRR_8^sigP	0.094	-0.478	0.35	0.41	0.815	1.293
c1086488_g4_i4	0.094	-0.408	0.311	0.359	0.555	0.963
c1078639_g2_i2	0.093	-0.545	0.797	0.715	2.017	2.562
c1081157_g3_i1	0.093	-0.428	0.232	0.294	0.362	0.79
c1089285_g2_i1^sp|P81184|LEG1_SHEEP^sp|P11116|LEG1_BOVIN^Gal-bind_lectin	0.093	-0.437	0.96	0.905	3.062	3.499
c1083784_g1_i1^sp|P27105|STOM_HUMAN^Band_7^Tm1	0.093	-0.515	0.271	0.33	0.433	0.948
c1085880_g6_i1^sp|P08776|K2C8_XENLA^Filament	0.093	-0.682	0.311	0.382	1.064	1.746
c1085624_g5_i1^sp|Q8N2E2|VWDE_HUMAN	0.093	-0.581	0.486	0.488	0.899	1.48
c567675_g1_i1^sp|Q5ZJU8|TP8L1_CHICK^DUF758	0.093	-0.308	0.13	0.186	0.219	0.527
c1088639_g4_i2^sp|Q3E811|RRT15_YEAST	0.093	-0.478	0.559	0.603	1.18	1.658
c1087068_g1_i4^sp|P55288|CAD11_MOUSE	0.093	-0.564	0.712	0.633	1.47	2.034
c1084135_g6_i2^sp|Q924A0|TF7L2_MOUSE^sp|Q9NQB0|TF7L2_HUMAN^CTNNB1_binding	0.093	-0.453	0.254	0.316	0.394	0.847
c1088755_g2_i4^sp|Q9NZU0|FLRT3_HUMAN^LRRNT^sigP^Tm1	0.092	-0.262	0.113	0.168	0.161	0.423
c1087667_g5_i1	0.092	-0.265	0.13	0.192	0.277	0.542
c1076682_g1_i3^sp|Q91060|TBA_NOTVI	0.092	-0.472	0.718	0.707	1.749	2.221
c1087032_g2_i2^sp|Q9Y251|HPSE_HUMAN^Glyco_hydro_79n^sigP	0.092	-0.471	0.141	0.199	0.221	0.692
c1066063_g1_i1^sp|Q9D915|CH004_MOUSE	0.091	-0.3	0.09	0.142	0.189	0.489
c1073143_g1_i2^sp|P29596|ATF3_RAT^sp|Q2KII1|ATF3_BOVIN^sp|P79702|FOS_CYPCA^bZIP_2	0.091	-0.504	0.316	0.415	0.78	1.284
c1089375_g1_i10^sp|O95425|SVIL_HUMAN^sp|O46385|SVIL_BOVIN^Gelsolin	0.091	-0.362	0.198	0.272	0.265	0.627
c1090817_g2_i5	0.091	-0.583	0.232	0.313	0.429	1.012
c1061018_g1_i1^sp|Q6PBD4|HES4_XENTR^Hairy_orange	0.091	-0.504	0.311	0.384	0.575	1.079
c1085807_g1_i1	0.091	-0.428	0.243	0.321	0.392	0.82
c1079642_g6_i1	0.091	-0.499	0.435	0.509	1.012	1.511
c1090284_g1_i2	0.091	-0.551	0.508	0.52	0.939	1.49
c1070313_g1_i3	0.091	-0.48	0.955	0.923	3.347	3.827
c1081670_g1_i11^sp|Q9YIB4|CO1A1_CYNPY^Collagen^VWC^sigP^Tm1	0.091	-0.78	0.989	0.987	5.843	6.623
c1081821_g1_i1^sp|P25155|FA10_CHICK^Gla^sigP	0.091	-0.42	0.085	0.134	0.146	0.566
c1077011_g4_i1^sp|Q8K419|LEG4_MOUSE^Gal-bind_lectin	0.091	-0.544	0.915	0.864	2.498	3.042
c1091556_g1_i3	0.091	-0.283	0.983	0.991	4.642	4.925
c1090169_g1_i1^sp|Q5DU56|NLRC3_MOUSE	0.091	-0.399	0.994	0.984	3.901	4.3
c1077188_g1_i1^sp|P00533|EGFR_HUMAN^sp|Q01279|EGFR_MOUSE^Recep_L_domain^sigP^Tm1	0.091	-0.536	0.525	0.544	1.093	1.629
c1091078_g7_i3^sp|Q9UHB6|LIMA1_HUMAN^LIM	0.091	-0.393	0.209	0.282	0.291	0.684
c1085017_g2_i3^sp|Q8C6K9|CO6A6_MOUSE^sp|A2AX52|CO6A4_MOUSE^VWA^VWA_3^sigP	0.09	-0.654	0.407	0.466	0.8	1.454
c1069315_g3_i1	0.09	-0.402	0.181	0.262	0.32	0.722
c1068693_g2_i1^sigP	0.09	-0.302	0.113	0.178	0.21	0.512
c1088518_g12_i1	0.09	-0.805	0.678	0.712	2.591	3.396
c1081220_g3_i1^sp|Q90763|CADH7_CHICK^sp|Q5DWV2|CADH7_RAT^Cadherin^Cadherin_C^Tm1	0.09	-1.004	0.09	0.141	0.249	1.253
c1068789_g12_i1	0.09	-0.434	0.186	0.264	0.263	0.697
c1068909_g3_i2^sp|Q99808|S29A1_HUMAN^sp|O54698|S29A1_RAT^Nucleoside_tran^Tm11	0.09	-0.545	0.13	0.195	0.223	0.768
c1070331_g2_i1	0.09	-0.48	0.226	0.311	0.258	0.738
c1083030_g4_i6	0.09	-0.606	0.718	0.693	1.339	1.945
c1086384_g6_i1	0.09	-0.572	0.277	0.353	0.426	0.998
c1089482_g7_i1^sp|Q8IZQ1|WDFY3_HUMAN^Laminin_G_3	0.09	-0.39	0.158	0.23	0.214	0.604
c1073104_g2_i1	0.09	-0.575	0.164	0.235	0.19	0.765
c1091062_g2_i1^sp|Q6P6Q2|K2C5_RAT^sp|Q08D91|K2C75_BOVIN^Filament	0.09	-0.936	0.328	0.404	1.431	2.367
c1080550_g10_i1^sp|Q15063|POSTN_HUMAN^Fasciclin^sigP	0.09	-0.385	0.983	0.947	5.014	5.399
c1083499_g2_i1	0.09	-0.58	0.22	0.294	0.313	0.893
c1060890_g7_i2^sp|Q5ZJX4|RBM38_CHICK^RRM_1	0.09	-0.311	0.124	0.19	0.168	0.479
c1082583_g2_i1	0.089	-0.497	0.249	0.345	0.525	1.022
c1068550_g3_i1	0.089	-0.642	0.486	0.558	1.185	1.827
c1079238_g1_i1	0.089	-0.359	0.073	0.122	0.096	0.455
c1090656_g1_i1^sp|Q08380|LG3BP_HUMAN^SRCR^sigP^Tm1	0.089	-0.548	0.362	0.448	0.703	1.251
c1054366_g1_i1^sp|P25815|S100P_HUMAN	0.089	-0.603	0.169	0.272	0.92	1.523
c1088667_g3_i1	0.089	-0.679	0.073	0.125	0.166	0.845
c1068768_g4_i1	0.089	-0.272	0.079	0.134	0.108	0.38
c1090393_g1_i1^sp|Q5RAA0|HMGN2_PONAB	0.089	-0.663	0.921	0.908	3.275	3.938
c1079642_g7_i1	0.088	-0.624	0.605	0.649	1.54	2.164
c314652_g1_i2	0.088	-0.523	0.316	0.41	0.614	1.137
c1088203_g2_i1	0.088	-0.588	0.299	0.386	0.421	1.009
c1086872_g4_i1^sp|O97862|CYTC_RABIT^Cystatin^sigP	0.088	-0.802	0.198	0.286	0.3	1.102
c1080610_g2_i1	0.088	-0.288	0.107	0.188	0.31	0.598
c965183_g1_i1^sp|P41135|ID1_RAT	0.088	-0.426	0.181	0.273	0.286	0.712
c1067048_g3_i1	0.088	-0.933	0.605	0.585	1.144	2.077
c1049185_g1_i2^sp|Q96I82|KAZD1_HUMAN^sp|Q8BJ66|KAZD1_MOUSE^Kazal_1^sigP^Tm1	0.088	-0.355	0.113	0.185	0.164	0.519
c1088149_g5_i1^sp|Q4PLW0|PLIN2_PIG^sp|Q9TUM6|PLIN2_BOVIN^Perilipin	0.088	-0.556	0.209	0.299	0.32	0.876
c1091078_g2_i1	0.088	-0.454	0.305	0.418	0.561	1.015
c1077266_g2_i1^sp|O13065|MMP18_XENLA^PG_binding_1^sigP	0.088	-0.308	0.062	0.109	0.128	0.436
c1073591_g9_i1	0.088	-0.373	0.972	0.988	3.888	4.261
c1080427_g1_i2^sp|P50592|TNF10_MOUSE^TNF^Tm1	0.088	-0.307	0.119	0.197	0.189	0.496
c1089084_g5_i1^sp|Q07283|TRHY_HUMAN	0.088	-0.39	0.073	0.126	0.078	0.468
c1087744_g1_i2^sp|Q9R012|PLK2_RAT^sp|P53351|PLK2_MOUSE^Pkinase	0.088	-0.414	0.073	0.13	0.134	0.548
c1083212_g2_i2^sp|Q32MD9|CDON_MOUSE^I-set^Tm1	0.087	-0.386	0.119	0.198	0.164	0.55
c1086991_g3_i17^sp|P20774|MIME_HUMAN^sp|P19879|MIME_BOVIN^LRR_8^sigP	0.087	-1.056	0.655	0.671	2.001	3.057
c1091168_g1_i2^sp|Q66S13|NATT4_THANI^DUF946^sigP	0.087	-0.596	0.158	0.265	0.707	1.303
c1077469_g2_i3^sp|Q4R6W2|TM55B_MACFA^sp|Q86T03|TM55B_HUMAN^Tmemb_55A^Tm2	0.087	-0.581	0.271	0.37	0.38	0.961
c1068194_g1_i3^sp|P25391|LAMA1_HUMAN^Laminin_EGF	0.087	-0.608	0.271	0.372	0.455	1.063
c1063657_g5_i2^sp|Q3T0T5|HN1_BOVIN	0.087	-0.474	0.785	0.783	1.749	2.223
c1088538_g5_i1	0.087	-0.306	0.068	0.122	0.086	0.392
c1053400_g1_i1^sp|Q9CQD7|PINLY_MOUSE^UPAR_LY6	0.087	-0.494	0.147	0.25	0.464	0.958
c1089660_g8_i1^sp|P08777|K1C1_XENLA^sp|Q64291|K1C12_MOUSE^Filament	0.087	-0.733	0.215	0.351	1.24	1.973
c1051795_g3_i1^sp|Q16690|DUS5_HUMAN^Rhodanese	0.086	-0.277	0.079	0.144	0.088	0.365
c1070331_g3_i1^sp|P01888|B2MG_BOVIN^sp|Q9WV24|B2MG_CRIGR^C1-set^sigP	0.086	-1.1	0.621	0.688	1.267	2.367
c1081900_g1_i4^sp|P25815|S100P_HUMAN	0.086	-0.718	0.186	0.311	0.991	1.709
c1084914_g1_i9^sp|Q66H76|PAXI_RAT^sp|P49024|PAXI_CHICK^LIM^Paxillin^Tm1	0.086	-0.478	0.209	0.319	0.311	0.789
c1076922_g3_i1	0.086	-0.664	0.181	0.297	0.834	1.498
c1068854_g1_i1	0.086	-0.323	0.079	0.146	0.133	0.456
c1086919_g2_i1	0.086	-0.482	0.124	0.208	0.166	0.648
c1085721_g2_i1	0.086	-0.308	0.096	0.171	0.146	0.454
c1086959_g2_i1^sp|Q63918|SDPR_MOUSE^sigP^Tm1	0.086	-0.688	0.621	0.648	1.067	1.755
c1072879_g9_i3^sp|Q3SWX7|ANXA3_BOVIN^Annexin	0.086	-0.307	0.09	0.16	0.137	0.444
c1081336_g8_i1^sp|A1L4L8|PL8L1_HUMAN	0.086	-0.365	0.113	0.195	0.166	0.531
c1082117_g1_i1	0.086	-0.863	0.322	0.436	0.429	1.292
c1067238_g2_i3^sp|P11799|MYLK_CHICK^I-set	0.085	-0.457	0.232	0.382	0.6	1.057
c1078103_g3_i1	0.085	-0.293	0.079	0.149	0.12	0.413
c997486_g1_i1	0.085	-0.38	0.113	0.211	0.245	0.625
c1085297_g6_i1	0.085	-0.738	0.977	0.957	4.873	5.611
c1089529_g3_i1	0.085	-1.104	0.062	0.122	0.187	1.291
c1087011_g4_i6	0.085	-0.711	0.424	0.534	0.923	1.634
c1070536_g6_i1	0.085	-0.657	0.605	0.684	1.545	2.202
c1030563_g1_i2^sp|Q15004|PAF_HUMAN^sp|Q5E9B2|PAF_BOVIN	0.085	-0.285	0.085	0.165	0.18	0.465
c1087951_g3_i2^sp|Q05816|FABP5_MOUSE	0.085	-0.652	0.124	0.223	0.279	0.931
c1089208_g4_i1	0.085	-0.397	0.079	0.147	0.049	0.446
c1088748_g2_i1^sp|Q2LK54|COL12_CHICK^Collagen^Tm1	0.085	-0.794	0.243	0.365	0.475	1.269
c1050577_g1_i1	0.085	-0.517	0.192	0.311	0.396	0.913
c1079654_g1_i2	0.085	-0.441	0.972	0.966	3.827	4.268
c1077444_g1_i1	0.084	-0.33	0.073	0.143	0.078	0.408
c1091370_g1_i2^sp|Q14766|LTBP1_HUMAN^TB^sigP	0.084	-0.713	0.322	0.435	0.443	1.156
c1078041_g2_i1	0.084	-0.675	0.395	0.517	0.769	1.444
c1080995_g1_i1	0.084	-0.321	0.085	0.161	0.089	0.41
c1063781_g2_i3^sp|P23219|PGH1_HUMAN^An_peroxidase	0.084	-0.275	0.056	0.114	0.113	0.388
c1073092_g3_i2^sp|P02749|APOH_HUMAN^sp|Q95LB0|APOH_PANTR^Sushi^Tm1	0.084	-0.48	0.153	0.266	0.199	0.679
c1088846_g4_i2	0.084	-0.755	0.983	0.947	4.292	5.047
c1084446_g8_i1	0.084	-0.447	0.119	0.222	0.193	0.64
c1084942_g4_i1^sp|Q15389|ANGP1_HUMAN^Fibrinogen_C^sigP	0.084	-0.733	0.277	0.41	0.532	1.265
c1092550_g2_i1^LAP2alpha	0.084	-0.475	0.153	0.268	0.239	0.714
c1091319_g1_i3	0.084	-0.748	0.695	0.769	2.103	2.851
c1080679_g1_i1^sp|Q6AY61|PRS23_RAT^sp|Q1WK23|PRS23_MACMU^Trypsin^sigP	0.084	-1.128	0.22	0.347	0.421	1.549
c1082205_g1_i9^sp|P68372|TBB4B_MOUSE^sp|P11833|TBB_PARLI^Misat_Tub_SegII	0.084	-0.484	0.938	0.963	3.249	3.733
c1082450_g2_i1^sigP	0.084	-0.337	0.09	0.171	0.138	0.475
c1091364_g1_i1^sp|Q4LFA9|SEM3G_MOUSE^Sema^sigP	0.084	-0.274	0.068	0.133	0.084	0.358
c1085180_g5_i3^sp|O73590|ZFHX4_CHICK^Homeobox^zf-C2H2	0.084	-0.483	0.175	0.295	0.232	0.715
c1087717_g4_i1^sp|O88322|NID2_MOUSE^sp|Q14112|NID2_HUMAN^G2F^NIDO^sigP	0.084	-0.675	0.864	0.81	1.824	2.499
c1091381_g4_i1^sp|Q8BJD1|ITIH5_MOUSE^ITI_HC_C	0.083	-0.387	0.062	0.13	0.089	0.476
c1087578_g2_i3^sp|Q6PDU1|SRSF2_RAT	0.083	-0.518	0.927	0.94	2.999	3.517
c1085521_g1_i1	0.083	-0.283	0.062	0.129	0.079	0.362
c1078324_g2_i1^sp|Q4L180|FIL1L_HUMAN	0.083	-0.555	0.22	0.367	0.458	1.013
c1084816_g6_i1	0.083	-0.77	0.288	0.418	0.424	1.194
c1090485_g3_i1	0.083	-0.991	0.311	0.466	0.747	1.738
c1085128_g8_i2^sp|O60315|ZEB2_HUMAN^zf-Di19	0.083	-0.3	0.073	0.147	0.077	0.377
c1084816_g1_i1^sp|P23468|PTPRD_HUMAN^I-set^Y_phosphatase^sigP^Tm2	0.083	-0.69	0.232	0.361	0.299	0.989
c1040482_g1_i1	0.083	-0.95	0.175	0.321	1.186	2.136
c1063718_g2_i2^sp|Q80UG6|F150B_MOUSE	0.083	-0.652	0.119	0.224	0.212	0.864
c1051783_g1_i1^sp|P31515|FST_XENLA^FOLN	0.082	-0.353	0.068	0.144	0.098	0.451
c1080167_g2_i1^sp|P24479|S10AB_CHICK^S_100	0.082	-0.595	0.983	0.962	3.317	3.912
c1086627_g4_i2^sp|A7ZXS0|RIHA_ECOHS^IU_nuc_hydro	0.082	-0.343	0.079	0.168	0.106	0.449
c1071040_g1_i1^sp|P19427|DERM_BOVIN^sp|Q07507|DERM_HUMAN^sigP	0.082	-0.901	0.158	0.29	0.255	1.156
c1011988_g1_i1^sp|Q8NCL9|APCDL_HUMAN^sigP	0.082	-0.633	0.107	0.216	0.203	0.836
c1048782_g1_i1^sp|Q5E9E1|PDLI1_BOVIN^PDZ	0.082	-0.414	0.107	0.218	0.158	0.572
c1072231_g2_i1	0.082	-1.266	0.339	0.491	0.576	1.842
c1077996_g3_i3^sp|Q8MJJ9|FBLN1_CHLAE	0.082	-0.971	0.616	0.647	1.113	2.084
c1083217_g1_i2^sp|Q28944|CATL1_PIG^sp|Q9GKL8|CATL1_CHLAE^Inhibitor_I29^sigP	0.082	-0.75	0.695	0.745	1.409	2.159
c1085297_g4_i4^sp|P12105|CO3A1_CHICK^sp|P02461|CO3A1_HUMAN^COLFI^VWC^sigP^Tm1	0.082	-0.805	0.966	0.927	3.896	4.701
c1080567_g1_i1	0.081	-1.178	0.373	0.526	0.759	1.937
c1072996_g2_i5^sp|Q6DUB7|STMN1_PIG^Stathmin	0.081	-0.895	0.492	0.626	1.019	1.914
c1082616_g4_i3^sp|Q640N1|AEBP1_MOUSE^sp|A2RUV9|AEBP1_RAT^F5_F8_type_C^sigP	0.081	-0.859	0.379	0.531	0.8	1.659
c1057844_g1_i4^sp|P40618|HMGB3_CHICK^sp|O15347|HMGB3_HUMAN^HMG_box_2	0.081	-0.742	0.729	0.766	1.708	2.45
c1084042_g2_i3^sp|P16580|GLNA_CHICK^Gln-synt_N	0.081	-0.481	0.136	0.265	0.21	0.691
c1077183_g12_i1^sigP	0.081	-0.898	0.542	0.646	0.973	1.871
c1084428_g4_i1^sp|P26584|HMGB2_CHICK^HMG_box_2	0.081	-0.726	0.966	0.973	3.786	4.512
c1089456_g1_i1^sp|Q5Q0T9|METRN_RAT	0.081	-0.65	0.192	0.356	0.353	1.003
c1082319_g8_i2	0.081	-0.752	0.531	0.64	0.988	1.74
c1079093_g3_i1	0.081	-0.429	0.051	0.117	0.092	0.521
c1088085_g7_i1	0.08	-1.284	0.345	0.499	0.699	1.983
c1092240_g3_i3	0.08	-0.521	0.136	0.273	0.24	0.761
c1059830_g1_i1^sp|Q07FZ4|CXCR4_XENTR^sp|Q7ZXJ7|CXR4B_XENLA^7TM_GPCR_Srsx^Tm7	0.08	-0.538	0.051	0.12	0.089	0.627
c1078899_g4_i2^sp|P21910|LAML2_XENLA^Filament	0.08	-0.856	0.554	0.655	0.968	1.824
c1094590_g1_i1	0.08	-0.277	0.056	0.135	0.106	0.383
c1080743_g2_i1	0.08	-0.679	0.045	0.109	0.09	0.769
c1083142_g4_i1	0.08	-1.114	0.661	0.75	1.766	2.88
c1086285_g2_i2^sp|Q2M2I5|K1C24_HUMAN^sp|Q28706|K1C12_RABIT^Filament	0.08	-0.591	0.124	0.267	0.407	0.998
c1078317_g1_i1	0.08	-0.279	0.062	0.145	0.102	0.381
c1069597_g3_i1^sp|P24790|VIM4_XENLA^sp|P09654|VIME_CHICK^Filament_head	0.08	-0.504	0.994	0.999	4.988	5.492
c1076675_g4_i1	0.08	-1.131	0.266	0.438	0.644	1.775
c1091852_g3_i2^sp|O15230|LAMA5_HUMAN^Laminin_I	0.08	-0.35	0.045	0.11	0.06	0.41
c1082742_g2_i2^sp|Q5ZMD6|H2AZ_CHICK^Histone	0.08	-0.555	0.977	0.975	3.891	4.446
c1067238_g3_i1	0.08	-0.484	0.096	0.208	0.142	0.626
c1074855_g4_i1	0.08	-0.514	0.13	0.27	0.216	0.73
c1086597_g2_i2^sp|P61622|ITA11_MOUSE^VWA^Tm1	0.079	-0.347	0.09	0.209	0.169	0.516
c1078392_g2_i2^sp|Q95242|PECA1_PIG^sp|P16284|PECA1_HUMAN^Ig_2^sigP^Tm1	0.079	-0.687	0.04	0.102	0.133	0.82
c1070927_g3_i1^sp|Q9BGI3|PRDX2_BOVIN^sp|Q61171|PRDX2_MOUSE^AhpC-TSA	0.079	-0.912	0.164	0.329	0.303	1.215
c1080726_g1_i1^sp|Q6UWH4|F198B_HUMAN^Tm1	0.079	-0.279	0.04	0.103	0.025	0.304
c1063617_g1_i1^sp|Q90X99|LYG_EPICO^sp|G3XDD8|LYG_DRONO^SLT	0.079	-0.339	0.056	0.14	0.142	0.481
c1040744_g1_i1	0.079	-0.597	0.096	0.219	0.191	0.788
c1092316_g1_i1^sp|Q9TT93|ATS4_BOVIN^Pep_M12B_propep^sigP	0.079	-0.696	0.164	0.335	0.426	1.122
c1086307_g1_i4^sp|Q90XB6|SULF1_COTCO^DUF3740	0.079	-0.666	0.096	0.212	0.117	0.783
c1091856_g3_i2^sp|P0CC09|H2A2A_RAT^Histone	0.078	-0.629	0.921	0.95	2.73	3.359
c1087429_g4_i2^sp|O35375|NRP2_MOUSE^CUB^sigP^Tm1	0.078	-0.859	0.266	0.461	0.441	1.3
c1091470_g3_i2^sp|O94823|AT10B_HUMAN^E1-E2_ATPase^Tm8	0.078	-0.281	0.045	0.12	0.029	0.31
c1081365_g1_i3	0.078	-1.009	0.751	0.779	1.789	2.798
c1090572_g3_i1^sp|Q2HJ57|COTL1_BOVIN^Cofilin_ADF	0.078	-0.737	0.249	0.441	0.394	1.131
c1056274_g3_i1	0.078	-0.39	0.068	0.173	0.155	0.545
c1079120_g1_i1^sp|P70075|ANXA5_CYNPY^Annexin	0.078	-0.897	0.757	0.824	1.727	2.624
c1078752_g1_i1^sp|B6S2X2|CAMP_OPHHA^sp|B6S2X0|CAMP_NAJAT^Cystatin^sigP	0.078	-0.713	0.175	0.351	0.284	0.997
c1071273_g1_i1^sp|P28827|PTPRM_HUMAN^Y_phosphatase	0.078	-0.352	0.051	0.134	0.069	0.421
c1085559_g2_i3^sp|P67937|TPM4_PIG^sp|Q63610|TPM3_RAT^Tropomyosin_1	0.078	-0.647	0.932	0.93	2.758	3.405
c1080315_g4_i2^sp|Q9PUF6|PGFRA_CHICK^Ig_2^sigP^Tm2	0.078	-1.104	0.395	0.566	0.731	1.835
c1091715_g3_i1	0.078	-0.786	0.243	0.44	0.398	1.184
c1083026_g8_i1^sp|O43827|ANGL7_HUMAN^Fibrinogen_C	0.078	-0.291	0.045	0.122	0.065	0.356
c1075763_g1_i1^sp|Q5M7L2|LBH_XENTR	0.077	-0.59	0.136	0.308	0.253	0.843
c1064460_g1_i1^sp|Q5EA62|FBLN5_BOVIN^EGF_CA^sigP	0.077	-0.995	0.243	0.45	0.445	1.44
c1090516_g2_i1^sp|Q3MIE4|VAT1_RAT^sp|Q8JFV8|VAT1_DANRE^ADH_N^Tm1	0.077	-1.401	0.542	0.685	1.095	2.496
c1037453_g1_i2^sp|P83242|MSMB_STRCA	0.077	-0.304	0.04	0.114	0.072	0.376
c1085348_g2_i5^sp|Q9QWJ9|NRP1_RAT^sp|P79795|NRP1_CHICK^sp|O14786|NRP1_HUMAN^CUB^F5_F8_type_C^sigP^Tm1	0.077	-0.854	0.203	0.41	0.398	1.252
c399646_g1_i1	0.077	-0.505	0.096	0.232	0.125	0.63
c1087519_g1_i1	0.077	-0.575	0.119	0.281	0.282	0.857
c1070440_g2_i3^sp|P00749|UROK_HUMAN^sp|P04185|UROK_PIG^Kringle^sigP	0.077	-0.321	0.051	0.141	0.121	0.442
c1084833_g1_i1	0.077	-0.824	0.203	0.398	0.31	1.134
c1076177_g1_i2^sp|Q863H1|SFRP2_CANFA^NTR^sigP	0.077	-2.204	0.458	0.618	1.14	3.344
c1083709_g3_i6^sp|P52800|EFNB2_MOUSE^Tm2	0.077	-0.617	0.096	0.238	0.108	0.725
c1089734_g3_i2^sp|Q6U1I9|SGK1_CHICK^Pkinase	0.076	-0.9	0.22	0.442	0.337	1.237
c1085200_g1_i2	0.076	-2.21	0.282	0.517	0.827	3.037
c1090307_g1_i6^sp|P25435|NTF3_XENLA^NGF	0.076	-0.277	0.045	0.133	0.055	0.332
c1082780_g3_i1^sp|Q9PSX7|RHOC_CHICK^sp|P61589|RHOA_RAT^Ras	0.076	-0.389	0.073	0.194	0.077	0.466
c1067510_g1_i1^sp|P25101|EDNRA_HUMAN^7tm_1^sigP^Tm8	0.076	-1.088	0.316	0.536	0.525	1.613
c1070536_g3_i2^sp|Q60467|CO5A1_CRILO^COLFI	0.076	-1.074	0.729	0.815	1.761	2.835
c1077454_g3_i2^sp|P28562|DUS1_HUMAN^sp|P28563|DUS1_MOUSE^DSPc^Rhodanese^Tm1	0.076	-1.038	0.503	0.709	1.168	2.206
c1079387_g2_i1	0.076	-0.992	0.887	0.92	3.012	4.004
c1056243_g1_i1^sp|Q99542|MMP19_HUMAN	0.076	-0.395	0.062	0.176	0.089	0.484
c1091199_g2_i1^sp|P05997|CO5A2_HUMAN^COLFI^sigP	0.076	-0.979	0.655	0.819	1.958	2.937
c1091199_g3_i1	0.076	-0.917	0.746	0.84	1.994	2.911
c1079399_g7_i2^sp|Q90876|IRF1_CHICK^IRF	0.076	-0.444	0.051	0.145	0.048	0.492
c1085267_g2_i1	0.076	-0.667	0.056	0.158	0.138	0.805
c1076343_g7_i1	0.076	-0.471	0.04	0.119	0.059	0.53
c1079159_g1_i8^sp|Q9IA05|FZD4_CHICK^sp|Q5IS67|NEUM_PANTR^Fz^Neuromodulin_N^sigP^Tm7	0.075	-0.528	0.073	0.204	0.088	0.616
c1092519_g2_i2^sp|Q6P640|ACTC_XENTR^Actin	0.075	-0.563	1	0.999	5.693	6.256
c1091565_g2_i2^sp|Q13491|GPM6B_HUMAN^Myelin_PLP^Tm4	0.075	-1.09	0.356	0.61	0.782	1.872
c1082325_g3_i1	0.075	-0.556	0.079	0.226	0.126	0.682
c1077485_g1_i4^sp|P08640|MUC1_YEAST	0.075	-0.44	0.079	0.227	0.126	0.566
c1080880_g1_i1	0.075	-1.084	0.52	0.721	1.14	2.224
c1069563_g2_i4	0.075	-0.812	0.124	0.31	0.173	0.985
c1075320_g3_i1^sp|P08122|CO4A2_MOUSE^Collagen	0.075	-1.58	0.175	0.396	0.417	1.997
c1085405_g1_i1^sp|Q90ZH8|SX18A_XENLA^HMG_box_2^sigP^Tm1	0.075	-0.893	0.096	0.262	0.202	1.095
c1067427_g2_i1^sp|Q3TYX2|LRN4L_MOUSE^RVT_1^fn3^Tm1	0.075	-0.865	0.181	0.405	0.344	1.209
c1078807_g2_i1	0.074	-1.047	0.633	0.766	1.185	2.232
c1086374_g1_i2^sp|Q8WX93|PALLD_HUMAN^I-set	0.074	-1.158	0.305	0.56	0.475	1.633
c1091090_g2_i1^sp|P00488|F13A_HUMAN^Transglut_N	0.074	-0.644	0.096	0.265	0.136	0.78
c1079004_g1_i1	0.074	-0.346	0.04	0.13	0.039	0.385
c1088206_g1_i1^sp|P82987|ATL3_HUMAN^TSP_1^sigP	0.074	-1.754	0.576	0.726	1.078	2.832
c1083042_g3_i4^sp|Q6P9V9|TBA1B_RAT^Tubulin	0.074	-0.894	0.887	0.902	2.257	3.151
c1070697_g3_i1^sp|P18700|TBB_STRPU	0.074	-0.544	0.051	0.161	0.101	0.645
c1087875_g3_i1	0.074	-1.898	0.831	0.866	2.71	4.608
c1048694_g1_i2	0.074	-1.06	0.164	0.399	0.348	1.408
c1084712_g6_i1	0.073	-0.451	0.068	0.214	0.136	0.587
c1079140_g3_i1	0.073	-0.348	0.034	0.119	0.037	0.385
c992752_g1_i1	0.073	-0.606	0.034	0.117	0.086	0.692
c1078092_g7_i1^sp|Q91901|PHS_XENLA^Pterin_4a	0.073	-0.613	0.079	0.239	0.122	0.735
c1001242_g1_i1	0.073	-0.679	0.079	0.249	0.137	0.816
c1087663_g4_i1	0.073	-0.516	0.068	0.223	0.137	0.653
c1081540_g1_i1	0.073	-0.405	0.04	0.139	0.094	0.499
c1054514_g1_i1^sp|Q5F3C8|PKHO1_CHICK^sp|Q53GL0|PKHO1_HUMAN	0.073	-0.47	0.056	0.196	0.161	0.631
c1084965_g1_i1	0.072	-0.316	0.04	0.141	0.07	0.386
c1085913_g4_i2	0.072	-0.869	0.079	0.257	0.172	1.041
c1076997_g5_i1	0.072	-0.448	0.034	0.127	0.109	0.557
c1079840_g2_i3^sp|Q9QYZ8|DKK2_MOUSE	0.072	-0.366	0.028	0.109	0.022	0.388
c1091581_g4_i2^sp|P58107|EPIPL_HUMAN^Plectin^sigP	0.072	-0.277	0.04	0.145	0.071	0.348
c1092462_g1_i3^sp|Q3UHK6|TEN4_MOUSE^NHL	0.072	-0.277	0.028	0.109	0.018	0.295
c1077984_g3_i4^sp|P15989|CO6A3_CHICK	0.072	-2.135	0.554	0.742	1.286	3.421
c1083265_g7_i1^sp|Q2QL79|CAV1_DIDVI^Caveolin^Tm1	0.072	-1.566	0.192	0.463	0.338	1.904
c1059704_g1_i1^sp|Q99500|S1PR3_HUMAN^7tm_1^Tm5	0.072	-0.525	0.062	0.211	0.089	0.614
c1091175_g9_i1^sp|Q9HCU0|CD248_HUMAN^EGF^sigP^Tm1	0.072	-1.483	0.254	0.541	0.395	1.878
c1084744_g1_i1	0.071	-0.454	0.051	0.192	0.059	0.513
c1081319_g10_i1	0.071	-0.893	0.203	0.509	0.39	1.283
c1070937_g14_i1	0.071	-0.295	0.034	0.134	0.066	0.361
c1081005_g1_i1^sp|Q8TE57|ATS16_HUMAN^Pep_M12B_propep^sigP	0.071	-0.47	0.04	0.152	0.052	0.522
c1061000_g1_i1^sp|Q66KK8|HEY1_XENTR^sp|Q9Y5J3|HEY1_HUMAN^HLH	0.071	-0.7	0.056	0.202	0.066	0.766
c1087331_g6_i1^sp|Q66JF8|OSR1_XENTR^sp|P86413|OSR1_XENLA^zf-C2H2	0.071	-0.432	0.04	0.162	0.112	0.544
c1081319_g4_i1	0.071	-0.798	0.147	0.423	0.264	1.062
c1089089_g2_i1	0.071	-0.74	0.056	0.203	0.089	0.829
c1062718_g1_i2^sp|Q5M962|TM204_RAT^sigP^Tm4	0.071	-0.487	0.034	0.133	0.027	0.514
c1069331_g2_i1	0.071	-0.985	0.136	0.392	0.291	1.276
c1089967_g1_i1	0.071	-2.174	0.605	0.777	1.299	3.473
c1089316_g1_i3^sp|Q52KG5|KI26A_MOUSE^sp|Q9ULI4|KI26A_HUMAN^Kinesin	0.07	-0.56	0.062	0.242	0.085	0.645
c1076997_g3_i1	0.07	-0.646	0.04	0.165	0.064	0.71
c1086119_g2_i1	0.07	-0.877	0.096	0.332	0.154	1.031
c1077736_g1_i1	0.07	-0.9	0.983	0.995	4.035	4.935
c1085740_g1_i1	0.07	-0.28	0.023	0.102	0.042	0.322
c1084539_g3_i1	0.07	-1.456	0.531	0.784	1.03	2.486
c1055368_g3_i1^sp|Q99JY8|LPP3_MOUSE	0.07	-0.584	0.062	0.236	0.094	0.678
c1076974_g2_i1	0.07	-0.859	0.124	0.386	0.232	1.091
c1064520_g3_i4	0.07	-1.008	0.119	0.385	0.277	1.285
c1085571_g1_i2	0.069	-1.098	0.147	0.461	0.239	1.337
c1075772_g1_i2^sp|O97703|CD81_CHLAE	0.069	-1.263	0.819	0.91	1.836	3.099
c1072995_g1_i2^sp|Q2VPM9|TPPP3_XENLA^p25-alpha	0.069	-0.448	0.034	0.152	0.086	0.534
c1084123_g2_i1	0.069	-0.569	0.056	0.243	0.101	0.67
c1081167_g4_i1^sp|P26022|PTX3_HUMAN^Pentaxin	0.069	-1.77	0.113	0.38	0.218	1.988
c1083351_g2_i1	0.069	-1.351	0.164	0.481	0.429	1.78
c1078090_g4_i1^sp|P19973|LSP1_MOUSE^Caldesmon	0.069	-1.179	0.661	0.854	1.361	2.54
c1092028_g1_i1^sp|Q9IBG7|KCP_XENLA^VWC	0.068	-0.695	0.068	0.295	0.078	0.773
c1069047_g2_i1^sp|O08858|SSR5_MOUSE^sp|F1MV99|SSR5_BOVIN^7TM_GPCR_Srx^Tm7	0.068	-0.307	0.023	0.115	0.046	0.353
c1078555_g1_i1	0.068	-0.414	0.034	0.164	0.028	0.442
c1083255_g1_i2^sp|Q62507|COCH_MOUSE^sp|O43405|COCH_HUMAN^VWA	0.068	-0.793	0.028	0.141	0.027	0.82
c1044035_g1_i1	0.068	-0.508	0.034	0.171	0.073	0.581
c1086159_g2_i2^sp|Q5RF01|LRC32_PONAB^LRR_8^sigP^Tm1	0.068	-0.333	0.028	0.138	0.037	0.37
c862935_g2_i1	0.068	-0.473	0.028	0.145	0.036	0.509
c959265_g1_i1^sp|Q575S8|CYGB2_DANRE^Globin	0.068	-0.336	0.028	0.144	0.071	0.407
c1092041_g1_i1	0.068	-0.521	0.034	0.171	0.044	0.565
c983084_g1_i1	0.067	-0.673	0.062	0.282	0.073	0.746
c1072901_g8_i1	0.067	-0.347	0.028	0.155	0.049	0.396
c1051533_g1_i1	0.067	-0.894	0.051	0.259	0.068	0.962
c1072065_g2_i1	0.066	-2.806	0.186	0.593	0.411	3.217
c1087288_g4_i1	0.066	-0.301	0.023	0.141	0.047	0.348
c1076865_g1_i1^sp|P51511|MMP15_HUMAN^Hemopexin^Tm1	0.066	-0.376	0.023	0.135	0.025	0.401
c1075674_g2_i1^sp|P20065|TYB4_MOUSE	0.065	-0.996	1	0.999	4.454	5.45
c1084417_g1_i1	0.065	-0.373	0.023	0.167	0.085	0.458
c1068394_g3_i1^sp|Q6WVG3|KCD12_MOUSE^BTB_2^sigP	0.065	-0.868	0.056	0.335	0.109	0.977
c1041953_g1_i1^sp|P0CG39|POTEJ_HUMAN	0.064	-1.673	0.746	0.958	2.072	3.745
c1055837_g2_i1^sp|Q90999|TGFR2_CHICK^sp|P37173|TGFR2_HUMAN^ecTbetaR2^sigP^Tm1	0.064	-0.337	0.017	0.137	0.023	0.36
c1079024_g2_i1	0.064	-1.018	0.04	0.27	0.082	1.1
c1079781_g4_i1	0.063	-0.438	0.011	0.12	0.027	0.465
c1067260_g1_i1^sp|Q66K08|CILP1_MOUSE^sp|O75339|CILP1_HUMAN^Mucin2_WxxW^sigP	0.063	-0.471	0.011	0.109	0.018	0.489
c1076758_g1_i1^sp|P82451|ABCC9_RABIT^sp|O60706|ABCC9_HUMAN^ABC_membrane^Tm4	0.062	-0.492	0.011	0.129	0.027	0.519
c1071574_g1_i1	0.061	-0.588	0.011	0.152	0.038	0.626
c1062568_g1_i1	0.059	-0.569	0.006	0.165	0.007	0.576
c1075841_g2_i2	0.057	-0.52	0	0.14	0	0.52
