# Supplementary material for: Transcriptomic landscape of the blastema niche in regenerating adult axolotl limbs at single-cell resolution
Source: Nat Commun. 2018 Dec 4;9:5153. doi: 10.1038/s41467-018-07604-0 (PMC6279788; doi:10.1038/s41467-018-07604-0)
Supplement: Supplementary file 14 — Supplementary Data 12 [file 41467_2018_7604_MOESM14_ESM.xlsx]

## Sheet: Sheet1
Supplementary Data 12. Endothelial markers defined by URD at medium-bud blastema stage.
gene	AUCPR	exp.fc	posFrac	posFrac_rest	nTrans	nTrans_rest
c1089529_g3_i1	0.965	4.044	0.973	0.049	4.167	0.123
c1089385_g1_i1^sp|P04275|VWF_HUMAN^sp|Q28295|VWF_CANFA^VWD^sigP	0.958	4.778	0.982	0.066	4.993	0.215
c1090305_g18_i1	0.944	3.626	0.955	0.086	3.843	0.217
c1078392_g2_i2^sp|Q95242|PECA1_PIG^sp|P16284|PECA1_HUMAN^Ig_2^sigP^Tm1	0.943	3.242	0.946	0.029	3.314	0.072
c1082714_g3_i3^sp|P80370|DLK1_HUMAN^EGF^Tm1	0.938	3.328	0.928	0.022	3.381	0.053
c1070331_g3_i1^sp|P01888|B2MG_BOVIN^sp|Q9WV24|B2MG_CRIGR^C1-set^sigP	0.91	3.372	1	0.656	4.908	1.536
c1059975_g3_i1	0.906	2.821	0.874	0.011	2.855	0.034
c1049042_g1_i1	0.905	2.624	0.883	0.016	2.663	0.039
c1062823_g1_i1^sp|P63211|GBG1_HUMAN	0.9	2.518	0.874	0.026	2.567	0.049
c1082770_g3_i1^sp|Q9BX97|PLVAP_HUMAN^PV-1^Tm1	0.89	3.499	0.856	0.022	3.563	0.064
c1084478_g7_i1	0.882	2.735	0.865	0.017	2.789	0.054
c1054403_g1_i3	0.875	2.714	0.847	0.033	2.786	0.072
c1079509_g2_i1	0.868	3.099	0.874	0.034	3.196	0.097
c1084019_g6_i1	0.862	2.139	0.775	0.008	2.152	0.013
c1068875_g1_i1^sp|P79960|APJA_XENLA^7tm_1^Tm7	0.854	2.899	0.766	0.013	2.923	0.024
c1083265_g7_i1^sp|Q2QL79|CAV1_DIDVI^Caveolin^Tm1	0.854	3.127	0.982	0.389	4.281	1.154
c1075511_g1_i1	0.851	2.985	0.793	0.019	3.036	0.051
c1082133_g1_i1	0.847	3.91	0.784	0.023	3.981	0.071
c1010655_g1_i1	0.842	2.557	0.766	0.014	2.585	0.028
c1076730_g1_i1^sp|Q28730|ICAM5_RABIT^Ig_2^Tm1	0.834	2.266	0.793	0.024	2.314	0.048
c1092332_g1_i1^sp|Q8WZ75|ROBO4_HUMAN^I-set^sigP^Tm1	0.833	2.025	0.757	0.011	2.046	0.021
c1086879_g1_i3^sp|P52583|VGFR2_COTJA^Ig_3	0.829	2.485	0.748	0.018	2.522	0.037
c1066162_g1_i2	0.815	1.845	0.721	0.004	1.862	0.017
c1068847_g1_i4^PARP	0.809	2.94	0.856	0.097	3.195	0.255
c1082133_g2_i1^sp|Q6PQZ1|AQP1_PIG^MIP^Tm6	0.808	2.812	0.703	0.014	2.84	0.028
c1072231_g2_i1	0.804	3.1	0.937	0.438	4.217	1.117
c1080219_g3_i1	0.803	2.081	0.748	0.022	2.127	0.046
c1077377_g3_i1^sp|P41156|ETS1_RAT^sp|P13474|ETS1A_CHICK^Ets	0.801	1.842	0.658	0.008	1.854	0.012
c1084924_g1_i3^sp|Q06807|TIE2_BOVIN^Ig_Tie2_1^sigP^Tm1	0.8	2.082	0.712	0.015	2.111	0.029
c1056040_g1_i2^sp|Q9Y5Y7|LYVE1_HUMAN^Xlink^sigP^Tm1	0.797	2.21	0.712	0.014	2.242	0.032
c1084921_g1_i1^sp|Q08D18|MYCT1_XENTR^Tm2	0.797	1.7	0.631	0.004	1.706	0.006
c1085405_g1_i1^sp|Q90ZH8|SX18A_XENLA^HMG_box_2^sigP^Tm1	0.796	2.801	0.937	0.189	3.304	0.503
c1082117_g1_i1	0.786	2.667	0.946	0.382	3.415	0.748
c1084651_g1_i1^sp|Q9H8L6|MMRN2_HUMAN^C1q	0.781	1.974	0.757	0.019	2.026	0.052
c1082714_g2_i1	0.78	1.593	0.586	0.003	1.598	0.005
c1087545_g1_i1	0.779	1.364	0.568	0.002	1.366	0.002
c1083771_g6_i1	0.776	1.816	0.64	0.006	1.834	0.018
c1086042_g1_i1^sp|Q923X1|ELTD1_MOUSE	0.775	1.643	0.649	0.012	1.658	0.015
c1087875_g3_i1	0.769	2.62	0.991	0.852	6.649	4.029
c1089924_g1_i2^sp|Q9NPG4|PCD12_HUMAN^Cadherin_2^sigP^Tm1	0.76	1.848	0.712	0.021	1.892	0.044
c1087072_g2_i1	0.76	1.959	0.694	0.017	1.999	0.04
c1086830_g5_i1	0.756	1.712	0.658	0.022	1.743	0.031
c1088705_g4_i6	0.746	1.559	0.55	0.004	1.569	0.01
c1068712_g1_i1^sp|P33151|CADH5_HUMAN^Cadherin^sigP^Tm1	0.743	1.551	0.622	0.006	1.572	0.021
c1084478_g3_i1	0.74	1.555	0.505	0.003	1.558	0.003
c1029361_g3_i3^sp|Q5RC36|S10A1_PONAB	0.739	1.548	0.568	0.006	1.561	0.013
c1085347_g2_i1	0.739	1.544	0.604	0.009	1.563	0.019
c1079646_g1_i1^ApoL^sigP	0.73	3.278	0.73	0.096	3.538	0.26
c1091441_g2_i5^sp|P41182|BCL6_HUMAN^BTB	0.73	2.024	0.685	0.034	2.078	0.054
c1089208_g4_i1	0.729	2.023	0.739	0.093	2.142	0.119
c1090253_g2_i1	0.728	2.714	0.937	0.67	4.536	1.822
c1074768_g1_i4^sp|P00451|FA8_HUMAN^Cu-oxidase_2	0.718	1.576	0.577	0.01	1.598	0.022
c1079093_g3_i1	0.717	2.217	0.775	0.058	2.36	0.143
c1077890_g2_i1	0.712	1.273	0.541	0.006	1.287	0.014
c1081722_g4_i1^sp|Q13201|MMRN1_HUMAN^EGF	0.71	1.791	0.613	0.008	1.827	0.036
c1088966_g5_i1	0.706	0.999	0.441	0.003	1.002	0.003
c1081821_g1_i1^sp|P25155|FA10_CHICK^Gla^sigP	0.703	2.196	0.775	0.079	2.39	0.194
c1086811_g1_i3^sp|Q9NY15|STAB1_HUMAN^Fasciclin^sigP^Tm1	0.702	1.288	0.55	0.008	1.304	0.016
c1087951_g3_i2^sp|Q05816|FABP5_MOUSE	0.699	2.594	0.829	0.164	3.019	0.425
c1070560_g1_i1^ApoL^sigP	0.699	2.224	0.73	0.079	2.389	0.165
c1089376_g10_i3^sp|Q9UHP7|CLC2D_HUMAN^Lectin_C^Tm1	0.698	2.81	0.793	0.161	3.292	0.482
c1070331_g2_i1	0.692	2.07	0.874	0.257	2.463	0.393
c1075472_g11_i1	0.683	1.94	0.577	0.025	1.989	0.049
c1062718_g1_i2^sp|Q5M962|TM204_RAT^sigP^Tm4	0.683	2.068	0.802	0.07	2.237	0.169
c1019068_g1_i2^Tm2	0.68	1.074	0.378	0.002	1.076	0.002
c1080679_g1_i1^sp|Q6AY61|PRS23_RAT^sp|Q1WK23|PRS23_MACMU^Trypsin^sigP	0.679	2.923	0.874	0.291	3.822	0.899
c1066308_g4_i3^sp|Q6UWL2|SUSD1_HUMAN^Sushi^Tm1	0.678	1.021	0.414	0.003	1.027	0.006
c1080734_g2_i1	0.673	2.007	0.919	0.515	3.162	1.155
c1088710_g1_i8^sp|Q5R7R7|THSD1_PONAB^TSP_1^Tm1	0.67	1.116	0.423	0.006	1.123	0.007
c1088740_g3_i1	0.669	1.234	0.432	0.006	1.244	0.01
c1074865_g1_i1^sp|P11369|POL2_MOUSE	0.665	1.272	0.468	0.01	1.287	0.015
c1087221_g2_i1^sp|P70313|NOS3_MOUSE^NO_synthase	0.665	1.022	0.432	0.006	1.032	0.01
c1075772_g1_i2^sp|O97703|CD81_CHLAE	0.664	1.752	0.991	0.893	4.525	2.773
c1088587_g2_i1^sigP	0.659	1.122	0.423	0.007	1.132	0.01
c976313_g2_i1	0.657	1.267	0.396	0.005	1.276	0.009
c1036594_g1_i1	0.656	2.299	0.82	0.129	2.64	0.341
c1063617_g1_i1^sp|Q90X99|LYG_EPICO^sp|G3XDD8|LYG_DRONO^SLT	0.653	1.907	0.739	0.083	2.093	0.186
c1079085_g3_i1	0.653	0.993	0.423	0.003	1.004	0.011
c1074810_g1_i1^sp|P08833|IBP1_HUMAN	0.651	1.98	0.541	0.027	2.035	0.055
c1077090_g1_i3^sp|P17948|VGFR1_HUMAN^Ig_2	0.646	1.12	0.405	0.006	1.129	0.009
c1066090_g1_i3^sp|P46735|MYO1B_MOUSE^sp|P47807|MYO1A_CHICK^Myosin_head	0.644	1.103	0.423	0.009	1.114	0.011
c1011119_g2_i1	0.637	1.926	0.649	0.038	2.028	0.102
c960572_g1_i1	0.635	1.863	0.423	0.007	1.888	0.025
c1077125_g3_i1	0.634	1.671	0.667	0.038	1.759	0.088
c1087744_g1_i2^sp|Q9R012|PLK2_RAT^sp|P53351|PLK2_MOUSE^Pkinase	0.628	2.141	0.703	0.079	2.332	0.191
c1068632_g13_i1	0.626	0.983	0.288	0.001	0.988	0.005
c1079140_g3_i1	0.626	1.738	0.676	0.065	1.864	0.126
c1063984_g1_i1^sp|A9UL59|TM211_XENTR^sp|Q6ICI0|TM211_HUMAN^L_HGMIC_fpl^Tm2	0.624	0.997	0.396	0.008	1.01	0.013
c1068825_g1_i1^sp|O70165|FCN1_MOUSE^sp|O00602|FCN1_HUMAN^Collagen^sigP	0.623	1.001	0.369	0.003	1.014	0.013
c1068909_g3_i2^sp|Q99808|S29A1_HUMAN^sp|O54698|S29A1_RAT^Nucleoside_tran^Tm11	0.623	2.287	0.766	0.143	2.648	0.361
c1062879_g2_i1^sp|Q9Y219|JAG2_HUMAN^MNNL^sigP^Tm1	0.623	1.837	0.604	0.036	1.924	0.087
c1089878_g1_i4^sp|Q6IP71|RALBB_XENLA^sp|P22124|RAL_DISOM^Arf	0.617	2.05	0.937	0.516	3.213	1.163
c1058946_g2_i1	0.617	1.03	0.369	0.006	1.041	0.011
c1092092_g1_i1^sp|P59035|LRRC3_RAT^LRR_8^sigP	0.616	0.58	0.225	0.001	0.581	0.001
c1086919_g2_i1	0.61	1.926	0.811	0.151	2.263	0.337
c1080262_g2_i1^sp|P41970|ELK3_HUMAN^sp|P41971|ELK3_MOUSE^Ets	0.608	1.994	0.865	0.387	2.883	0.889
c1066923_g2_i1^sp|Q8AWH3|SX17A_XENTR^HMG_box	0.608	1.025	0.369	0.008	1.037	0.012
c1083784_g1_i1^sp|P27105|STOM_HUMAN^Band_7^Tm1	0.607	1.993	0.838	0.284	2.611	0.618
c1089797_g4_i2^sp|Q90703|NOS2_CHICK^NO_synthase	0.606	0.827	0.36	0.005	0.839	0.012
c1080093_g2_i1	0.603	1.29	0.441	0.017	1.314	0.024
c1071273_g1_i1^sp|P28827|PTPRM_HUMAN^Y_phosphatase	0.601	1.665	0.721	0.079	1.841	0.176
c1085358_g9_i1^sp|O15218|GP182_HUMAN^7tm_1^Tm7	0.59	0.673	0.243	0.002	0.678	0.005
c1087032_g2_i2^sp|Q9Y251|HPSE_HUMAN^Glyco_hydro_79n^sigP	0.589	2.003	0.847	0.142	2.366	0.363
c1080653_g5_i1	0.589	1.734	0.631	0.031	1.847	0.113
c1065099_g1_i1	0.588	1.826	0.631	0.054	1.964	0.138
c1025899_g1_i1	0.588	1.532	0.532	0.031	1.602	0.07
c1088203_g2_i1	0.583	1.777	0.856	0.339	2.499	0.722
c1009784_g1_i1	0.583	1.009	0.369	0.008	1.03	0.021
c567675_g1_i1^sp|Q5ZJU8|TP8L1_CHICK^DUF758	0.582	1.741	0.73	0.137	2.012	0.271
c1064376_g4_i1^sp|Q0P4H6|LBX1_XENTR^Homeobox	0.581	0.293	0.117	0	0.293	0
c1090750_g5_i1	0.577	1.219	0.477	0.023	1.263	0.044
c1063781_g2_i3^sp|P23219|PGH1_HUMAN^An_peroxidase	0.575	1.686	0.622	0.067	1.832	0.146
c1088356_g2_i1	0.572	1.931	0.568	0.051	2.063	0.132
c1049134_g1_i1	0.571	1.194	0.378	0.017	1.221	0.027
c1059283_g1_i3^sp|Q9IAT6|DLLC_DANRE^EGF^Tm1	0.566	0.986	0.306	0.007	0.999	0.013
c1089208_g3_i1^sp|Q0P4Y4|CALRL_XENTR^HRM^sigP^Tm8	0.563	0.98	0.396	0.015	1.003	0.023
c1076997_g2_i1	0.562	1.446	0.315	0.009	1.463	0.017
c1079181_g2_i1^sp|Q9NR61|DLL4_HUMAN^hEGF^Tm2	0.562	0.8	0.27	0.006	0.806	0.006
c1088092_g1_i2	0.556	0.897	0.396	0.013	0.92	0.023
c1063219_g1_i1^sp|Q99814|EPAS1_HUMAN^PAS_9^sigP	0.556	1.54	0.577	0.043	1.647	0.107
c992533_g1_i1	0.555	0.936	0.423	0.016	0.969	0.033
c1083610_g4_i3	0.555	0.727	0.279	0.006	0.736	0.009
c1089084_g5_i1^sp|Q07283|TRHY_HUMAN	0.552	1.995	0.568	0.086	2.144	0.149
c1573918_g1_i1	0.549	0.417	0.153	0.001	0.419	0.002
c1090231_g1_i5	0.548	1.79	0.676	0.128	2.058	0.268
c1078162_g1_i1^sp|O60896|RAMP3_HUMAN^RAMP^sigP^Tm2	0.545	1.317	0.514	0.032	1.398	0.081
c1068315_g1_i1^sp|P40198|CEAM3_HUMAN^V-set^Tm1	0.544	0.642	0.198	0.003	0.649	0.007
c1084570_g1_i1^sp|O62827|ADML_BOVIN	0.543	2.166	0.856	0.34	2.956	0.79
c1077183_g12_i1^sigP	0.543	1.758	0.928	0.611	3.323	1.565
c1070224_g1_i1^sp|P22897|MRC1_HUMAN^Lectin_C^Ricin_B_lectin^sigP^Tm1	0.535	1.255	0.387	0.016	1.293	0.038
c1079120_g1_i1^sp|P70075|ANXA5_CYNPY^Annexin	0.531	1.623	0.964	0.805	3.968	2.345
c1080497_g2_i1	0.53	1.333	0.27	0.008	1.349	0.016
c1072646_g1_i1^sp|P26044|RADI_PIG	0.527	1.53	0.964	0.796	4.126	2.596
c1091706_g1_i11^sp|Q9P266|JCAD_HUMAN^sp|P08548|LIN1_NYCCO	0.525	1.021	0.486	0.029	1.074	0.053
c1070729_g1_i1^sp|P62747|RHOB_RAT^Ras	0.52	1.759	0.973	0.788	4.288	2.529
c1080359_g1_i3	0.519	1.88	0.766	0.209	2.361	0.481
c1091852_g3_i2^sp|O15230|LAMA5_HUMAN^Laminin_I	0.518	1.581	0.685	0.058	1.763	0.182
c1074571_g7_i2	0.517	1.812	0.712	0.213	2.285	0.473
c1088991_g1_i1^sp|O14917|PCD17_HUMAN^Cadherin_2^Tm1	0.511	1.074	0.45	0.033	1.133	0.059
c1080053_g8_i1	0.505	1.162	0.532	0.034	1.245	0.083
c1090516_g2_i1^sp|Q3MIE4|VAT1_RAT^sp|Q8JFV8|VAT1_DANRE^ADH_N^Tm1	0.503	1.992	0.964	0.646	4.103	2.111
c1074317_g3_i1	0.496	1.125	0.523	0.041	1.209	0.084
c1088191_g1_i5^sp|P16109|LYAM3_HUMAN^sp|Q95LG1|LYAM2_HORSE^Sushi^Tm1	0.495	1.318	0.234	0.008	1.336	0.018
c1072199_g1_i1	0.492	1.599	0.676	0.122	1.871	0.272
c1086921_g2_i1^sp|Q9EPB4|ASC_MOUSE^PYRIN	0.491	1.658	0.604	0.105	1.91	0.252
c1077497_g1_i2	0.49	1.911	0.694	0.171	2.342	0.431
c1066666_g1_i1^sp|P21453|S1PR1_HUMAN^7TM_GPCR_Srsx^Tm7	0.484	1.345	0.505	0.043	1.452	0.107
c1063855_g2_i3^sp|O35074|PTGIS_MOUSE^p450^Tm1	0.48	1.139	0.514	0.056	1.243	0.104
c1083494_g2_i1	0.478	0.854	0.351	0.02	0.893	0.039
c1073308_g6_i1	0.476	1.025	0.414	0.036	1.086	0.061
c1067260_g1_i1^sp|Q66K08|CILP1_MOUSE^sp|O75339|CILP1_HUMAN^Mucin2_WxxW^sigP	0.472	1.706	0.64	0.056	1.931	0.225
c1075674_g2_i1^sp|P20065|TYB4_MOUSE	0.471	1.062	1	0.999	6.319	5.257
c1060949_g2_i1^sp|Q5D1D6|GBP1_CHLAE^GBP	0.471	1.23	0.505	0.052	1.334	0.104
c1066256_g1_i1	0.47	1.742	0.631	0.051	1.991	0.249
c1079004_g1_i1	0.468	1.495	0.577	0.084	1.668	0.173
c1074928_g2_i2^sp|Q5ZJ00|EM55_CHICK^PDZ	0.466	1.53	0.658	0.188	1.932	0.402
c1080567_g1_i1	0.465	2.098	0.865	0.481	3.635	1.537
c1072722_g1_i6^sp|P04068|HYEP_RABIT^sp|P07687|HYEP_RAT^EHN^Tm1	0.463	1.414	0.703	0.224	1.799	0.385
c1092015_g2_i1^sp|P49793|NUP98_RAT^sp|P52948|NUP98_HUMAN^Nucleoporin2	0.461	1.242	0.468	0.054	1.336	0.094
c1072184_g9_i1	0.461	1.01	0.396	0.036	1.072	0.062
c1080726_g1_i1^sp|Q6UWH4|F198B_HUMAN^Tm1	0.46	1.25	0.559	0.06	1.389	0.139
c1082675_g11_i1	0.455	0.925	0.324	0.026	0.975	0.05
c399646_g1_i1	0.453	1.555	0.739	0.176	1.948	0.393
c1069315_g3_i1	0.445	1.57	0.721	0.216	2.061	0.491
c1088538_g5_i1	0.445	1.432	0.577	0.08	1.626	0.194
c1055369_g1_i5^sp|Q2M3D2|EX3L2_HUMAN^Sec6	0.445	1.175	0.423	0.035	1.271	0.096
c1084123_g2_i1	0.444	1.606	0.631	0.19	2.024	0.418
c1068693_g2_i1^sigP	0.437	1.487	0.721	0.128	1.792	0.305
c1089084_g1_i1^sp|Q54J55|MYBX_DICDI	0.436	0.47	0.144	0.005	0.483	0.013
c1072879_g9_i3^sp|Q3SWX7|ANXA3_BOVIN^Annexin	0.436	1.358	0.604	0.118	1.617	0.259
c1092521_g3_i2	0.435	1.176	0.495	0.078	1.325	0.149
c1089084_g4_i1^sp|Q2EMV9|PAR14_MOUSE^Macro	0.434	0.702	0.207	0.011	0.72	0.018
c1078441_g6_i1^sp|P09936|UCHL1_HUMAN	0.433	1.421	0.432	0.058	1.557	0.136
c1085431_g1_i2^sp|Q9BZ29|DOCK9_HUMAN^DUF3398	0.43	1.097	0.505	0.069	1.231	0.134
c1077556_g1_i2^sp|Q8JFR5|KITA_DANRE^sp|Q91909|KIT_XENLA^Ig_2^Pkinase_Tyr^sigP^Tm1	0.427	0.49	0.171	0.007	0.504	0.014
c1056456_g1_i2^sp|O14792|HS3S1_HUMAN^Sulfotransfer_1^Tm1	0.425	1.35	0.369	0.04	1.433	0.083
c1044042_g1_i1	0.424	0.853	0.315	0.024	0.9	0.047
c1086959_g2_i1^sp|Q63918|SDPR_MOUSE^sigP^Tm1	0.421	1.53	0.874	0.627	3.038	1.508
c1088765_g5_i2^sp|O00592|PODXL_HUMAN^sp|Q9R0M4|PODXL_MOUSE^CD34_antigen^sigP^Tm1	0.415	0.292	0.126	0.006	0.297	0.005
c1066063_g1_i1^sp|Q9D915|CH004_MOUSE	0.411	1.547	0.559	0.104	1.818	0.271
c1057227_g1_i1^sp|Q99814|EPAS1_HUMAN^sp|Q9JHS1|EPAS1_RAT^PAS	0.403	0.523	0.162	0.008	0.539	0.016
c1089734_g3_i2^sp|Q6U1I9|SGK1_CHICK^Pkinase	0.4	1.634	0.712	0.394	2.59	0.956
c1077736_g1_i1	0.396	1.139	1	0.993	5.876	4.737
c1066928_g1_i1	0.395	2.369	0.883	0.382	3.894	1.525
c1074613_g2_i1	0.384	1.393	0.532	0.098	1.629	0.236
c1071584_g1_i1	0.383	0.44	0.171	0.009	0.462	0.022
c1079892_g2_i3^sp|Q8TBH0|ARRD2_HUMAN^Arrestin_C	0.382	0.851	0.333	0.031	0.927	0.076
c1084965_g1_i1	0.381	1.231	0.532	0.099	1.451	0.22
c1079399_g7_i2^sp|Q90876|IRF1_CHICK^IRF	0.367	1.464	0.559	0.102	1.741	0.277
c1081202_g2_i2	0.365	1.433	0.739	0.296	2.106	0.673
c1067870_g1_i1	0.365	0.637	0.234	0.017	0.68	0.043
c1083709_g3_i6^sp|P52800|EFNB2_MOUSE^Tm2	0.365	1.58	0.595	0.193	2.055	0.475
c1091715_g3_i1	0.363	1.514	0.721	0.394	2.447	0.933
c1090355_g4_i1	0.351	1.353	0.658	0.248	1.902	0.549
c1055057_g1_i1^sp|Q7YRQ8|TFPI2_BOVIN^Kunitz_BPTI^sigP	0.351	0.956	0.414	0.055	1.081	0.125
c1072996_g2_i5^sp|Q6DUB7|STMN1_PIG^Stathmin	0.347	1.465	0.892	0.589	3.13	1.665
c1061432_g1_i2^sp|P40756|ANFD_LITCT^ANP^sigP	0.345	0.734	0.108	0.008	0.756	0.022
c1085565_g2_i1^Calc_CGRP_IAPP^sigP	0.345	1.423	0.441	0.072	1.636	0.213
c1073490_g3_i1	0.344	1.028	0.432	0.075	1.198	0.17
c1091370_g1_i2^sp|Q14766|LTBP1_HUMAN^TB^sigP	0.34	1.376	0.748	0.397	2.31	0.934
c1080292_g12_i1	0.335	1.126	0.577	0.134	1.433	0.307
c1091364_g1_i1^sp|Q4LFA9|SEM3G_MOUSE^Sema^sigP	0.333	1.069	0.459	0.099	1.289	0.22
c1012734_g2_i1	0.333	0.285	0.108	0.008	0.3	0.015
c1091381_g4_i1^sp|Q8BJD1|ITIH5_MOUSE^ITI_HC_C	0.327	1.289	0.541	0.09	1.584	0.295
c1085348_g2_i5^sp|Q9QWJ9|NRP1_RAT^sp|P79795|NRP1_CHICK^sp|O14786|NRP1_HUMAN^CUB^F5_F8_type_C^sigP^Tm1	0.327	1.507	0.739	0.36	2.505	0.998
c1054166_g1_i1	0.325	1.517	0.748	0.357	2.466	0.949
c1078317_g1_i1	0.319	1.092	0.459	0.111	1.331	0.239
c1079594_g5_i1^sp|Q28GD5|SOX7_XENTR^sp|Q9BT81|SOX7_HUMAN^Sox_C_TAD	0.303	0.639	0.234	0.029	0.703	0.064
c1075154_g2_i1^sp|A0JPN1|HLX_RAT^Homeobox	0.298	0.712	0.279	0.033	0.808	0.096
c1070440_g2_i3^sp|P00749|UROK_HUMAN^sp|P04185|UROK_PIG^Kringle^sigP	0.296	1.158	0.441	0.106	1.444	0.286
c1089867_g3_i3	0.291	0.946	0.243	0.04	1.044	0.098
c1083067_g2_i2^sp|Q8WY07|CTR3_HUMAN^AA_permease_2^Tm14	0.285	0.817	0.378	0.086	0.969	0.152
c1082435_g1_i2^sp|P02584|PROF1_BOVIN^Profilin^sigP	0.285	1.116	0.955	0.854	3.715	2.599
c1085200_g1_i2	0.283	2	0.928	0.457	4.621	2.621
c1053558_g1_i1^sp|P30201|LYSC_MACMU^Lys^sigP	0.279	1.365	0.586	0.284	2.102	0.737
c1073922_g2_i1	0.279	1.076	0.459	0.154	1.412	0.336
c1090572_g3_i1^sp|Q2HJ57|COTL1_BOVIN^Cofilin_ADF	0.278	1.17	0.73	0.395	2.11	0.94
c1084914_g1_i9^sp|Q66H76|PAXI_RAT^sp|P49024|PAXI_CHICK^LIM^Paxillin^Tm1	0.277	1.194	0.685	0.277	1.808	0.614
c1080521_g2_i2	0.275	0.511	0.18	0.025	0.565	0.054
c1073104_g2_i1	0.271	1.272	0.55	0.202	1.842	0.57
c1078388_g2_i1	0.268	1.206	0.45	0.129	1.504	0.298
c1082748_g1_i11^sp|P27607|PGH2_CHICK^sp|Q05769|PGH2_MOUSE^An_peroxidase	0.267	1.44	0.811	0.385	2.665	1.225
c1084466_g2_i1	0.266	1.015	0.297	0.084	1.196	0.181
c1080110_g1_i2^sp|P04574|CPNS1_PIG^sp|P04632|CPNS1_HUMAN	0.266	1.064	0.595	0.26	1.619	0.555
c1082401_g1_i3^sp|P52794|EFNA1_XENLA^Ephrin^sigP	0.26	1.086	0.523	0.199	1.517	0.431
c1074855_g4_i1	0.258	1.13	0.649	0.224	1.692	0.562
c586911_g1_i1^sigP	0.257	0.859	0.351	0.077	1.049	0.19
c1001242_g1_i1	0.256	1.26	0.631	0.199	1.875	0.615
c1083822_g5_i1	0.255	0.568	0.279	0.037	0.681	0.113
c1078595_g4_i2^sp|Q9DC58|DRAM1_MOUSE^Frag1^Tm6	0.255	0.348	0.117	0.015	0.382	0.034
c983084_g1_i1	0.254	1.134	0.613	0.229	1.699	0.565
c1092292_g5_i1	0.252	1.1	0.829	0.585	2.682	1.582
c1086159_g2_i2^sp|Q5RF01|LRC32_PONAB^LRR_8^sigP^Tm1	0.249	0.905	0.405	0.104	1.153	0.248
c1090245_g1_i1^sp|P43121|MUC18_HUMAN^V-set^sigP^Tm1	0.249	1.451	0.739	0.258	2.388	0.937
c1075320_g3_i1^sp|P08122|CO4A2_MOUSE^Collagen	0.248	1.644	0.874	0.332	3.323	1.679
c1085700_g1_i2^sp|Q9H098|F107B_HUMAN^DUF1151	0.246	1.427	0.784	0.395	2.648	1.221
c1071333_g7_i1^sp|Q9TUI9|APEL_BOVIN	0.245	1.079	0.198	0.054	1.184	0.105
c1082840_g5_i1^sp|Q9UQQ2|SH2B3_HUMAN^Phe_ZIP^Tm1	0.241	1.19	0.667	0.414	2.235	1.045
c1080563_g1_i1	0.24	0.47	0.18	0.031	0.549	0.079
c1088559_g3_i3^sp|Q5E9B7|CLIC1_BOVIN^sp|Q6MG61|CLIC1_RAT^GST_N_3	0.236	0.898	0.955	0.878	3.853	2.955
c1070272_g4_i1	0.233	0.577	0.234	0.054	0.687	0.11
c1085175_g2_i2^sigP	0.229	1.13	0.595	0.158	1.822	0.692
c1090214_g1_i1^sp|Q0UJJ7|NST1_PHANO	0.229	1.094	0.64	0.312	1.858	0.764
c1092519_g2_i2^sp|Q6P640|ACTC_XENTR^Actin	0.225	0.633	1	0.999	6.779	6.146
c1068854_g1_i1	0.225	0.895	0.468	0.113	1.232	0.337
c1078477_g4_i3^sp|Q06124|PTN11_HUMAN^sp|P29350|PTN6_HUMAN^Y_phosphatase	0.225	0.902	0.505	0.129	1.248	0.346
c1068777_g1_i1	0.223	0.977	0.468	0.183	1.418	0.441
c1086807_g2_i2	0.218	0.612	0.27	0.043	0.904	0.292
c1059830_g1_i1^sp|Q07FZ4|CXCR4_XENTR^sp|Q7ZXJ7|CXR4B_XENLA^7TM_GPCR_Srsx^Tm7	0.213	1.373	0.306	0.097	1.792	0.419
c1085740_g1_i1	0.213	0.714	0.279	0.079	0.942	0.228
c1087288_g4_i1	0.213	0.699	0.342	0.111	0.952	0.253
c1069597_g3_i1^sp|P24790|VIM4_XENLA^sp|P09654|VIME_CHICK^Filament_head	0.212	0.749	1	0.999	6.123	5.374
c1081583_g1_i1^sp|Q9JHX0|RGS2_RAT	0.209	1.139	0.477	0.141	1.643	0.504
c1089455_g5_i1	0.209	0.569	0.261	0.064	0.715	0.146
c1068550_g3_i1	0.208	1.131	0.721	0.537	2.779	1.648
c1088538_g2_i3^sp|Q9HC56|PCDH9_HUMAN^sigP^Tm1	0.207	0.543	0.36	0.076	0.771	0.228
c1092316_g1_i1^sp|Q9TT93|ATS4_BOVIN^Pep_M12B_propep^sigP	0.207	1.179	0.604	0.293	2.111	0.932
c1078807_g2_i1	0.203	0.959	0.91	0.739	3.009	2.05
c1083030_g4_i6	0.203	1.014	0.874	0.682	2.8	1.786
c1063657_g5_i2^sp|Q3T0T5|HN1_BOVIN	0.203	0.952	0.946	0.771	3.034	2.082
c1048782_g1_i1^sp|Q5E9E1|PDLI1_BOVIN^PDZ	0.202	0.938	0.495	0.183	1.376	0.438
c1069719_g7_i7^sp|P21158|CSGA_MYXXA	0.2	0.568	0.225	0.063	0.71	0.142
c1084610_g5_i1	0.196	0.596	0.243	0.05	0.806	0.21
c1084425_g10_i2^sp|Q91ZA8|NRARP_MOUSE^Ank_2	0.19	0.631	0.306	0.088	0.86	0.229
c1092686_g1_i3^sp|Q5VWQ0|RSBN1_HUMAN^sp|O02741|ISG15_BOVIN^ubiquitin	0.189	0.253	0.162	0.038	0.347	0.094
c1082824_g3_i2^sp|P26007|ITA6_CHICK^FG-GAP^sigP^Tm1	0.189	0.771	0.595	0.14	1.422	0.651
c1087011_g4_i6	0.185	0.972	0.73	0.506	2.444	1.472
c1090287_g3_i1	0.184	0.656	0.243	0.079	0.869	0.213
c1055368_g3_i1^sp|Q99JY8|LPP3_MOUSE	0.184	0.864	0.459	0.197	1.404	0.54
c1072669_g9_i3^sp|P30305|MPIP2_HUMAN^M-inducer_phosp	0.181	0.872	0.658	0.312	1.658	0.786
c1090656_g1_i1^sp|Q08380|LG3BP_HUMAN^SRCR^sigP^Tm1	0.181	0.88	0.64	0.422	1.993	1.113
c992752_g1_i1	0.175	0.675	0.387	0.086	1.249	0.574
c1086920_g1_i2^sp|Q9W735|PRM1A_DANRE^Prominin^sigP^Tm5	0.171	0.643	0.342	0.137	0.956	0.313
c1076511_g7_i1^sp|O42364|APOEB_DANRE^Apolipoprotein^sigP	0.166	1.466	0.405	0.386	2.504	1.038
c1089375_g1_i10^sp|O95425|SVIL_HUMAN^sp|O46385|SVIL_BOVIN^Gelsolin	0.166	0.779	0.468	0.248	1.297	0.518
c1079633_g1_i1	0.166	0.546	0.369	0.114	0.849	0.303
c1088758_g4_i1	0.163	0.653	0.333	0.119	1.002	0.349
c1086859_g2_i1	0.161	0.576	0.333	0.115	0.879	0.303
c1071192_g1_i1^sp|P54281|ECLC_BOVIN^sp|Q9UQC9|CLCA2_HUMAN^CLCA_N^sigP^Tm1	0.16	0.748	0.333	0.156	1.159	0.411
c1087690_g3_i1^sp|P17809|GTR1_MOUSE^sp|P27674|GTR1_BOVIN^Sugar_tr^Tm3	0.159	0.992	0.721	0.392	2.407	1.415
c1091835_g7_i1	0.157	0.416	0.234	0.073	0.629	0.213
c1081690_g1_i2^sp|Q60754|MARCO_MOUSE^sp|Q9UEW3|MARCO_HUMAN^Collagen^Tm1	0.157	0.821	0.108	0.054	0.942	0.121
c1091581_g1_i1^sp|P58107|EPIPL_HUMAN^sp|Q8R0W0|EPIPL_MOUSE	0.152	0.519	0.306	0.128	0.86	0.341
c1081816_g2_i1^sp|P04917|SRGN_RAT^Serglycin	0.151	0.594	0.153	0.051	0.737	0.143
c1087940_g6_i1	0.151	0.971	0.775	0.417	2.651	1.68
c1080773_g1_i1	0.147	0.355	0.198	0.064	0.548	0.193
c1062632_g1_i1	0.146	0.326	0.153	0.049	0.504	0.178
c1084446_g8_i1	0.146	0.657	0.378	0.197	1.194	0.537
c1070030_g1_i3^sp|F6UA42|UHRF1_XENTR^sp|B6CHA3|UHRF1_XENLA^ubiquitin^Tm1	0.146	0.494	0.315	0.144	0.835	0.341
c1092461_g1_i1^sp|Q9H3M7|TXNIP_HUMAN^Arrestin_N	0.146	0.745	0.595	0.405	1.852	1.107
c1092550_g2_i1^LAP2alpha	0.145	0.655	0.477	0.238	1.263	0.608
c1073334_g1_i1	0.142	0.582	0.649	0.52	1.814	1.232
c1084446_g5_i2^sp|Q9UHI8|ATS1_HUMAN^Reprolysin	0.141	0.627	0.369	0.198	1.143	0.516
c1072462_g3_i3^sp|Q9W7M6|LDHA_AMBME	0.141	0.701	0.892	0.771	2.998	2.297
c1087717_g4_i1^sp|O88322|NID2_MOUSE^sp|Q14112|NID2_HUMAN^G2F^NIDO^sigP	0.141	0.663	0.874	0.812	3.04	2.377
c1077011_g4_i1^sp|Q8K419|LEG4_MOUSE^Gal-bind_lectin	0.14	0.726	0.946	0.864	3.649	2.923
c1065778_g2_i2	0.14	0.293	0.333	0.113	0.571	0.278
c1084744_g1_i1	0.139	0.518	0.378	0.16	0.942	0.424
c1074607_g1_i3	0.139	0.562	0.306	0.215	1.091	0.529
c1081540_g1_i1	0.137	0.444	0.324	0.113	0.865	0.421
c1080167_g2_i1^sp|P24479|S10AB_CHICK^S_100	0.135	0.558	0.991	0.962	4.365	3.807
c1091581_g4_i2^sp|P58107|EPIPL_HUMAN^Plectin^sigP	0.135	0.401	0.297	0.12	0.687	0.286
c1087795_g2_i1^sp|P49907|SEPP1_BOVIN	0.134	0.85	0.541	0.468	2.048	1.198
c1074791_g1_i1^sp|Q642A6|VWA1_RAT^sp|A6QLN9|VWA1_BOVIN^VWA^sigP	0.134	0.515	0.279	0.138	0.867	0.352
c1083217_g1_i2^sp|Q28944|CATL1_PIG^sp|Q9GKL8|CATL1_CHLAE^Inhibitor_I29^sigP	0.134	0.653	0.766	0.737	2.685	2.032
c1077703_g6_i1^sp|Q8K3K9|GIMA4_RAT^sp|Q9NUV9|GIMA4_HUMAN^DUF258^Tm1	0.132	0.75	0.468	0.295	1.658	0.908
c1078090_g4_i1^sp|P19973|LSP1_MOUSE^Caldesmon	0.131	0.529	0.874	0.829	2.929	2.4
c1041953_g1_i1^sp|P0CG39|POTEJ_HUMAN	0.13	0.562	0.973	0.931	4.141	3.579
c1092386_g1_i1^sp|Q56K04|CRIP1_BOVIN	0.13	0.52	0.36	0.204	0.999	0.479
c1082319_g8_i2	0.13	0.577	0.739	0.619	2.198	1.621
c1079013_g1_i4^sp|Q28BS0|MCM3Z_XENTR^MCM	0.129	0.527	0.342	0.164	1.002	0.475
c1011949_g1_i1^sp|Q15041|AR6P1_HUMAN^sp|Q5R454|AR6P1_PONAB^Reticulon^Tm4	0.129	0.671	0.586	0.411	1.696	1.025
c1088068_g1_i5^sp|Q2EF74|SUMO1_SPETR^Rad60-SLD	0.128	0.755	0.955	0.821	4.039	3.284
c1090433_g1_i1^sp|Q13325|IFIT5_HUMAN^TPR_2	0.128	0.299	0.18	0.078	0.497	0.198
c1070854_g1_i1^sp|Q14005|IL16_HUMAN^PDZ	0.127	0.391	0.279	0.112	0.685	0.294
c1054514_g1_i1^sp|Q5F3C8|PKHO1_CHICK^sp|Q53GL0|PKHO1_HUMAN	0.126	0.426	0.405	0.163	0.975	0.549
c1088351_g1_i1^sp|Q8QFQ8|IL18_CHICK^IL1	0.125	0.341	0.126	0.061	0.516	0.175
c1077444_g1_i1	0.124	0.439	0.198	0.13	0.776	0.337
c1086762_g2_i3^sp|O75626|PRDM1_HUMAN^SET	0.124	0.362	0.243	0.109	0.665	0.303
c1078897_g2_i2^Tm1	0.124	0.758	0.919	0.622	3.204	2.446
c1051795_g3_i1^sp|Q16690|DUS5_HUMAN^Rhodanese	0.123	0.361	0.261	0.127	0.668	0.307
c1073916_g4_i1^sp|Q6P4J6|DDIT4_XENTR^RTP801_C	0.122	0.698	0.441	0.319	1.753	1.055
c1071673_g1_i2^sp|P11613|CXCR7_CANFA^sp|O89039|CXCR7_RAT^7tm_1^Tm7	0.122	0.509	0.252	0.151	0.876	0.367
c1087093_g3_i1	0.122	0.429	0.324	0.164	0.868	0.439
c1068365_g2_i1^sp|P04075|ALDOA_HUMAN^Glycolytic	0.122	0.539	0.955	0.904	3.726	3.187
c1086839_g1_i7^sp|P27123|NASP_RABIT^sp|P49321|NASP_HUMAN^TPR_12	0.12	0.576	0.622	0.454	1.782	1.206
c1085521_g1_i1	0.119	0.279	0.252	0.111	0.589	0.31
c1077454_g3_i2^sp|P28562|DUS1_HUMAN^sp|P28563|DUS1_MOUSE^DSPc^Rhodanese^Tm1	0.119	0.58	0.784	0.678	2.649	2.069
c1092690_g1_i2^sp|Q9JLC8|SACS_MOUSE^sp|Q9NZJ4|SACS_HUMAN^HEPN	0.119	0.536	0.514	0.334	1.452	0.916
c1075763_g1_i1^sp|Q5M7L2|LBH_XENTR	0.117	0.472	0.459	0.275	1.219	0.747
c1015150_g2_i1^sp|A5GFW1|AURKA_PIG^Pkinase	0.117	0.37	0.162	0.083	0.576	0.206
c1086859_g3_i1^sp|Q03145|EPHA2_MOUSE^Pkinase_Tyr	0.117	0.284	0.216	0.1	0.554	0.27
c1091856_g2_i2^sp|P06900|H2B12_XENLA^Histone	0.117	0.926	0.414	0.3	1.951	1.025
c1082205_g1_i9^sp|P68372|TBB4B_MOUSE^sp|P11833|TBB_PARLI^Misat_Tub_SegII	0.117	0.468	0.982	0.958	4.114	3.646
c1080225_g11_i1^sp|P51662|ANXA1_RABIT^sp|P14087|ANXA1_CAVCU^Annexin	0.115	0.394	0.901	0.817	2.232	1.838
c1080225_g10_i1	0.115	0.386	0.901	0.816	2.216	1.83
c1091150_g4_i1^sp|P17918|PCNA_MOUSE	0.115	0.564	0.523	0.334	1.601	1.037
c1059052_g2_i4^sp|Q9PVK2|ENOA_ALLMI^Enolase_N	0.113	0.44	0.937	0.878	3.254	2.814
c1091556_g1_i3	0.113	0.377	1	0.99	5.242	4.865
c1069215_g3_i1^sp|Q92122|KPYK_XENLA^PK	0.111	0.395	0.874	0.821	2.792	2.397
c1030563_g1_i2^sp|Q15004|PAF_HUMAN^sp|Q5E9B2|PAF_BOVIN	0.111	0.367	0.261	0.147	0.773	0.406
c1084428_g4_i1^sp|P26584|HMGB2_CHICK^HMG_box_2	0.108	0.421	0.991	0.971	4.832	4.411
c1085314_g1_i4^sp|Q6DIH3|MCM2_XENTR^sp|P55861|MCM2_XENLA^MCM2_N	0.107	0.277	0.234	0.151	0.593	0.316
c1082856_g8_i1	0.106	0.458	0.117	0.068	0.757	0.299
c1087690_g2_i4^sp|P17809|GTR1_MOUSE^sp|A1YEX3|ZBT25_GORGO^BTB^Sugar_tr^Tm12	0.106	0.317	0.252	0.142	0.661	0.344
c1576531_g1_i1^sp|P02264|H2A_ONCMY	0.105	0.577	0.261	0.193	1.291	0.714
c1085979_g1_i2^sp|Q9DET5|TB15A_COTJA	0.104	0.415	0.604	0.484	1.705	1.29
c966610_g1_i2^sp|P62205|PLK1_XENTR^Pkinase	0.104	0.38	0.216	0.144	0.837	0.457
c1085016_g3_i2^sp|Q6GL41|MCM4_XENTR^sp|Q8QGX4|PRKDC_CHICK^MCM	0.104	0.373	0.333	0.234	0.973	0.6
c1089443_g2_i1^sp|P24033|CDK1B_XENLA^Pkinase	0.103	0.263	0.144	0.088	0.48	0.217
c1089327_g3_i1^sp|Q6AYZ1|TBA1C_RAT^Tubulin	0.099	0.371	0.955	0.897	3.738	3.367
c1088149_g5_i1^sp|Q4PLW0|PLIN2_PIG^sp|Q9TUM6|PLIN2_BOVIN^Perilipin	0.099	0.36	0.396	0.28	1.154	0.794
c1082112_g1_i2	0.099	0.302	0.108	0.07	0.543	0.241
c1043395_g2_i1	0.098	0.313	0.369	0.357	1.158	0.845
c1084350_g2_i3^sp|Q15398|DLGP5_HUMAN^GKAP	0.098	0.295	0.216	0.175	0.771	0.476
c1064770_g3_i4^sp|Q6P823|H33_XENTR^Histone	0.097	0.323	0.739	0.693	2.237	1.914
c1069563_g2_i4	0.097	0.406	0.279	0.29	1.285	0.879
c1087237_g2_i1^sp|P98133|FBN1_BOVIN^TB^sigP	0.095	0.254	0.324	0.241	1.11	0.856
c1079481_g1_i3^sp|P16611|IBP3_PIG^sp|P17936|IBP3_HUMAN^IGFBP^sigP^Tm1	0.095	0.431	0.351	0.282	1.5	1.069
c1063513_g3_i1^sp|Q6XXM7|RCAN1_SHEEP^sp|Q5RES7|RCAN1_PONAB^Calcipressin	0.095	0.3	0.514	0.405	1.434	1.134
c1057610_g1_i1	0.095	0.302	0.351	0.343	1.13	0.828
c1090169_g1_i1^sp|Q5DU56|NLRC3_MOUSE	0.093	0.299	0.991	0.985	4.535	4.236
c1078899_g4_i2^sp|P21910|LAML2_XENLA^Filament	0.092	0.342	0.748	0.636	2.063	1.721
c1088639_g4_i2^sp|Q3E811|RRT15_YEAST	0.092	0.294	0.658	0.594	1.882	1.588
c1079569_g6_i2^sp|P52292|IMA2_HUMAN^IBB	0.091	0.372	0.45	0.377	1.589	1.217
c1053398_g1_i1	0.089	0.299	0.613	0.567	2.245	1.946
c1076682_g1_i3^sp|Q91060|TBA_NOTVI	0.088	0.256	0.748	0.705	2.411	2.155
c1085624_g5_i1^sp|Q8N2E2|VWDE_HUMAN	0.088	0.359	0.559	0.482	1.754	1.395
c1089089_g2_i1	0.083	0.362	0.198	0.185	1.094	0.732
c1069424_g1_i2^sp|P10786|HBB2_TRICR	0.081	-0.374	0.982	0.984	3.909	4.283
c1092570_g1_i1^sp|P02014|HBA_TARGR^Globin	0.079	-0.441	0.973	0.972	3.738	4.179
c1091849_g1_i2^sp|P10784|HBA2_TRICR^Globin	0.079	-0.327	1	0.997	4.589	4.916
c1020875_g2_i1^sp|P10785|HBB1_TRICR^Globin	0.078	-0.469	0.919	0.905	2.997	3.466
c1065747_g3_i2^sp|P05122|KCRB_CHICK^ATP-gua_Ptrans	0.073	-0.418	0.712	0.737	2.24	2.658
c1054006_g1_i1	0.071	-0.841	0.468	0.379	1.223	2.064
c1081803_g1_i2^sp|Q80WM5|HPLN3_MOUSE^V-set^sigP	0.069	-0.302	0.306	0.487	1.68	1.982
c1061604_g3_i2	0.066	-0.283	0.45	0.43	0.982	1.265
c1091965_g3_i1	0.064	-0.285	0.423	0.453	1.112	1.397
c1054366_g1_i1^sp|P25815|S100P_HUMAN	0.063	-0.27	0.216	0.264	1.213	1.483
c1058910_g1_i1^sp|Q8VI73|TALDO_CRIGR^Transaldolase	0.062	-0.307	0.631	0.698	1.595	1.902
c1090859_g5_i1^sp|Q6ZRP5|YD019_HUMAN	0.062	-1.135	0.306	0.337	0.809	1.944
c1075963_g1_i1^sp|O75340|PDCD6_HUMAN	0.061	-0.281	0.459	0.497	0.927	1.208
c1083682_g1_i1	0.061	-1.026	0.441	0.518	1.373	2.399
c1053649_g1_i1	0.06	-1.323	0.297	0.361	0.79	2.113
c1080299_g6_i1	0.06	-0.835	0.631	0.657	2.221	3.056
c1084867_g1_i1^sp|Q91W90|TXND5_MOUSE^Thioredoxin^sigP	0.06	-0.327	0.784	0.827	2.191	2.518
c1053505_g1_i1^sp|P46695|IEX1_HUMAN	0.06	-0.358	0.27	0.339	0.731	1.089
c1069225_g1_i3^sp|P46425|GSTP2_MOUSE^sp|P19157|GSTP1_MOUSE^GST_C	0.06	-0.377	0.712	0.775	1.986	2.363
c1065591_g4_i1	0.059	-0.498	0.901	0.891	2.703	3.201
c1085825_g8_i1	0.058	-0.434	0.739	0.746	2.382	2.816
c1078324_g2_i1^sp|Q4L180|FIL1L_HUMAN	0.058	-0.279	0.225	0.36	0.698	0.977
c1063115_g5_i3^sp|Q2VIU1|ID2_PIG	0.058	-0.398	0.315	0.405	0.819	1.217
c1079654_g1_i2	0.058	-0.321	0.991	0.965	3.924	4.245
c1079364_g6_i6^sp|Q5ZKG2|BRD7_CHICK^sp|Q9NPI1|BRD7_HUMAN^sp|Q9UJX0|OSGI1_HUMAN^Bromodomain^Pyr_redox_3^Tm1	0.057	-0.367	0.216	0.3	0.353	0.72
c1056928_g1_i3^sp|Q8NHW6|OTOSP_HUMAN	0.057	-1.629	0.631	0.677	1.775	3.404
c1073629_g1_i3^sp|Q91287|FGFR3_PLEWA^Pkinase_Tyr	0.057	-0.363	0.144	0.218	0.323	0.686
c1090817_g2_i5	0.056	-0.285	0.189	0.312	0.69	0.975
c1090049_g1_i3^sp|Q6UX34|CB082_HUMAN^sigP^Tm2	0.056	-0.28	0.063	0.106	0.114	0.394
c1089003_g1_i2	0.055	-0.802	0.297	0.442	0.961	1.763
c1088283_g1_i2^sp|P05099|MATN1_CHICK^VWA^sigP	0.055	-1.314	0.18	0.282	0.438	1.752
c1076054_g3_i1	0.055	-0.316	0.153	0.249	0.328	0.644
c1084261_g1_i1	0.055	-0.446	0.739	0.8	2.262	2.708
c1083713_g1_i8^sp|P12957|CALD1_CHICK^sp|Q62736|CALD1_RAT^Caldesmon	0.055	-0.287	0.198	0.339	0.505	0.792
c1068935_g1_i7^sp|Q9PU85|PIM3_COTJA^Pkinase	0.054	-0.391	0.207	0.362	0.708	1.099
c1080995_g1_i1	0.054	-0.287	0.09	0.157	0.108	0.395
c1081200_g8_i1	0.054	-1.097	0.495	0.615	2.005	3.102
c1076964_g2_i1^sp|Q90370|MAFB_COTJA^sp|Q90888|MAFB_CHICK^Maf_N	0.054	-0.352	0.153	0.268	0.428	0.78
c1062486_g2_i1	0.054	-0.432	0.063	0.119	0.22	0.652
c1092253_g1_i2	0.054	-0.252	0.117	0.223	0.326	0.578
c1057844_g1_i4^sp|P40618|HMGB3_CHICK^sp|O15347|HMGB3_HUMAN^HMG_box_2	0.054	-0.5	0.685	0.768	1.912	2.412
c1056132_g1_i3^sp|Q5XHI4|F115_XENLA^M60-like	0.054	-0.407	0.108	0.187	0.159	0.566
c1057085_g1_i1	0.053	-0.585	0.396	0.581	1.05	1.635
c1080243_g3_i1^sp|Q8VHX6|FLNC_MOUSE	0.053	-0.33	0.126	0.233	0.255	0.585
c1081220_g3_i1^sp|Q90763|CADH7_CHICK^sp|Q5DWV2|CADH7_RAT^Cadherin^Cadherin_C^Tm1	0.053	-1.041	0.072	0.14	0.181	1.222
c1080438_g8_i1^sp|P27469|G0S2_HUMAN^sp|Q5M840|G0S2_RAT^Tm1	0.053	-0.402	0.216	0.385	0.655	1.057
c1087704_g2_i4^sp|Q501P1|FBLN7_MOUSE	0.053	-0.479	0.063	0.124	0.216	0.695
c1092027_g3_i3	0.053	-0.461	0.423	0.606	0.939	1.4
c1082321_g6_i1	0.053	-0.6	0.216	0.356	0.597	1.197
c1089935_g2_i1^Tm1	0.053	-0.597	0.09	0.172	0.257	0.854
c1085559_g2_i3^sp|P67937|TPM4_PIG^sp|Q63610|TPM3_RAT^Tropomyosin_1	0.053	-0.482	0.865	0.935	2.892	3.374
c1076971_g1_i1^sp|Q5RBA4|MYL9_PONAB^EF-hand_8	0.053	-0.672	0.468	0.61	1.168	1.84
c1068405_g1_i2^sp|Q9UKZ9|PCOC2_HUMAN^NTR	0.052	-0.637	0.162	0.31	0.503	1.14
c1070313_g1_i3	0.052	-0.634	0.892	0.93	3.182	3.816
c1081581_g2_i1^sp|Q9XSC9|TCO2_BOVIN^sp|O88968|TCO2_MOUSE^sp|Q6PB51|CC117_MOUSE^Cobalamin_bind^sigP	0.052	-0.477	0.171	0.307	0.325	0.802
c1073980_g2_i1^sp|P49716|CEBPD_HUMAN	0.052	-0.574	0.252	0.431	0.778	1.352
c1051578_g1_i3^sp|Q6Y4Q5|MMP3_CANFA^sp|P09237|MMP7_HUMAN^PG_binding_1^sigP	0.052	-1.071	0.108	0.21	0.281	1.352
c1089477_g1_i2^sp|O95644|NFAC1_HUMAN^RHD	0.052	-0.479	0.171	0.314	0.409	0.888
c1071549_g1_i1^sp|Q60967|PAPS1_MOUSE^APS_kinase	0.051	-0.65	0.369	0.565	0.886	1.536
c1074395_g1_i1	0.051	-0.301	0.081	0.18	0.223	0.524
c1044035_g1_i1	0.051	-0.315	0.072	0.162	0.236	0.551
c1079165_g7_i1^sp|Q9HCB6|SPON1_HUMAN^Reeler^sigP	0.051	-0.425	0.198	0.437	0.737	1.162
c1058578_g1_i1	0.051	-1.191	0.072	0.156	0.271	1.462
c1087485_g1_i1^sp|O60285|NUAK1_HUMAN^Pkinase	0.05	-0.636	0.216	0.4	0.604	1.24
c1073143_g1_i2^sp|P29596|ATF3_RAT^sp|Q2KII1|ATF3_BOVIN^sp|P79702|FOS_CYPCA^bZIP_2	0.05	-0.731	0.243	0.417	0.545	1.276
c1063422_g5_i1^sp|P17404|LECT1_BOVIN	0.05	-1.764	0.306	0.485	0.985	2.749
c1086807_g3_i1	0.05	-0.812	0.369	0.57	1.225	2.037
c1092483_g2_i1^Tm1	0.05	-0.949	0.721	0.808	2.021	2.97
c1061349_g1_i1^sp|Q8AVU0|PDPFA_XENLA^sp|Q0IHF8|PDPFB_XENLA	0.05	-0.682	0.595	0.727	1.487	2.169
c1089004_g5_i2^sp|Q05910|ADAM8_MOUSE^Pep_M12B_propep^Tm1	0.05	-0.66	0.198	0.378	0.418	1.078
c1086150_g2_i1	0.049	-1.613	0.369	0.567	0.986	2.599
c1086679_g1_i9^sp|Q9V3A4|CSUP_DROME^sp|Q31125|S39A7_MOUSE^sp|Q5TJF6|S39A7_CANFA^Zip^sigP^Tm4	0.049	-0.656	0.432	0.651	0.949	1.605
c1085230_g3_i2^sp|Q5R7B3|UGDH_PONAB^UDPG_MGDP_dh_C	0.049	-0.621	0.135	0.307	0.449	1.07
c1080932_g3_i1^sp|P16112|PGCA_HUMAN^sp|P07898|PGCA_CHICK^Sushi	0.049	-1.381	0.207	0.401	0.647	2.028
c1060722_g2_i1	0.049	-1.155	0.514	0.708	1.536	2.691
c1083142_g4_i1	0.049	-1.113	0.541	0.755	1.732	2.845
c1091112_g3_i1	0.049	-0.329	0.09	0.261	0.374	0.703
c1066483_g2_i1	0.049	-0.403	0.099	0.241	0.329	0.732
c1065739_g1_i1^sp|O18739|CTGF_BOVIN^IGFBP^sigP^Tm2	0.049	-1.147	0.099	0.223	0.212	1.359
c1050336_g2_i3^sp|Q3UKU1|ELL2_MOUSE^ELL	0.049	-0.499	0.126	0.291	0.238	0.737
c1085780_g1_i2^sp|P14018|CLUS_COTJA^Clusterin^sigP	0.049	-0.696	0.099	0.228	0.156	0.852
c1084443_g4_i2^sp|Q99584|S10AD_HUMAN	0.049	-0.312	0.099	0.239	0.188	0.5
c1080932_g5_i1	0.049	-0.301	0.054	0.14	0.124	0.425
c1085007_g1_i2	0.048	-0.371	0.081	0.222	0.209	0.58
c924140_g2_i1	0.048	-0.283	0.063	0.176	0.256	0.539
c1069968_g1_i1^sp|Q15293|RCN1_HUMAN^sp|O93434|RCN1_TAKRU^EF-hand_7^sigP	0.048	-0.706	0.342	0.592	0.816	1.522
c1080743_g2_i1	0.048	-0.555	0.036	0.107	0.184	0.739
c1071364_g1_i1	0.048	-0.872	0.297	0.536	0.696	1.568
c1083154_g3_i1^sp|Q28985|IBP5_PIG^IGFBP^sigP	0.048	-0.425	0.117	0.287	0.302	0.727
c1060722_g1_i1^sp|Q9UKU9|ANGL2_HUMAN^sp|Q9R045|ANGL2_MOUSE^Fibrinogen_C^sigP	0.048	-1.026	0.279	0.503	0.764	1.79
c965183_g1_i1^sp|P41135|ID1_RAT	0.048	-0.468	0.117	0.274	0.23	0.698
c1079438_g3_i1^sp|Q90944|EPYC_CHICK^LRR_8^sigP	0.048	-0.765	0.09	0.23	0.266	1.031
c1084042_g2_i3^sp|P16580|GLNA_CHICK^Gln-synt_N	0.048	-0.402	0.099	0.262	0.267	0.669
c1085721_g2_i1	0.048	-0.276	0.054	0.171	0.164	0.44
c1081603_g3_i1^sp|Q17RW2|COOA1_HUMAN^Collagen	0.048	-0.475	0.117	0.281	0.287	0.762
c1085900_g6_i1^sp|P27987|IP3KB_HUMAN^IPK	0.048	-0.367	0.063	0.164	0.143	0.51
c1083499_g2_i1	0.048	-0.547	0.117	0.299	0.323	0.87
c1074243_g4_i5	0.047	-0.996	0.586	0.788	1.555	2.551
c1061064_g1_i1	0.047	-1.137	0.153	0.371	0.569	1.706
c1088755_g2_i4^sp|Q9NZU0|FLRT3_HUMAN^LRRNT^sigP^Tm1	0.047	-0.257	0.054	0.17	0.155	0.412
c1067510_g1_i1^sp|P25101|EDNRA_HUMAN^7tm_1^sigP^Tm8	0.047	-0.86	0.261	0.531	0.711	1.571
c1084355_g2_i4^sp|O15072|ATS3_HUMAN^Pep_M12B_propep^sigP	0.047	-0.442	0.099	0.27	0.167	0.609
c1074832_g2_i1^sp|O89029|MATN4_MOUSE^EGF	0.047	-1.934	0.604	0.796	1.991	3.925
c1009640_g1_i1	0.047	-0.782	0.099	0.268	0.384	1.166
c1068394_g3_i1^sp|Q6WVG3|KCD12_MOUSE^BTB_2^sigP	0.047	-0.653	0.126	0.316	0.285	0.938
c1090494_g6_i2^sp|P20849|CO9A1_HUMAN^sp|Q05722|CO9A1_MOUSE^sp|Q5ZIQ3|HNRPK_CHICK^Collagen^ROKNT	0.047	-1.959	0.874	0.926	2.5	4.459
c1088792_g2_i3^sp|Q06441|TSP4_XENLA^COMP^sigP	0.047	-1.261	0.495	0.719	1.547	2.808
c1090344_g3_i2^sp|Q9D3S9|CPVL_MOUSE	0.047	-0.586	0.153	0.357	0.286	0.872
c1092782_g1_i1^sp|O35490|BHMT1_MOUSE^sp|Q5I597|BHMT1_BOVIN^S-methyl_trans	0.047	-0.645	0.135	0.357	0.346	0.991
c1071521_g1_i1^sp|P38552|LEG4_RAT^Gal-bind_lectin	0.047	-0.288	0.036	0.113	0.146	0.434
c1084741_g3_i1	0.047	-0.86	0.171	0.392	0.459	1.319
c1085267_g2_i1	0.047	-0.63	0.054	0.154	0.15	0.78
c1078793_g10_i3	0.047	-1.782	0.234	0.467	0.778	2.56
c1067201_g1_i1^sp|Q90839|DKK3_CHICK^Dickkopf_N^sigP	0.047	-1.291	0.117	0.293	0.301	1.592
c1083421_g10_i6^sp|P19336|CYR61_CHICK^VWC	0.047	-1.311	0.252	0.492	0.719	2.03
c1080932_g4_i1	0.047	-0.428	0.063	0.173	0.107	0.535
c1082201_g1_i2^sp|Q9QX78|SOCS1_RAT^sp|O15524|SOCS1_HUMAN^SH2^Tm1	0.046	-0.711	0.189	0.435	0.391	1.102
c1069895_g1_i2^sp|G3V9R3|ST1D1_RAT^Sulfotransfer_1	0.046	-0.359	0.054	0.175	0.072	0.431
c1070835_g1_i3^sp|Q6P4Z2|CO2A1_XENTR^COLFI	0.046	-2.396	0.946	0.994	4.259	6.655
c1054352_g1_i1	0.046	-0.461	0.09	0.259	0.172	0.633
c1090000_g4_i1^sp|P57093|PAHX_RAT^sp|Q28HK1|UCMA_XENTR^PhyH^sigP	0.046	-1.115	0.171	0.407	0.557	1.672
c1079465_g6_i1^sp|P78539|SRPX_HUMAN^Sushi^sigP	0.046	-0.837	0.216	0.494	0.493	1.33
c1068831_g1_i2^sp|Q07643|CO9A2_MOUSE^Collagen^sigP	0.046	-2.253	0.514	0.745	1.522	3.775
c1079238_g1_i1	0.046	-0.352	0.036	0.122	0.089	0.441
c1066089_g4_i3^sp|Q9R2C1|SERP1_RAT	0.046	-0.679	0.171	0.435	0.416	1.095
c1081945_g1_i1^sp|Q5R941|FKB14_PONAB^sp|P59024|FKB14_MOUSE^EF-hand_7^FKBP_C^sigP	0.046	-0.618	0.153	0.403	0.312	0.93
c1086641_g1_i1^sp|O75718|CRTAP_HUMAN^sigP	0.046	-0.821	0.288	0.576	0.671	1.492
c1086150_g1_i1^sp|P20908|CO5A1_HUMAN^sp|Q61245|COBA1_MOUSE^Collagen	0.046	-1.901	0.306	0.588	0.908	2.809
c1088810_g1_i7^sp|Q02388|CO7A1_HUMAN^sp|P0C728|LF3_EBVG^VWA^sigP	0.046	-0.447	0.072	0.217	0.159	0.606
c1085518_g2_i1	0.046	-0.783	0.099	0.293	0.282	1.065
c1054014_g1_i2	0.046	-0.59	0.081	0.241	0.239	0.829
c1071059_g3_i1	0.046	-1.172	0.09	0.267	0.265	1.437
c1092367_g4_i1^sp|Q9UL49|TCFL5_HUMAN	0.045	-1.921	0.279	0.592	0.8	2.721
c1085392_g2_i2^sp|Q8JG54|RGMA_CHICK^RGM_N	0.045	-0.988	0.207	0.494	0.424	1.412
c1086035_g3_i1	0.045	-0.405	0.09	0.278	0.125	0.53
c1068789_g12_i1	0.045	-0.561	0.081	0.268	0.126	0.687
c1053212_g1_i2^sp|P10123|RLBP1_BOVIN^CRAL_TRIO_N	0.045	-0.277	0.036	0.135	0.103	0.38
c966126_g1_i1	0.045	-0.6	0.108	0.328	0.252	0.852
c1069446_g1_i1^sp|Q9CQN4|SOSD1_MOUSE^sp|Q642G2|SOSD1_RAT^Sclerostin^sigP	0.045	-0.785	0.09	0.283	0.234	1.019
c1079840_g2_i3^sp|Q9QYZ8|DKK2_MOUSE	0.045	-0.313	0.027	0.105	0.058	0.371
c1075428_g2_i1	0.045	-0.753	0.153	0.433	0.376	1.129
c1067427_g2_i1^sp|Q3TYX2|LRN4L_MOUSE^RVT_1^fn3^Tm1	0.045	-0.768	0.144	0.397	0.408	1.176
c1088054_g1_i2^sp|P07942|LAMB1_HUMAN^Laminin_EGF	0.045	-0.915	0.252	0.583	0.573	1.488
c1084135_g6_i2^sp|Q924A0|TF7L2_MOUSE^sp|Q9NQB0|TF7L2_HUMAN^CTNNB1_binding	0.045	-0.693	0.108	0.325	0.149	0.842
c1092061_g2_i1	0.045	-0.717	0.144	0.392	0.329	1.046
c1078760_g6_i3^sp|Q8CFG0|SULF2_MOUSE	0.044	-0.808	0.099	0.315	0.19	0.998
c1078376_g4_i1^sp|F1N152|HTRA1_BOVIN^Kazal_1^sigP	0.044	-0.995	0.207	0.535	0.487	1.482
c1057474_g1_i2^sp|P48530|MKA_XENLA^PTN_MK_N^sigP^Tm1	0.044	-0.566	0.081	0.307	0.252	0.818
c1055731_g1_i1^Tm3	0.044	-0.523	0.027	0.117	0.093	0.616
c1078041_g2_i1	0.044	-0.909	0.198	0.527	0.521	1.43
c1070536_g3_i2^sp|Q60467|CO5A1_CRILO^COLFI	0.044	-1.392	0.568	0.823	1.419	2.811
c1089285_g2_i1^sp|P81184|LEG1_SHEEP^sp|P11116|LEG1_BOVIN^Gal-bind_lectin	0.044	-1.172	0.766	0.922	2.342	3.514
c1079594_g4_i1^sp|Q9W757|SOX10_CHICK^sp|A5A763|SOX10_PIG^Sox_N	0.044	-0.578	0.027	0.113	0.12	0.698
c1089938_g3_i1	0.044	-0.735	0.162	0.455	0.342	1.077
c959265_g1_i1^sp|Q575S8|CYGB2_DANRE^Globin	0.044	-0.349	0.036	0.138	0.046	0.395
c1082310_g1_i1	0.044	-0.392	0.045	0.178	0.092	0.484
c1058542_g2_i1	0.044	-1.059	0.099	0.316	0.263	1.322
c1089329_g1_i1	0.044	-1.227	0.09	0.302	0.291	1.518
c876219_g1_i1^sp|Q86YL7|PDPN_HUMAN^Podoplanin^sigP^Tm2	0.044	-0.708	0.126	0.446	0.501	1.209
c1055390_g1_i1	0.044	-0.902	0.126	0.396	0.3	1.202
c1037026_g1_i1	0.044	-1.146	0.198	0.529	0.606	1.752
c1064516_g1_i4^sp|P28359|HXD10_MOUSE^sp|Q9PWM6|HXD9A_DANRE^Homeobox^Hox9_act	0.044	-0.361	0.045	0.187	0.072	0.433
c1086792_g2_i5^sp|P63269|ACTH_RAT	0.043	-0.821	0.063	0.252	0.195	1.016
c1061361_g2_i1^sp|P43026|GDF5_HUMAN^TGFb_propeptide	0.043	-0.718	0.054	0.227	0.187	0.905
c863684_g1_i1	0.043	-1.008	0.243	0.604	0.54	1.548
c1083212_g2_i2^sp|Q32MD9|CDON_MOUSE^I-set^Tm1	0.043	-0.425	0.045	0.2	0.112	0.537
c1091565_g2_i2^sp|Q13491|GPM6B_HUMAN^Myelin_PLP^Tm4	0.043	-1.135	0.234	0.608	0.704	1.839
c1081157_g3_i1	0.043	-0.572	0.072	0.304	0.209	0.781
c1087063_g1_i1^sp|P13696|PEBP1_BOVIN^PBP	0.043	-0.842	0.108	0.392	0.158	1
c1072065_g2_i1	0.043	-2.588	0.225	0.572	0.57	3.158
c1047789_g1_i2^sp|P19382|SNAI1_XENLA^sp|P41809|HKR1_YEAST^zf-C2H2_6	0.043	-1.32	0.18	0.529	0.549	1.869
c1075841_g2_i2	0.043	-0.462	0.027	0.131	0.036	0.498
c1091262_g2_i1	0.043	-1.257	0.126	0.407	0.341	1.598
c1080995_g2_i1^sp|Q5ZLK5|P4HA2_CHICK^P4Ha_N^sigP	0.043	-0.446	0.063	0.269	0.146	0.592
c1086681_g2_i1^sp|P55058|PLTP_HUMAN	0.043	-0.651	0.081	0.349	0.314	0.965
c1070536_g6_i1	0.043	-1.319	0.333	0.701	0.885	2.204
c1056243_g1_i1^sp|Q99542|MMP19_HUMAN	0.043	-0.382	0.036	0.173	0.086	0.468
c1091002_g1_i1	0.043	-1.61	0.405	0.741	1.18	2.79
c1089387_g2_i2^sp|Q99P61|FABPH_SPETR	0.043	-0.698	0.045	0.209	0.097	0.795
c1062875_g1_i4^sp|Q9DE68|PGS2_COTJA^LRRNT^sigP	0.043	-0.358	0.045	0.2	0.065	0.423
c1076053_g3_i2^sp|Q5RJP7|PGFRL_RAT^sp|Q6PE55|PGFRL_MOUSE^Ig_2^sigP	0.043	-0.477	0.054	0.229	0.11	0.587
c1089329_g2_i1^sp|Q8IUL8|CILP2_HUMAN	0.043	-0.394	0.036	0.161	0.106	0.5
c1068768_g4_i1	0.043	-0.309	0.027	0.136	0.062	0.371
c1075522_g4_i1	0.043	-0.876	0.162	0.525	0.461	1.337
c1074637_g3_i1	0.043	-0.776	0.108	0.455	0.399	1.175
c1089456_g1_i1^sp|Q5Q0T9|METRN_RAT	0.043	-0.73	0.09	0.356	0.254	0.984
c1081812_g2_i1^sp|Q9Z206|ARHG8_MOUSE^sp|Q7Z628|ARHG8_HUMAN	0.043	-1.278	0.243	0.604	0.56	1.838
c1076177_g1_i2^sp|Q863H1|SFRP2_CANFA^NTR^sigP	0.043	-2.404	0.261	0.626	0.891	3.295
c1075369_g1_i6^sp|Q91154|MYF5_NOTVI^Basic	0.043	-0.471	0.027	0.124	0.049	0.52
c1084875_g3_i2^sp|P63164|RSMN_RAT^sp|Q9N1Q0|RSMB_MACEU^LSM	0.043	-1.233	0.802	0.928	2.355	3.588
c1061864_g2_i1^sp|Q8NFL0|B3GN7_HUMAN^Galactosyl_T	0.043	-0.282	0.027	0.135	0.06	0.342
c1072597_g5_i1	0.042	-0.258	0.027	0.151	0.097	0.355
c1061235_g1_i1^sp|A9C3R8|RP65C_DANRE^sp|Q9YI25|RPE65_AMBTI^RPE65	0.042	-0.29	0.018	0.11	0.047	0.337
c1091385_g2_i2^DUF1258	0.042	-1.298	0.108	0.408	0.23	1.528
c1053443_g1_i1^sp|Q9NT22|EMIL3_HUMAN^EMI	0.042	-0.471	0.036	0.196	0.064	0.535
c1078103_g3_i1	0.042	-0.35	0.027	0.15	0.055	0.405
c1075360_g5_i1^sp|Q15742|NAB2_HUMAN^sp|P10646|TFPI1_HUMAN^Kunitz_BPTI^NCD1	0.042	-0.965	0.144	0.506	0.316	1.281
c1087667_g5_i1	0.042	-0.463	0.036	0.197	0.08	0.543
c1088332_g1_i2^sp|P10039|TENA_CHICK^Tm1	0.042	-0.297	0.036	0.19	0.112	0.409
c1010396_g1_i2	0.042	-1.158	0.126	0.476	0.356	1.514
c966944_g1_i1	0.042	-0.442	0.018	0.104	0.054	0.496
c1092224_g1_i2^sp|Q5RDN9|YPEL2_PONAB^Yippee-Mis18	0.042	-0.559	0.045	0.238	0.112	0.671
c1090485_g3_i1	0.042	-1.433	0.126	0.473	0.287	1.72
c1082616_g4_i3^sp|Q640N1|AEBP1_MOUSE^sp|A2RUV9|AEBP1_RAT^F5_F8_type_C^sigP	0.042	-1.309	0.162	0.54	0.337	1.646
c1083255_g1_i2^sp|Q62507|COCH_MOUSE^sp|O43405|COCH_HUMAN^VWA	0.042	-0.749	0.027	0.136	0.042	0.791
c1073337_g1_i2^sp|Q9R097|SPIT1_MOUSE^sp|B2BS84|IVBI_AUSLA^MANEC^sigP^Tm1	0.042	-0.63	0.054	0.277	0.12	0.75
c1086384_g6_i1	0.042	-0.816	0.081	0.365	0.172	0.988
c1069224_g4_i2^sp|Q03277|PO11_SCICO	0.042	-0.95	0.369	0.725	0.117	1.067
c1077485_g1_i4^sp|P08640|MUC1_YEAST	0.042	-0.458	0.045	0.223	0.093	0.551
c1059167_g1_i1^sp|P45883|ACBP_PELRI	0.042	-0.531	0.054	0.255	0.163	0.694
c1081167_g4_i1^sp|P26022|PTX3_HUMAN^Pentaxin	0.042	-1.668	0.09	0.37	0.272	1.94
c1091809_g4_i1^sp|O19113|CTGF_PIG^VWC	0.042	-2.318	0.396	0.762	1.534	3.852
c1091199_g2_i1^sp|P05997|CO5A2_HUMAN^COLFI^sigP	0.042	-1.717	0.514	0.823	1.21	2.927
c1091199_g3_i1	0.042	-1.619	0.541	0.852	1.284	2.903
c1079594_g3_i3^sp|B7ZR65|SOX9A_XENLA^sp|Q07869|PPARA_HUMAN^sp|Q9BG91|SOX9_CALJA^Sox_N^zf-C4	0.042	-2.041	0.135	0.497	0.357	2.398
c1083351_g2_i1	0.042	-1.456	0.135	0.469	0.287	1.743
c1050484_g1_i1^sp|Q7ZXZ6|AUGN_XENLA	0.042	-0.309	0.027	0.145	0.05	0.359
c1086307_g1_i4^sp|Q90XB6|SULF1_COTCO^DUF3740	0.042	-0.658	0.045	0.211	0.101	0.759
c1048792_g3_i1^sp|P35556|FBN2_HUMAN^sp|Q61555|FBN2_MOUSE^EGF_CA^Tm1	0.042	-0.8	0.09	0.385	0.17	0.97
c1055997_g1_i1^sp|Q08DZ5|SDC1_BOVIN^sp|P34740|SDC1_MESAU^Syndecan^sigP^Tm1	0.042	-0.716	0.099	0.41	0.31	1.026
c1080673_g2_i6^sp|Q7TPW1|NEXN_MOUSE^sp|Q0ZGT2|NEXN_HUMAN^I-set	0.042	-0.55	0.054	0.27	0.148	0.698
c1092147_g1_i2	0.042	-0.503	0.045	0.23	0.093	0.596
c1063718_g2_i2^sp|Q80UG6|F150B_MOUSE	0.042	-0.708	0.045	0.225	0.135	0.843
c1074757_g4_i1	0.041	-0.664	0.054	0.312	0.168	0.832
c1062384_g1_i3^sp|Q6GL62|ID4_XENTR^HLH	0.041	-0.59	0.045	0.271	0.082	0.672
c1085471_g1_i1^sp|Q9WVJ9|FBLN4_MOUSE^EGF_CA^sigP^Tm2	0.041	-0.947	0.099	0.444	0.17	1.117
c1090307_g1_i6^sp|P25435|NTF3_XENLA^NGF	0.041	-0.28	0.018	0.131	0.041	0.321
c1088518_g12_i1	0.041	-2.408	0.306	0.739	1.002	3.41
c1078917_g3_i2^sp|P35440|TSP2_CHICK^VWC^sigP	0.041	-0.476	0.036	0.2	0.044	0.52
c1075761_g5_i1	0.041	-1.447	0.288	0.76	0.867	2.314
c1073980_g6_i7	0.041	-1.266	0.099	0.461	0.303	1.569
c1092343_g2_i1^Tm2	0.041	-0.643	0.027	0.18	0.097	0.74
c1082501_g2_i1	0.041	-0.549	0.036	0.229	0.053	0.602
c1045229_g1_i1^sp|O95025|SEM3D_HUMAN^Sema	0.041	-0.638	0.045	0.268	0.234	0.872
c1088966_g3_i1	0.041	-1.186	0.063	0.351	0.177	1.363
c1089246_g2_i1	0.041	-1.032	0.081	0.387	0.163	1.195
c1077674_g1_i4^sp|Q802A9|FGFP2_CHICK^FGF-BP1	0.041	-0.299	0.018	0.111	0.047	0.346
c314652_g1_i2	0.041	-0.948	0.09	0.424	0.188	1.136
c1070927_g3_i1^sp|Q9BGI3|PRDX2_BOVIN^sp|Q61171|PRDX2_MOUSE^AhpC-TSA	0.041	-0.985	0.063	0.329	0.202	1.187
c1071119_g1_i1^sp|P34741|SDC2_HUMAN^Syndecan^sigP^Tm1	0.041	-1.212	0.135	0.518	0.294	1.506
c1078555_g1_i1	0.041	-0.366	0.027	0.159	0.058	0.424
c1083312_g2_i1^sp|O15266|SHOX_HUMAN	0.041	-1.661	0.153	0.587	0.411	2.072
c1084712_g6_i1	0.041	-0.518	0.036	0.209	0.055	0.573
c1071040_g1_i1^sp|P19427|DERM_BOVIN^sp|Q07507|DERM_HUMAN^sigP	0.041	-0.98	0.054	0.292	0.149	1.129
c1091470_g3_i2^sp|O94823|AT10B_HUMAN^E1-E2_ATPase^Tm8	0.041	-0.269	0.018	0.118	0.03	0.299
c1077281_g1_i2^sp|Q5RDI1|PAMR1_PONAB^CUB^sigP	0.041	-0.282	0.018	0.129	0.029	0.311
c1085518_g3_i1^EF-hand_6	0.041	-0.446	0.027	0.179	0.038	0.484
c1067077_g2_i1	0.041	-0.435	0.036	0.255	0.165	0.6
c1079387_g2_i1	0.041	-1.701	0.721	0.931	2.292	3.993
c1087589_g1_i1^sp|Q3ZBN5|ASPN_BOVIN^LRRNT^sigP^Tm1	0.041	-1.067	0.045	0.247	0.084	1.151
c1076997_g5_i1	0.041	-0.482	0.018	0.124	0.06	0.542
c1084244_g5_i1	0.041	-1.097	0.072	0.378	0.216	1.313
c1089810_g7_i1	0.041	-1.316	0.063	0.33	0.198	1.514
c1079306_g2_i1^sp|Q9EP52|TWSG1_MOUSE^Tsg	0.041	-1.339	0.198	0.64	0.421	1.76
c1087062_g4_i1^sp|P09487|PPBT_BOVIN^sp|Q92058|PPBT_CHICK^Alk_phosphatase^sigP	0.041	-0.398	0.027	0.172	0.077	0.475
c17734_g1_i1	0.041	-0.433	0.027	0.175	0.062	0.495
c1079807_g1_i1^sp|Q1RMU3|P4HA1_BOVIN^P4Ha_N^sigP	0.041	-1.503	0.568	0.892	1.526	3.029
c1088667_g3_i1	0.041	-0.774	0.018	0.127	0.052	0.826
c1059704_g1_i1^sp|Q99500|S1PR3_HUMAN^7tm_1^Tm5	0.041	-0.488	0.036	0.207	0.104	0.592
c1076927_g2_i1^sp|P07341|ALDOB_CHICK^Glycolytic^Tm1	0.041	-1.045	0.144	0.537	0.29	1.335
c1055837_g2_i1^sp|Q90999|TGFR2_CHICK^sp|P37173|TGFR2_HUMAN^ecTbetaR2^sigP^Tm1	0.04	-0.303	0.018	0.131	0.042	0.345
c1064460_g1_i1^sp|Q5EA62|FBLN5_BOVIN^EGF_CA^sigP	0.04	-1.127	0.072	0.453	0.286	1.413
c1061733_g3_i1	0.04	-1.449	0.162	0.615	0.43	1.879
c1075276_g6_i1	0.04	-0.354	0.018	0.153	0.038	0.392
c1087455_g1_i2^sp|P51890|LUM_CHICK^LRRNT^sigP	0.04	-2.891	0.306	0.78	0.745	3.636
c1073384_g7_i1	0.04	-0.799	0.045	0.311	0.084	0.883
c1691019_g1_i1	0.04	-0.56	0.027	0.211	0.031	0.591
c1084256_g4_i2^sp|Q6ZTI6|F101A_HUMAN	0.04	-0.595	0.036	0.244	0.076	0.671
c1091090_g2_i1^sp|P00488|F13A_HUMAN^Transglut_N	0.04	-0.599	0.036	0.261	0.156	0.755
c1062836_g4_i3^sp|Q9XSW9|LEP_SMICR^sp|O02720|LEP_CANFA^Leptin^sigP	0.04	-0.64	0.036	0.252	0.058	0.698
c1081005_g1_i1^sp|Q8TE57|ATS16_HUMAN^Pep_M12B_propep^sigP	0.04	-0.483	0.018	0.149	0.022	0.505
c1088518_g9_i1^sp|P13944|COCA1_CHICK	0.04	-0.499	0.036	0.241	0.059	0.558
c1082822_g1_i1	0.04	-0.538	0.018	0.149	0.022	0.56
c1011988_g1_i1^sp|Q8NCL9|APCDL_HUMAN^sigP	0.04	-0.764	0.027	0.218	0.055	0.819
c1078833_g3_i2	0.04	-0.643	0.036	0.262	0.126	0.769
c1081670_g1_i11^sp|Q9YIB4|CO1A1_CYNPY^Collagen^VWC^sigP^Tm1	0.04	-3.413	0.964	0.989	3.236	6.649
c1084565_g2_i1^sp|Q8CG08|CTHR1_RAT^RVT_1	0.04	-1.029	0.072	0.459	0.255	1.284
c1087366_g3_i1	0.04	-0.624	0.036	0.24	0.114	0.738
c1012056_g1_i1^sp|P40220|RABP1_CHICK^Lipocalin	0.04	-1.165	0.018	0.134	0.017	1.182
c1085316_g1_i1	0.04	-0.508	0.027	0.203	0.116	0.624
c1048922_g1_i2	0.04	-0.346	0.018	0.15	0.015	0.361
c1084942_g4_i1^sp|Q15389|ANGP1_HUMAN^Fibrinogen_C^sigP	0.04	-1.02	0.072	0.42	0.231	1.251
c1084565_g1_i1	0.04	-2.218	0.568	0.908	1.67	3.888
c1064348_g2_i1	0.04	-0.283	0.018	0.141	0.037	0.32
c1085649_g5_i1	0.04	-1.137	0.072	0.408	0.259	1.396
c1072901_g8_i1	0.04	-0.353	0.018	0.15	0.03	0.383
c1089560_g1_i2	0.04	-0.651	0.036	0.26	0.119	0.77
c1091662_g2_i4^sp|Q92569|P55G_HUMAN^SH2	0.04	-1.417	0.153	0.637	0.405	1.822
c1091318_g4_i1^sp|P20909|COBA1_RAT^Collagen	0.04	-2.589	0.613	0.937	2.026	4.615
c1071469_g1_i3^sp|O94769|ECM2_HUMAN^VWC^sigP	0.04	-0.433	0.027	0.206	0.071	0.504
c1088748_g2_i1^sp|Q2LK54|COL12_CHICK^Collagen^Tm1	0.04	-1.109	0.063	0.373	0.145	1.254
c1089309_g2_i1	0.04	-0.521	0.027	0.218	0.073	0.594
c1077984_g3_i4^sp|P15989|CO6A3_CHICK	0.04	-2.753	0.261	0.756	0.626	3.379
c1076675_g4_i1	0.04	-1.584	0.081	0.444	0.169	1.753
c1091175_g9_i1^sp|Q9HCU0|CD248_HUMAN^EGF^sigP^Tm1	0.04	-1.487	0.117	0.538	0.349	1.836
c1090290_g1_i1^sp|Q99K41|EMIL1_MOUSE^EMI^sigP	0.04	-1.671	0.288	0.793	0.988	2.659
c1091100_g4_i1	0.04	-2.43	0.495	0.886	1.417	3.847
c1084098_g2_i2	0.04	-1.34	0.063	0.403	0.168	1.508
c1092367_g7_i1^sp|P32017|CO9A3_CHICK	0.04	-0.885	0.036	0.277	0.077	0.962
c1088336_g2_i1	0.039	-1.089	0.045	0.403	0.113	1.202
c1049652_g1_i1	0.039	-1.067	0.045	0.366	0.074	1.141
c1079159_g1_i8^sp|Q9IA05|FZD4_CHICK^sp|Q5IS67|NEUM_PANTR^Fz^Neuromodulin_N^sigP^Tm7	0.039	-0.572	0.018	0.202	0.027	0.599
c1090138_g1_i1^sp|Q5RBR0|SH3R1_PONAB^sp|Q69ZI1|SH3R1_MOUSE^zf-RING_2	0.039	-0.417	0.018	0.18	0.025	0.442
c1075936_g3_i1	0.039	-1.414	0.081	0.569	0.269	1.683
c1086374_g1_i2^sp|Q8WX93|PALLD_HUMAN^I-set	0.039	-1.428	0.099	0.565	0.177	1.605
c1044096_g1_i1^sp|O93512|GFRA4_CHICK^GDNF^sigP	0.039	-0.272	0.009	0.103	0.013	0.285
c1076997_g3_i1	0.039	-0.656	0.018	0.161	0.032	0.688
c1086119_g2_i1	0.039	-0.893	0.036	0.325	0.109	1.002
c1085741_g2_i1	0.039	-0.911	0.054	0.391	0.14	1.051
c1078639_g2_i2	0.039	-2.014	0.225	0.763	0.575	2.589
c1078639_g1_i1^sp|Q90953|CSPG2_CHICK	0.039	-2.184	0.243	0.794	0.71	2.894
c1062589_g1_i2^sp|Q9NXB9|ELOV2_HUMAN^ELO^Tm6	0.039	-0.266	0.009	0.104	0.01	0.276
c1078917_g4_i1	0.039	-2.563	0.36	0.885	1.166	3.729
c1091186_g4_i1	0.039	-2.95	0.378	0.861	1.114	4.064
c1064736_g1_i3	0.039	-0.483	0.018	0.229	0.102	0.585
c1081013_g6_i1	0.039	-0.527	0.018	0.196	0.023	0.55
c1073047_g7_i3	0.039	-0.502	0.018	0.17	0.007	0.509
c1087902_g1_i3^sp|P26927|HGFL_HUMAN^PAN_1^sigP	0.039	-0.679	0.027	0.324	0.179	0.858
c1049185_g1_i2^sp|Q96I82|KAZD1_HUMAN^sp|Q8BJ66|KAZD1_MOUSE^Kazal_1^sigP^Tm1	0.039	-0.493	0.018	0.189	0.02	0.513
c1084539_g5_i1	0.039	-0.293	0.009	0.11	0.036	0.329
c1089111_g10_i1	0.039	-2.03	0.324	0.865	0.727	2.757
c1083816_g1_i1^sp|O08628|PCOC1_RAT^CUB^sigP	0.039	-1.229	0.072	0.497	0.2	1.429
c1083522_g4_i1^sp|Q15582|BGH3_HUMAN	0.039	-2.831	0.748	0.96	2.334	5.165
c1088743_g1_i2^sp|Q9NR99|MXRA5_HUMAN^LRR_8^sigP	0.039	-1.154	0.054	0.43	0.15	1.304
c1088518_g10_i3^sp|P13944|COCA1_CHICK^sp|Q60847|COCA1_MOUSE^Collagen^fn3^sigP	0.039	-0.347	0.018	0.187	0.037	0.384
c1092462_g1_i3^sp|Q3UHK6|TEN4_MOUSE^NHL	0.039	-0.267	0.009	0.107	0.017	0.284
c1058529_g1_i1^sp|Q8N4T0|CBPA6_HUMAN^Propep_M14	0.039	-0.394	0.018	0.184	0.05	0.444
c1081733_g2_i3	0.039	-1.001	0.027	0.243	0.074	1.075
c1084889_g1_i1^Tm1	0.039	-1.182	0.081	0.57	0.29	1.472
c1077996_g3_i3^sp|Q8MJJ9|FBLN1_CHLAE	0.039	-1.679	0.153	0.681	0.395	2.074
c1086683_g1_i1^sp|Q3V1G4|OLM2B_MOUSE^sp|Q68BL8|OLM2B_HUMAN^OLF^sigP	0.039	-1.645	0.063	0.445	0.173	1.818
c1082450_g2_i1^sigP	0.039	-0.412	0.018	0.172	0.054	0.466
c1077913_g2_i1	0.039	-0.753	0.036	0.328	0.105	0.858
c1050577_g1_i1	0.039	-0.824	0.036	0.318	0.084	0.908
c1089279_g1_i1^sp|P27177|PRIO_CHICK^sp|P51780|PRIO_TRIVU^Prion_bPrPp^sigP^Tm3	0.039	-0.756	0.018	0.183	0.034	0.79
c1064520_g3_i4	0.039	-1.178	0.045	0.378	0.08	1.258
c1081336_g8_i1^sp|A1L4L8|PL8L1_HUMAN	0.039	-0.51	0.018	0.199	0.015	0.525
c1085180_g5_i3^sp|O73590|ZFHX4_CHICK^Homeobox^zf-C2H2	0.039	-0.658	0.036	0.3	0.048	0.706
c1051533_g1_i1	0.039	-0.778	0.027	0.251	0.149	0.927
c1089967_g1_i1	0.039	-2.472	0.234	0.798	0.954	3.426
c1048694_g1_i2	0.039	-1.302	0.045	0.398	0.081	1.383
c1088085_g7_i1	0.038	-1.854	0.045	0.515	0.105	1.959
c1067238_g2_i3^sp|P11799|MYLK_CHICK^I-set	0.038	-0.994	0.036	0.39	0.07	1.064
c1062795_g1_i1^sp|Q66KC9|DACT1_XENTR^sp|Q8QG92|DCT1B_XENLA	0.038	-1.273	0.063	0.501	0.097	1.37
c1092028_g1_i1^sp|Q9IBG7|KCP_XENLA^VWC	0.038	-0.712	0.027	0.288	0.037	0.749
c1086597_g2_i2^sp|P61622|ITA11_MOUSE^VWA^Tm1	0.038	-0.494	0.018	0.209	0.016	0.51
c1092240_g3_i3	0.038	-0.74	0.018	0.276	0.012	0.752
c1086583_g3_i1	0.038	-0.573	0.018	0.245	0.023	0.596
c1071574_g1_i1	0.038	-0.582	0.009	0.146	0.022	0.604
c1086991_g3_i17^sp|P20774|MIME_HUMAN^sp|P19879|MIME_BOVIN^LRR_8^sigP	0.038	-2.654	0.135	0.71	0.405	3.059
c1052959_g1_i1	0.038	-0.98	0.036	0.351	0.063	1.043
c1084816_g6_i1	0.038	-1.049	0.045	0.43	0.13	1.179
c1089144_g5_i2	0.038	-0.318	0.009	0.134	0.009	0.327
c1087116_g1_i1	0.038	-1.414	0.09	0.606	0.287	1.701
c1031898_g1_i1^sp|Q92819|HAS2_HUMAN^Glyco_tranf_2_3^Tm5	0.038	-1.236	0.045	0.462	0.124	1.36
c1064348_g8_i1^sp|P35556|FBN2_HUMAN^sp|Q61555|FBN2_MOUSE^EGF_CA	0.038	-0.895	0.045	0.424	0.107	1.002
c1090284_g1_i2	0.038	-1.392	0.072	0.554	0.11	1.502
c1073092_g3_i2^sp|P02749|APOH_HUMAN^sp|Q95LB0|APOH_PANTR^Sushi^Tm1	0.038	-0.579	0.018	0.271	0.088	0.667
c1088846_g4_i2	0.038	-3.148	0.64	0.975	1.925	5.073
c1064348_g3_i1	0.038	-3.407	0.748	0.971	2.195	5.602
c1087331_g6_i1^sp|Q66JF8|OSR1_XENTR^sp|P86413|OSR1_XENLA^zf-C2H2	0.038	-0.521	0.009	0.159	0.011	0.532
c1075852_g4_i1^sp|P36955|PEDF_HUMAN	0.038	-1.974	0.153	0.745	0.391	2.365
c1084816_g1_i1^sp|P23468|PTPRD_HUMAN^I-set^Y_phosphatase^sigP^Tm2	0.038	-0.895	0.036	0.37	0.079	0.974
c1087519_g1_i1	0.038	-0.786	0.018	0.282	0.06	0.846
c1078092_g7_i1^sp|Q91901|PHS_XENLA^Pterin_4a	0.038	-0.667	0.018	0.236	0.048	0.715
c1056274_g3_i1	0.038	-0.528	0.009	0.172	0.009	0.537
c1091502_g1_i4^sp|P20112|SPRC_PIG^sp|O93390|SPRC_COTJA^FOLN^sigP	0.038	-2.131	0.919	0.992	3.304	5.435
c1076758_g1_i1^sp|P82451|ABCC9_RABIT^sp|O60706|ABCC9_HUMAN^ABC_membrane^Tm4	0.038	-0.482	0.009	0.124	0.018	0.5
c1084833_g1_i1	0.038	-1.055	0.036	0.402	0.06	1.115
c1091348_g1_i3^sp|Q2HJ89|FKB10_BOVIN^sp|Q61576|FKB10_MOUSE^FKBP_C^sigP	0.038	-1.888	0.91	0.986	2.724	4.612
c1073771_g4_i3^sp|Q9C0I1|MTMRC_HUMAN^Myotub-related	0.038	-3.493	0.901	0.992	3.211	6.704
c1076974_g2_i1	0.038	-0.922	0.036	0.381	0.143	1.065
c1080315_g4_i2^sp|Q9PUF6|PGFRA_CHICK^Ig_2^sigP^Tm2	0.038	-1.518	0.063	0.583	0.295	1.813
c1087663_g4_i1	0.038	-0.61	0.018	0.22	0.028	0.638
c1088206_g1_i1^sp|P82987|ATL3_HUMAN^TSP_1^sigP	0.038	-2.329	0.135	0.753	0.467	2.796
c1087068_g1_i4^sp|P55288|CAD11_MOUSE	0.038	-1.697	0.117	0.683	0.356	2.053
c1084913_g3_i1	0.038	-0.754	0.018	0.277	0.103	0.857
c1077188_g1_i1^sp|P00533|EGFR_HUMAN^sp|Q01279|EGFR_MOUSE^Recep_L_domain^sigP^Tm1	0.038	-1.522	0.072	0.579	0.124	1.646
c1069331_g2_i1	0.038	-1.167	0.027	0.389	0.083	1.25
c1085297_g4_i4^sp|P12105|CO3A1_CHICK^sp|P02461|CO3A1_HUMAN^COLFI^VWC^sigP^Tm1	0.038	-3.086	0.577	0.959	1.637	4.723
c1086488_g4_i4	0.038	-0.941	0.027	0.379	0.031	0.972
c1085017_g2_i3^sp|Q8C6K9|CO6A6_MOUSE^sp|A2AX52|CO6A4_MOUSE^VWA^VWA_3^sigP	0.037	-1.368	0.027	0.492	0.09	1.458
c1085297_g6_i1	0.037	-3.589	0.64	0.984	2.052	5.641
c1090220_g1_i4^sp|Q8C8R3|ANK2_MOUSE^Ank	0.037	-0.544	0.009	0.231	0.008	0.552
c1082325_g3_i1	0.037	-0.657	0.009	0.225	0.009	0.666
c1067048_g3_i1	0.037	-1.966	0.063	0.627	0.11	2.076
c1068194_g1_i3^sp|P25391|LAMA1_HUMAN^Laminin_EGF	0.037	-1.027	0.018	0.387	0.032	1.059
c1078752_g1_i1^sp|B6S2X2|CAMP_OPHHA^sp|B6S2X0|CAMP_NAJAT^Cystatin^sigP	0.037	-0.939	0.018	0.355	0.043	0.982
c1080941_g2_i1^sp|Q9Z2P4|RGCC_RAT	0.037	-0.638	0.009	0.202	0.052	0.69
c1040744_g1_i1	0.037	-0.761	0.009	0.22	0.013	0.774
c1080550_g10_i1^sp|Q15063|POSTN_HUMAN^Fasciclin^sigP	0.037	-3.746	0.595	0.978	1.713	5.459
c1063581_g1_i1^sp|O75366|AVIL_HUMAN^Gelsolin	0.037	-1.331	0.036	0.548	0.125	1.456
c1079789_g1_i1^sp|Q9UKI2|BORG2_HUMAN^PBD	0.037	-1.056	0.027	0.401	0.066	1.122
c1048818_g1_i1	0.037	-0.691	0.009	0.179	0.019	0.71
c1067238_g3_i1	0.037	-0.601	0.009	0.21	0.012	0.613
c1085571_g1_i2	0.036	-1.291	0.009	0.457	0.018	1.309
c1079781_g4_i1	0.036	-0.449	0	0.115	0	0.449
c1037453_g1_i2^sp|P83242|MSMB_STRCA	0.036	-0.367	0	0.113	0	0.367
c1085718_g3_i1^sp|Q6PF39|RUNX1_XENLA^Runt	0.036	-0.339	0	0.143	0	0.339
c1069047_g2_i1^sp|O08858|SSR5_MOUSE^sp|F1MV99|SSR5_BOVIN^7TM_GPCR_Srx^Tm7	0.036	-0.344	0	0.113	0	0.344
c1051783_g1_i1^sp|P31515|FST_XENLA^FOLN	0.036	-0.442	0	0.146	0	0.442
c1070937_g14_i1	0.036	-0.352	0	0.132	0	0.352
c1063505_g1_i1	0.036	-0.402	0	0.146	0	0.402
c1083413_g13_i1	0.036	-0.263	0	0.12	0	0.263
c862935_g2_i1	0.036	-0.493	0	0.142	0	0.493
c1062568_g1_i1	0.036	-0.555	0	0.158	0	0.555
c1075854_g3_i1^sp|Q9Z0S2|LHX2_MOUSE^LIM	0.036	-0.28	0	0.113	0	0.28
c1088737_g1_i3^sp|Q9BH09|HGF_FELCA^sp|Q76BS1|HGF_BOVIN^PAN_1^sigP	0.036	-0.271	0	0.109	0	0.271
c1769890_g1_i1	0.036	-0.342	0	0.112	0	0.342
c1083026_g8_i1^sp|O43827|ANGL7_HUMAN^Fibrinogen_C	0.036	-0.348	0	0.122	0	0.348
