# Supplementary material for: Transcriptomic landscape of the blastema niche in regenerating adult axolotl limbs at single-cell resolution
Source: Nat Commun. 2018 Dec 4;9:5153. doi: 10.1038/s41467-018-07604-0 (PMC6279788; doi:10.1038/s41467-018-07604-0)
Supplement: Supplementary file 16 — Supplementary Data 14 [file 41467_2018_7604_MOESM16_ESM.xlsx]

## Sheet: Sheet1
Supplementary Data 14. Joint markers defined by URD at medium-bud blastema stage.
gene	AUCPR	exp.fc	posFrac	posFrac_rest	nTrans	nTrans_rest
c1081200_g8_i1	0.534	2.303	0.985	0.571	4.932	2.629
c1070416_g1_i1^sp|Q9DED6|BAX1B_CHICK^Homeobox	0.533	1.028	0.333	0.014	1.063	0.035
c1090485_g3_i1	0.484	2.194	0.803	0.415	3.464	1.27
c1087485_g1_i1^sp|O60285|NUAK1_HUMAN^Pkinase	0.448	1.714	0.803	0.348	2.661	0.947
c1076675_g4_i1	0.446	2.133	0.864	0.377	3.449	1.316
c1061361_g2_i1^sp|P43026|GDF5_HUMAN^TGFb_propeptide	0.405	1.755	0.705	0.169	2.353	0.598
c1079789_g1_i1^sp|Q9UKI2|BORG2_HUMAN^PBD	0.348	1.325	0.735	0.34	2.218	0.893
c1039066_g1_i1	0.332	0.478	0.159	0.017	0.518	0.04
c1055731_g1_i1^Tm3	0.33	1.854	0.348	0.088	2.148	0.294
c1089477_g1_i2^sp|O95644|NFAC1_HUMAN^RHD	0.322	1.407	0.659	0.27	2.075	0.668
c1079364_g6_i6^sp|Q5ZKG2|BRD7_CHICK^sp|Q9NPI1|BRD7_HUMAN^sp|Q9UJX0|OSGI1_HUMAN^Bromodomain^Pyr_redox_3^Tm1	0.32	1.136	0.5	0.275	1.693	0.557
c1090261_g1_i1^sp|P21328|RTJK_DROME^RVT_1	0.317	0.927	0.417	0.092	1.135	0.208
c1083351_g2_i1	0.316	1.524	0.758	0.416	2.986	1.462
c1084539_g5_i1	0.314	0.976	0.341	0.08	1.172	0.196
c1063718_g2_i2^sp|Q80UG6|F150B_MOUSE	0.307	1.338	0.621	0.174	1.964	0.626
c1081583_g1_i1^sp|Q9JHX0|RGS2_RAT	0.302	1.309	0.485	0.135	1.761	0.452
c1091186_g4_i1	0.279	1.689	0.97	0.813	5.41	3.721
c1092605_g1_i1	0.275	0.635	0.288	0.059	0.771	0.136
c1080995_g1_i1	0.265	0.914	0.348	0.134	1.186	0.272
c1053443_g1_i1^sp|Q9NT22|EMIL3_HUMAN^EMI	0.264	1	0.477	0.157	1.388	0.388
c1073337_g1_i2^sp|Q9R097|SPIT1_MOUSE^sp|B2BS84|IVBI_AUSLA^MANEC^sigP^Tm1	0.259	1.052	0.553	0.234	1.639	0.587
c1084883_g9_i1	0.258	0.728	0.311	0.093	0.926	0.198
c1086807_g3_i1	0.255	1.3	0.871	0.526	3.122	1.822
c1068935_g1_i7^sp|Q9PU85|PIM3_COTJA^Pkinase	0.251	1.152	0.652	0.323	2.083	0.931
c1040744_g1_i1	0.25	1.138	0.53	0.174	1.729	0.591
c1058407_g11_i1^sp|P62155|CALM_XENLA	0.247	0.806	0.932	0.864	3.461	2.655
c1091112_g3_i1	0.245	0.983	0.583	0.218	1.55	0.567
c1079024_g2_i1	0.229	1.218	0.462	0.223	2.078	0.86
c1046269_g1_i1^sp|P17251|PTHR_CHICK^Parathyroid	0.224	0.659	0.235	0.073	0.864	0.205
c1061349_g1_i1^sp|Q8AVU0|PDPFA_XENLA^sp|Q0IHF8|PDPFB_XENLA	0.221	0.862	0.909	0.7	2.895	2.033
c1090344_g3_i2^sp|Q9D3S9|CPVL_MOUSE	0.214	0.86	0.606	0.318	1.6	0.74
c1078639_g1_i1^sp|Q90953|CSPG2_CHICK	0.209	1.021	0.955	0.736	3.711	2.69
c1079306_g2_i1^sp|Q9EP52|TWSG1_MOUSE^Tsg	0.208	0.806	0.75	0.596	2.412	1.606
c1076177_g1_i2^sp|Q863H1|SFRP2_CANFA^NTR^sigP	0.2	1.236	0.909	0.571	4.287	3.051
c1067427_g2_i1^sp|Q3TYX2|LRN4L_MOUSE^RVT_1^fn3^Tm1	0.197	0.921	0.636	0.355	1.948	1.027
c1083212_g2_i2^sp|Q32MD9|CDON_MOUSE^I-set^Tm1	0.196	0.77	0.386	0.171	1.196	0.426
c1023842_g1_i1^sp|Q9H156|SLIK2_HUMAN^LRR_8^Tm1	0.195	0.436	0.174	0.049	0.576	0.14
c1092483_g2_i1^Tm1	0.195	0.937	0.924	0.79	3.748	2.811
c1054859_g1_i1^sp|Q86YW7|GPHB5_HUMAN^Cys_knot^sigP	0.195	0.298	0.144	0.039	0.389	0.091
c1073143_g1_i2^sp|P29596|ATF3_RAT^sp|Q2KII1|ATF3_BOVIN^sp|P79702|FOS_CYPCA^bZIP_2	0.193	0.956	0.659	0.38	2.079	1.123
c1064348_g3_i1	0.193	0.807	1	0.951	6.223	5.416
c1085316_g1_i1	0.192	0.809	0.394	0.171	1.313	0.504
c1084170_g2_i2^sp|Q9Y5B8|NDK7_HUMAN^sp|P08251|AT1B1_CHICK^NDK^Na_K-ATPase^Tm1	0.188	0.753	0.705	0.596	2.301	1.548
c1063513_g3_i1^sp|Q6XXM7|RCAN1_SHEEP^sp|Q5RES7|RCAN1_PONAB^Calcipressin	0.184	0.85	0.591	0.397	1.912	1.062
c1084942_g4_i1^sp|Q15389|ANGP1_HUMAN^Fibrinogen_C^sigP	0.182	0.865	0.614	0.375	1.965	1.1
c1080550_g10_i1^sp|Q15063|POSTN_HUMAN^Fasciclin^sigP	0.182	0.678	1	0.946	5.966	5.288
c866239_g1_i1^sp|P48539|PCP4_HUMAN	0.179	0.374	0.152	0.047	0.525	0.151
c1082583_g2_i1	0.178	0.814	0.583	0.311	1.697	0.883
c1089560_g1_i2	0.178	0.789	0.439	0.226	1.434	0.645
c1085721_g2_i1	0.177	0.586	0.326	0.147	0.948	0.362
c1085392_g2_i2^sp|Q8JG54|RGMA_CHICK^RGM_N	0.175	0.828	0.727	0.45	2.096	1.268
c1078639_g2_i2	0.172	0.802	0.902	0.708	3.222	2.42
c1087690_g2_i4^sp|P17809|GTR1_MOUSE^sp|A1YEX3|ZBT25_GORGO^BTB^Sugar_tr^Tm12	0.172	0.535	0.28	0.138	0.85	0.315
c1078833_g3_i2	0.17	0.705	0.432	0.229	1.361	0.656
c1087690_g3_i1^sp|P17809|GTR1_MOUSE^sp|P27674|GTR1_BOVIN^Sugar_tr^Tm3	0.169	0.9	0.667	0.392	2.311	1.411
c1066483_g2_i1	0.168	0.728	0.417	0.213	1.356	0.628
c1058529_g1_i1^sp|Q8N4T0|CBPA6_HUMAN^Propep_M14	0.166	0.519	0.311	0.159	0.886	0.367
c1086683_g1_i1^sp|Q3V1G4|OLM2B_MOUSE^sp|Q68BL8|OLM2B_HUMAN^OLF^sigP	0.166	0.879	0.72	0.39	2.525	1.646
c1083522_g4_i1^sp|Q15582|BGH3_HUMAN	0.165	0.807	1	0.94	5.791	4.984
c1082682_g1_i1^sp|Q0P6D2|FA69C_HUMAN^PIP49_C^Tm1	0.164	0.312	0.152	0.054	0.46	0.148
c1081812_g2_i1^sp|Q9Z206|ARHG8_MOUSE^sp|Q7Z628|ARHG8_HUMAN	0.159	0.737	0.795	0.558	2.433	1.696
c1074757_g4_i1	0.157	0.623	0.515	0.273	1.352	0.729
c1085913_g4_i2	0.156	0.937	0.348	0.227	1.793	0.856
c1010396_g1_i2	0.155	0.733	0.644	0.433	2.109	1.376
c1080184_g6_i1	0.155	0.304	0.136	0.067	0.437	0.133
c1075763_g1_i1^sp|Q5M7L2|LBH_XENTR	0.153	0.599	0.462	0.272	1.323	0.724
c1092516_g1_i1	0.153	0.511	1	0.985	5.059	4.548
c1086307_g1_i4^sp|Q90XB6|SULF1_COTCO^DUF3740	0.15	0.565	0.402	0.18	1.228	0.663
c1085649_g5_i1	0.149	0.686	0.712	0.353	1.952	1.266
c1091662_g2_i4^sp|Q92569|P55G_HUMAN^SH2	0.148	0.619	0.712	0.592	2.311	1.692
c1075318_g4_i1^sp|Q90WN4|FOXD2_XENLA	0.147	0.338	0.144	0.069	0.528	0.19
c1072235_g1_i4^sp|P08802|K118A_XENLA^sp|Q6P864|K1C18_XENTR^sp|P08728|K1C19_BOVIN^Filament^sigP	0.145	0.465	0.894	0.879	3.229	2.764
c924140_g2_i1	0.144	0.543	0.273	0.158	1.008	0.465
c1078136_g3_i5^sp|O00469|PLOD2_HUMAN^2OG-FeII_Oxy^sigP	0.143	0.467	0.356	0.213	0.974	0.507
c1075428_g2_i1	0.142	0.577	0.583	0.397	1.604	1.027
c1045229_g1_i1^sp|O95025|SEM3D_HUMAN^Sema	0.141	0.503	0.455	0.233	1.287	0.784
c1079594_g3_i3^sp|B7ZR65|SOX9A_XENLA^sp|Q07869|PPARA_HUMAN^sp|Q9BG91|SOX9_CALJA^Sox_N^zf-C4	0.141	0.785	0.705	0.45	3.016	2.231
c1073384_g7_i1	0.139	0.552	0.417	0.28	1.334	0.782
c1077387_g1_i1	0.139	0.433	0.265	0.163	0.846	0.413
c1085807_g1_i1	0.138	0.502	0.424	0.301	1.228	0.726
c1056274_g3_i1	0.138	0.623	0.235	0.154	1.063	0.44
c1082201_g1_i2^sp|Q9QX78|SOCS1_RAT^sp|O15524|SOCS1_HUMAN^SH2^Tm1	0.136	0.495	0.568	0.404	1.507	1.012
c1061064_g1_i1	0.136	0.34	0.636	0.33	1.956	1.616
c1088846_g4_i2	0.136	0.64	1	0.946	5.551	4.911
c1085565_g2_i1^Calc_CGRP_IAPP^sigP	0.136	0.395	0.182	0.091	0.734	0.339
c1069446_g1_i1^sp|Q9CQN4|SOSD1_MOUSE^sp|Q642G2|SOSD1_RAT^Sclerostin^sigP	0.135	0.651	0.386	0.258	1.558	0.907
c1062795_g1_i1^sp|Q66KC9|DACT1_XENTR^sp|Q8QG92|DCT1B_XENLA	0.134	0.516	0.614	0.456	1.773	1.257
c1031898_g1_i1^sp|Q92819|HAS2_HUMAN^Glyco_tranf_2_3^Tm5	0.134	0.525	0.629	0.414	1.771	1.246
c1090494_g6_i2^sp|P20849|CO9A1_HUMAN^sp|Q05722|CO9A1_MOUSE^sp|Q5ZIQ3|HNRPK_CHICK^Collagen^ROKNT	0.134	0.47	0.97	0.918	4.804	4.334
c1068365_g2_i1^sp|P04075|ALDOA_HUMAN^Glycolytic	0.132	0.41	0.894	0.909	3.603	3.193
c1078793_g10_i3	0.132	0.287	0.75	0.422	2.745	2.458
c1088085_g7_i1	0.13	0.57	0.75	0.456	2.394	1.824
c1057474_g1_i2^sp|P48530|MKA_XENLA^PTN_MK_N^sigP^Tm1	0.13	0.425	0.462	0.275	1.167	0.742
c1085741_g2_i1	0.129	0.445	0.53	0.351	1.403	0.958
c1064348_g8_i1^sp|P35556|FBN2_HUMAN^sp|Q61555|FBN2_MOUSE^EGF_CA	0.129	0.424	0.568	0.38	1.336	0.912
c1085230_g3_i2^sp|Q5R7B3|UGDH_PONAB^UDPG_MGDP_dh_C	0.128	0.501	0.455	0.28	1.484	0.983
c1053212_g1_i2^sp|P10123|RLBP1_BOVIN^CRAL_TRIO_N	0.127	0.308	0.197	0.121	0.641	0.333
c1067760_g1_i1^sp|Q63772|GAS6_RAT^sp|Q61592|GAS6_MOUSE^Gla^sigP	0.126	0.35	0.25	0.167	0.771	0.421
c1080932_g4_i1	0.126	0.284	0.273	0.155	0.766	0.482
c1057085_g1_i1	0.125	0.474	0.598	0.565	2.027	1.553
c1075276_g6_i1	0.125	0.281	0.227	0.135	0.624	0.343
c1064666_g2_i1	0.125	0.285	0.129	0.069	0.524	0.239
c1079685_g1_i1^sp|Q9EQX4|AIF1L_MOUSE	0.125	0.281	0.197	0.119	0.571	0.29
c1090359_g2_i2^sp|P98082|DAB2_HUMAN^PID	0.124	0.398	0.659	0.542	1.739	1.341
c1078760_g6_i3^sp|Q8CFG0|SULF2_MOUSE	0.124	0.454	0.439	0.287	1.362	0.908
c1691019_g1_i1	0.122	0.353	0.265	0.192	0.877	0.524
c1087331_g6_i1^sp|Q66JF8|OSR1_XENTR^sp|P86413|OSR1_XENLA^zf-C2H2	0.122	0.314	0.242	0.139	0.785	0.471
c1069563_g2_i4	0.122	0.522	0.371	0.282	1.382	0.86
c1079654_g1_i2	0.122	0.352	0.985	0.965	4.543	4.191
c1087116_g1_i1	0.121	0.438	0.758	0.552	2.03	1.592
c1057844_g1_i4^sp|P40618|HMGB3_CHICK^sp|O15347|HMGB3_HUMAN^HMG_box_2	0.121	0.416	0.871	0.752	2.757	2.341
c1071549_g1_i1^sp|Q60967|PAPS1_MOUSE^APS_kinase	0.12	0.378	0.667	0.54	1.84	1.462
c1084446_g8_i1	0.12	0.315	0.318	0.2	0.881	0.566
c1071207_g2_i1	0.119	0.4	0.159	0.099	0.801	0.401
c1081945_g1_i1^sp|Q5R941|FKB14_PONAB^sp|P59024|FKB14_MOUSE^EF-hand_7^FKBP_C^sigP	0.119	0.345	0.5	0.374	1.206	0.861
c1074637_g3_i1	0.119	0.38	0.508	0.423	1.475	1.095
c1070835_g1_i3^sp|Q6P4Z2|CO2A1_XENTR^COLFI	0.118	-0.396	1	0.989	6.203	6.599
c314652_g1_i2	0.116	0.362	0.47	0.393	1.413	1.051
c1052959_g1_i1	0.116	0.381	0.386	0.323	1.336	0.955
c1089246_g2_i1	0.115	0.397	0.515	0.351	1.499	1.102
c1073916_g4_i1^sp|Q6P4J6|DDIT4_XENTR^RTP801_C	0.114	0.526	0.386	0.323	1.591	1.065
c1086583_g3_i1	0.114	0.262	0.311	0.222	0.799	0.537
c1049295_g1_i1	0.114	0.259	0.174	0.131	0.579	0.32
c1043395_g2_i1	0.113	0.295	0.439	0.351	1.137	0.842
c1084261_g1_i1	0.113	0.352	0.902	0.785	2.998	2.646
c1082840_g5_i1^sp|Q9UQQ2|SH2B3_HUMAN^Phe_ZIP^Tm1	0.113	0.337	0.545	0.421	1.477	1.14
c1079807_g1_i1^sp|Q1RMU3|P4HA1_BOVIN^P4Ha_N^sigP	0.113	0.316	0.917	0.864	3.247	2.931
c1058910_g1_i1^sp|Q8VI73|TALDO_CRIGR^Transaldolase	0.112	0.394	0.591	0.703	2.238	1.844
c1081803_g1_i2^sp|Q80WM5|HPLN3_MOUSE^V-set^sigP	0.111	0.388	0.614	0.461	2.313	1.925
c1089410_g1_i1^sp|Q01550|TANA_XENLA^Filament	0.11	0.294	0.583	0.418	1.527	1.233
c1057610_g1_i1	0.109	0.263	0.447	0.334	1.091	0.828
c1089320_g2_i1^sp|Q2Q0I9|FNDC1_RAT^fn3	0.108	0.314	0.341	0.309	1.088	0.774
c1063581_g1_i1^sp|O75366|AVIL_HUMAN^Gelsolin	0.108	0.274	0.553	0.507	1.641	1.367
c1086150_g1_i1^sp|P20908|CO5A1_HUMAN^sp|Q61245|COBA1_MOUSE^Collagen	0.107	-0.316	0.826	0.544	2.44	2.756
c1077188_g1_i1^sp|P00533|EGFR_HUMAN^sp|Q01279|EGFR_MOUSE^Recep_L_domain^sigP^Tm1	0.107	0.276	0.629	0.534	1.827	1.551
c1068831_g1_i2^sp|Q07643|CO9A2_MOUSE^Collagen^sigP	0.105	-0.276	0.879	0.715	3.437	3.713
c1084098_g2_i2	0.105	0.296	0.455	0.372	1.712	1.416
c1078897_g2_i2^Tm1	0.104	0.281	0.795	0.629	2.771	2.49
c1086119_g2_i1	0.103	0.274	0.379	0.298	1.202	0.928
c1085825_g8_i1	0.102	0.252	0.886	0.733	3.018	2.766
c1082748_g1_i11^sp|P27607|PGH2_CHICK^sp|Q05769|PGH2_MOUSE^An_peroxidase	0.1	0.251	0.447	0.412	1.62	1.369
c1074832_g2_i1^sp|O89029|MATN4_MOUSE^EGF	0.1	-0.36	0.894	0.772	3.514	3.874
c1069424_g1_i2^sp|P10786|HBB2_TRICR	0.097	0.365	0.985	0.984	4.589	4.224
c1083682_g1_i1	0.095	-0.505	0.621	0.502	1.877	2.382
c1091849_g1_i2^sp|P10784|HBA2_TRICR^Globin	0.092	0.259	1	0.997	5.13	4.871
c1089279_g1_i1^sp|P27177|PRIO_CHICK^sp|P51780|PRIO_TRIVU^Prion_bPrPp^sigP^Tm3	0.089	-0.325	0.205	0.168	0.447	0.772
c1053649_g1_i1	0.088	-0.709	0.394	0.353	1.389	2.098
c1090000_g4_i1^sp|P57093|PAHX_RAT^sp|Q28HK1|UCMA_XENTR^PhyH^sigP	0.087	-0.396	0.47	0.382	1.249	1.645
c1089089_g2_i1	0.087	0.273	0.159	0.188	1.009	0.736
c1091318_g4_i1^sp|P20909|COBA1_RAT^Collagen	0.086	-0.368	0.985	0.908	4.186	4.554
c1077984_g3_i4^sp|P15989|CO6A3_CHICK	0.086	-0.349	0.864	0.707	2.966	3.315
c1083142_g4_i1	0.084	-0.314	0.826	0.732	2.498	2.812
c1080679_g1_i1^sp|Q6AY61|PRS23_RAT^sp|Q1WK23|PRS23_MACMU^Trypsin^sigP	0.084	-0.462	0.356	0.33	1.029	1.491
c1091100_g4_i1	0.083	-0.463	0.871	0.857	3.331	3.794
c1090859_g5_i1^sp|Q6ZRP5|YD019_HUMAN	0.082	-0.869	0.364	0.332	1.074	1.943
c1085017_g2_i3^sp|Q8C6K9|CO6A6_MOUSE^sp|A2AX52|CO6A4_MOUSE^VWA^VWA_3^sigP	0.081	-0.268	0.492	0.456	1.146	1.414
c1085297_g6_i1	0.08	-0.278	1	0.956	5.287	5.565
c1009640_g1_i1	0.079	-0.492	0.258	0.256	0.666	1.158
c1077183_g12_i1^sigP	0.079	-0.272	0.652	0.632	1.542	1.814
c1089967_g1_i1	0.079	-0.432	0.879	0.746	2.939	3.371
c1088792_g2_i3^sp|Q06441|TSP4_XENLA^COMP^sigP	0.077	-0.254	0.705	0.703	2.513	2.767
c1091175_g9_i1^sp|Q9HCU0|CD248_HUMAN^EGF^sigP^Tm1	0.077	-0.331	0.545	0.505	1.462	1.793
c1072065_g2_i1	0.076	-1.075	0.545	0.547	2.06	3.135
c1079438_g3_i1^sp|Q90944|EPYC_CHICK^LRR_8^sigP	0.076	-0.425	0.197	0.222	0.594	1.019
c1088206_g1_i1^sp|P82987|ATL3_HUMAN^TSP_1^sigP	0.076	-0.391	0.795	0.701	2.349	2.74
c1085297_g4_i4^sp|P12105|CO3A1_CHICK^sp|P02461|CO3A1_HUMAN^COLFI^VWC^sigP^Tm1	0.076	-0.379	0.977	0.927	4.278	4.657
c1048694_g1_i2	0.076	-0.398	0.341	0.375	0.952	1.35
c1088068_g1_i5^sp|Q2EF74|SUMO1_SPETR^Rad60-SLD	0.075	-0.374	0.856	0.828	3.008	3.382
c1058542_g2_i1	0.075	-0.57	0.273	0.303	0.738	1.308
c1053398_g1_i1	0.075	-0.354	0.553	0.572	1.643	1.997
c1088639_g4_i2^sp|Q3E811|RRT15_YEAST	0.075	-0.261	0.5	0.608	1.37	1.631
c1074571_g7_i2	0.074	-0.259	0.205	0.253	0.473	0.732
c1037026_g1_i1	0.074	-0.394	0.485	0.507	1.33	1.724
c1080567_g1_i1	0.073	-0.542	0.47	0.512	1.339	1.881
c1080734_g2_i1	0.073	-0.266	0.447	0.553	1.193	1.459
c1083709_g3_i6^sp|P52800|EFNB2_MOUSE^Tm2	0.073	-0.254	0.174	0.227	0.433	0.687
c1088336_g2_i1	0.072	-0.315	0.303	0.384	0.856	1.171
c1075936_g3_i1	0.072	-0.382	0.492	0.538	1.264	1.646
c1068909_g3_i2^sp|Q99808|S29A1_HUMAN^sp|O54698|S29A1_RAT^Nucleoside_tran^Tm11	0.072	-0.354	0.144	0.191	0.388	0.742
c1036594_g1_i1	0.072	-0.342	0.136	0.182	0.383	0.725
c1085559_g2_i3^sp|P67937|TPM4_PIG^sp|Q63610|TPM3_RAT^Tropomyosin_1	0.072	-0.261	0.871	0.936	3.104	3.365
c1076971_g1_i1^sp|Q5RBA4|MYL9_PONAB^EF-hand_8	0.072	-0.431	0.553	0.604	1.402	1.833
c1092782_g1_i1^sp|O35490|BHMT1_MOUSE^sp|Q5I597|BHMT1_BOVIN^S-methyl_trans	0.072	-0.298	0.265	0.349	0.679	0.977
c1083421_g10_i6^sp|P19336|CYR61_CHICK^VWC	0.072	-0.374	0.394	0.483	1.621	1.995
c1041953_g1_i1^sp|P0CG39|POTEJ_HUMAN	0.071	-0.307	0.924	0.935	3.344	3.651
c1086792_g2_i5^sp|P63269|ACTH_RAT	0.071	-0.492	0.182	0.244	0.515	1.007
c1081220_g3_i1^sp|Q90763|CADH7_CHICK^sp|Q5DWV2|CADH7_RAT^Cadherin^Cadherin_C^Tm1	0.071	-0.989	0.098	0.139	0.241	1.23
c1084570_g1_i1^sp|O62827|ADML_BOVIN	0.071	-0.346	0.28	0.386	0.793	1.139
c1078899_g4_i2^sp|P21910|LAML2_XENLA^Filament	0.071	-0.3	0.561	0.651	1.472	1.772
c1088283_g1_i2^sp|P05099|MATN1_CHICK^VWA^sigP	0.071	-1.143	0.227	0.279	0.614	1.757
c1081931_g3_i1	0.071	-0.399	0.25	0.327	0.598	0.997
c1085700_g1_i2^sp|Q9H098|F107B_HUMAN^DUF1151	0.071	-0.719	0.356	0.429	0.716	1.435
c1051578_g1_i3^sp|Q6Y4Q5|MMP3_CANFA^sp|P09237|MMP7_HUMAN^PG_binding_1^sigP	0.071	-0.85	0.152	0.207	0.503	1.353
c1090656_g1_i1^sp|Q08380|LG3BP_HUMAN^SRCR^sigP^Tm1	0.071	-0.275	0.356	0.445	0.944	1.219
c1068394_g3_i1^sp|Q6WVG3|KCD12_MOUSE^BTB_2^sigP	0.071	-0.295	0.235	0.309	0.628	0.923
c1090049_g1_i3^sp|Q6UX34|CB082_HUMAN^sigP^Tm2	0.071	-0.268	0.076	0.105	0.129	0.397
c1071059_g3_i1	0.071	-0.918	0.205	0.259	0.52	1.438
c1058578_g1_i1	0.071	-1.15	0.114	0.154	0.322	1.472
c1065591_g4_i1	0.07	-0.461	0.871	0.893	2.744	3.205
c1092028_g1_i1^sp|Q9IBG7|KCP_XENLA^VWC	0.07	-0.289	0.197	0.276	0.442	0.731
c1068405_g1_i2^sp|Q9UKZ9|PCOC2_HUMAN^NTR	0.07	-0.577	0.227	0.306	0.567	1.144
c1070536_g3_i2^sp|Q60467|CO5A1_CRILO^COLFI	0.07	-0.502	0.818	0.804	2.28	2.782
c1059052_g2_i4^sp|Q9PVK2|ENOA_ALLMI^Enolase_N	0.07	-0.326	0.864	0.884	2.55	2.876
c1085175_g2_i2^sigP	0.07	-0.463	0.136	0.194	0.381	0.844
c1079569_g6_i2^sp|P52292|IMA2_HUMAN^IBB	0.07	-0.517	0.28	0.392	0.768	1.285
c1082319_g8_i2	0.07	-0.309	0.545	0.635	1.386	1.695
c1078376_g4_i1^sp|F1N152|HTRA1_BOVIN^Kazal_1^sigP	0.069	-0.403	0.424	0.519	1.057	1.46
c1073980_g6_i7	0.069	-0.51	0.356	0.442	1.034	1.544
c1091565_g2_i2^sp|Q13491|GPM6B_HUMAN^Myelin_PLP^Tm4	0.069	-0.504	0.523	0.586	1.314	1.818
c1078041_g2_i1	0.069	-0.306	0.417	0.512	1.099	1.405
c1084539_g3_i1	0.069	-0.396	0.689	0.761	2.011	2.407
c1083784_g1_i1^sp|P27105|STOM_HUMAN^Band_7^Tm1	0.069	-0.382	0.242	0.331	0.544	0.926
c1060722_g1_i1^sp|Q9UKU9|ANGL2_HUMAN^sp|Q9R045|ANGL2_MOUSE^Fibrinogen_C^sigP	0.069	-0.662	0.424	0.493	1.12	1.782
c1068194_g1_i3^sp|P25391|LAMA1_HUMAN^Laminin_EGF	0.069	-0.346	0.273	0.369	0.686	1.032
c1070536_g6_i1	0.069	-0.442	0.629	0.679	1.732	2.174
c1083985_g12_i4^sp|Q96MT3|PRIC1_HUMAN^PET	0.069	-0.33	0.258	0.342	0.56	0.89
c1091856_g2_i2^sp|P06900|H2B12_XENLA^Histone	0.069	-0.559	0.22	0.316	0.596	1.155
c1090290_g1_i1^sp|Q99K41|EMIL1_MOUSE^EMI^sigP	0.069	-0.482	0.735	0.759	2.14	2.622
c1061604_g3_i2	0.069	-0.329	0.326	0.442	0.943	1.272
c1087658_g3_i2^sp|Q9P0M6|H2AW_HUMAN^sp|Q8CCK0|H2AW_MOUSE^Histone^Tm1	0.069	-0.3	0.795	0.855	2.278	2.578
c1080225_g10_i1	0.068	-0.4	0.803	0.824	1.492	1.892
c1092292_g5_i1	0.068	-0.383	0.485	0.613	1.341	1.724
c1060722_g2_i1	0.068	-0.659	0.629	0.7	2.019	2.678
c1087704_g2_i4^sp|Q501P1|FBLN7_MOUSE	0.068	-0.424	0.076	0.124	0.273	0.697
c1079642_g6_i1	0.068	-0.414	0.394	0.511	1.079	1.493
c1083255_g1_i2^sp|Q62507|COCH_MOUSE^sp|O43405|COCH_HUMAN^VWA	0.068	-0.444	0.083	0.132	0.337	0.781
c1086872_g4_i1^sp|O97862|CYTC_RABIT^Cystatin^sigP	0.068	-0.443	0.189	0.284	0.62	1.063
c1079465_g6_i1^sp|P78539|SRPX_HUMAN^Sushi^sigP	0.068	-0.397	0.379	0.483	0.916	1.313
c1012056_g1_i1^sp|P40220|RABP1_CHICK^Lipocalin	0.068	-0.999	0.083	0.13	0.187	1.186
c1090253_g2_i1	0.068	-0.805	0.576	0.699	1.554	2.359
c1080880_g1_i1	0.068	-0.389	0.621	0.705	1.775	2.164
c1067048_g3_i1	0.068	-0.508	0.485	0.596	1.526	2.034
c1066928_g1_i1	0.068	-1.168	0.333	0.426	0.804	1.972
c1089810_g7_i1	0.068	-0.412	0.205	0.321	1.07	1.482
c1079120_g1_i1^sp|P70075|ANXA5_CYNPY^Annexin	0.068	-0.5	0.788	0.819	2.082	2.582
c1091199_g3_i1	0.068	-0.439	0.803	0.832	2.425	2.864
c1090245_g1_i1^sp|P43121|MUC18_HUMAN^V-set^sigP^Tm1	0.068	-0.656	0.22	0.299	0.496	1.152
c1084889_g1_i1^Tm1	0.068	-0.4	0.439	0.543	1.043	1.443
c1088748_g2_i1^sp|Q2LK54|COL12_CHICK^Collagen^Tm1	0.068	-0.377	0.242	0.361	0.849	1.226
c1065747_g3_i2^sp|P05122|KCRB_CHICK^ATP-gua_Ptrans	0.068	-0.928	0.697	0.739	1.763	2.691
c1080225_g11_i1^sp|P51662|ANXA1_RABIT^sp|P14087|ANXA1_CAVCU^Annexin	0.067	-0.406	0.803	0.825	1.495	1.901
c1082616_g4_i3^sp|Q640N1|AEBP1_MOUSE^sp|A2RUV9|AEBP1_RAT^F5_F8_type_C^sigP	0.067	-0.502	0.402	0.524	1.117	1.619
c1088203_g2_i1	0.067	-0.378	0.273	0.385	0.604	0.982
c1063968_g1_i1^sp|Q9WUC6|TIMP2_CAVPO^TIMP^sigP	0.067	-0.485	0.682	0.745	1.756	2.241
c1075852_g4_i1^sp|P36955|PEDF_HUMAN	0.067	-0.461	0.659	0.707	1.859	2.32
c1091556_g1_i3	0.067	-0.302	0.977	0.992	4.617	4.919
c1063657_g5_i2^sp|Q3T0T5|HN1_BOVIN	0.067	-0.396	0.697	0.791	1.81	2.206
c1076974_g2_i1	0.067	-0.353	0.25	0.366	0.689	1.042
c1087663_g4_i1	0.067	-0.285	0.136	0.212	0.339	0.624
c1072722_g1_i6^sp|P04068|HYEP_RABIT^sp|P07687|HYEP_RAT^EHN^Tm1	0.067	-0.276	0.174	0.266	0.293	0.569
c1087875_g3_i1	0.067	-1.102	0.902	0.858	3.447	4.549
c1086488_g4_i4	0.067	-0.333	0.25	0.363	0.614	0.947
c1079642_g7_i1	0.066	-0.562	0.538	0.653	1.583	2.145
c1078807_g2_i1	0.066	-0.454	0.629	0.762	1.724	2.178
c1080359_g1_i3	0.066	-0.356	0.159	0.258	0.405	0.761
c1086617_g2_i1^sp|Q5ZL72|CH60_CHICK^Cpn60_TCP1	0.066	-0.328	0.318	0.479	0.758	1.086
c1086991_g3_i17^sp|P20774|MIME_HUMAN^sp|P19879|MIME_BOVIN^LRR_8^sigP	0.066	-1.159	0.629	0.673	1.88	3.039
c1077736_g1_i1	0.066	-0.378	0.977	0.995	4.507	4.885
c1087940_g6_i1	0.066	-0.905	0.364	0.45	0.93	1.835
c1078917_g4_i1	0.066	-0.952	0.848	0.847	2.749	3.701
c966126_g1_i1	0.066	-0.265	0.182	0.324	0.572	0.837
c1070729_g1_i1^sp|P62747|RHOB_RAT^Ras	0.066	-0.524	0.765	0.805	2.27	2.794
c1078752_g1_i1^sp|B6S2X2|CAMP_OPHHA^sp|B6S2X0|CAMP_NAJAT^Cystatin^sigP	0.066	-0.327	0.212	0.342	0.63	0.957
c1069597_g3_i1^sp|P24790|VIM4_XENLA^sp|P09654|VIME_CHICK^Filament_head	0.066	-0.334	1	0.999	5.134	5.468
c1077996_g3_i3^sp|Q8MJJ9|FBLN1_CHLAE	0.066	-0.514	0.598	0.647	1.524	2.038
c1069225_g1_i3^sp|P46425|GSTP2_MOUSE^sp|P19157|GSTP1_MOUSE^GST_C	0.066	-0.494	0.667	0.78	1.881	2.375
c1059704_g1_i1^sp|Q99500|S1PR3_HUMAN^7tm_1^Tm5	0.066	-0.307	0.121	0.201	0.279	0.586
c1088054_g1_i2^sp|P07942|LAMB1_HUMAN^Laminin_EGF	0.066	-0.512	0.462	0.569	0.964	1.476
c1048818_g1_i1	0.066	-0.497	0.106	0.173	0.209	0.706
c1089004_g5_i2^sp|Q05910|ADAM8_MOUSE^Pep_M12B_propep^Tm1	0.066	-0.401	0.25	0.376	0.668	1.069
c1072669_g9_i3^sp|P30305|MPIP2_HUMAN^M-inducer_phosp	0.065	-0.437	0.227	0.347	0.465	0.902
c1087011_g4_i6	0.065	-0.584	0.394	0.534	1.026	1.61
c1077485_g1_i4^sp|P08640|MUC1_YEAST	0.065	-0.302	0.129	0.218	0.244	0.546
c1085285_g3_i2	0.065	-0.347	0.205	0.335	0.518	0.865
c983084_g1_i1	0.065	-0.253	0.136	0.268	0.45	0.703
c1089878_g1_i4^sp|Q6IP71|RALBB_XENLA^sp|P22124|RAL_DISOM^Arf	0.065	-0.511	0.402	0.56	0.982	1.493
c1082742_g2_i2^sp|Q5ZMD6|H2AZ_CHICK^Histone	0.065	-0.334	0.977	0.975	4.084	4.418
c1091715_g3_i1	0.065	-0.443	0.273	0.43	0.703	1.146
c1085180_g5_i3^sp|O73590|ZFHX4_CHICK^Homeobox^zf-C2H2	0.065	-0.276	0.167	0.292	0.413	0.689
c1061733_g3_i1	0.064	-0.684	0.439	0.596	1.176	1.86
c1071119_g1_i1^sp|P34741|SDC2_HUMAN^Syndecan^sigP^Tm1	0.064	-0.652	0.371	0.502	0.839	1.491
c1064770_g3_i4^sp|Q6P823|H33_XENTR^Histone	0.064	-0.523	0.583	0.706	1.454	1.977
c1083312_g2_i1^sp|O15266|SHOX_HUMAN	0.064	-0.65	0.386	0.572	1.395	2.045
c1089285_g2_i1^sp|P81184|LEG1_SHEEP^sp|P11116|LEG1_BOVIN^Gal-bind_lectin	0.064	-0.604	0.886	0.913	2.894	3.498
c1090231_g1_i5	0.064	-0.279	0.091	0.174	0.245	0.524
c1076964_g2_i1^sp|Q90370|MAFB_COTJA^sp|Q90888|MAFB_CHICK^Maf_N	0.064	-0.313	0.144	0.27	0.468	0.781
c1086384_g6_i1	0.064	-0.468	0.22	0.356	0.509	0.977
c1077469_g2_i3^sp|Q4R6W2|TM55B_MACFA^sp|Q86T03|TM55B_HUMAN^Tmemb_55A^Tm2	0.064	-0.387	0.22	0.372	0.548	0.935
c1081319_g4_i1	0.064	-0.405	0.258	0.404	0.616	1.021
c1088667_g3_i1	0.064	-0.649	0.068	0.124	0.178	0.827
c1057994_g4_i2^sp|P07091|S10A4_MOUSE	0.064	-0.287	0.121	0.221	0.344	0.631
c1076865_g1_i1^sp|P51511|MMP15_HUMAN^Hemopexin^Tm1	0.064	-0.256	0.068	0.127	0.127	0.383
c1064520_g3_i4	0.064	-0.435	0.212	0.368	0.797	1.232
c1054514_g1_i1^sp|Q5F3C8|PKHO1_CHICK^sp|Q53GL0|PKHO1_HUMAN	0.064	-0.403	0.106	0.187	0.212	0.615
c1090214_g1_i1^sp|Q0UJJ7|NST1_PHANO	0.064	-0.297	0.189	0.349	0.603	0.9
c1071192_g1_i1^sp|P54281|ECLC_BOVIN^sp|Q9UQC9|CLCA2_HUMAN^CLCA_N^sigP^Tm1	0.063	-0.318	0.091	0.176	0.187	0.505
c1092240_g3_i3	0.063	-0.369	0.144	0.268	0.369	0.738
c1079646_g1_i1^ApoL^sigP	0.063	-0.86	0.076	0.147	0.155	1.015
c1078442_g1_i1^sp|Q9NZU5|LMCD1_HUMAN^PET	0.063	-0.531	0.152	0.26	0.365	0.896
c399646_g1_i1	0.063	-0.258	0.106	0.227	0.343	0.601
c1080743_g2_i1	0.063	-0.65	0.053	0.107	0.101	0.751
c1069891_g2_i1	0.063	-0.636	0.606	0.726	1.555	2.191
c1083499_g2_i1	0.063	-0.401	0.159	0.298	0.466	0.867
c1082824_g3_i2^sp|P26007|ITA6_CHICK^FG-GAP^sigP^Tm1	0.063	-0.639	0.098	0.179	0.128	0.767
c1085016_g3_i2^sp|Q6GL41|MCM4_XENTR^sp|Q8QGX4|PRKDC_CHICK^MCM	0.063	-0.41	0.144	0.25	0.251	0.661
c1066063_g1_i1^sp|Q9D915|CH004_MOUSE	0.062	-0.292	0.068	0.143	0.188	0.48
c1037453_g1_i2^sp|P83242|MSMB_STRCA	0.062	-0.264	0.053	0.11	0.101	0.365
c1081202_g2_i2	0.062	-0.467	0.189	0.341	0.406	0.873
c1068550_g3_i1	0.062	-0.629	0.356	0.568	1.181	1.81
c1070331_g3_i1^sp|P01888|B2MG_BOVIN^sp|Q9WV24|B2MG_CRIGR^C1-set^sigP	0.062	-1.119	0.508	0.697	1.225	2.344
c1070313_g1_i3	0.062	-0.673	0.879	0.932	3.153	3.826
c1073047_g7_i3	0.062	-0.381	0.083	0.167	0.127	0.508
c1092461_g1_i1^sp|Q9H3M7|TXNIP_HUMAN^Arrestin_N	0.062	-0.542	0.25	0.434	0.672	1.214
c1074928_g2_i2^sp|Q5ZJ00|EM55_CHICK^PDZ	0.062	-0.35	0.121	0.231	0.262	0.612
c1088810_g1_i7^sp|Q02388|CO7A1_HUMAN^sp|P0C728|LF3_EBVG^VWA^sigP	0.062	-0.408	0.114	0.215	0.2	0.608
c17734_g1_i1	0.062	-0.293	0.083	0.172	0.197	0.49
c1089084_g5_i1^sp|Q07283|TRHY_HUMAN	0.062	-0.333	0.061	0.126	0.121	0.454
c1086296_g5_i1^sp|Q5JVS0|HABP4_HUMAN^sp|Q9JKS5|HABP4_MOUSE^HABP4_PAI-RBP1	0.062	-0.514	0.462	0.661	1.171	1.685
c1076638_g11_i2^sp|P70082|H2AJ_CHICK	0.061	-1.423	0.197	0.347	0.409	1.832
c1081319_g10_i1	0.061	-0.572	0.303	0.49	0.674	1.246
c1087429_g4_i2^sp|O35375|NRP2_MOUSE^CUB^sigP^Tm1	0.061	-0.552	0.242	0.457	0.712	1.264
c1082435_g1_i2^sp|P02584|PROF1_BOVIN^Profilin^sigP	0.061	-0.695	0.78	0.869	2.068	2.763
c1080167_g2_i1^sp|P24479|S10AB_CHICK^S_100	0.061	-0.565	0.939	0.967	3.331	3.896
c1084123_g2_i1	0.061	-0.363	0.114	0.231	0.28	0.643
c1073980_g2_i1^sp|P49716|CEBPD_HUMAN	0.061	-0.65	0.25	0.434	0.713	1.363
c1092690_g1_i2^sp|Q9JLC8|SACS_MOUSE^sp|Q9NZJ4|SACS_HUMAN^HEPN	0.061	-0.483	0.182	0.363	0.514	0.997
c1075841_g2_i2	0.061	-0.396	0.061	0.13	0.103	0.499
c1089935_g2_i1^Tm1	0.061	-0.708	0.083	0.174	0.159	0.867
c1089208_g4_i1	0.061	-0.31	0.068	0.146	0.12	0.43
c1075522_g4_i1	0.061	-0.545	0.311	0.517	0.783	1.328
c1086412_g3_i1	0.06	-0.641	0.174	0.347	0.441	1.082
c1087578_g2_i3^sp|Q6PDU1|SRSF2_RAT	0.06	-0.594	0.879	0.944	2.914	3.508
c1076682_g1_i3^sp|Q91060|TBA_NOTVI	0.06	-0.775	0.553	0.723	1.452	2.227
c1070331_g2_i1	0.06	-0.49	0.159	0.315	0.237	0.727
c1091150_g4_i1^sp|P17918|PCNA_MOUSE	0.06	-0.662	0.189	0.363	0.469	1.131
c1081013_g6_i1	0.06	-0.329	0.083	0.193	0.214	0.543
c1055368_g3_i1^sp|Q99JY8|LPP3_MOUSE	0.06	-0.344	0.098	0.227	0.304	0.648
c1092550_g2_i1^LAP2alpha	0.06	-0.411	0.129	0.267	0.286	0.697
c1089387_g2_i2^sp|Q99P61|FABPH_SPETR	0.06	-0.513	0.091	0.207	0.279	0.792
c1091062_g2_i1^sp|Q6P6Q2|K2C5_RAT^sp|Q08D91|K2C75_BOVIN^Filament	0.06	-1.494	0.235	0.41	0.874	2.368
c1073334_g1_i1	0.06	-0.556	0.318	0.549	0.767	1.323
c1089456_g1_i1^sp|Q5Q0T9|METRN_RAT	0.06	-0.51	0.174	0.352	0.469	0.979
c1083042_g3_i4^sp|Q6P9V9|TBA1B_RAT^Tubulin	0.06	-0.613	0.818	0.908	2.503	3.116
c1069331_g2_i1	0.06	-0.568	0.189	0.379	0.664	1.232
c1063781_g2_i3^sp|P23219|PGH1_HUMAN^An_peroxidase	0.059	-0.32	0.045	0.113	0.064	0.384
c1071040_g1_i1^sp|P19427|DERM_BOVIN^sp|Q07507|DERM_HUMAN^sigP	0.059	-0.69	0.129	0.289	0.434	1.124
c1085128_g8_i2^sp|O60315|ZEB2_HUMAN^zf-Di19	0.059	-0.263	0.061	0.146	0.103	0.366
c965183_g1_i1^sp|P41135|ID1_RAT	0.059	-0.321	0.106	0.277	0.373	0.694
c1079140_g3_i1	0.059	-0.296	0.045	0.115	0.077	0.373
c1068854_g1_i1	0.059	-0.367	0.061	0.145	0.084	0.451
c1088149_g5_i1^sp|Q4PLW0|PLIN2_PIG^sp|Q9TUM6|PLIN2_BOVIN^Perilipin	0.059	-0.486	0.136	0.303	0.372	0.858
c1084042_g2_i3^sp|P16580|GLNA_CHICK^Gln-synt_N	0.059	-0.493	0.121	0.263	0.187	0.68
c1071273_g1_i1^sp|P28827|PTPRM_HUMAN^Y_phosphatase	0.059	-0.251	0.053	0.131	0.153	0.404
c1089329_g2_i1^sp|Q8IUL8|CILP2_HUMAN	0.059	-0.398	0.068	0.159	0.107	0.505
c1089376_g10_i3^sp|Q9UHP7|CLC2D_HUMAN^Lectin_C^Tm1	0.059	-0.871	0.098	0.217	0.185	1.056
c1086919_g2_i1	0.059	-0.443	0.091	0.208	0.191	0.634
c1086959_g2_i1^sp|Q63918|SDPR_MOUSE^sigP^Tm1	0.059	-0.703	0.447	0.663	1.036	1.739
c1090393_g1_i1^sp|Q5RAA0|HMGN2_PONAB	0.059	-1.018	0.826	0.917	2.922	3.94
c1079093_g3_i1	0.059	-0.389	0.045	0.115	0.118	0.507
c1087717_g4_i1^sp|O88322|NID2_MOUSE^sp|Q14112|NID2_HUMAN^G2F^NIDO^sigP	0.059	-0.681	0.667	0.83	1.802	2.483
c1089734_g3_i2^sp|Q6U1I9|SGK1_CHICK^Pkinase	0.058	-0.58	0.205	0.437	0.62	1.2
c1069315_g3_i1	0.058	-0.406	0.106	0.266	0.306	0.712
c1088518_g12_i1	0.058	-1.672	0.568	0.721	1.739	3.411
c1082501_g2_i1	0.058	-0.37	0.091	0.227	0.227	0.597
c997486_g1_i1	0.058	-0.378	0.083	0.21	0.237	0.615
c1089529_g3_i1	0.058	-1.145	0.045	0.121	0.124	1.269
c1086839_g1_i7^sp|P27123|NASP_RABIT^sp|P49321|NASP_HUMAN^TPR_12	0.058	-0.666	0.25	0.486	0.636	1.302
c1081821_g1_i1^sp|P25155|FA10_CHICK^Gla^sigP	0.058	-0.402	0.053	0.135	0.152	0.554
c1085880_g6_i1^sp|P08776|K2C8_XENLA^Filament	0.058	-1.089	0.197	0.39	0.661	1.75
c1084428_g4_i1^sp|P26584|HMGB2_CHICK^HMG_box_2	0.058	-0.885	0.939	0.975	3.618	4.503
c1079840_g2_i3^sp|Q9QYZ8|DKK2_MOUSE	0.058	-0.291	0.038	0.105	0.082	0.373
c1072231_g2_i1	0.058	-1.289	0.273	0.493	0.528	1.817
c1089329_g1_i1	0.058	-1.033	0.136	0.301	0.489	1.522
c1081603_g3_i1^sp|Q17RW2|COOA1_HUMAN^Collagen	0.058	-0.429	0.114	0.284	0.335	0.764
c1085405_g1_i1^sp|Q90ZH8|SX18A_XENLA^HMG_box_2^sigP^Tm1	0.058	-0.648	0.106	0.255	0.414	1.062
c1070697_g3_i1^sp|P18700|TBB_STRPU	0.058	-0.441	0.061	0.157	0.184	0.625
c1068847_g1_i4^PARP	0.058	-0.687	0.061	0.159	0.179	0.866
c1071657_g4_i3^sp|Q504Y2|PKDCC_HUMAN^Pkinase^Tm2	0.057	-0.287	0.061	0.167	0.137	0.424
c1069047_g2_i1^sp|O08858|SSR5_MOUSE^sp|F1MV99|SSR5_BOVIN^7TM_GPCR_Srx^Tm7	0.057	-0.286	0.038	0.111	0.058	0.344
c1077674_g1_i4^sp|Q802A9|FGFP2_CHICK^FGF-BP1	0.057	-0.289	0.038	0.111	0.06	0.349
c1075772_g1_i2^sp|O97703|CD81_CHLAE	0.057	-0.795	0.818	0.908	2.257	3.052
c1061000_g1_i1^sp|Q66KK8|HEY1_XENTR^sp|Q9Y5J3|HEY1_HUMAN^HLH	0.057	-0.534	0.076	0.195	0.206	0.74
c1084712_g6_i1	0.057	-0.296	0.068	0.209	0.269	0.565
c1062875_g1_i4^sp|Q9DE68|PGS2_COTJA^LRRNT^sigP	0.057	-0.293	0.076	0.199	0.13	0.423
c1086318_g1_i1^sp|P35610|SOAT1_HUMAN^MBOAT^Tm8	0.057	-0.332	0.091	0.24	0.221	0.553
c1084913_g3_i1	0.057	-0.576	0.114	0.272	0.279	0.855
c1074243_g4_i5	0.056	-0.989	0.591	0.79	1.572	2.561
c1085571_g1_i2	0.056	-0.785	0.205	0.445	0.514	1.299
c1090516_g2_i1^sp|Q3MIE4|VAT1_RAT^sp|Q8JFV8|VAT1_DANRE^ADH_N^Tm1	0.056	-1.142	0.439	0.69	1.317	2.459
c1083030_g4_i6	0.056	-0.896	0.447	0.719	1.05	1.946
c1084417_g1_i1	0.056	-0.302	0.053	0.159	0.142	0.444
c1084350_g2_i3^sp|Q15398|DLGP5_HUMAN^GKAP	0.056	-0.404	0.068	0.188	0.126	0.53
c1081670_g1_i11^sp|Q9YIB4|CO1A1_CYNPY^Collagen^VWC^sigP^Tm1	0.056	-2.279	1	0.986	4.374	6.653
c1083816_g1_i1^sp|O08628|PCOC1_RAT^CUB^sigP	0.056	-0.878	0.235	0.488	0.547	1.425
c1088758_g4_i1	0.056	-0.306	0.045	0.143	0.125	0.431
c1062568_g1_i1	0.056	-0.407	0.053	0.155	0.145	0.552
c1083518_g1_i1	0.056	-0.31	0.038	0.113	0.047	0.357
c1078477_g4_i3^sp|Q06124|PTN11_HUMAN^sp|P29350|PTN6_HUMAN^Y_phosphatase	0.056	-0.308	0.053	0.166	0.149	0.457
c1054166_g1_i1	0.056	-0.765	0.174	0.404	0.416	1.181
c1085267_g2_i1	0.056	-0.644	0.053	0.155	0.144	0.788
c1083026_g8_i1^sp|O43827|ANGL7_HUMAN^Fibrinogen_C	0.056	-0.253	0.038	0.12	0.092	0.345
c1089327_g3_i1^sp|Q6AYZ1|TBA1C_RAT^Tubulin	0.055	-1.053	0.75	0.915	2.409	3.462
c1085574_g3_i6^sp|Q4KLN6|RIR2_RAT^Ribonuc_red_sm	0.055	-0.468	0.068	0.206	0.107	0.575
c1082780_g3_i1^sp|Q9PSX7|RHOC_CHICK^sp|P61589|RHOA_RAT^Ras	0.055	-0.342	0.061	0.191	0.11	0.452
c1072199_g1_i1	0.055	-0.397	0.053	0.172	0.1	0.497
c1086921_g2_i1^sp|Q9EPB4|ASC_MOUSE^PYRIN	0.055	-0.377	0.045	0.15	0.111	0.488
c1087093_g3_i1	0.055	-0.378	0.061	0.186	0.125	0.503
c1082822_g1_i1	0.055	-0.391	0.045	0.148	0.166	0.557
c1067263_g6_i1	0.055	-0.505	0.076	0.227	0.157	0.662
c1069224_g4_i2^sp|Q03277|PO11_SCICO	0.055	-0.775	0.455	0.723	0.293	1.068
c1079238_g1_i1	0.055	-0.341	0.038	0.124	0.103	0.444
c1077011_g4_i1^sp|Q8K419|LEG4_MOUSE^Gal-bind_lectin	0.055	-1.121	0.712	0.884	1.936	3.057
c1079013_g1_i4^sp|Q28BS0|MCM3Z_XENTR^MCM	0.055	-0.409	0.061	0.188	0.142	0.551
c1065099_g1_i1	0.055	-0.32	0.03	0.102	0.084	0.404
c1085979_g1_i2^sp|Q9DET5|TB15A_COTJA	0.055	-0.797	0.227	0.517	0.58	1.377
c1091502_g1_i4^sp|P20112|SPRC_PIG^sp|O93390|SPRC_COTJA^FOLN^sigP	0.055	-1.189	0.97	0.989	4.235	5.424
c1084833_g1_i1	0.055	-0.615	0.136	0.398	0.489	1.104
c1085200_g1_i2	0.054	-2.423	0.227	0.515	0.583	3.006
c1087237_g2_i1^sp|P98133|FBN1_BOVIN^TB^sigP	0.054	-0.712	0.083	0.262	0.213	0.925
c1092343_g2_i1^Tm2	0.054	-0.629	0.053	0.18	0.117	0.746
c1092813_g3_i2^sp|A5A6M2|ANXA1_PANTR^sp|Q18PI6|SLAF5_MOUSE^Annexin^Tm2	0.054	-0.255	0.045	0.164	0.108	0.363
c1075674_g2_i1^sp|P20065|TYB4_MOUSE	0.054	-0.641	0.992	0.999	4.769	5.41
c1084965_g1_i1	0.054	-0.313	0.038	0.138	0.064	0.377
c1079594_g4_i1^sp|Q9W757|SOX10_CHICK^sp|A5A763|SOX10_PIG^Sox_N	0.054	-0.612	0.03	0.114	0.095	0.707
c1063617_g1_i1^sp|Q90X99|LYG_EPICO^sp|G3XDD8|LYG_DRONO^SLT	0.054	-0.402	0.038	0.139	0.074	0.476
c1072888_g2_i1	0.054	-0.491	0.106	0.349	0.369	0.86
c1078092_g7_i1^sp|Q91901|PHS_XENLA^Pterin_4a	0.054	-0.55	0.076	0.234	0.166	0.716
c959265_g1_i1^sp|Q575S8|CYGB2_DANRE^Globin	0.054	-0.294	0.038	0.139	0.101	0.395
c1073771_g4_i3^sp|Q9C0I1|MTMRC_HUMAN^Myotub-related	0.054	-2.11	0.992	0.984	4.595	6.705
c1081733_g2_i3	0.054	-0.939	0.076	0.242	0.144	1.083
c1065739_g1_i1^sp|O18739|CTGF_BOVIN^IGFBP^sigP^Tm2	0.054	-1.129	0.068	0.228	0.241	1.37
c1070560_g1_i1^ApoL^sigP	0.054	-0.46	0.038	0.133	0.076	0.536
c1082117_g1_i1	0.054	-0.96	0.174	0.446	0.317	1.277
c1086597_g2_i2^sp|P61622|ITA11_MOUSE^VWA^Tm1	0.053	-0.33	0.053	0.209	0.175	0.505
c1091581_g1_i1^sp|P58107|EPIPL_HUMAN^sp|Q8R0W0|EPIPL_MOUSE	0.053	-0.341	0.038	0.15	0.07	0.411
c1089316_g1_i3^sp|Q52KG5|KI26A_MOUSE^sp|Q9ULI4|KI26A_HUMAN^Kinesin	0.053	-0.512	0.068	0.236	0.116	0.628
c1079787_g1_i1	0.053	-0.282	0.038	0.14	0.053	0.335
c1082401_g1_i3^sp|P52794|EFNA1_XENLA^Ephrin^sigP	0.053	-0.487	0.068	0.236	0.091	0.578
c1044035_g1_i1	0.053	-0.44	0.045	0.166	0.123	0.563
c1091262_g2_i1	0.053	-1.098	0.144	0.409	0.506	1.604
c992752_g1_i1	0.053	-0.579	0.03	0.114	0.097	0.676
c1089385_g1_i1^sp|P04275|VWF_HUMAN^sp|Q28295|VWF_CANFA^VWD^sigP	0.053	-1.763	0.038	0.14	0.075	1.838
c1083265_g7_i1^sp|Q2QL79|CAV1_DIDVI^Caveolin^Tm1	0.053	-1.435	0.174	0.456	0.435	1.87
c1075320_g3_i1^sp|P08122|CO4A2_MOUSE^Collagen	0.053	-1.549	0.129	0.393	0.418	1.967
c1089660_g8_i1^sp|P08777|K1C1_XENLA^sp|Q64291|K1C12_MOUSE^Filament	0.053	-1.358	0.114	0.356	0.625	1.983
c1074855_g4_i1	0.053	-0.554	0.076	0.271	0.166	0.72
c1068777_g1_i1	0.052	-0.396	0.053	0.217	0.172	0.568
c1078392_g2_i2^sp|Q95242|PECA1_PIG^sp|P16284|PECA1_HUMAN^Ig_2^sigP^Tm1	0.052	-0.75	0.023	0.102	0.056	0.806
c1089003_g1_i2	0.052	-1.369	0.159	0.457	0.427	1.796
c1078450_g1_i1^sp|Q3KPK4|BORE1_XENLA^sp|Q6GLC7|BORE1_XENTR^Nbl1_Borealin_N	0.052	-0.407	0.053	0.215	0.151	0.558
c1076997_g3_i1	0.052	-0.61	0.038	0.161	0.083	0.693
c1074395_g1_i1	0.052	-0.453	0.045	0.185	0.085	0.538
c1081900_g1_i4^sp|P25815|S100P_HUMAN	0.052	-1.362	0.091	0.316	0.358	1.72
c1048782_g1_i1^sp|Q5E9E1|PDLI1_BOVIN^PDZ	0.052	-0.39	0.053	0.219	0.169	0.559
c1084244_g5_i1	0.052	-0.948	0.114	0.379	0.369	1.317
c1088518_g10_i3^sp|P13944|COCA1_CHICK^sp|Q60847|COCA1_MOUSE^Collagen^fn3^sigP	0.052	-0.29	0.045	0.187	0.094	0.384
c1030563_g1_i2^sp|Q15004|PAF_HUMAN^sp|Q5E9B2|PAF_BOVIN	0.052	-0.387	0.038	0.167	0.077	0.464
c1040482_g1_i1	0.052	-1.774	0.098	0.324	0.37	2.144
c1071469_g1_i3^sp|O94769|ECM2_HUMAN^VWC^sigP	0.052	-0.332	0.045	0.207	0.171	0.503
c1092316_g1_i1^sp|Q9TT93|ATS4_BOVIN^Pep_M12B_propep^sigP	0.052	-0.861	0.098	0.336	0.253	1.114
c1085900_g6_i1^sp|P27987|IP3KB_HUMAN^IPK	0.052	-0.395	0.038	0.168	0.122	0.517
c1072879_g9_i3^sp|Q3SWX7|ANXA3_BOVIN^Annexin	0.052	-0.352	0.038	0.163	0.087	0.439
c1081336_g8_i1^sp|A1L4L8|PL8L1_HUMAN	0.052	-0.384	0.045	0.199	0.139	0.523
c1067201_g1_i1^sp|Q90839|DKK3_CHICK^Dickkopf_N^sigP	0.052	-1.35	0.083	0.299	0.256	1.606
c1078917_g3_i2^sp|P35440|TSP2_CHICK^VWC^sigP	0.051	-0.421	0.045	0.201	0.101	0.522
c1087455_g1_i2^sp|P51890|LUM_CHICK^LRRNT^sigP	0.051	-2.165	0.439	0.774	1.477	3.642
c1063505_g1_i1	0.051	-0.302	0.03	0.145	0.098	0.4
c1092289_g1_i4^sp|O55225|OTOG_MOUSE^VWD^Tm1	0.051	-0.415	0.038	0.179	0.141	0.556
c1051795_g3_i1^sp|Q16690|DUS5_HUMAN^Rhodanese	0.051	-0.297	0.03	0.146	0.062	0.359
c1070030_g1_i3^sp|F6UA42|UHRF1_XENTR^sp|B6CHA3|UHRF1_XENLA^ubiquitin^Tm1	0.051	-0.351	0.038	0.167	0.059	0.41
c1086285_g2_i2^sp|Q2M2I5|K1C24_HUMAN^sp|Q28706|K1C12_RABIT^Filament	0.051	-0.707	0.061	0.269	0.283	0.99
c1056243_g1_i1^sp|Q99542|MMP19_HUMAN	0.051	-0.376	0.038	0.175	0.097	0.473
c1054014_g1_i2	0.051	-0.674	0.053	0.246	0.167	0.841
c1090305_g18_i1	0.05	-1.083	0.03	0.159	0.059	1.142
c1094590_g1_i1	0.05	-0.29	0.023	0.135	0.087	0.377
c1088518_g9_i1^sp|P13944|COCA1_CHICK	0.05	-0.454	0.045	0.243	0.107	0.561
c1087589_g1_i1^sp|Q3ZBN5|ASPN_BOVIN^LRRNT^sigP^Tm1	0.05	-1.049	0.053	0.249	0.112	1.161
c1086762_g2_i3^sp|O75626|PRDM1_HUMAN^SET	0.05	-0.311	0.023	0.128	0.045	0.356
c1088538_g5_i1	0.05	-0.353	0.023	0.124	0.034	0.387
c1085780_g1_i2^sp|P14018|CLUS_COTJA^Clusterin^sigP	0.05	-0.757	0.045	0.235	0.106	0.863
c1087744_g1_i2^sp|Q9R012|PLK2_RAT^sp|P53351|PLK2_MOUSE^Pkinase	0.05	-0.496	0.023	0.133	0.047	0.543
c1077497_g1_i2	0.05	-0.611	0.045	0.224	0.123	0.734
c1062718_g1_i2^sp|Q5M962|TM204_RAT^sigP^Tm4	0.05	-0.472	0.023	0.131	0.029	0.501
c1092147_g1_i2	0.05	-0.543	0.045	0.233	0.062	0.605
c1079613_g8_i1^sp|O08746|MATN2_MOUSE^sp|O00339|MATN2_HUMAN^EGF_CA^VWA	0.049	-0.603	0.045	0.26	0.137	0.74
c1077444_g1_i1	0.049	-0.348	0.023	0.145	0.052	0.4
c1083022_g2_i1	0.049	-1.088	0.038	0.21	0.112	1.2
c966944_g1_i1	0.049	-0.472	0.015	0.106	0.031	0.503
c1011988_g1_i1^sp|Q8NCL9|APCDL_HUMAN^sigP	0.049	-0.665	0.038	0.219	0.157	0.822
c1080610_g2_i1	0.049	-0.519	0.03	0.193	0.087	0.606
c1076922_g3_i1	0.049	-1.248	0.061	0.305	0.261	1.509
c1079509_g2_i1	0.049	-0.722	0.015	0.102	0.049	0.771
c1080243_g3_i1^sp|Q8VHX6|FLNC_MOUSE	0.048	-0.501	0.038	0.243	0.099	0.6
c1079781_g4_i1	0.048	-0.341	0.015	0.116	0.106	0.447
c1059830_g1_i1^sp|Q07FZ4|CXCR4_XENTR^sp|Q7ZXJ7|CXR4B_XENLA^7TM_GPCR_Srsx^Tm7	0.048	-0.592	0.015	0.121	0.025	0.617
c1061844_g1_i1^sp|Q9Z2P8|VAMP5_MOUSE^Synaptobrevin^Tm1	0.048	-0.316	0.015	0.114	0.02	0.336
c1062486_g2_i1	0.048	-0.639	0.015	0.124	0.03	0.669
c1091168_g1_i2^sp|Q66S13|NATT4_THANI^DUF946^sigP	0.048	-1.15	0.038	0.272	0.165	1.315
c1070827_g2_i1^sp|Q9UP65|PA24C_HUMAN^sp|Q50L41|PA24F_MOUSE^PLA2_B	0.048	-0.253	0.015	0.111	0.032	0.285
c1076151_g9_i2^sp|Q01173|TPM1_XENLA^sp|P13105|TPM1_RANTE^Tropomyosin_1	0.048	-0.253	0.015	0.118	0.027	0.28
c1001242_g1_i1	0.048	-0.689	0.038	0.248	0.111	0.8
c966610_g1_i2^sp|P62205|PLK1_XENTR^Pkinase	0.048	-0.482	0.023	0.161	0.041	0.523
c1053400_g1_i1^sp|Q9CQD7|PINLY_MOUSE^UPAR_LY6	0.048	-0.812	0.038	0.257	0.151	0.963
c1091852_g3_i2^sp|O15230|LAMA5_HUMAN^Laminin_I	0.048	-0.367	0.015	0.111	0.035	0.402
c1076343_g7_i1	0.048	-0.471	0.015	0.119	0.047	0.518
c1087951_g3_i2^sp|Q05816|FABP5_MOUSE	0.047	-0.861	0.03	0.229	0.065	0.926
c1075369_g1_i6^sp|Q91154|MYF5_NOTVI^Basic	0.047	-0.513	0.015	0.127	0.015	0.528
c1067260_g1_i1^sp|Q66K08|CILP1_MOUSE^sp|O75339|CILP1_HUMAN^Mucin2_WxxW^sigP	0.046	-0.462	0.008	0.107	0.014	0.476
c1054366_g1_i1^sp|P25815|S100P_HUMAN	0.046	-1.394	0.03	0.282	0.15	1.544
c1080526_g2_i6^sp|Q60632|COT1_MOUSE^sp|Q06725|N2F1A_DANRE^zf-C4	0.046	-0.259	0.008	0.101	0.007	0.266
c1046905_g2_i2^sp|Q8WWA0|ITLN1_HUMAN^Fibrinogen_C^sigP	0.045	-0.296	0.008	0.122	0.035	0.331
c1090307_g1_i6^sp|P25435|NTF3_XENLA^NGF	0.045	-0.298	0.008	0.134	0.028	0.326
c1576531_g1_i1^sp|P02264|H2A_ONCMY	0.045	-0.767	0.015	0.215	0.049	0.816
c1081005_g1_i1^sp|Q8TE57|ATS16_HUMAN^Pep_M12B_propep^sigP	0.045	-0.498	0.008	0.152	0.014	0.512
c1078317_g1_i1	0.045	-0.335	0.008	0.147	0.042	0.377
c1076997_g5_i1	0.045	-0.54	0.008	0.126	0.011	0.551
c1079649_g5_i1	0.045	-0.34	0.008	0.132	0.011	0.351
c1089890_g4_i2^sp|O13065|MMP18_XENLA^PG_binding_1^sigP	0.045	-0.355	0.008	0.117	0.009	0.364
c1092521_g3_i2	0.045	-0.288	0.008	0.117	0.008	0.296
c1081540_g1_i1	0.045	-0.445	0.008	0.139	0.046	0.491
c1086627_g4_i2^sp|A7ZXS0|RIHA_ECOHS^IU_nuc_hydro	0.044	-0.401	0.008	0.172	0.042	0.443
c1055837_g2_i1^sp|Q90999|TGFR2_CHICK^sp|P37173|TGFR2_HUMAN^ecTbetaR2^sigP^Tm1	0.043	-0.352	0	0.135	0	0.352
c1071574_g1_i1	0.043	-0.613	0	0.149	0	0.613
c1086148_g3_i2^sp|O77469|FBLN1_CAEEL^sp|Q75N90|FBN3_HUMAN^TNFR_c6	0.043	-0.295	0	0.106	0	0.295
