# Supplementary material for: Transcriptomic landscape of the blastema niche in regenerating adult axolotl limbs at single-cell resolution
Source: Nat Commun. 2018 Dec 4;9:5153. doi: 10.1038/s41467-018-07604-0 (PMC6279788; doi:10.1038/s41467-018-07604-0)
Supplement: Supplementary file 17 — Supplementary Data 15 [file 41467_2018_7604_MOESM17_ESM.xlsx]

## Sheet: Sheet1
Supplementary Data 15. Fibro-adipogenic progenitor (FAP) markers defined by URD at medium-bud blastema stage.
gene	AUCPR	exp.fc	posFrac	posFrac_rest	nTrans	nTrans_rest
c1088085_g7_i1	0.541	1.802	0.863	0.42	3.261	1.459
c1085701_g1_i1	0.528	1.152	0.373	0.031	1.245	0.093
c862935_g2_i1	0.521	1.293	0.514	0.071	1.494	0.201
c1051533_g1_i1	0.513	1.669	0.693	0.162	2.176	0.507
c1058775_g2_i1^Tm1	0.501	0.564	0.175	0.01	0.594	0.03
c1067574_g2_i1^sp|Q9Y458|TBX22_HUMAN	0.498	0.456	0.179	0.01	0.48	0.024
c1082325_g3_i1	0.497	1.343	0.651	0.139	1.696	0.353
c1087667_g5_i1	0.478	1.161	0.566	0.125	1.45	0.289
c1087004_g1_i1	0.465	0.806	0.283	0.028	0.898	0.092
c1079840_g2_i3^sp|Q9QYZ8|DKK2_MOUSE	0.455	1.047	0.377	0.055	1.201	0.154
c1080315_g4_i2^sp|Q9PUF6|PGFRA_CHICK^Ig_2^sigP^Tm2	0.452	1.409	0.91	0.488	2.858	1.449
c1084135_g6_i2^sp|Q924A0|TF7L2_MOUSE^sp|Q9NQB0|TF7L2_HUMAN^CTNNB1_binding	0.44	1.267	0.679	0.251	1.815	0.548
c1062568_g1_i1	0.439	1.166	0.486	0.093	1.461	0.295
c1044035_g1_i1	0.431	1.146	0.5	0.101	1.455	0.309
c1084816_g1_i1^sp|P23468|PTPRD_HUMAN^I-set^Y_phosphatase^sigP^Tm2	0.429	1.239	0.745	0.283	1.918	0.679
c1345221_g1_i1	0.425	0.269	0.108	0.009	0.293	0.024
c1083522_g4_i1^sp|Q15582|BGH3_HUMAN	0.42	1.329	1	0.936	6.131	4.802
c1089967_g1_i1	0.417	1.489	0.981	0.722	4.509	3.02
c1083255_g1_i2^sp|Q62507|COCH_MOUSE^sp|O43405|COCH_HUMAN^VWA	0.415	1.439	0.425	0.081	1.884	0.445
c1082283_g2_i1	0.412	0.559	0.283	0.037	0.65	0.091
c1086119_g2_i1	0.409	1.266	0.679	0.245	1.966	0.7
c1085392_g2_i2^sp|Q8JG54|RGMA_CHICK^RGM_N	0.407	1.303	0.736	0.432	2.399	1.096
c1088846_g4_i2	0.406	1.14	1	0.943	5.898	4.758
c1084417_g1_i1	0.399	0.89	0.453	0.102	1.151	0.261
c1084816_g6_i1	0.387	1.174	0.764	0.346	2.069	0.895
c1085326_g1_i4	0.385	0.651	0.203	0.031	0.751	0.1
c1087429_g4_i2^sp|O35375|NRP2_MOUSE^CUB^sigP^Tm1	0.383	1.2	0.774	0.386	2.189	0.989
c1084867_g1_i1^sp|Q91W90|TXND5_MOUSE^Thioredoxin^sigP	0.38	1.14	0.906	0.811	3.417	2.277
c998370_g1_i2^sp|Q9H9P2|CHODL_HUMAN^Lectin_C^sigP^Tm1	0.378	0.503	0.17	0.024	0.577	0.074
c1068394_g3_i1^sp|Q6WVG3|KCD12_MOUSE^BTB_2^sigP	0.373	1.14	0.67	0.245	1.82	0.68
c1077984_g3_i4^sp|P15989|CO6A3_CHICK	0.363	1.406	0.986	0.678	4.4	2.994
c1082583_g2_i1	0.348	1.078	0.646	0.284	1.847	0.769
c1082682_g1_i1^sp|Q0P6D2|FA69C_HUMAN^PIP49_C^Tm1	0.339	0.457	0.203	0.04	0.563	0.106
c1087331_g6_i1^sp|Q66JF8|OSR1_XENTR^sp|P86413|OSR1_XENLA^zf-C2H2	0.339	0.89	0.396	0.108	1.231	0.341
c1071574_g1_i1	0.338	0.888	0.42	0.091	1.299	0.411
c1040744_g1_i1	0.338	1	0.528	0.153	1.546	0.546
c1064520_g3_i4	0.334	1.123	0.708	0.298	2.107	0.984
c1062364_g2_i1	0.327	0.424	0.184	0.035	0.525	0.101
c1091175_g9_i1^sp|Q9HCU0|CD248_HUMAN^EGF^sigP^Tm1	0.32	1.128	0.816	0.459	2.679	1.551
c1061018_g1_i1^sp|Q6PBD4|HES4_XENTR^Hairy_orange	0.319	0.932	0.665	0.33	1.793	0.861
c1088206_g1_i1^sp|P82987|ATL3_HUMAN^TSP_1^sigP	0.31	1.117	0.939	0.672	3.614	2.497
c1086412_g3_i1	0.308	1.03	0.528	0.301	1.875	0.845
c1069331_g2_i1	0.303	1.006	0.722	0.306	2.011	1.005
c1072995_g1_i2^sp|Q2VPM9|TPPP3_XENLA^p25-alpha	0.301	0.786	0.335	0.108	1.139	0.353
c1083029_g1_i3^sp|O94788|AL1A2_HUMAN^Aldedh	0.301	0.501	0.222	0.052	0.719	0.218
c1072901_g8_i1	0.299	0.604	0.344	0.108	0.865	0.261
c1085624_g5_i1^sp|Q8N2E2|VWDE_HUMAN	0.295	0.915	0.792	0.439	2.174	1.259
c1079024_g2_i1	0.294	0.908	0.604	0.186	1.759	0.851
c1092041_g1_i1	0.294	0.724	0.354	0.123	1.115	0.391
c1090284_g1_i2	0.292	0.849	0.759	0.481	2.135	1.286
c1075852_g4_i1^sp|P36955|PEDF_HUMAN	0.29	0.879	0.882	0.675	3.008	2.129
c1078752_g1_i1^sp|B6S2X2|CAMP_OPHHA^sp|B6S2X0|CAMP_NAJAT^Cystatin^sigP	0.288	0.8	0.642	0.281	1.592	0.792
c1064460_g1_i1^sp|Q5EA62|FBLN5_BOVIN^EGF_CA^sigP	0.287	0.933	0.722	0.379	2.119	1.186
c1068194_g1_i3^sp|P25391|LAMA1_HUMAN^Laminin_EGF	0.287	0.874	0.651	0.315	1.724	0.85
c1075474_g5_i1	0.286	0.423	0.17	0.044	0.561	0.138
c1087062_g4_i1^sp|P09487|PPBT_BOVIN^sp|Q92058|PPBT_CHICK^Alk_phosphatase^sigP	0.283	0.652	0.34	0.134	0.993	0.341
c1063718_g2_i2^sp|Q80UG6|F150B_MOUSE	0.276	0.865	0.448	0.174	1.514	0.649
c1071040_g1_i1^sp|P19427|DERM_BOVIN^sp|Q07507|DERM_HUMAN^sigP	0.271	0.876	0.566	0.229	1.797	0.921
c1080550_g10_i1^sp|Q15063|POSTN_HUMAN^Fasciclin^sigP	0.271	0.803	1	0.943	6.023	5.22
c1073143_g1_i2^sp|P29596|ATF3_RAT^sp|Q2KII1|ATF3_BOVIN^sp|P79702|FOS_CYPCA^bZIP_2	0.269	0.89	0.585	0.375	1.965	1.075
c1073401_g2_i7^sp|Q7Z7G0|TARSH_HUMAN^fn3	0.266	0.493	0.212	0.073	0.682	0.189
c1076758_g1_i1^sp|P82451|ABCC9_RABIT^sp|O60706|ABCC9_HUMAN^ABC_membrane^Tm4	0.263	0.531	0.292	0.088	0.916	0.385
c1067510_g1_i1^sp|P25101|EDNRA_HUMAN^7tm_1^sigP^Tm8	0.259	0.844	0.731	0.476	2.218	1.374
c1076675_g4_i1	0.258	0.895	0.689	0.375	2.417	1.522
c1053505_g1_i1^sp|P46695|IEX1_HUMAN	0.256	0.802	0.59	0.293	1.728	0.926
c1085825_g8_i1	0.255	0.765	0.934	0.716	3.422	2.657
c1075154_g2_i1^sp|A0JPN1|HLX_RAT^Homeobox	0.255	0.264	0.127	0.039	0.385	0.121
c1070927_g3_i1^sp|Q9BGI3|PRDX2_BOVIN^sp|Q61171|PRDX2_MOUSE^AhpC-TSA	0.254	0.813	0.58	0.267	1.806	0.993
c1087011_g4_i6	0.254	0.784	0.722	0.49	2.216	1.432
c1079159_g1_i8^sp|Q9IA05|FZD4_CHICK^sp|Q5IS67|NEUM_PANTR^Fz^Neuromodulin_N^sigP^Tm7	0.253	0.659	0.349	0.164	1.114	0.455
c1084833_g1_i1	0.253	0.748	0.623	0.337	1.68	0.932
c1078092_g7_i1^sp|Q91901|PHS_XENLA^Pterin_4a	0.246	0.671	0.382	0.195	1.235	0.564
c1037453_g1_i2^sp|P83242|MSMB_STRCA	0.245	0.39	0.236	0.085	0.674	0.284
c1084355_g2_i4^sp|O15072|ATS3_HUMAN^Pep_M12B_propep^sigP	0.245	0.547	0.429	0.23	1.04	0.493
c1089482_g7_i1^sp|Q8IZQ1|WDFY3_HUMAN^Laminin_G_3	0.244	0.57	0.401	0.193	1.042	0.472
c1083030_g4_i6	0.242	0.65	0.769	0.684	2.429	1.779
c1058910_g1_i1^sp|Q8VI73|TALDO_CRIGR^Transaldolase	0.242	0.678	0.769	0.681	2.446	1.768
c1073104_g2_i1	0.242	0.593	0.448	0.192	1.205	0.612
c1083709_g3_i6^sp|P52800|EFNB2_MOUSE^Tm2	0.24	0.565	0.42	0.191	1.14	0.575
c1044096_g1_i1^sp|O93512|GFRA4_CHICK^GDNF^sigP	0.238	0.312	0.212	0.078	0.532	0.22
c1077996_g3_i3^sp|Q8MJJ9|FBLN1_CHLAE	0.238	0.721	0.896	0.603	2.599	1.878
c1068789_g12_i1	0.237	0.593	0.42	0.229	1.15	0.557
c1092028_g1_i1^sp|Q9IBG7|KCP_XENLA^VWC	0.235	0.526	0.467	0.238	1.15	0.624
c1084712_g6_i1	0.234	0.513	0.358	0.171	0.973	0.46
c1056274_g3_i1	0.234	0.515	0.307	0.138	0.938	0.423
c1048694_g1_i2	0.234	0.623	0.637	0.331	1.84	1.217
c1067048_g3_i1	0.231	0.705	0.75	0.561	2.582	1.877
c1090485_g3_i1	0.23	0.653	0.717	0.405	2.198	1.545
c1090656_g1_i1^sp|Q08380|LG3BP_HUMAN^SRCR^sigP^Tm1	0.23	0.632	0.604	0.411	1.725	1.093
c1062589_g1_i2^sp|Q9NXB9|ELOV2_HUMAN^ELO^Tm6	0.228	0.259	0.203	0.08	0.479	0.22
c1079306_g2_i1^sp|Q9EP52|TWSG1_MOUSE^Tsg	0.228	0.623	0.821	0.575	2.216	1.593
c1083351_g2_i1	0.227	0.654	0.774	0.393	2.221	1.567
c1067427_g2_i1^sp|Q3TYX2|LRN4L_MOUSE^RVT_1^fn3^Tm1	0.226	0.642	0.557	0.351	1.668	1.026
c1070937_g14_i1	0.222	0.313	0.245	0.103	0.596	0.283
c924140_g2_i1	0.218	0.432	0.297	0.147	0.885	0.453
c1090359_g2_i2^sp|P98082|DAB2_HUMAN^PID	0.215	0.482	0.675	0.533	1.785	1.303
c1089089_g2_i1	0.215	0.561	0.325	0.164	1.231	0.67
c1073384_g7_i1	0.214	0.507	0.472	0.263	1.265	0.758
c1075276_g6_i1	0.208	0.295	0.25	0.126	0.62	0.325
c1077188_g1_i1^sp|P00533|EGFR_HUMAN^sp|Q01279|EGFR_MOUSE^Recep_L_domain^sigP^Tm1	0.207	0.539	0.731	0.512	2.029	1.49
c1086374_g1_i2^sp|Q8WX93|PALLD_HUMAN^I-set	0.206	0.542	0.712	0.503	1.993	1.451
c1057474_g1_i2^sp|P48530|MKA_XENLA^PTN_MK_N^sigP^Tm1	0.204	0.451	0.429	0.269	1.164	0.713
c1083312_g2_i1^sp|O15266|SHOX_HUMAN	0.202	0.565	0.764	0.523	2.473	1.908
c1069563_g2_i4	0.202	0.52	0.387	0.274	1.349	0.829
c1085017_g2_i3^sp|Q8C6K9|CO6A6_MOUSE^sp|A2AX52|CO6A4_MOUSE^VWA^VWA_3^sigP	0.199	0.454	0.698	0.421	1.776	1.322
c1080773_g1_i1	0.199	0.27	0.123	0.066	0.451	0.181
c1087519_g1_i1	0.198	0.407	0.41	0.239	1.146	0.739
c1057610_g1_i1	0.198	0.402	0.509	0.317	1.192	0.79
c1089309_g2_i1	0.197	0.408	0.283	0.192	0.907	0.499
c1011988_g1_i1^sp|Q8NCL9|APCDL_HUMAN^sigP	0.196	0.413	0.325	0.185	1.125	0.712
c1081365_g1_i3	0.196	0.449	0.91	0.755	3.091	2.642
c1077183_g12_i1^sigP	0.196	0.426	0.755	0.615	2.152	1.726
c1084042_g2_i3^sp|P16580|GLNA_CHICK^Gln-synt_N	0.191	0.353	0.349	0.235	0.943	0.59
c1087455_g1_i2^sp|P51890|LUM_CHICK^LRRNT^sigP	0.189	0.509	0.948	0.714	3.971	3.462
c1061000_g1_i1^sp|Q66KK8|HEY1_XENTR^sp|Q9Y5J3|HEY1_HUMAN^HLH	0.189	0.414	0.288	0.169	1.051	0.637
c1064736_g1_i3	0.188	0.306	0.325	0.197	0.816	0.51
c1081336_g8_i1^sp|A1L4L8|PL8L1_HUMAN	0.188	0.3	0.264	0.174	0.749	0.449
c1086807_g3_i1	0.187	0.457	0.75	0.525	2.377	1.92
c1089375_g1_i10^sp|O95425|SVIL_HUMAN^sp|O46385|SVIL_BOVIN^Gelsolin	0.186	0.269	0.368	0.247	0.819	0.55
c1073092_g3_i2^sp|P02749|APOH_HUMAN^sp|Q95LB0|APOH_PANTR^Sushi^Tm1	0.185	0.294	0.349	0.238	0.882	0.588
c1085180_g5_i3^sp|O73590|ZFHX4_CHICK^Homeobox^zf-C2H2	0.185	0.301	0.396	0.263	0.924	0.623
c1080243_g3_i1^sp|Q8VHX6|FLNC_MOUSE	0.183	0.259	0.311	0.212	0.784	0.525
c1085807_g1_i1	0.182	0.345	0.373	0.302	1.069	0.724
c1084539_g3_i1	0.182	0.365	0.892	0.733	2.687	2.322
c1089456_g1_i1^sp|Q5Q0T9|METRN_RAT	0.182	0.339	0.41	0.325	1.23	0.891
c1092240_g3_i3	0.181	0.276	0.377	0.239	0.945	0.669
c1089320_g2_i1^sp|Q2Q0I9|FNDC1_RAT^fn3	0.178	0.264	0.392	0.299	1.029	0.765
c1081319_g4_i1	0.177	0.285	0.524	0.37	1.233	0.948
c1085571_g1_i2	0.176	0.287	0.604	0.396	1.491	1.204
c1084942_g4_i1^sp|Q15389|ANGP1_HUMAN^Fibrinogen_C^sigP	0.174	0.361	0.5	0.378	1.503	1.142
c1061349_g1_i1^sp|Q8AVU0|PDPFA_XENLA^sp|Q0IHF8|PDPFB_XENLA	0.173	0.307	0.873	0.693	2.391	2.084
c1057844_g1_i4^sp|P40618|HMGB3_CHICK^sp|O15347|HMGB3_HUMAN^HMG_box_2	0.172	0.31	0.863	0.746	2.645	2.335
c1080438_g8_i1^sp|P27469|G0S2_HUMAN^sp|Q5M840|G0S2_RAT^Tm1	0.171	0.288	0.434	0.363	1.277	0.989
c1083042_g3_i4^sp|Q6P9V9|TBA1B_RAT^Tubulin	0.171	0.283	0.943	0.894	3.314	3.031
c1078899_g4_i2^sp|P21910|LAML2_XENLA^Filament	0.17	0.28	0.759	0.625	1.987	1.707
c1082616_g4_i3^sp|Q640N1|AEBP1_MOUSE^sp|A2RUV9|AEBP1_RAT^F5_F8_type_C^sigP	0.169	0.257	0.679	0.487	1.802	1.545
c1080880_g1_i1	0.167	0.272	0.788	0.684	2.366	2.094
c1072065_g2_i1	0.165	-0.282	0.745	0.515	2.822	3.104
c1075761_g5_i1	0.164	0.253	0.802	0.714	2.463	2.21
c1091319_g1_i3	0.162	0.287	0.835	0.749	3.027	2.74
c1085200_g1_i2	0.152	-0.927	0.703	0.457	2.072	2.999
c1075320_g3_i1^sp|P08122|CO4A2_MOUSE^Collagen	0.145	-0.639	0.519	0.347	1.317	1.956
c1083682_g1_i1	0.145	-0.716	0.642	0.492	1.709	2.425
c1081670_g1_i11^sp|Q9YIB4|CO1A1_CYNPY^Collagen^VWC^sigP^Tm1	0.138	-0.355	1	0.985	6.241	6.596
c1070331_g3_i1^sp|P01888|B2MG_BOVIN^sp|Q9WV24|B2MG_CRIGR^C1-set^sigP	0.136	-0.601	0.722	0.674	1.744	2.345
c1085700_g1_i2^sp|Q9H098|F107B_HUMAN^DUF1151	0.135	-0.351	0.443	0.42	1.078	1.429
c1080567_g1_i1	0.133	-0.306	0.552	0.502	1.574	1.88
c1076177_g1_i2^sp|Q863H1|SFRP2_CANFA^NTR^sigP	0.131	-0.399	0.651	0.592	2.858	3.257
c1080359_g1_i3	0.128	-0.293	0.25	0.249	0.478	0.771
c1088283_g1_i2^sp|P05099|MATN1_CHICK^VWA^sigP	0.124	-1.134	0.269	0.276	0.666	1.8
c1086872_g4_i1^sp|O97862|CYTC_RABIT^Cystatin^sigP	0.124	-0.493	0.264	0.277	0.595	1.088
c1060722_g2_i1	0.123	-0.318	0.693	0.694	2.354	2.672
c1079120_g1_i1^sp|P70075|ANXA5_CYNPY^Annexin	0.122	-0.256	0.84	0.813	2.322	2.578
c1071059_g3_i1	0.122	-0.712	0.231	0.258	0.746	1.458
c1087068_g1_i4^sp|P55288|CAD11_MOUSE	0.122	-0.279	0.684	0.636	1.736	2.015
c1068550_g3_i1	0.121	-0.277	0.505	0.557	1.524	1.801
c1051578_g1_i3^sp|Q6Y4Q5|MMP3_CANFA^sp|P09237|MMP7_HUMAN^PG_binding_1^sigP	0.121	-0.957	0.179	0.206	0.439	1.396
c1088149_g5_i1^sp|Q4PLW0|PLIN2_PIG^sp|Q9TUM6|PLIN2_BOVIN^Perilipin	0.121	-0.291	0.255	0.294	0.568	0.859
c1091849_g1_i2^sp|P10784|HBA2_TRICR^Globin	0.121	-0.788	0.991	0.999	4.193	4.981
c1087237_g2_i1^sp|P98133|FBN1_BOVIN^TB^sigP	0.12	-0.334	0.203	0.254	0.583	0.917
c1086839_g1_i7^sp|P27123|NASP_RABIT^sp|P49321|NASP_HUMAN^TPR_12	0.118	-0.251	0.401	0.476	1.037	1.288
c1081931_g3_i1	0.118	-0.374	0.274	0.328	0.639	1.013
c1080734_g2_i1	0.118	-0.356	0.5	0.55	1.126	1.482
c1088639_g4_i2^sp|Q3E811|RRT15_YEAST	0.118	-0.3	0.533	0.609	1.348	1.648
c1069424_g1_i2^sp|P10786|HBB2_TRICR	0.118	-0.908	0.981	0.984	3.447	4.355
c1020875_g2_i1^sp|P10785|HBB1_TRICR^Globin	0.117	-0.958	0.849	0.915	2.578	3.536
c1090169_g1_i1^sp|Q5DU56|NLRC3_MOUSE	0.117	-0.303	0.972	0.987	3.995	4.298
c1075428_g2_i1	0.117	-0.286	0.358	0.421	0.836	1.122
c1053649_g1_i1	0.116	-1.208	0.316	0.363	0.958	2.166
c1073581_g1_i6^sp|P60825|CIRBP_RAT^RRM_1^sigP	0.116	-0.278	0.283	0.355	0.531	0.809
c1074571_g7_i2	0.116	-0.314	0.198	0.257	0.437	0.751
c1010396_g1_i2	0.116	-0.323	0.368	0.464	1.173	1.496
c1076682_g1_i3^sp|Q91060|TBA_NOTVI	0.116	-0.306	0.679	0.713	1.907	2.213
c1085744_g1_i2^sp|P02133|HBB2_XENLA	0.116	-0.538	0.203	0.264	0.422	0.96
c1089810_g7_i1	0.116	-0.458	0.245	0.322	1.048	1.506
c1089878_g1_i4^sp|Q6IP71|RALBB_XENLA^sp|P22124|RAL_DISOM^Arf	0.116	-0.4	0.472	0.558	1.104	1.504
c1065747_g3_i2^sp|P05122|KCRB_CHICK^ATP-gua_Ptrans	0.116	-0.797	0.722	0.737	1.921	2.718
c1088336_g2_i1	0.115	-0.459	0.33	0.384	0.742	1.201
c1087910_g2_i1	0.115	-0.27	0.118	0.163	0.293	0.563
c1074637_g3_i1	0.115	-0.345	0.368	0.441	0.829	1.174
c1090214_g1_i1^sp|Q0UJJ7|NST1_PHANO	0.115	-0.296	0.269	0.346	0.618	0.914
c1076638_g11_i2^sp|P70082|H2AJ_CHICK	0.114	-0.843	0.269	0.344	1	1.843
c1081157_g3_i1	0.114	-0.333	0.226	0.297	0.455	0.788
c1088810_g1_i7^sp|Q02388|CO7A1_HUMAN^sp|P0C728|LF3_EBVG^VWA^sigP	0.114	-0.369	0.16	0.214	0.254	0.623
c1073334_g1_i1	0.114	-0.331	0.462	0.54	0.993	1.324
c1086959_g2_i1^sp|Q63918|SDPR_MOUSE^sigP^Tm1	0.114	-0.326	0.557	0.659	1.405	1.731
c1043395_g2_i1	0.113	-0.277	0.274	0.372	0.627	0.904
c1069891_g2_i1	0.113	-0.368	0.642	0.728	1.823	2.191
c1083816_g1_i1^sp|O08628|PCOC1_RAT^CUB^sigP	0.113	-0.366	0.387	0.479	1.047	1.413
c1070697_g3_i1^sp|P18700|TBB_STRPU	0.113	-0.372	0.108	0.155	0.266	0.638
c1082501_g2_i1	0.112	-0.272	0.156	0.225	0.331	0.603
c1084570_g1_i1^sp|O62827|ADML_BOVIN	0.112	-0.459	0.292	0.39	0.708	1.167
c1083784_g1_i1^sp|P27105|STOM_HUMAN^Band_7^Tm1	0.112	-0.395	0.25	0.335	0.55	0.945
c1063657_g5_i2^sp|Q3T0T5|HN1_BOVIN	0.112	-0.371	0.741	0.79	1.85	2.221
c1048792_g3_i1^sp|P35556|FBN2_HUMAN^sp|Q61555|FBN2_MOUSE^EGF_CA^Tm1	0.112	-0.278	0.278	0.378	0.682	0.96
c1076927_g2_i1^sp|P07341|ALDOB_CHICK^Glycolytic^Tm1	0.112	-0.317	0.425	0.522	1.003	1.32
c1055997_g1_i1^sp|Q08DZ5|SDC1_BOVIN^sp|P34740|SDC1_MESAU^Syndecan^sigP^Tm1	0.112	-0.326	0.302	0.401	0.7	1.026
c1062836_g4_i3^sp|Q9XSW9|LEP_SMICR^sp|O02720|LEP_CANFA^Leptin^sigP	0.111	-0.331	0.175	0.246	0.37	0.701
c1326302_g1_i1	0.111	-0.309	0.264	0.365	0.335	0.644
c1064770_g3_i4^sp|Q6P823|H33_XENTR^Histone	0.111	-0.408	0.642	0.705	1.581	1.989
c1091100_g4_i1	0.111	-0.827	0.84	0.861	3.022	3.849
c1079613_g8_i1^sp|O08746|MATN2_MOUSE^sp|O00339|MATN2_HUMAN^EGF_CA^VWA	0.11	-0.253	0.16	0.255	0.476	0.729
c1078376_g4_i1^sp|F1N152|HTRA1_BOVIN^Kazal_1^sigP	0.11	-0.446	0.453	0.521	1.037	1.483
c1081202_g2_i2	0.11	-0.382	0.25	0.34	0.503	0.885
c1086641_g1_i1^sp|O75718|CRTAP_HUMAN^sigP	0.11	-0.385	0.486	0.567	1.109	1.494
c1089385_g1_i1^sp|P04275|VWF_HUMAN^sp|Q28295|VWF_CANFA^VWD^sigP	0.11	-1.704	0.09	0.138	0.188	1.892
c1079594_g3_i3^sp|B7ZR65|SOX9A_XENLA^sp|Q07869|PPARA_HUMAN^sp|Q9BG91|SOX9_CALJA^Sox_N^zf-C4	0.11	-1.071	0.425	0.479	1.354	2.425
c1089208_g4_i1	0.11	-0.312	0.094	0.147	0.133	0.445
c1091856_g2_i2^sp|P06900|H2B12_XENLA^Histone	0.11	-0.594	0.226	0.321	0.589	1.183
c1062718_g1_i2^sp|Q5M962|TM204_RAT^sigP^Tm4	0.11	-0.269	0.08	0.129	0.231	0.5
c1090516_g2_i1^sp|Q3MIE4|VAT1_RAT^sp|Q8JFV8|VAT1_DANRE^ADH_N^Tm1	0.109	-0.748	0.646	0.672	1.724	2.472
c1068405_g1_i2^sp|Q9UKZ9|PCOC2_HUMAN^NTR	0.109	-0.666	0.222	0.312	0.512	1.178
c1079646_g1_i1^ApoL^sigP	0.109	-0.838	0.094	0.149	0.211	1.049
c1091186_g4_i1	0.109	-1.318	0.849	0.823	2.777	4.095
c1073047_g7_i3	0.109	-0.264	0.104	0.168	0.248	0.512
c1075369_g1_i6^sp|Q91154|MYF5_NOTVI^Basic	0.109	-0.408	0.075	0.124	0.133	0.541
c1074757_g4_i1	0.108	-0.323	0.198	0.309	0.511	0.834
c1072996_g2_i5^sp|Q6DUB7|STMN1_PIG^Stathmin	0.108	-0.567	0.547	0.621	1.335	1.902
c1086617_g2_i1^sp|Q5ZL72|CH60_CHICK^Cpn60_TCP1	0.108	-0.392	0.363	0.482	0.717	1.109
c1085741_g2_i1	0.108	-0.428	0.278	0.381	0.626	1.054
c1059167_g1_i1^sp|P45883|ACBP_PELRI	0.108	-0.361	0.165	0.252	0.345	0.706
c1063513_g3_i1^sp|Q6XXM7|RCAN1_SHEEP^sp|Q5RES7|RCAN1_PONAB^Calcipressin	0.108	-0.476	0.311	0.429	0.738	1.214
c1087589_g1_i1^sp|Q3ZBN5|ASPN_BOVIN^LRRNT^sigP^Tm1	0.108	-0.748	0.16	0.244	0.43	1.178
c1085649_g5_i1	0.108	-0.587	0.302	0.396	0.819	1.406
c1089376_g10_i3^sp|Q9UHP7|CLC2D_HUMAN^Lectin_C^Tm1	0.108	-0.636	0.137	0.218	0.435	1.071
c1084098_g2_i2	0.108	-0.409	0.255	0.399	1.084	1.493
c1091381_g4_i1^sp|Q8BJD1|ITIH5_MOUSE^ITI_HC_C	0.107	-0.295	0.075	0.13	0.179	0.474
c1092570_g1_i1^sp|P02014|HBA_TARGR^Globin	0.107	-1.039	0.939	0.978	3.218	4.257
c1071549_g1_i1^sp|Q60967|PAPS1_MOUSE^APS_kinase	0.107	-0.49	0.453	0.566	1.066	1.556
c1091370_g1_i2^sp|Q14766|LTBP1_HUMAN^TB^sigP	0.107	-0.429	0.307	0.441	0.713	1.142
c1056928_g1_i3^sp|Q8NHW6|OTOSP_HUMAN	0.107	-1.576	0.66	0.675	1.893	3.469
c1085175_g2_i2^sigP	0.107	-0.594	0.123	0.2	0.284	0.878
c1079569_g6_i2^sp|P52292|IMA2_HUMAN^IBB	0.107	-0.636	0.283	0.398	0.683	1.319
c1092782_g1_i1^sp|O35490|BHMT1_MOUSE^sp|Q5I597|BHMT1_BOVIN^S-methyl_trans	0.107	-0.489	0.241	0.358	0.523	1.012
c1084741_g3_i1	0.107	-0.634	0.288	0.39	0.71	1.344
c1054166_g1_i1	0.107	-0.452	0.269	0.403	0.732	1.184
c1072722_g1_i6^sp|P04068|HYEP_RABIT^sp|P07687|HYEP_RAT^EHN^Tm1	0.107	-0.269	0.17	0.272	0.313	0.582
c1068847_g1_i4^PARP	0.107	-0.588	0.094	0.16	0.299	0.887
c1085230_g3_i2^sp|Q5R7B3|UGDH_PONAB^UDPG_MGDP_dh_C	0.106	-0.611	0.203	0.31	0.492	1.103
c1074395_g1_i1	0.106	-0.356	0.108	0.183	0.193	0.549
c1080686_g3_i2	0.106	-0.45	0.434	0.565	1.017	1.467
c1075568_g1_i2^sp|P08397|HEM3_HUMAN^Porphobil_deam	0.106	-0.345	0.142	0.237	0.312	0.657
c876219_g1_i1^sp|Q86YL7|PDPN_HUMAN^Podoplanin^sigP^Tm2	0.106	-0.523	0.325	0.439	0.707	1.23
c1083265_g7_i1^sp|Q2QL79|CAV1_DIDVI^Caveolin^Tm1	0.106	-0.926	0.33	0.448	0.961	1.887
c1011949_g1_i1^sp|Q15041|AR6P1_HUMAN^sp|Q5R454|AR6P1_PONAB^Reticulon^Tm4	0.106	-0.475	0.316	0.441	0.667	1.142
c1073916_g4_i1^sp|Q6P4J6|DDIT4_XENTR^RTP801_C	0.105	-0.631	0.231	0.343	0.559	1.19
c1074243_g4_i5	0.105	-0.585	0.712	0.783	1.981	2.566
c1078639_g2_i2	0.105	-0.597	0.627	0.74	1.98	2.577
c1081821_g1_i1^sp|P25155|FA10_CHICK^Gla^sigP	0.105	-0.351	0.075	0.137	0.216	0.567
c1085285_g3_i2	0.105	-0.444	0.226	0.34	0.447	0.891
c1091614_g1_i1^sp|Q76KB1|HS2ST_CHICK^sp|Q7LGA3|HS2ST_HUMAN^Sulfotransfer_2	0.105	-0.313	0.175	0.293	0.383	0.696
c1054514_g1_i1^sp|Q5F3C8|PKHO1_CHICK^sp|Q53GL0|PKHO1_HUMAN	0.105	-0.359	0.108	0.191	0.27	0.629
c1089004_g5_i2^sp|Q05910|ADAM8_MOUSE^Pep_M12B_propep^Tm1	0.105	-0.434	0.245	0.384	0.657	1.091
c1066063_g1_i1^sp|Q9D915|CH004_MOUSE	0.104	-0.344	0.08	0.145	0.156	0.5
c1063422_g5_i1^sp|P17404|LECT1_BOVIN	0.104	-1.658	0.368	0.489	1.158	2.816
c1078639_g1_i1^sp|Q90953|CSPG2_CHICK	0.104	-0.635	0.679	0.767	2.248	2.883
c1075963_g1_i1^sp|O75340|PDCD6_HUMAN	0.104	-0.437	0.354	0.516	0.805	1.242
c1063617_g1_i1^sp|Q90X99|LYG_EPICO^sp|G3XDD8|LYG_DRONO^SLT	0.104	-0.342	0.075	0.139	0.146	0.488
c1085913_g4_i2	0.104	-0.55	0.146	0.251	0.478	1.028
c1090859_g5_i1^sp|Q6ZRP5|YD019_HUMAN	0.104	-1.409	0.231	0.352	0.606	2.015
c1086296_g5_i1^sp|Q5JVS0|HABP4_HUMAN^sp|Q9JKS5|HABP4_MOUSE^HABP4_PAI-RBP1	0.104	-0.437	0.5	0.666	1.263	1.7
c1082319_g8_i2	0.104	-0.511	0.519	0.645	1.22	1.731
c1077497_g1_i2	0.104	-0.46	0.127	0.221	0.286	0.746
c1089327_g3_i1^sp|Q6AYZ1|TBA1C_RAT^Tubulin	0.103	-0.626	0.877	0.905	2.843	3.469
c1061361_g2_i1^sp|P43026|GDF5_HUMAN^TGFb_propeptide	0.103	-0.459	0.127	0.229	0.46	0.919
c1068693_g2_i1^sigP	0.103	-0.347	0.099	0.182	0.176	0.523
c1061064_g1_i1	0.103	-1.105	0.25	0.372	0.653	1.758
c863684_g1_i1	0.103	-0.582	0.481	0.594	0.98	1.562
c1082748_g1_i11^sp|P27607|PGH2_CHICK^sp|Q05769|PGH2_MOUSE^An_peroxidase	0.103	-0.602	0.278	0.437	0.859	1.461
c1070835_g1_i3^sp|Q6P4Z2|CO2A1_XENTR^COLFI	0.103	-2.075	0.995	0.99	4.653	6.728
c1576531_g1_i1^sp|P02264|H2A_ONCMY	0.103	-0.517	0.118	0.211	0.308	0.825
c1068909_g3_i2^sp|Q99808|S29A1_HUMAN^sp|O54698|S29A1_RAT^Nucleoside_tran^Tm11	0.103	-0.46	0.108	0.2	0.31	0.77
c1078917_g4_i1	0.103	-1.011	0.854	0.846	2.733	3.744
c1086681_g2_i1^sp|P55058|PLTP_HUMAN	0.103	-0.536	0.208	0.349	0.453	0.989
c1079438_g3_i1^sp|Q90944|EPYC_CHICK^LRR_8^sigP	0.103	-0.737	0.137	0.233	0.332	1.069
c1079789_g1_i1^sp|Q9UKI2|BORG2_HUMAN^PBD	0.103	-0.509	0.255	0.393	0.618	1.127
c1074855_g4_i1	0.103	-0.354	0.151	0.271	0.37	0.724
c1072235_g1_i4^sp|P08802|K118A_XENLA^sp|Q6P864|K1C18_XENTR^sp|P08728|K1C19_BOVIN^Filament^sigP	0.102	-0.458	0.84	0.887	2.407	2.865
c1081220_g3_i1^sp|Q90763|CADH7_CHICK^sp|Q5DWV2|CADH7_RAT^Cadherin^Cadherin_C^Tm1	0.102	-1.107	0.075	0.145	0.171	1.278
c1078136_g3_i5^sp|O00469|PLOD2_HUMAN^2OG-FeII_Oxy^sigP	0.102	-0.311	0.127	0.241	0.281	0.592
c1090817_g2_i5	0.102	-0.525	0.184	0.322	0.493	1.018
c990610_g1_i1^sp|Q7SXA5|FRIL_XENLA^Ferritin	0.102	-0.895	0.519	0.696	1.274	2.169
c1074928_g2_i2^sp|Q5ZJ00|EM55_CHICK^PDZ	0.102	-0.295	0.123	0.238	0.327	0.622
c966610_g1_i2^sp|P62205|PLK1_XENTR^Pkinase	0.102	-0.296	0.08	0.16	0.229	0.525
c1085780_g1_i2^sp|P14018|CLUS_COTJA^Clusterin^sigP	0.102	-0.662	0.132	0.233	0.225	0.887
c1086307_g1_i4^sp|Q90XB6|SULF1_COTCO^DUF3740	0.102	-0.456	0.113	0.212	0.32	0.776
c1058578_g1_i1	0.102	-1.317	0.085	0.161	0.209	1.526
c1078760_g6_i3^sp|Q8CFG0|SULF2_MOUSE	0.101	-0.555	0.179	0.319	0.462	1.017
c1089529_g3_i1	0.101	-1.152	0.061	0.123	0.161	1.313
c1084350_g2_i3^sp|Q15398|DLGP5_HUMAN^GKAP	0.101	-0.276	0.094	0.191	0.258	0.534
c1012056_g1_i1^sp|P40220|RABP1_CHICK^Lipocalin	0.101	-1.07	0.066	0.135	0.161	1.231
c1084914_g1_i9^sp|Q66H76|PAXI_RAT^sp|P49024|PAXI_CHICK^LIM^Paxillin^Tm1	0.101	-0.458	0.189	0.325	0.338	0.796
c1069225_g1_i3^sp|P46425|GSTP2_MOUSE^sp|P19157|GSTP1_MOUSE^GST_C	0.101	-0.67	0.67	0.786	1.744	2.414
c1088518_g12_i1	0.1	-1.245	0.632	0.72	2.198	3.443
c1080225_g11_i1^sp|P51662|ANXA1_RABIT^sp|P14087|ANXA1_CAVCU^Annexin	0.1	-0.595	0.75	0.835	1.344	1.939
c1080225_g10_i1	0.1	-0.589	0.75	0.833	1.34	1.929
c1063968_g1_i1^sp|Q9WUC6|TIMP2_CAVPO^TIMP^sigP	0.1	-0.659	0.632	0.757	1.621	2.28
c1059052_g2_i4^sp|Q9PVK2|ENOA_ALLMI^Enolase_N	0.1	-0.6	0.844	0.889	2.319	2.919
c1092367_g4_i1^sp|Q9UL49|TCFL5_HUMAN	0.099	-1.693	0.462	0.587	1.093	2.786
c1090138_g1_i1^sp|Q5RBR0|SH3R1_PONAB^sp|Q69ZI1|SH3R1_MOUSE^zf-RING_2	0.099	-0.254	0.085	0.182	0.194	0.448
c1075360_g5_i1^sp|Q15742|NAB2_HUMAN^sp|P10646|TFPI1_HUMAN^Kunitz_BPTI^NCD1	0.099	-0.584	0.321	0.505	0.713	1.297
c1068935_g1_i7^sp|Q9PU85|PIM3_COTJA^Pkinase	0.099	-0.625	0.212	0.372	0.52	1.145
c1078392_g2_i2^sp|Q95242|PECA1_PIG^sp|P16284|PECA1_HUMAN^Ig_2^sigP^Tm1	0.099	-0.762	0.047	0.102	0.077	0.839
c1052959_g1_i1	0.099	-0.577	0.198	0.349	0.481	1.058
c1083100_g1_i1	0.099	-0.272	0.099	0.212	0.242	0.514
c1089935_g2_i1^Tm1	0.099	-0.7	0.085	0.179	0.197	0.897
c1091062_g2_i1^sp|Q6P6Q2|K2C5_RAT^sp|Q08D91|K2C75_BOVIN^Filament	0.099	-1.603	0.264	0.416	0.822	2.425
c1085518_g2_i1	0.099	-0.705	0.16	0.298	0.395	1.1
c1091385_g2_i2^DUF1258	0.098	-0.794	0.222	0.413	0.758	1.552
c1055731_g1_i1^Tm3	0.098	-0.57	0.052	0.12	0.08	0.65
c1071119_g1_i1^sp|P34741|SDC2_HUMAN^Syndecan^sigP^Tm1	0.098	-0.798	0.344	0.514	0.734	1.532
c1077736_g1_i1	0.098	-0.546	0.995	0.993	4.374	4.92
c1087704_g2_i4^sp|Q501P1|FBLN7_MOUSE	0.098	-0.579	0.057	0.129	0.154	0.733
c1092224_g1_i2^sp|Q5RDN9|YPEL2_PONAB^Yippee-Mis18	0.098	-0.295	0.113	0.242	0.379	0.674
c1063505_g1_i1	0.098	-0.29	0.066	0.147	0.123	0.413
c1054352_g1_i1	0.098	-0.355	0.127	0.266	0.293	0.648
c1085518_g3_i1^EF-hand_6	0.098	-0.264	0.08	0.182	0.226	0.49
c1074832_g2_i1^sp|O89029|MATN4_MOUSE^EGF	0.098	-1.759	0.741	0.789	2.234	3.993
c1083855_g1_i1^sp|P21956|MFGM_MOUSE^EGF^sigP^Tm1	0.098	-0.515	0.226	0.402	0.479	0.994
c1086150_g1_i1^sp|P20908|CO5A1_HUMAN^sp|Q61245|COBA1_MOUSE^Collagen	0.098	-1.689	0.443	0.588	1.186	2.875
c1084170_g2_i2^sp|Q9Y5B8|NDK7_HUMAN^sp|P08251|AT1B1_CHICK^NDK^Na_K-ATPase^Tm1	0.098	-0.66	0.443	0.631	1.044	1.704
c1080941_g2_i1^sp|Q9Z2P4|RGCC_RAT	0.098	-0.373	0.09	0.203	0.325	0.698
c1061604_g3_i2	0.098	-0.697	0.264	0.458	0.627	1.324
c1079093_g3_i1	0.098	-0.41	0.052	0.118	0.118	0.528
c1053443_g1_i1^sp|Q9NT22|EMIL3_HUMAN^EMI	0.097	-0.281	0.085	0.2	0.26	0.541
c1073980_g6_i7	0.097	-0.897	0.269	0.461	0.705	1.602
c997486_g1_i1	0.097	-0.405	0.099	0.215	0.231	0.636
c1089003_g1_i2	0.097	-1.044	0.269	0.458	0.78	1.824
c1080167_g2_i1^sp|P24479|S10AB_CHICK^S_100	0.097	-0.619	0.953	0.966	3.307	3.926
c1084261_g1_i1	0.097	-0.812	0.75	0.803	1.955	2.767
c1071364_g1_i1	0.097	-0.72	0.344	0.547	0.88	1.6
c1079509_g2_i1	0.097	-0.728	0.042	0.102	0.075	0.803
c1085267_g2_i1	0.097	-0.669	0.071	0.159	0.149	0.818
c1091965_g3_i1	0.097	-0.641	0.259	0.481	0.81	1.451
c1092147_g1_i2	0.097	-0.358	0.104	0.235	0.252	0.61
c1080932_g4_i1	0.097	-0.286	0.075	0.18	0.258	0.544
c1089246_g2_i1	0.096	-0.745	0.208	0.39	0.478	1.223
c1064197_g1_i2^sp|P13797|PLST_HUMAN^EF-hand_6	0.096	-0.739	0.585	0.755	1.43	2.169
c1081200_g8_i1	0.096	-1.916	0.481	0.626	1.283	3.199
c1079594_g4_i1^sp|Q9W757|SOX10_CHICK^sp|A5A763|SOX10_PIG^Sox_N	0.096	-0.611	0.047	0.116	0.122	0.733
c1074791_g1_i1^sp|Q642A6|VWA1_RAT^sp|A6QLN9|VWA1_BOVIN^VWA^sigP	0.096	-0.276	0.066	0.161	0.155	0.431
c1066928_g1_i1	0.096	-1.399	0.25	0.445	0.631	2.03
c1090494_g6_i2^sp|P20849|CO9A1_HUMAN^sp|Q05722|CO9A1_MOUSE^sp|Q5ZIQ3|HNRPK_CHICK^Collagen^ROKNT	0.096	-1.791	0.91	0.924	2.737	4.528
c1065739_g1_i1^sp|O18739|CTGF_BOVIN^IGFBP^sigP^Tm2	0.096	-1.18	0.104	0.232	0.236	1.416
c1072462_g3_i3^sp|Q9W7M6|LDHA_AMBME	0.096	-0.773	0.675	0.797	1.672	2.445
c1084111_g4_i1	0.096	-0.315	0.09	0.211	0.205	0.52
c1092483_g2_i1^Tm1	0.096	-0.947	0.693	0.819	2.07	3.017
c1070560_g1_i1^ApoL^sigP	0.096	-0.444	0.057	0.136	0.111	0.555
c1081540_g1_i1	0.096	-0.34	0.057	0.139	0.16	0.5
c1054006_g1_i1	0.095	-1.576	0.222	0.411	0.579	2.155
c1068831_g1_i2^sp|Q07643|CO9A2_MOUSE^Collagen^sigP	0.095	-2.086	0.627	0.745	1.765	3.851
c1088667_g3_i1	0.095	-0.687	0.052	0.13	0.172	0.859
c1086683_g1_i1^sp|Q3V1G4|OLM2B_MOUSE^sp|Q68BL8|OLM2B_HUMAN^OLF^sigP	0.095	-1.217	0.245	0.445	0.646	1.863
c1081803_g1_i2^sp|Q80WM5|HPLN3_MOUSE^V-set^sigP	0.095	-1.329	0.311	0.5	0.758	2.087
c1089084_g5_i1^sp|Q07283|TRHY_HUMAN	0.095	-0.421	0.052	0.131	0.058	0.479
c1090290_g1_i1^sp|Q99K41|EMIL1_MOUSE^EMI^sigP	0.095	-1.049	0.712	0.764	1.643	2.692
c1078793_g10_i3	0.095	-1.807	0.283	0.476	0.826	2.633
c1089410_g1_i1^sp|Q01550|TANA_XENLA^Filament	0.094	-0.753	0.241	0.463	0.59	1.343
c1086150_g2_i1	0.094	-1.781	0.377	0.581	0.894	2.675
c1083022_g2_i1	0.094	-1.023	0.09	0.212	0.214	1.237
c1072199_g1_i1	0.094	-0.384	0.071	0.177	0.13	0.514
c1080932_g3_i1^sp|P16112|PGCA_HUMAN^sp|P07898|PGCA_CHICK^Sushi	0.094	-1.517	0.222	0.414	0.58	2.097
c1087366_g3_i1	0.094	-0.404	0.094	0.246	0.347	0.751
c1091809_g4_i1^sp|O19113|CTGF_PIG^VWC	0.094	-1.791	0.594	0.758	2.124	3.915
c1083985_g12_i4^sp|Q96MT3|PRIC1_HUMAN^PET	0.094	-0.53	0.165	0.362	0.397	0.927
c1088538_g5_i1	0.094	-0.306	0.047	0.126	0.092	0.398
c1091318_g4_i1^sp|P20909|COBA1_RAT^Collagen	0.094	-1.527	0.887	0.918	3.134	4.661
c1089279_g1_i1^sp|P27177|PRIO_CHICK^sp|P51780|PRIO_TRIVU^Prion_bPrPp^sigP^Tm3	0.094	-0.651	0.075	0.186	0.17	0.821
c1087690_g2_i4^sp|P17809|GTR1_MOUSE^sp|A1YEX3|ZBT25_GORGO^BTB^Sugar_tr^Tm12	0.094	-0.263	0.061	0.164	0.14	0.403
c1067201_g1_i1^sp|Q90839|DKK3_CHICK^Dickkopf_N^sigP	0.094	-1.346	0.142	0.303	0.308	1.654
c1045229_g1_i1^sp|O95025|SEM3D_HUMAN^Sema	0.093	-0.588	0.113	0.274	0.314	0.902
c1087063_g1_i1^sp|P13696|PEBP1_BOVIN^PBP	0.093	-0.608	0.184	0.402	0.415	1.023
c1090253_g2_i1	0.093	-1.227	0.491	0.72	1.196	2.423
c1086920_g1_i2^sp|Q9W735|PRM1A_DANRE^Prominin^sigP^Tm5	0.093	-0.274	0.061	0.166	0.131	0.405
c1085979_g1_i2^sp|Q9DET5|TB15A_COTJA	0.093	-0.766	0.292	0.524	0.642	1.408
c1078477_g4_i3^sp|Q06124|PTN11_HUMAN^sp|P29350|PTN6_HUMAN^Y_phosphatase	0.093	-0.276	0.061	0.171	0.192	0.468
c586911_g1_i1^sigP	0.093	-0.254	0.038	0.106	0.05	0.304
c1088332_g1_i2^sp|P10039|TENA_CHICK^Tm1	0.092	-0.285	0.071	0.196	0.14	0.425
c966944_g1_i1	0.092	-0.431	0.038	0.108	0.089	0.52
c1090000_g4_i1^sp|P57093|PAHX_RAT^sp|Q28HK1|UCMA_XENTR^PhyH^sigP	0.092	-1.251	0.203	0.42	0.484	1.735
c1085128_g8_i2^sp|O60315|ZEB2_HUMAN^zf-Di19	0.092	-0.255	0.052	0.153	0.123	0.378
c1085880_g6_i1^sp|P08776|K2C8_XENLA^Filament	0.092	-1.532	0.198	0.402	0.286	1.818
c1091262_g2_i1	0.092	-1.162	0.198	0.417	0.488	1.65
c1081733_g2_i3	0.092	-0.929	0.099	0.248	0.19	1.119
c1055390_g1_i1	0.092	-0.733	0.184	0.407	0.501	1.234
c1087744_g1_i2^sp|Q9R012|PLK2_RAT^sp|P53351|PLK2_MOUSE^Pkinase	0.092	-0.416	0.047	0.135	0.141	0.557
c1092516_g1_i1	0.092	-0.613	0.976	0.988	4.057	4.67
c1049652_g1_i1	0.091	-0.726	0.151	0.374	0.44	1.166
c1084256_g4_i2^sp|Q6ZTI6|F101A_HUMAN	0.091	-0.489	0.094	0.251	0.204	0.693
c1092292_g5_i1	0.091	-0.837	0.363	0.64	0.948	1.785
c1082435_g1_i2^sp|P02584|PROF1_BOVIN^Profilin^sigP	0.091	-0.85	0.722	0.883	1.956	2.806
c1074607_g1_i3	0.091	-0.446	0.09	0.242	0.185	0.631
c1062486_g2_i1	0.091	-0.572	0.042	0.126	0.119	0.691
c1079465_g6_i1^sp|P78539|SRPX_HUMAN^Sushi^sigP	0.091	-0.778	0.25	0.509	0.59	1.368
c1066483_g2_i1	0.091	-0.556	0.094	0.252	0.215	0.771
c1084565_g1_i1	0.091	-1.576	0.816	0.894	2.366	3.942
c17734_g1_i1	0.091	-0.369	0.061	0.181	0.144	0.513
c1073629_g1_i3^sp|Q91287|FGFR3_PLEWA^Pkinase_Tyr	0.091	-0.555	0.085	0.233	0.172	0.727
c1050336_g2_i3^sp|Q3UKU1|ELL2_MOUSE^ELL	0.091	-0.513	0.118	0.304	0.253	0.766
c1072646_g1_i1^sp|P26044|RADI_PIG	0.091	-1.011	0.708	0.824	1.871	2.882
c1077913_g2_i1	0.091	-0.591	0.137	0.334	0.292	0.883
c1084913_g3_i1	0.091	-0.543	0.104	0.283	0.334	0.877
c1069895_g1_i2^sp|G3V9R3|ST1D1_RAT^Sulfotransfer_1	0.09	-0.338	0.061	0.183	0.112	0.45
c1077011_g4_i1^sp|Q8K419|LEG4_MOUSE^Gal-bind_lectin	0.09	-1.107	0.764	0.886	1.992	3.099
c1080299_g6_i1	0.09	-2.02	0.472	0.684	1.147	3.167
c1084244_g5_i1	0.09	-0.97	0.165	0.387	0.387	1.357
c1088758_g4_i1	0.09	-0.337	0.047	0.148	0.112	0.449
c1009640_g1_i1	0.09	-0.938	0.104	0.28	0.281	1.219
c1089387_g2_i2^sp|Q99P61|FABPH_SPETR	0.09	-0.673	0.075	0.217	0.157	0.83
c1087690_g3_i1^sp|P17809|GTR1_MOUSE^sp|P27674|GTR1_BOVIN^Sugar_tr^Tm3	0.09	-1.082	0.198	0.45	0.54	1.622
c1084875_g3_i2^sp|P63164|RSMN_RAT^sp|Q9N1Q0|RSMB_MACEU^LSM	0.09	-0.911	0.849	0.93	2.712	3.623
c1092061_g2_i1	0.09	-0.697	0.165	0.407	0.386	1.083
c1080932_g5_i1	0.09	-0.354	0.047	0.148	0.095	0.449
c1086035_g3_i1	0.089	-0.389	0.099	0.291	0.163	0.552
c1069215_g3_i1^sp|Q92122|KPYK_XENLA^PK	0.089	-0.919	0.698	0.844	1.607	2.526
c1087093_g3_i1	0.089	-0.392	0.061	0.194	0.13	0.522
c1090231_g1_i5	0.089	-0.396	0.057	0.185	0.155	0.551
c1084565_g2_i1^sp|Q8CG08|CTHR1_RAT^RVT_1	0.089	-0.843	0.198	0.468	0.477	1.32
c1048782_g1_i1^sp|Q5E9E1|PDLI1_BOVIN^PDZ	0.089	-0.387	0.071	0.227	0.19	0.577
c1085316_g1_i1	0.089	-0.428	0.066	0.21	0.217	0.645
c1088518_g10_i3^sp|P13944|COCA1_CHICK^sp|Q60847|COCA1_MOUSE^Collagen^fn3^sigP	0.089	-0.334	0.061	0.193	0.069	0.403
c1085565_g2_i1^Calc_CGRP_IAPP^sigP	0.089	-0.345	0.033	0.109	0.075	0.42
c1071192_g1_i1^sp|P54281|ECLC_BOVIN^sp|Q9UQC9|CLCA2_HUMAN^CLCA_N^sigP^Tm1	0.088	-0.42	0.057	0.187	0.111	0.531
c1086583_g3_i1	0.088	-0.438	0.08	0.253	0.176	0.614
c1061844_g1_i1^sp|Q9Z2P8|VAMP5_MOUSE^Synaptobrevin^Tm1	0.088	-0.279	0.033	0.117	0.068	0.347
c1080743_g2_i1	0.088	-0.713	0.033	0.113	0.072	0.785
c1091840_g5_i1	0.088	-0.287	0.028	0.102	0.072	0.359
c1089329_g1_i1	0.088	-1.277	0.113	0.314	0.302	1.579
c1087663_g4_i1	0.088	-0.504	0.071	0.227	0.158	0.662
c1092316_g1_i1^sp|Q9TT93|ATS4_BOVIN^Pep_M12B_propep^sigP	0.088	-0.864	0.127	0.346	0.285	1.149
c1083925_g6_i1	0.088	-0.318	0.028	0.102	0.054	0.372
c1691019_g1_i1	0.087	-0.356	0.052	0.221	0.245	0.601
c1090305_g18_i1	0.087	-1.103	0.047	0.165	0.082	1.185
c1088559_g3_i3^sp|Q5E9B7|CLIC1_BOVIN^sp|Q6MG61|CLIC1_RAT^GST_N_3	0.087	-1.041	0.774	0.901	2.106	3.147
c1082780_g3_i1^sp|Q9PSX7|RHOC_CHICK^sp|P61589|RHOA_RAT^Ras	0.087	-0.355	0.057	0.2	0.115	0.47
c1067263_g6_i1	0.087	-0.536	0.071	0.237	0.152	0.688
c1080726_g1_i1^sp|Q6UWH4|F198B_HUMAN^Tm1	0.087	-0.267	0.028	0.106	0.042	0.309
c1065099_g1_i1	0.087	-0.37	0.028	0.106	0.055	0.425
c1081858_g3_i1	0.087	-0.857	0.887	0.962	2.699	3.556
c1072879_g9_i3^sp|Q3SWX7|ANXA3_BOVIN^Annexin	0.087	-0.351	0.047	0.169	0.104	0.455
c1089660_g8_i1^sp|P08777|K1C1_XENLA^sp|Q64291|K1C12_MOUSE^Filament	0.087	-1.7	0.132	0.367	0.35	2.05
c1080110_g1_i2^sp|P04574|CPNS1_PIG^sp|P04632|CPNS1_HUMAN	0.087	-0.521	0.099	0.313	0.204	0.725
c1078917_g3_i2^sp|P35440|TSP2_CHICK^VWC^sigP	0.086	-0.441	0.057	0.209	0.102	0.543
c1092343_g2_i1^Tm2	0.086	-0.667	0.052	0.188	0.11	0.777
c1088068_g1_i5^sp|Q2EF74|SUMO1_SPETR^Rad60-SLD	0.086	-1.709	0.679	0.854	1.789	3.498
c1068365_g2_i1^sp|P04075|ALDOA_HUMAN^Glycolytic	0.086	-1.083	0.774	0.929	2.258	3.341
c1056132_g1_i3^sp|Q5XHI4|F115_XENLA^M60-like	0.086	-0.466	0.057	0.201	0.13	0.596
c1082310_g1_i1	0.086	-0.424	0.052	0.187	0.086	0.51
c1054014_g1_i2	0.086	-0.716	0.075	0.254	0.158	0.874
c1078897_g2_i2^Tm1	0.086	-1.68	0.392	0.683	0.978	2.658
c1092813_g3_i2^sp|A5A6M2|ANXA1_PANTR^sp|Q18PI6|SLAF5_MOUSE^Annexin^Tm2	0.085	-0.332	0.042	0.172	0.052	0.384
c1066921_g1_i1	0.085	-0.51	0.075	0.28	0.184	0.694
c1082822_g1_i1	0.085	-0.486	0.038	0.156	0.099	0.585
c1066256_g1_i1	0.085	-0.415	0.024	0.103	0.108	0.523
c1071521_g1_i1^sp|P38552|LEG4_RAT^Gal-bind_lectin	0.085	-0.358	0.028	0.12	0.101	0.459
c1062262_g1_i2^sigP	0.085	-0.356	0.057	0.218	0.126	0.482
c1086627_g4_i2^sp|A7ZXS0|RIHA_ECOHS^IU_nuc_hydro	0.084	-0.386	0.042	0.177	0.074	0.46
c1082321_g6_i1	0.084	-0.944	0.108	0.384	0.316	1.26
c1090245_g1_i1^sp|P43121|MUC18_HUMAN^V-set^sigP^Tm1	0.084	-0.992	0.09	0.325	0.216	1.208
c1082084_g3_i1	0.083	-0.408	0.038	0.17	0.088	0.496
c1078442_g1_i1^sp|Q9NZU5|LMCD1_HUMAN^PET	0.083	-0.776	0.071	0.28	0.167	0.943
c1090355_g4_i1	0.083	-0.599	0.075	0.309	0.171	0.77
c1058542_g2_i1	0.083	-1.123	0.085	0.334	0.255	1.378
c1076053_g3_i2^sp|Q5RJP7|PGFRL_RAT^sp|Q6PE55|PGFRL_MOUSE^Ig_2^sigP	0.083	-0.468	0.057	0.242	0.146	0.614
c1089329_g2_i1^sp|Q8IUL8|CILP2_HUMAN	0.083	-0.468	0.038	0.17	0.063	0.531
c1086859_g3_i1^sp|Q03145|EPHA2_MOUSE^Pkinase_Tyr	0.082	-0.29	0.024	0.122	0.039	0.329
c1053398_g1_i1	0.082	-1.529	0.236	0.624	0.576	2.105
c1084443_g4_i2^sp|Q99584|S10AD_HUMAN	0.082	-0.458	0.057	0.256	0.076	0.534
c1080292_g12_i1	0.082	-0.395	0.038	0.186	0.078	0.473
c1076343_g7_i1	0.082	-0.438	0.024	0.123	0.098	0.536
c1061864_g2_i1^sp|Q8NFL0|B3GN7_HUMAN^Galactosyl_T	0.082	-0.282	0.028	0.143	0.077	0.359
c1092367_g7_i1^sp|P32017|CO9A3_CHICK	0.082	-0.844	0.066	0.29	0.16	1.004
c1059830_g1_i1^sp|Q07FZ4|CXCR4_XENTR^sp|Q7ZXJ7|CXR4B_XENLA^7TM_GPCR_Srsx^Tm7	0.081	-0.594	0.024	0.126	0.049	0.643
c1068854_g1_i1	0.081	-0.398	0.028	0.156	0.073	0.471
c1054403_g1_i3	0.081	-0.594	0.019	0.102	0.03	0.624
c1083200_g2_i3^sp|A1L595|K1C17_BOVIN^Filament	0.081	-0.256	0.024	0.128	0.053	0.309
c1061235_g1_i1^sp|A9C3R8|RP65C_DANRE^sp|Q9YI25|RPE65_AMBTI^RPE65	0.08	-0.295	0.019	0.117	0.06	0.355
c1092386_g1_i1^sp|Q56K04|CRIP1_BOVIN	0.08	-0.501	0.047	0.242	0.081	0.582
c1070854_g1_i1^sp|Q14005|IL16_HUMAN^PDZ	0.08	-0.327	0.024	0.14	0.04	0.367
c1077674_g1_i4^sp|Q802A9|FGFP2_CHICK^FGF-BP1	0.08	-0.305	0.019	0.118	0.06	0.365
c1081583_g1_i1^sp|Q9JHX0|RGS2_RAT	0.08	-0.599	0.033	0.186	0.093	0.692
c1088792_g2_i3^sp|Q06441|TSP4_XENLA^COMP^sigP	0.08	-2.078	0.33	0.762	0.828	2.906
c1081603_g3_i1^sp|Q17RW2|COOA1_HUMAN^Collagen	0.08	-0.625	0.057	0.303	0.179	0.804
c1079685_g1_i1^sp|Q9EQX4|AIF1L_MOUSE	0.08	-0.28	0.024	0.141	0.071	0.351
c1048818_g1_i1	0.08	-0.676	0.033	0.188	0.07	0.746
c1036594_g1_i1	0.079	-0.683	0.033	0.201	0.092	0.775
c1086285_g2_i2^sp|Q2M2I5|K1C24_HUMAN^sp|Q28706|K1C12_RABIT^Filament	0.079	-0.865	0.052	0.283	0.169	1.034
c1081013_g6_i1	0.079	-0.491	0.033	0.207	0.085	0.576
c1078300_g2_i2^sp|Q8TDX6|CGAT1_HUMAN^CHGN^Tm1	0.079	-0.28	0.019	0.132	0.066	0.346
c1083518_g1_i1	0.079	-0.333	0.019	0.12	0.041	0.374
c1040482_g1_i1	0.079	-1.993	0.066	0.343	0.217	2.21
c1094590_g1_i1	0.078	-0.336	0.019	0.143	0.06	0.396
c1086921_g2_i1^sp|Q9EPB4|ASC_MOUSE^PYRIN	0.077	-0.436	0.019	0.16	0.076	0.512
c1092289_g1_i4^sp|O55225|OTOG_MOUSE^VWD^Tm1	0.077	-0.547	0.024	0.189	0.042	0.589
c1081900_g1_i4^sp|P25815|S100P_HUMAN	0.077	-1.661	0.052	0.336	0.123	1.784
c1070827_g2_i1^sp|Q9UP65|PA24C_HUMAN^sp|Q50L41|PA24F_MOUSE^PLA2_B	0.077	-0.284	0.014	0.117	0.017	0.301
c1076922_g3_i1	0.077	-1.424	0.047	0.322	0.142	1.566
c992752_g1_i1	0.077	-0.682	0.014	0.122	0.029	0.711
c1053400_g1_i1^sp|Q9CQD7|PINLY_MOUSE^UPAR_LY6	0.077	-0.89	0.038	0.27	0.113	1.003
c1092521_g3_i2	0.077	-0.257	0.014	0.123	0.049	0.306
c1077143_g1_i1	0.076	-0.578	0.019	0.17	0.064	0.642
c1087951_g3_i2^sp|Q05816|FABP5_MOUSE	0.076	-0.868	0.028	0.241	0.094	0.962
c1079649_g5_i1	0.076	-0.326	0.014	0.138	0.039	0.365
c1091581_g4_i2^sp|P58107|EPIPL_HUMAN^Plectin^sigP	0.075	-0.33	0.014	0.152	0.03	0.36
c1085900_g6_i1^sp|P27987|IP3KB_HUMAN^IPK	0.075	-0.515	0.019	0.179	0.032	0.547
c1079633_g1_i1	0.075	-0.364	0.014	0.151	0.03	0.394
c1046905_g2_i2^sp|Q8WWA0|ITLN1_HUMAN^Fibrinogen_C^sigP	0.074	-0.338	0.009	0.129	0.012	0.35
c1091581_g1_i1^sp|P58107|EPIPL_HUMAN^sp|Q8R0W0|EPIPL_MOUSE	0.074	-0.411	0.014	0.161	0.024	0.435
c1054366_g1_i1^sp|P25815|S100P_HUMAN	0.074	-1.498	0.028	0.297	0.101	1.599
c1080610_g2_i1	0.073	-0.604	0.014	0.205	0.033	0.637
c1082824_g3_i2^sp|P26007|ITA6_CHICK^FG-GAP^sigP^Tm1	0.073	-0.775	0.014	0.197	0.031	0.806
c1091168_g1_i2^sp|Q66S13|NATT4_THANI^DUF946^sigP	0.072	-1.313	0.019	0.289	0.056	1.369
c1079238_g1_i1	0.071	-0.455	0.005	0.134	0.018	0.473
c1089890_g4_i2^sp|O13065|MMP18_XENLA^PG_binding_1^sigP	0.071	-0.373	0.005	0.124	0.009	0.382
c1091852_g3_i2^sp|O15230|LAMA5_HUMAN^Laminin_I	0.068	-0.425	0	0.119	0	0.425
